# Supplementary material for: When Bigger Is Better: 3D RNA Profiling of the Developing Head in the Catshark Scyliorhinus canicula
Source: Front Cell Dev Biol. 2021 Oct 22;9:744982. doi: 10.3389/fcell.2021.744982 (PMC8569936; doi:10.3389/fcell.2021.744982)
Supplement: Supplementary file 2 [file Data_Sheet_1.ZIP › Supplementary Table 1.fas]

>XM_038773079.1
TTGTGGGCGGGGTCGGGAGACGGCGTCAGGTGGGACCGCGCGCTCGCCAACCGTCAAAACGGTTTGAAGGAACCGACGGTTAAACAACTTCCAGATAATCACTGCGGCAAAATGGTGGAGAGTTTGGCAAGTATTTTATGCCACAAAGCATTTGTTTCTGTGATGTCACCAATTCATTGGGAAAGAAGATGTAAGGCAAAGTTTCCTTTGTACTGTTCCAGACAGTAAAAATGAAAATAATTGGCAGACCCATCTCTCTTGCCTGATAAACACTCCAACATTTATACAACCCAGATTATTGATGAATTGTTGGTGCACTGCACTGGCATGGCGCATTCATTTGACTCTGCAAGAAGGGAGATGACTAATGCTATACACACCAGCAATCATGCTGGTGGTGCAAACACAGCAACAAAGTACCTGCTGAAGAAACAGCACAAGCAAGTGAATGGACAGCCTCGAGGAACTCGATCAACCTCACCCATGGGCAGGGTGATCCTTATTACTGGTACTTCTCCAGTTGAAGCCGGCACAGAAGAATGCAATTCAGCTGAGGCAATCCATACCATCACAGTGGGGAAAAACTTTGATGGGAAGCTGGGATTCAGTGTCCGTGGGGGTTCTGAACATGGTCTTGGAATATTTGTCAGCAGAATCGAAGAAGGAAGTGCAGCTGAACAAAGTGGCCTCTGCGTAGGTGATAAAATTATGGAGGTTAACGGAATCAGTTTAGAAAATATCACTATGGGAAGTGCTGTCACTGTGCTCACTGGAAGCCATCGCTTACGTTTGGTAATAAGACGCTTGGGAAAAGTGCCAGGGATCAAGTTTGCTAGAGAACTGACCACATGGGTTGACACAGCAACAAGAAGAATAATAACAGAAAAAACAAAAAAATCTACAGACAATTCATCTGAGGATGGAGCCAGGAAAATTATCCACCTTTACACAAGTTCAGATGATGTGTGCTTAGGTTTTAATATCAGAGGTGGAAAGGAATTTGGCTTGGGAATATATGTGTCCAGAGTTGATCCTGGAGGACTAGCAGAGCAGAATGGCATTAAAGTTGGTGACCAAATCCTGGCAGCCAATGGAATAAGCTTTGAGAAAATTACCCACAGCAAAGCAGTAGAAATCATGAAGAGTTACACACATGTTATGCTGACAGTAAAGGAAGTTGGCAAATATCCTGCGTATAAGGAAATGGTGGCTGAATATAGTTGGCTAACTAAATTGACAAATAATCATTCTCAGCGTTTTGGCTCAGACACAAATTCTTCCACTTCATCTCATTCATCTGGGACACCTTTGAGCTCCATGAGTGATTCTTTACAGGTCTTCCTCCCAACTACCCACAGTTCAACTGACACGGTAGATGTATGTATTTCCACAGAGGACTCTAAATCTCTTCAGTACAAGCATCTAGAGACAATAGAGACTGCTATACAGACAGACCTCCAGCTGTCTCCTTCCTCAAACATTGACATTTCAAGTGAACTGAGGACAGGAAAGGCAGTGACAGAGCGAAGCCGGACACTTGGGCGTACAGTACTGTTGAAGGAGACAGCCATAAGATCAGAGAGTTTTAAAGAAACTCACATCAAACAAAGAACTTACTCCACTGGGGATTCTGCTGATGAACCTTTGCACTCACCAAAAACTGCAGTGTTGATGGCCCTAAGCAAACCAAGGAAACCAATCAGTCGATCGCAAAGTTACATTACGATTGGAGAGGACAAGAAGAAAAAGAAAAAGAAACAAAAGACTTCTGCAGAAGGAACAAAGTTGGAACGCTCCAAAACATTTATGAATATATTTTTTAGAAGTGTTCGATCTGGGAGGCCACCCAGTGAGCAAAACCCAAAAGAAAAGCTCAGGTCCAAATCCCCATCTCACTCAGAATCAGATAAAGATAAAGAAAGAAGTCATCGCTTTAACATTTTTGGCTCTCAGAGAGATCAACCAGGCCTCTCAATAACAGACTCGTATAGCCATGCACTAGCTGTGATTGAAGACATTGCCAGGAAACTCCTGAATCAAGATGAAGTAAATGCAGTTTTGCGCCACTGTAAGCAGTTTGTTTCAGGTGGTGGAGTGGAAGACCTGGTGCGGCCACTACTTTCTATATTAGATAAACCAGAGAAACTGTTGATTTTGAGAGAGATCCGGGCCATCATTGGACCAACCGACCTGGGCAGGTTTGACAGTATGGTGATGCCTTATGAACTGGAAGCATATGATATTCTGAAAAACAGAGCAGGGAGATCTCCAGTACTTAGACCTTCAGACAATGGTCTAGCCCCAAAGAGACATCTGATCACACCAATTCCAGATTACAGAGGTGGCTTTCATTTGAAACCATCTCAGGATTATGAAAAGGAAAGAATGATGATGGAAGAAATTGAAAGGCTGAGGATATCAGGCTCCCCTCATAAAGAAAGTAATACTAAATCATTCACAGCTTTAGAAGATGTGCCAGTGGATTCGTATAATACAGACAATACTCCATTTAAACCTGCCGCAGACAGTCCAATGAGGTCAAACTGGTTGTTGACAGAGTCGTTTAGAACTCCAGAACTACCATCTGCTGGAAAGCAGGATGTCAATACAATCCGATCTGAGGAGTCTGGCAATAGCAAAACTGGAATAACCAAATTGAACCATCGGAAAACTAAAAAAGAAAAAACAGAGAAGGTTAAAGATTTGCCATTGTACTCAATGGTGAACAAATCTGGAAAAACAAGACCCTTATTAGACCAGATGTTTGAAGAAATTTTGCCTGCGCCATCCAATAGCAGAGAAAAAGTAAACACATCTATACAAGGTCAAAATGGCCTAGAGAAAGAACCAATATATGCAGAGATCGATGAATTCTTGGAAAATGGGCATGCAGATAGGAAGAGCACCAGTCAAGGAATAACAACAAGATCAGTGAAAAGCACAGAAAAAAAGATACTAGAGTATGAGCCAGTGACAGTCAAAATTTCCAAGATGAAACAATCATTAGGAATCAGTATTTCTGGTGGTATTGAATCTAAAGTGCAACCTGTTGTGAAAATAGAGAAGATATTCCCAGGAGGGGCTGCGTCAGTCAATGAAACTCTTAAGGCTGGTTATGAATTGGTTTCAGTTGATGGAAAAAGCCTACAAAACGTCACACATCAACAAGCAGTGGATATAATCCGTCAATCATACAGTAACAAATCTCTGGATCCAATGGTATTCGTGGTTAAGGTACCTAAGAGCAGCTGAAGACTAAATCTGTCAGAACCAGAATGGATCTTTGGCAAACAATTTAGGATGACCACACATTACAAATATTTTTAAATGAATGATGAGTGTCTTTCAACAGAACTTCCAAGTATTTTGACATCTGTAAACTTCTTTACTATTGATTTTAAAAGCAATTTACAAAACCTTTCATACAGTGGATGGACATTATGTTCAGTATTATTCATAAGTGAATGGGTCATTACTCCCTATGACTCCCAAAATAGAATCTTACACTGTTCCTTCTTGAGCAGATGGTCCATAAATCATTTTTGTAGAAAACGTGTTCATTGTCATTCTTCGTGTCAAGCTCAAACATGTGAGTTGGATGGTCTGGTGTATAAAGCTAAACACCAACATCCATCACAATGCACCAAGGCTTGAATTTTTCAGATGGCGGGGCCTCACTTCTTGCCATCAAGGAGTCCGCATGGAACACATCCCCGCTGACTCCGAGTGCCCTGCAACCATTTCACATGCAAATCAGCATTTAGTGGCTGCAGGCGGGACCTACGTCCCTCACTCGGAAAAAGTCCTGCCTTAGAGAGCTACTGGCCAATCCAATGGACCGGCAGCTCTCCAGTTCCTGCAGTGGACTGAAGAGGAATTGTATGAGGTCACCTGAGACTGAATCCGGGCACCGGAGGCCAAGGCAGGGAGGGCAGAGAAGGCCTGGTGGTCGCTAAGGGGGCAACATGGGTCTCGGGGAAGAGGCTGGGGGTGGAACATAGAACAGTACAGCACAGAACAGGCCCTTCGGCCCTCGATGTTGTGCCGAGCAATGATTACCCTACTCAAACCCACGTATCCACCCTATACCCGTAACCCAACAACCCCTCCCTTAACCTTACTTTTTAGGACACTACGGGCAATTTAGCATAGCCAATCCACCTAACCCGCACATCTTTGGACTGTGGGAGGAAACCGGAGCACCCGGAGGAAACCCACGCACACACGGGGAGGACGTGCAGACTCCGCACAGACAGTGACCCAGCCGGGAACCGAACCTGGGACCCTGGCGCTGTGAAGCATTTATGCTAACCACCATGCTACCGTGCTGCCAGAGACAACTGGATCTTAAGGGAAGCGCCACACCTGGCTTTAGGAGGAGGTTTCTGGTGGAGGTTTCTGCCTGAGATCTAAGTCCATTGTTTTTTGGGCACTCCCTATGGAAGGTCAATCCTCCTTCCAGAAAATAATTGGCCGATTACGGGCCTCAAATGGAGCAAAGCTGGATTTCCCATCTGAAGCCTTGTCCACCCCAGCATAAAATCGATGCGTAGTCCGAACGAGCAGGAACCCAGAGGAAATCCCATTCCTTCAAATTCATACTCCCCACCTAAAAAGCTGCCATTGGTGAAATGTACAATTCTGGCCAACCTGTTTAAAAGTTGATCATGAACTGCCTGTTGTGGGAAGATGAAGGTTGTGGTTCGTCAAGACATTTGTCACATGGATTGGATGCACCATTGGTCTGCCATTTAGGATATCTTCTTTTGCACAAGAATTCTACATGACAAATGTGCTGGGAGTTTCCATTCTTTGGGCAGTTGTTGTACATGACAGTATAGTTGTGGAAATACAAGTTTCAACTTGCAAGCCTCTTAAGAATGCTGAATGAAGCATTCTTCACTCAGGTCGTAGAAGAATGGTTGGCTATTTAGATGAAGTCATAATTGGTTGCTAATATTTCTCTTAGAACTATGCAAACTGCTTTACTGCAGAGATATCATGTAACTAAAGTATTTTTTAGCAATGCTGCTTTTCACCAACATGAATGGAAGAAGAATTTCAGTAATTTGAGGCTCATAGGGAAACAGATTACCAACCTCCTTGAAGATCTGTTAGCCAACCAGAAACCTGGCTGCCTTGCAGTGATATTTAACACAGAGTGACCTTAATAGTGTCAGAGTACACCTCTGCCCCTCAGGGACCGGAAGTCCCATTTGGAGAGCTGCTGACCAATCTGACTGGATGGCAGCTCTGTAGTCCCAGCAGCACCAGAAGAGAGTAGTTGCCACTGCTGGGACTACAATCAATTCTCAGAGAAGAGGATAAGATGAATACCAGACTTATGTATGTAGGGGGACCTTGGGAAGGCATAACTGGGAAACCCCCGGGAGGGGAGGGGACAAGGGAAAGCACCTTGGCAGGGGAGTGGGTGGGTGCTCCAGATGGTACAGGAGGTACCTGTCTTCCTACCTGCCTTTAGCCCATGCTGGTGAAAGCTGCCCGACTGGTTGCCATCCTTCCACTTTCCCCAGGAGACCGAAAACTCCAGTCGAGGCAGAATTAAGCCCTTAAGTGGCAGCTGAGGGTCTCAATAGGTCTAAGAACAGACAGGTTGCCCGATGCCTTACGTGCACCCACCTTAATAAGTGGGACAGGACATGTATAGGTGAAAAGGCAGCGGGTTGGCAACTCACTGTATCTTTCTTGACTCCTGCCTTCATATACGCCGGGGTTGGGGGCGGTCTGTAATCCAATACTGTCAAAATGAAAGGTTTCCGCCTGTGAGAAAAAAATCCTTGTGGAAGTCATAACTTAAATTTAGGGGAAGTTACAGAACTTATGTCATGAGGTCATTTGACCTGTGTGCTTTTTATATTTCAATGATTACTGTCAATTTTTAGCATTAATACAGATAAAGATATGTCATCTAATATAAATTAAAGAAGCCCTCCAACAACGCACCCTCGAATTTATTTTTGGAGTGCATGGGCAACTTGAGTCCACAACTGAAAATACAGTTAAGTGAACCTTTTGTGATAATTCAGACTTTCTCAATTCAAACCCCCAAGTAACCATGGCATACTTGAATATATTCAAAGATATGTACATATTTGATTGTAAATTACAGAGTAGTTTTTTTATTAAGAACACAACTGCATGTGTGTAAAACTCCGTGCATGCTGCACTAGCATTTTTAACTTGAATTGAATAGCATCAGGAAAAGTTCAAACTCTCTCAACTGAATCAAATGCACTTTTTTCGTCGTTTCCTAATGTCCACAGTAAAAGCTCACAGAATCATTCCTTATTGAAAGCATTGGAGATACTGAATTTCCCACTTACATGTTAAAGTCAGTGGTCATTTGTCAGACTATATACATGTATACAATTCATATCATTAAGTAAACAATGTTTGATGGAGCCTAGGCATTTTTACATTACACCCATGCTATCAACATCAAAGTACAGTTCATCGGTCATTAACTGCGCTCTTTCATATTAAACTGCTTGACCTCCAGGTACATAATGGCATCAGAAACTCACATTTTTTATGGATCCCATGAGCTGCTGTCAGTCCTACTTATCTCTCAATGGTAAGATATTTTGAGCAGCAACACCATAATAAACAAAGGGCAGCAGTGCACAGCATAATGGGTCTCTGAGTGGTGCTCTCATGGGACTGCATATTAAATATAAGTGCCTCCGTGACACATTCAAAAAGATCTTTGAAGAAAGCTGGTAATACAATGCTGCCATCAACACATTATCACCAAGTTCCAGAATCATTCTATGCAATGGGTATTATTGCACATGTTTTTAAGATTATGTTTATAAATGTAATCACACAATTTCCTGAATCTGTTTGCAACCAGTTTTTAACCAAGGAGATGTATTTTATTTGCATTGTGGTACATGGCAGCTATGCCATCAAATCCAAGAAATTAACTCTGTGCAGTTTGTAGTCCTTGATAATCTGTAACAAAAAAGTGCCTTAATTTTGTTTGTTAGCTTATTTTCTTTACCAATAAACAAAATAGCTAAAATAAAGTGATCTAATTCCCCATTGGCTCTTTGTGAAATAAAATTTGGCATTGATACAGAGTGG
>XM_038773082.1
TTGTCATTTTTATAAATGGAATGGAGGAGGGGTTAGAAGGATGGGTCGACAGAGGATGGACGGCTCGGAGGCGTCGGAAACCTTTGTCCACCAGACGCACATCATGTCGGCCCTCTCGTCCCTCTTCAAAAGCGAGGAGCTCTGCGACGTGCGGCTGTCGATCAATGGTGGCAGCCCGCTGCCGGCCCACCGCTTCGTGCTGGCGCTGGGCAGTGCTGTCTTCCGCGCCATGCTATCAGGCGAGCGCTGGGCAGACGGCCGTCGTGGCACGGTGGAGCTGACGGAGGAAGAGGGGGCAGCGGCCTGCTTTGAGGACTTCCTGCGCTACTTTTACACAGGCCGCATCGCCGTCAACGTGGACAACGTCTTTGCCGTGCATGGCCTGGCTGAGAAGTACGACGTGGGGCCCCTGCGGATCGCCTGTGAACAGTTCCTGCTGGACAATGTGGCGCACGCTGGCGCGCTGGACCTAGCCCTGGCCTGGCACCGCTACGCCCGCTTTGTGGGTTTCACTCGGCTCGAGGAGGCCTGCGACACGTTCGTGGCGTGGAACCTGGACACGGTGATGCGCTCACCCGACTGGCTGGCACTGGACGAGGAGCAAATGGACGCCCTGCTCCGCCGATCGGACCTGGTGGTGGAGAGCGAGTTCGCCCTGTGCCAGGCCCTGCTCCGCTGGCTGGAGCGCCGCCCCGACGCTGCCGCCCCAAACCTGCTGGCCCACCTGCGCTTCCCCATGATGAGCCCCGACGAGCTGGCCTCGCTGCGAGTCGACCCCCTGGCACCGCGCCAGCTGCTCGACGACTTGCTGGCCCAGAGCTTGGGTCTGCACCAGGACAGCTGCCTGACTAAGGAGAACGTGGGGCGCCTCCACGCGGCACCGGCTTGCCCACTGCGTCAGCGGCTCTACACGGCCAAGAGCTGCGGCAGTCCCTGGCAGCTCGACTTCTTCAGCTCCATGACCAAGACGGTGCTCTGCAAGGAGTTTGCCACCACTAACTTTCGGGTGCAGTCCAAGTGGTTTGTCACCTTCCACCCCAAGGGCGAGCGGCTGGTGGTGCAGGAGGAGCGCCCAGTCCGTGGCAGCGTGCGCTTGCCGGCTCCCCCTGGCGCCAAGCGCCGCTGCACCTGCCCCGGCCTCTATGAGCGGGTGCTGAAGGACAACAACCGGGCAGCCCTGCACTGCAAGATCATCCGCTGCCACTCCAGCAGCCGGGCCACACACGAGCACCAGATTGCTGTGCTTTTCTACCGCTTCCTGGCGGGCCGCTGGCTTGTGTGTGACCTCAAGACCTTCAACATCCCCCACTGGCAGGACGTGAAGATCGACGACCTGTTGCCTGCCTCGGAGCGGGGCAAGTACGTCAGCCGGGTGAATGACACCATGACTCTACACTTCATCGGGCAGACAAACTGGAAAAAGATTTAGCCGCACCTGGGCGGATTGGGTTCTTTCTCTCTGTCTCCCTTTCCCTGTCTCCCTCTCTCTCTGCCTCCCTCTCTCTCTCTGCCTCCCTCTCTCTCTGCCTCTCTCTCTCTCTCTCTGCCTCCCTCGCTCTCCCTCCCTCTTTCT
>XM_038773085.1
GCCAAAATGACAAGCACTCAGCTGACTCTCCAGCAGACTGTGAGTGCATTAATGCTTGTTGAAATGATGCAGATGTTTTATTTTACTGGTTTTCTTTGTTCCCATCAGGTTGTAGACAATCAAGCAGCTTTGAACATTGCTCTCCATACACAGAAAAACGTGTGTCTGTGAGTGTGTAGCCAAACAGAAAAATAATCCAACAAAAATGCCAGGGCTTATCAACCGACAGAACAACCACAATCTGCCCTTAAGTGCATCTCAAGTCACAACGTGTATGATAGGCTACAGCCTGGGGATGTCAGCATCTTTAACTTATACCAACATGGAGGATCATCCTGTTGAAGCCCTGTTTATTTATCCCGTGGATGAATTCACCACTGTTGTTGGATTTGAAGCAATGATTTCTGGACGTATTTTAACAGTTCAACTGAAGGACAAAGCAAAAATAGATTATTGTAATTTTGACTGTTGTACGAGCTCATCCGGAACCTCCCAGAGTGGCCAAGGTCATTTTGTTCTGGATGAAGATTTAGAGCGAATCGTGTTTGCCGTCAGCTTTGGAATCATCCCTCCATTTGAAATCGTAACCGTGCTGATTAATACTTCCTTGGAGTTGCAGACTTTGCCCAATGGCACGGTCAGGTTGCTGCTTCCGTCCTTGTTTGTGCCCAGGTTGGTTTCATCTGGGCCTGATGAACAAAATCCAATTGAAAATCAGCTCAAAAGCAAAGACAGACATCGATGTGGCTTCAACCATCAGGACCAGAATGGAAACCTGTTCTGCTTGGCAAAGCTTCTGGATGATGAGGTTACCAATCCTACCACGTATGACTTTAGTTTCCATCTTGAAATCAGAGCTCCCTGCTTACTGGCAGGTGTGGAAAGTCCGACTCACTCGATCCGGGCTGATGCCGACCCCTCAGCATTCTGTGCTTCGAGTGTAATGATCACATTGGCTGAGGAACACACCTTTGACAAGCCTGTGGAGATCATCATCCATCCAAGCGAACCCCATATGCCACATATCTTAATAGAAAGTGGAGACATGACTGCTGATGAATATGAGCAATTCTTAAAAGGAAGAAATGATTTCATTAAAGGAACCAGAAAGGACCCCAGCTCCGAGAAAAAGACTGAGATCATTCGGAAACGGCTGAACAAAGACATTAGGCACAACCCTGTTATCATGTTGAACTTCTGTCCTGATTTGAAGACTGCACAGCCGGATTTACGAATGGCACAGGGCGAGTTTCTCTTCCTAATAGATCGCAGTGGAAGTATGAGTGGAGTTAACATCAACTGTGTGAAGGATGCGATGCTGGTCGTCTTGAAGAGTCTTATGTCCTCATGTCTGTTTAATATAATTGGATTCGGCTCCACATTCCGGACCTTGTTTCCAGCCAGCAGGTTTTATAATGAAGAGACATTGGCTGTGGCCTGTGACTATATCGGAAAGATCAGGGCTGATATGGGAGGAACAAACCTACTCGCACCTCTAAATTGGATCTTCCGACAGCCAATGCAGAGAGGTCACCCCAGGCTGCTGTTTGTGCTGACTGATGGTTCTGTCAGTAACACAGGCACTGTACTGGACCTGATCCGTAACCATGCCCGTTCCAGCAGGTGCTATAGTTTTGGAATTGGACAGAATGTTTGCCGTAGACTGATCCTGGGATTAGCTTCTGCTTCGAAAGGAGCAGCACAATTTCTTGCCGAAGGGGAAAGGTTACAGCCAAAGATGATAAAGTCCCTGAAGAAAGCCATGGCTCCTGTTCTCAGTGATATCACAATTGAATGGTTCTTTCCTGCAACAACCGAGGTCCTAATCTCACCATTGGAACCAAGTTACTTGTTCCCAGGAGACAGACTCATTGGATATTGCATTGTCTGTGACACTTCAAGGTATCATCCTAACCTCAAATCAGACAAACAACGTAGGTACAGCATGATGTGGTCTCAGGAATCCAACAGCTCGGTCTTTTACCATTCCCAAGAGGAGGAGTCTGGTCGGATAAACTCTGAGAGTTTGAGAAGCTGCAGAAATTCTCCGGTCGACAGTGCAAACGAGCAGCCTCCAGACGAGATCTCCATTAATGAGGATCAGGAAAAGGAAGGTATTGAATCAAAGATGTCTCCCAGAAGACGAGCGAACAGCATGAATCACCTAGTCAGACAGAACATCTCCAAGAAAACATTCACTCCCAGTGACCCAGCTTCAGCATTCGATAAAAACCCTCTCCGAAGAGCGAGGGTTCAACAGCTAACAGGTTGGAACAGCCCCGAAAGCAGCTCTCCTTGGCAAAGGCATTTCCAGGTAGCAGATTCTTGCAGAAATGCCACAAGGTCAAGATTTTCTGGGAAGAGGAGACCATCTTTGCTGCATCAGAATTGCCTTTCAAGTAGCCAGGAACTGGATGTTCAATTAAGTCCACATAAGGTAGCCACAGGAGAGTGCACGGTGGACAGCGATGGCAGCATCAACTCCAGGTCATCCACAGAGAGTGCATCGATTGGCAACGAGACCCATTCAGGACAGTTTCACCATCCATCATCAATGCTTGATGTGGAATCGGCCTTTGGATCCCAGGACTTGTCATTCAGCTTCAGCCCCGATGCCAAGTCTGATTGCAGAGCTGTTGTTACAGGACTGATCTGTGGTGAAGTTATTCAGTGGGAAGTTGGATTTGATCTTCAATGCATTCTCCACCACAATACAAACTGTGATGCTGAACAGCAAGACCTGTGGGATGAAACAATTCATCACTTGGCAGCTCGGTCCATCATTCGAGATTTTGAACAAATGGCTGAAAAAGAATGTGAGATAGAGCATGGTTCTGGAAGAAGGTACCAGCTGAATGCAATTCACACCAGCAAGGCATGTAATATCATTAGCAAGTACACAGCTTTCATACCAATGTATCTTGACAACAACGGCTATGTGCCAAACATTGTCACATATTCAAATACAGGTACTGGATCAAAGTTAAACAATCAAACGAGGCCTTGCTCAGGAAGCTGGAGGCAAAGAGGTTACTCTGTTGGTCTCGGTCGTTCTCAGTCTGAATATGGAGCTGATGGAGTTGATGACGGTTTTTCCACTCTCTCGATGGAGGATAATAATCAATCTCCCTGCAGCACCCCATCCTCATCAGGATGGGAGAGGTCCAACTTCACTGAAGCATCACTGAAAAGTCCTTCAATTTCTTCACAGCGATCTACTGAAAGCCTGTTTACTGCCAGGTTGAGCTGGGGTAAGACCCGATTGCTGACTCGAGCTGCCAAAGGATTCCTGAGCAGATCAGTCAGTAAAATGAGTGAGTGCGTCTGTGAATCAGCGATTGAGAACAATAACTACTTACCACTGGTTAATTTGCAGTTGGCATCAGGGGCTTTCCTGCTGAATGTGGCTTTTTGTGACGCCATTAATATTTCCATGGAGCAAGTGAAATGGACATCACCTTTTGCAAGTCATCGATCAAATGCCAGTTCCACATCTCAAGGCCATTCCAGCATCTTCAGTGACAACAAAACGGCTCTGAGTGACCAAGAGAATGGATCCACAGGCCACAGCCACCTGAAAGAAGCTGAAAAAACAGAAGTATTGAATTACTTGGGAGTAGATAAATCCCAAGATGATGTAGAACAGTTAAGACCATGTCACATTTCAAGCAGTTTGGTTGAAATTCAGTCAAAGGGTACGAGTGGTAGTTCTGAACTTCTCCCTCCAACAGTAACGGTCCGAAGGTTCCCCGCTCCGGGAAACCCTGAGGCGTCCCGAGCCTCACAGGCCGACAGTGGTAGAGGATCTGAAACCGACAGTACTGAAATTACAATCGCAACATCGAAAAATGAACTTCAACAGCTCATGGATCCAGAGGGAACAATCTGGTCCACAGCTGTTGCCTTAGCCTGGCTGGAGCACAGCTCAGCTTCTTATTTCATTGAGTGGGAGCTGGTAGCTGCCAAAGCCAGCATGTGGCTGGATTCACAACACATACCCGAGGGTCGGGAACTTGCCACTGTCAAAGCTTCAGCAAGGCAGCTCTTTGTCTTGTTAAGACATTGGGATGAAAACCTGCAGCTGAATATGTTGTGCTACAACCCAAACAGTGTTTAAATGCTTTGCCCCAGTAAAATTAGACAGACAGCTGGATTTTCAATTTTTATTCTTAACAAAACTCCTTATTAATTTAAAAATCAGCAATTTATTAACAATTAGGTTTTACACAATTTGTTCTCTTCCTGCTTTCCTGCAGGCCTCCCTCTGGACTGGGCTGGGCTGGGGCAATAATGACACCATCACTGGGTGTCCCTACTGCTAATAGGGTTCATTTTTTTGGGTTCCACAGGTTGATACTTGAAGCATTATTTCAAATTTGGGACTTGCGTACGTATGCATTCAGTAGATGTCTGGGCCATACCGTCATTCTTTATTTTCAAGTTATGAGTAGCGTGGATGGTTTCACAAAGATTATTGTGATTTTGTCCCTTTGTCACATCACTCCCTAACTTGATACTACCCATCTTTTGAACATGCAGATCTTTAAACCAGACTTTTGATTGGCTAGAAAAATAGGCATTAAATTGTCCACAATTGAAAGGGCGGATTTTCTAAATTTGTTTCCACTGACAAACGAGTCAGGAGGCAGATAGAACAAATGAAATAACTGACGTTAAACAACTTTAACCTAATTCACTTGGTGGGGAACTGGATAGCCAGATTGTCCACTGTTGGTGAATAGTGACAGAGGGATCATGTTGAGTGGGTGATCAACATCAATCCTGTTGGATTTCCTTGGGAAGAATTGGTTAATGTTACCCCCATGATTATTCCCCTGTTTCTACTCTCTATTGGACACATATACCTGAAATTCCTTTAACACCTTTGTTAAAATAGGGGAGAGAAGAACTTCAATCACATTTAACTTTAAACATTGAGGCGTGTAATGTCAACTTGGAGCCATTGGGGAATTCTGATATTAATGAGGGTGGAGATTGGGCAGTCCGATTCTGGCTTTCATTGTGTTGAGGAAAAGCAAAAGTTAAGAAAATAAAAAATTTTGATCTGGGAGCAATTAGGTAAAAATAAACTTTTAAAAATAAGTGGAAAAGCAGAGAACTGAGAGAAAACAGCTGGCAAATAGAATTAAACTGTTAACACTTTTAATTTTAACTGGAATTATATTTGAAATAATAATTTTCTTTGCTTATAGTTAAGATTAATGCAGTACTCTCAACACAGGAGAGCCTTTTGAATGGAATATTTGAGGCTTTAGCGTTGGGGCCGGGATTCTCCGAGTTCACTACCGAGTTGCAGGAATTCCGATGCCCCGGTGAATTGGCAAAAAATGGGTTTCACGCCAGTTGTGAAACCCGTTGCGAGTCTCCCAGCCTGCCCCACCAGCCCCAACAAGATTCCTGCCCAGGCCCGACAGAAACATGCAAATAGCTCATTACCCCTAATTGGAATCTCATTTACGGGCAGGACATCTGATTCACCTGCCTCCTGGGAGGCTCCAACACCCCACCCCTCAGCCGGGAGTTCCGCTAGCATGAATTGGTGCAAGAAACAGGGATCTGGCAGCTTGAACTGCAAGGGCAATAGGGTGCAAACCCTCCCTACAATTGCCTCTGGGGTATCAAGGGGGGAGGGTCCTTTAAGGGAGGTGGTGGTCAGATGCTTGTGGTGGGCTGGAAGGGCTCTAGTCAGGGGTCTTTGCTGGGATGGGATCGTCTGGCTGGTCTTCCCATCTGGCAGTATCTAAACCCTTTAAATATTCTGCCCGCATTTCATAGTTGAATACTCTGAAAATAAAGTGAAAGTAAGTCTTCTAATATGCAGACTTAAACCCTTTAAACTATCAGTATGCCAAGTTCAAAGATCTGTGAGAGGAATGTAAACACATTCCCTATAATGTGGTGGAATCCTTTGAAGTGTTTTTTTTCTCTGTTAATTTCATTGTCTTAACTTTTTCAAGCCTATGTGCATGCCTGGAAGCATAAAAGCTTTGAACTGCATTGTTTACATTCTGTTTTACTGACCATTGCCTTTTAAAAGCCTTTGATTGACAAGGACCAGATAGTTTGACAGGATGGGTTACCGCTGTTATTTATATAGTGCTACAGGTGTCAATTAACTCTGAGGAGCAGCTGTATTACTGAGCAGAGTTTTGTTTAAAGAGGCTGTCTCTTTGTTCCTAAATGCTTCCTCGAAAGTGTAGGTGTGGGTTTAAAGGCAGTAGATGGGAAGACCAGCCTAATGACCCCCATCCCAGGAAAGACCCCAGCCTGAGCACCTTCAGCCCAGCACAAAGCCCCTCCTCACTCCCACCTCCCATGAAAGACCCCCTCTGCACCTTGGAAGCAAATGTAGGGAGGGTACTCACCCCCTTGTCATGCCAAGGTGCCAGGTTAACCCTGCCAAGGGGGGACTAAGGAGGGTGCTGCAGAGGAATATTGTGAGGGGAGGAATATGGGGACTGACAGCGGGGCCTTGCTAATGGTTGGAGGGGGGGGGGGCCTGCAGCAGCATTCTGATATTGCCTGGGTGCCCCAATCCCAGAGGAGCAGGATCTATCAGAGAGATGCGGTCCAGCGAAAACCTGATCATCTTTAAAAAGTTAACTTTGTGCCAATGGCAGGAAAACCCTGGTCTTGGTAAAATAAAATTCTAAATGCCATTGCTTGGGACATCGAGTTCGCTCCCAGTGCCAGCAGGAATCACTTCAGTTTTCCTGATGGCAGGAGCACCTGGTCTTGATTCGGAAGAATCATAGCCAGGATCTATGAACAAACAATGTCCAGATTTTGTTGGTGTGGACGATGGTGCAAAAAAAAATCATATTTCACCATCCACTGGGAGAGTCTATGGTTTAAACTTCAGTGTAACCTTTTGACCAGTTTGCTTTAACACTCCAGGTTACTGCAGTGCATGAGCAACAATATTTATTATATTTCACATCTCCAGCACAATTGCTGTCCTGCACAGTTATAACTGATAAAACTATAGGTTCAGAAAGTGGGTGGCCAGATTGCCAGTATTTTATTGTGGATTTAGGGAGACATTAGATCTCATTCCAGTTTTTGATTTTTGACAACTAAAATGGAACACGGGCATCAGGTCCAATCGGTCTGACGCAGATTTTGCCATAACCATACCGATTTTATTTGAGAATATTGGAAAATTGGGAGATAGACATTGGGAATGCAGCAGTCTAAGTGCATGGTTGATCGTTGTTTTAGTTGTTTTGGGACTAACTTTGTACCATTGTTTGGTATGGCTTCTGAGTGTGTGATTGCTGAGCAAAGTGCACAATGTTCAATTTGTGTTGAAAAGATTGTTCTATTCAGTGCTGGAAAAAATCTTAAATCGGTCACTGATGCTTTGCTGAGTAGGATGTACATCAATTTTATTTGTCTGATAATGTTCATGTGCCAAAATATTTACATGCGTTGTGAAATGGGAAGCAAATCCTAAAAGTGAATGACACCTTTGGTATGAACAAGGAATGAGGTTATTGAAGGAACCTGATAAGCCACCAAGGATTAGGAACTTGACCCTGTCCAGTGGATGAAAATTTCTTGCGCAGTTAGAACGACTCCAGAGTTGAGTCGGTGAGAGGGGAGAAGTTGAGATTATTTTCCTTTGAGCGGGGAAGTTTAAAAGGATATTTAATAGAGCTGTTCAAACTTGGGAAGGGTTTGATGGAGTAAATGAGGTGAAACTGTTTTGAATGGCAGCAGAGGATGGGTAACCAGAAAATACAAGTTTAATTTGCAAAAGAACTGGAGGGTAAATGAGGAGAATGCTTTCACAGACATGGCTGTTATGGTGTCGAATGCATGGCCTGATTCATTTGGAACTTTCAAAATAGATTTAGACATATACTTGAAAATGCAGGACCATGGAGAAAAAGCCAAGTGAGAGAGAGTAATAGATTAGCTATTTCAAAGTCCCAGTATAGGCTGAAAGGATCAAATGTCTCCTCGTGTGCTGTAAGATGAATTCTGGTGCACCTTAATTCTCATCAAGTGCCGAACTTGTGTCATTCTGTTCTTTAATTTATGAAATGAAAAACTATGAATACAGTGATTATTTATAAATCGTATGTTCATCAGAGAGCTGGATTATATTGTCCCTTGGCATTGTTTTTCTCTGTAATTGAATGAAATATAAGCAGCTTGTTGGTATGCTTATTGTACTGAGTATTATATACCGCTGACATGTACACTGTCTTTGTTTAAATTGCACGATGCTAACCAATATTGACTTTTAAAAAGAGTATATATTAAAAAAATCTTGTTTACT
>XM_038773090.1
CCCCTTGTTGGTAGTGGGGGGGGGGGGGGGGGGGGGTTGTGCGAGAGTCCGACACAATTCTCTCAGGGACGCTGATTGTCAGGTAAGAAAAATAAATCGTTTTGCGTTTGACACACTGGAACCACGTTGAAGAGAGGCGACTGTCTGCTCGGGGTGAGCATCTGGTAAGCCAGTACAAATGGTTGATGATTCCCGTGTCCCGTTGTGTAGCATTTCTGTTCCATCTTTGCTGTACATGCTGAACATCAATTGACAATGTTTCTAAAAGGCAACACTCTGGGACTGTGGGATGTAAGGTGTAGAATGCTTCCAGTTCCACGATCAAAAGGGCAACCTCAAATTTGGCAGATGAATGGAGAACCACCTCCCTGGATTTGGACTGCCCCAGCTGTACCTGGTCTTTTCAGAATAATTGGCCCTCCCCAGCTCGTTCCTTTGGCCTCTCCACAGAATCCGCCTGAGTTTTTACAACCTCCAACGGGCTGGCAGGTCCCTTACGATTCTCTCATCCCTTTGATGGTGATGCCTTCTGCACCAGAACCAGCTGTTCCCCAGCTCCCACTTCCAAATATGCAGTGGGATTGTATAATGCATCCCCTCCATGGATTTCCTCCACCTGTTGGCGTAGACCTCATACCTATATTTCCACAGATGTACACCTCCTCCTGGCGGCCAGCAAGTAAGGGTTGGGAGGATAAAAGGAAACCCGATTGCAAAGTATATTTCAATAATGCAATCGCTGTGGAATCAACCTGGGGGAAGTCAGAGGAAGTAAAATTTTTCCAAGGACACAAAAGACCTGTTTTAAAAGCAAATCAAGTCGCAGTGGCTTTATCAACAATGACAAAACCTACATCATCAGCAGGATCCAAGCCTTTAATTGTGGTTGCACCTCAGTCGATTACTGGTGATTGTGAGCCAACCATCAAATGGGTTGCCAATAATCAGGCAGTTGTATTAGCTACATCAGCAGCAGCGGCAGCAGCAGCAATGGTTACGGTTGAAACAGAAAAAAAACAGGATCTGCCTCCTGCAAATACCCAACCATATCTACTGACATTGTCTCCAATCAAAATCCCATTCCTAACAACACATCTTCCAGCAACATCCTCCAGTTATCCGGGCGCACATTTCCTCAAGCAGATTTATTGTCACCAGAGAGATTCGGGTAAACAAAAGTGTGGTCAACCTGCAATTTGTGACATCAGAAGTTTTGGTCAATTTGGAGCAAAGAATCTAAATAATGGCAAAGAACAAGAGCCTTGCAAACAGTCTTGCACCAGGTCTTCCAATGTGCTTTCAGAAGGGAAAACTGAGTCAGATGAAAATGGAGACGAGAATGGCTCAAAGAAAGTAATTGGTGAGAAAGAAAGAGTACGTCACCAGACTAAGCCTGTAGCATCCACTCCTGTACCTGGATCCCCTTGGTGTGTTGTCTGGACTGGAGATGACCGTGTTTTCTTCTTCAACCCCTCAATACAACTGTCAGTATGGGAAAAACCAGTGGAACTTGAAGGTCGAGGTGACATTAACAAAATTATTCAAGACCCCCCTCATAAACGCAAAATCGAATTGGCAACTTCAAAAGATGAAACTTCTAATCAAGAGGAGGCCAATGAGGAGCACCTAATGAAAACAAAGAGAAACAAAACTGAACAGCCAGAGGTTGCTAATTCAGCAAAAGAAGAAATGCAGGGAAGAAGTTTGGAAAATACGCCACACAGAACAGTTGCTCCATTAGAAGAACGTATAAATCATTTCCGGGATATGCTGCTGGAGAGAGGGGTCTCCGCATTTTCTACTTGGGAAAAGGAGCTGCACAAAATAGTGTTTGACCCTCGTTATCTCCTTCTAAACTCCGAGGAGCGTAAACAGATTTTTGAACAGTTTATCAAAACAAGAATAAAAGAAGAATACAAAGAGAAAAAGAGCAAACTACTTCAGGCCAAAGAAGAATTTAGAAAACTTCTGGAAGAATCCAAACTCACTCCCAGATCCACGTTTCAGGAGTTTGCAGAAAAATATGGAAGGGATCATCGATTTAGATTGGTGCAAAAGAGGAAAGATCAAGAGCATTTCTTCAATCAATTCTTAAATAATCTCAAAAAGAGAGACAAAGAAAACAGGATTCGACTGAGGAAGATCAGATAAAGCACCATTAAAGCTTCTCTTAAACTGAATTACTGTGACAGAACCGATGACTAAGGAATTTAGACAATCTAATCTGTGTGGTCTTTGGCTAATTGCATCATAAAAGCTTTTGCAATTCAATATTTTGACACACCTCCAACACAAACATTTATGTTGTTGATTTGTGATTACATTTTTATTGTTATTTAAAGCACAAATATCTCATTTCTTGCCATTTAAGCAAAGTTTCGAGTACATTGTTTAATTTCTGTGAATACTAATCAATTGTTCAGAATCAGTACACTGTAACAGTGCATAATCTCTGTTTTAATCAAAATGCCTTCTTTTAGGATGGAGGAGAATTTCATTTGTTAATAATTCAACCTGCTGACCTTGAAAGGACAGTGCGCATTACTAGTGTGCAAGATTAGTGCATTGGTACCTCTGTCTGAAATTGCTCTCGGCACTATTTTAATAGAGACAGTCACATAATTGTTACCACACTAAAA
>XM_038773102.1
TGGCTTGCTGGGTCGCTTCTGACAGCTTTGCAGTGGAAATGGAATCACAGAAAGGCCAGTAAGGTTATGTTCCCTTCCCTCCAGGACATTAGTGAAGCAGCTGAGCTCTTGAGGCAGTCGTGTTAATCTATAAACGGTTTACCAGTGATCCTTGCGAGGGGAGGTGAATGGCTGATCCAGGTTTAATTCAGAAGCTGATTGGTTAGTTTACTGCAGGCGCAGTGATTATTCGCCATTGGAGGGGCCCTGCTCATAGCTAATGCTCACTCAAGGTATTAATATCCCACGTGTGAGATTCAGATGAGCATTGCTTGCTGCTCTGATCTGTACAAGCTAATAACACACTGCCTTTGGTCTATAGTCAGGTAAAACTCAGTCAGGGCTTCCATTTCTCATCACTCTCTGACCATCTCCTCAACACTCCTGCTGAACAATGGTAACGTGATCGAGGTGTTACCGGACAATCAAGTTGCCATGGCCGAGCCACGATTCAACAATCCGTATTTCTGGCCTCCACCACCCACGATGTCAAGCCAGCTTGATAACCTGATGCTGATAAACAAGATCAAGGAGCAGCTGATGGCGGAGAAGATCCGCCCACCACACATGCCCCCTTCGTCTGTGCAATCCCAGCAGCCTTTGCTGCTGCCTTCGACCTCGCAGAGCGGCCAGTCGCCCTTGTCGATCCTGAAGCCTCAGCAGCTGTCGGAGATCCACGCACAGGTTCCTCAGCCGGATGTGGCCCTCCATGCCAGACCTGCTACCAGTTCTGTAACAGGTATTTTGAACTGGCTCAGCTTATCTTCCCCCACTGCCACCTGTGACTCCATCAGTGTGACAACTCCTACCTTAGGCAACCAGGGTCGCCCCGAAGTCTCCTCTCCCAGCTTGATCTCCGGGCTAATCACCCATCACGGCATGGACCCCGCACACTCCAGCAAGAATGGCCTAACCAGCACCCTGAAGATTGAACGAGGCAGGAAGAAGATCAAGGGTGAAAACTGTATCGGGCCTCCTGTTCTCGTGGTGCCATATCCCATACTGGCTTCAGGCAACGAATGCGCCAAGGATGGGAAAACGTACAGGTGCAAAATCTGCCCTTTGACCTTCTTCTCCAAGTCCGAAATGCAAATTCATTCAAAGTCGCACACGGAAGCGAAACCTCACAAGTGTCCGCATTGCTCCAAATCGTTTGCCAACGCTTCGTACCTGGCTCAGCATCTACGCATCCACTTAGGCGTCAAGCCCTATCACTGCTCCTACTGCGAGAAATCCTTCCGTCAGCTCTCTCACTTGCAGCAGCACACAAGGATCCACACTGGGGACAGACCATACAAATGCGCACACCCTGGCTGTGAGAAGGCATTCACCCAGTTATCGAACCTGCAGTCTCATCAACGACAGCACAACAAAGACAAGCCGTACAAATGTCCGAATTGCTACAGAGCGTACTCGGACTCAGCCTCACTTCAGATCCACCTCTCCACGCATACGGTTAAACACACTAAAGCCTACTGCTGCAGCATGTGTGGACGAGCCTACACCTCAGAGACATACCTCATTAAGCATATGGCGAAGCATACGGCAGTGGAACATGCATTGGACACCCACTCCCCTCAGAGGACGGAGTCCCCAAGTTGCCCTGTTCGGATTTCCCTTCTTTAATCGGCCCCTTGTGTCAGAACTCCAGGAAGTGGATGCTCCGGGGCAAAGGTCAGGCGCTTTCTGCGGATGGATGAGGAGTTTTCCGTTCCCATTTGTCTCCTCCCGCTATTTATTCAGCCTCTGACAAGAGGCCCAACCACAGCAGTAACATTAGCACCGAGTTCTTAGGAGTGCTGAGACTCCCAAAGACTACGACAACGCATTTTGAGCCGAGTGTCGCCCGTTGCCAAGGAGGTGAGTGCCTATATCCCTCGGAGGAACGCCTTCCGTTGCTGGGCAACGGCATTGGAAACAACGGCGTAACCTACAGACTGGTAACTTCCTCAATAAGGGCATTGGATCCGTACTGTCTGAGACTTAATAAGCTGTGTCTGAGAGCACCACTTTTAGTAATGTTTAATATGTCTTACTATTACACAGGAAGACTAAGGAGGAAAAAAGATAAGAGAAGCAACTAGATATAGAATTATTAAACAGTATCGCATTTTGTTGTTCTGTGATAGTGCGACAATTCTAGTTTTCAATTATCGGTTATTAGCTAATATGAATTATTATACTAAATGTATGGTCAATTCTCATGTGTTTAATTGACGTCTTTGCCCTACCTTTCACAGGCTCGGCATCCAGGCCCAGACACAACTCATTTTTAATATGCATCCTAAACAGTTCAATACAGAATACCCACATCCACCCTCACAGAACATGCCTGTGATAATATAGACTGCTTTAATGTCATCTGCACTGCCTCTGTGCACTTGAGGCAAGTTACCTTGAATAGCAGGAATCGAGTTTGAGTGTGCCTTTAATTGCAGTGTAGAGGCGCCACAGGGCAAACGTAATCTGCAAAGAGAAAGGACTCGTATCAGTTTAATGGAGTCCCAGTGGCTCGAAGGTTGCAGACCAGGAAATTGATTCTGAGGCACTTTGTCAAGCTGGCACTGACTTCCCGCAGATGCCTCCCACCACTATTAAACATTATCAGTACCATTCAGATGGGTGATCAAATGTGGCCTTGCCCGAATGCCCGCTGTTTACCATGCTTCACTAACAGTCATCTACACATCCTGCCATGTTGCGCCGCTGATTTGTGAGTGTTTCTCTGCTGGGAGTCAAGTCAATTCATCATCCAACGTAGATTGAATCATAAAGGAATGAATGGCAACCTCTTTCTTTTCGCAAACTCATAATGTAAATCCTGCTGAAATACATCCCCGTGATGTCTGTGACAAAGGTGCTAAAACATTCCTGGAAACAAAGAGGTTTGCCAAGTACTCTGGCATGACGTCAGTCTCCTTTAATAAGATATAGATGGGGATGATCGACTGGAATCAAGTCAAGTCTAGGGGTTCAAATTGTTTCTATACAGAATGGATACATGCTAGCTACCCAAGAGTGAATTATGGGCCGGAACTTAAAAAGCTTAGGCAGGTTACATACAGACTAATGGAAACATAGGAGGAGTGAGTTAAAGACTGGAATCTATTCAGCAGCTCCAGGTGACTTAAGTGAGCTTATATTGCAGATGTGTGACTCTTATTTAGACCTGAAACTTGGCAGTGAGTTAAAAGATTGGAATCTAATCATAGCGCAGATCAGAGAAAGTGAAGCACACGTTTCCTGGAGCAGCTGTCTGAACGCTGAGCTTCAAAACTCTTCTTCTACCTCCGAAACCTGGAGTTGAAATGCGGAGCAAACAGATAGAGGTGAGCTTGCAAGGGGCCACCAAGAAGTTTTGACCATCGACGGTGTAATTCAGCCGTAAACTGGAGATCTCACCCCTGAGAGAGAGAGAGAGAAGGGGGGAGAGAAATGACCCAGTGCTGCAATTGGAGATCCCCATCCAGGATGGGACTGAAGCAGACTGTTGGGGCAGAATTGATGGGAGAGCTTCACTCTGCAATCTCGCTGTGCTCTCCTTGGCCTGGGAGTGCTTGACGATGAGGATGGACAATAGATTAAGGTGGAATCAAGTACTGATGGCTCTGGACTGCAGCAGAGAGAGACTTGACAACGTATAGGTGGCCAGATGTACAATAATTGGTCTATAATGAATAGTACAGCACAGCACAGGACACTGCAATCTTATGACTTGCTGAACAACTCGTAAACATTTAATGCACCCAATTCTGTTGGTCCTGGTCATTCACATCCCCTGTTTTTAAAAAGAATTAAGATTCATGCGTCTCATACACTTTTCATACTGTTATTTCAAAGAGATTTATACAACAGAATCAATGATAGTAATCTTTTCTTTAATTTTTTATATATTATATATATTATATATATATAAGTATGTATAATTCATTTATGCCCGAGGGAATATCCCTCTGAGTCTACAAATATAGATTAGACATGGCCTGCACTGTCACTGACCTGATGTTCTTGTGGAACAGTATATATGTTAAAACGTTTGGAAAAAAAATGTTTGTGGGGCATGGGCGGGCTTGAAAAAGAAACTGTCTTCTGGTTGGTTTCACTTAAGGGCCCCTGTCTGGGTGGATCATAAGGCTGGCCTTTCAGCTCTGGGTCCTGGGATTGAATGGGGCCCAGGCTGTTGGGTGGAAATTCCCCTCCATTGGTTGGGTGTGAGGGTGCTGTGTGGGTCGCAACTTTTACACAGTCGCACTGGGGTTCCGCTTGCCCACAGCACCAAGCCGCCTCGAATCCGCAGCTAAATTGGGGCTCTCTCATTCGGAGGGAAGGAGGAAAAGGGCAGAGCGCCTCCTGACCAGAGGCCCTTTGGGGAATTACTCCCTCTAGTCACGATTAGCAGCGTGGTAAACTCAAGTCAGAAAGTTTGTATTGGTCACTATCCCGAACAAAATAACAACAGCATTTAAAAGGAAAGCATTTTCGATTGTTCTCTATCTTGATGCGGTGCTATGATGTCACTAATAACATGTGGCTGCCAAAAGTGTTCCCCGCCCACTGTAGGTTATCATCTTGGTAAATGCGGCAGGGGTGCATTTTCCAGTTGCATCCATGGGGTTGCCGACAGTGCCCTCCGTGGGGTTGCCAACACATAATGGGCAGGATTTTCCTGCCCTTCCCATCTGTAGGACCTTCCAGTCCCACTGAAGGGGACCCCCACCGCGCAGCAGGTTCCCCGGCGGGACCAGATGATCCTGCCAGTGGCGAGCCACCTCCGCTGCCTACCCACACTGTGGCCAGGGGGTGGGAAAATCCTGCCCATGGTGGCCAGAGGGCATTGTTCGCCGTTGAAGGAGACAGGAATCTTTACTCTGCTGCTTCCTCTGCTGTGTCTGGTGACGCTTAATGCAGACAATTGGAAAAGGTTTCATAAATTCGATATTATAAAATGTAGAGGGGAGAAATGAATGATTTCCAGGGGTAAGGAAGCACGCCGGCTTGTGGAGTAGGGTTGGCACTTAGTGAGGAAACTTTACCATTGGTGCTTATGTTACTCCCATTCGGACCTGTGTAATAAATATTACAATGACTCCTATGGGTCCAGTTCTGTATTCACATCATAATCTTTATTATTGTCACAAGTAGGCTCACATTAACACTGCGATGAAGTTATTGTGCAAATTCCCTACTCGCCACAATCCGGCGCCTGTTCGGATACATGGA
>XM_038773107.1
CAGCCGCCCGGCTGAACCTTTGGATTTTTGATATGATGACTGCAGAATAACATAGGTGACACGTCGCAAACCTGATCATAATCAAGGAGGACTTTTCCGGGCGCTGATCTCTGGAATTGCTCAGTGAGCACCTCTAATTATCCTGATTTATTTTGCTGATAATCACACACAATGGAATCAAATCAAAAAAACGGGGATGGATTGACCGGAACTCAAAAAGAGGCAACTTTACGTGCATTGATTCAGCGCACAGGATATAGCTTGGTACAGGAAAATGGACAAAGAAAATATGGGGGTCCCCCTCCAGAATGGGAAGGTCCAACTCCTGAGAGAGGCTGCGAGATTTTCATTGGCAAATTACCCCGGGATCTTTACGAAGATGAACTCGTACCAGTTCTGGAAAAAATCGGAAAAATATACGAATTGCGGATGATGATGGACTTTAATGGCAATAATAGAGGATATGCCTTTGTATTGTTTACCAGTAGACAAGATGCCAAGAATGCAATTAAACAGCTTAATAATTATGAAATAAGAAACGGCCGGCTCCTGGGTGTGTGCGCCAGTGTAGACAATTGTCGGCTGTTCGTTGGTGGGATTCCTAAAACAAAGCGAAGAGATGAGATTTTGGCCGAGATGAAGAAGGTGACAGAAGGGGTCGTTGATGTGATTGTGTACCCCAGCGCGGCAGACAAGACCAAAAATCGGGGCTTTGCCTTTGTGGAATATGATAGTCATCGGGCTGCGGCTATGGCAAGGCGTAAATTGTTACCAGGAAGGATTCAATTATGGGGACATCCAATAGCAGTGGACTGGGCTGAACCAGAGGTTGAAGTTGATGAGGAAACAATGTCGTCAGTCAAAATTTTATATGTACGTAATCTTATGCTGCCAACCAGTGAAGAAGCGATTGAAAAAGAATTTAATAGCATCAAACCAGGCATAGTTGAAAGAGTCAAGAAAATCCGAGATTATGCATTTGTTCACTTTGTTACCCGAGAAGATGCGATTAATGCCATGAACAGGATGAATGGAAAGGTGTTAGATGGCTCACCGATTGAGGTCACGCTCGCCAAGCCTGTGGATAAGGACAGCTACGTGCGTTATACCCGAGGCACGGGCGGCCGAGGGGCTTTGCTGCAAGGAGAATATACCTACACCTTAGGACAGGTATACGATCCTGCAGCTGCCTACCTTGGGGCTCCTGTTTTCTATGCACCCCAAGCCTACGCTGCTATTCCCAATCTGCGGTTCCCAAATAAGGGGCATCTCAGTGCGAGGGGGATGATACGAGCTCCCTCTGTGAGAGAAATTTACATGAATGTACCTGTAGGGGCTGCAGGAGTTAGAGGGCTAGGAGGTCGAGGTTATTTGGCTTACACGGGTATTGGGCGTGGTTATGCAGGTTACCACGTGAAAACAGACAAACGGCAAGAGGAGAAACTTTACGATCTCTTGCCCGGAATGGAACTCACTCCAACCAACCCAGTGACCCTAAAACCACAAGGAATGAAGCACTCATCTCAGATCTTAGAAGATATATGCCAGAAAAATAGCTGGGGACAGCCAGTTTACCAGCTTCACTCTGCAATCGGGCCTGACCAAAGACAGCTCTTCGTATACAAGATCACCATCCCTGCTCTTGCCAATCAATACACAAACATCCAACCATTCACGCCGCCCAAACTCTGCACGGCCGTAGAAGAAGCAAAAAGTTATGCAGCGGAACATGTACTTCAAATCCTAGGTCTTCAGACTGAGGGCGCGGAGCCCCCTGCAGCTGCAGCTTTCACAGGCAGACCTCTGTCTATGCCTGTCTCCTACTTGGCTTCATCCACTGATCTCCCATTCCCATGTTATGCTACAGGATATGCATTAGCAGGTGCGGCAGCCACTGTGGCAGCTACACAACTGAAACAAGCCGTTGCCCTTGGCCAGGACCTAGCTACATATGCCACGTATGAAGGTTACCCGGCATTTGCTGTGCCTACACGGGGAGACACCTACGGAGCATTCTGATCAGACATGGACAATGATGAGCAGGTTGCCAACACACTTTAACAGCAACAATGGAAATTCTGATTATAAATTACCAGCGAAATGTAGAAATAGATAAGTAGAATGTGATTATTCTTATTGATATGATTTCAACAACCACATTCAAGATTTCAATAATAGCTAGAATCTAATTAGATTGCAAGCCTGATCAGCTTGTATACAAATATATCTAACTATATATATATAAATACACATATATATATATATATATATATACATACGTTAAGGATGTATCTTAAGTTAAGAGAACTTTTAAAACAAAGTAAGAAAGCTATATAGCCCTTTAATATTTTTATATTTCTCAGGTATAATTTGGCCTTCATGTTTACATTGTACTTCACAATTTTGCCATACAGGATACTTAGTTATTAGACTATTAAAGTGTTCATGTAAGGTGTGTGCAACTACTTTAGGTATACATGGTTAGAAAGTACCCATCTACATCACCTGTATTTACTGATGGAGTTCATGTTTACTAAATTCAAACACGTTATTTGGGCTGCCAAAAATGGCAACTGCATCACCAGAAATTATTGAAAACATTTCTATGTCCAAATGTAAGGCAAGTTACATCTTGCAAATAATGTTGCCAGGGAGAAAAAACATTTTTTGAAAAAATGGCTTCAAACGTACAGCTGCTATATTCCAATATCTATCAGTAGATTAGCGACTAAAGTTGAGGTTTTTTTTCAGTATTTAGCACATCATCATTTTCCTAGCAGTTGATTCCCTTTCTCTATTGCTTTGGCTGACTTTTTAGTTTAAAATGGAACAAAACTATTATTGTATTGTGTCAAAAAAAAA
>XM_038773115.1
TCGGAATGTATCAAAAGGACCCGGAAGCGGCGGTGGGAGATTGAGGACAGACTGAGCGAAGCAGTCATTGGGGCAGAGTTTGTGAGTGGCCACAAGCTGTGCTGGTGACGCAGCCAGTCAGATTGTTGTTGATTTCTGACCATGGCCGAAGAGAAGAAGCTAAAGTTAAAGCGGAAGAGAATTGTCGTCCAACCCGGGAGGGAGCCGAATGCCAAGCCGCGGCTCACGGATGTCTGCCATGAAGCCGAAGAGAACGGCACTGATCCCCCCAGAGAGGAGCCAAGATCGGAGGGGAAGGAGCTCCCACTTGCTGTTTCCAGTTGGCTAAATGGCGATGATTTGAATGAGACGGATCACATTTGGGCTCTTTTTATAAAATCTGTGTTTCCGGGCATGGAAGGGTCAGGTTGGAAAACGGTGTCTGTGCCAGACTTCCCATCAAGCCCACAGAAGATCCTCAAAAGCACAGAACCTGCCACCACAAAGATCACCTCTGCAGGCAAAGAGATTTTCACATGGATACCTTTTCCACTTGCCTGCAAAGCAATGACTCTGGAAGTAAAGCACCAATCTCGATTGTTCTCCGGTTGGGGAGATGATGCCTTCAGGAATGGTGAGATGGTGGATACCACTGAACCCAAAGTGACCAGATCCCAACTTTCGTTATTGGAGAAGGTGCAGGATGAAGGCATTTTATCTTCTGTAGACGTTACAAAGAGTCTTGAGTTTACAAAGGGAAATGTAAAATCTGAAGATATTTTTGGAGTGGATCCAACAGTATTCTCTACAGAACCTGCTACAAGTAAACACGATAAATATTACCTAGTGGATGAGCGACATGGCAGAGGACATATGCCAGTTGATGTTAGTCACTACTCTGTTGCGCCTCTTCAGAGAAATAAAAGGGAACCAAAGCAATCGATGCTTGAATTACAGTCCAATCTGAAGAACTGTAAGGAGAAGACAAAAGAGCACAAAATGGCAAGGAGAGAGACAATGTATGCTGAGAAGGACAATGTTGATAACATTATAGTGGAATGCCAGGAACATTCATTCACTGCGGGTGGGTTATGTGCCACCAACAAAATGAATACAGAAGGTGCTGTTGATAAAGGGAGGCCTGACCTACAGGTGGAAGAACTGGGTCTGGAGAGCTGTCCTATGTGTCTTGTCCCATTTCCTGCAGGATTCACTGTGTTGGAAGTCGATAGTCATCTCGCCAAATGTCTCTCTGAAAGCACAGAAGATGTGATATGGTGATTACTTGGACAAAGGAGCACCATGTTAAAGCAGCTTAGATATATTGCAATGAAGTCTATAAAATAAAGTACCTGGGAGCTGAAATGTCAGACTACATCTGTGGTGATATGATATTGCATGTTTTGTTAGATTTAAAAATGTTTGAAATTAAGAATTGGCTAACTATTCAGCATAATTAGCTAAATTAAAGTCCTCTATCTTGTTCAATTATTTTCAATATCATTTTATCACTTCGGATGAGGTCATTTTGTCCCTTACTGTAGACATTTGGACTGTGAGCAGAAACTCAGTTACTTGGTTAGTAGATTGATATGCTATAATTATTTACCACCCCATCTTTTGAAGAGAGTGACTCCTTACTGGGTGTCAGATACCTTCCAGTATTTCACTTGTGCCCATTAGTAATTTTTCAGTTTCTGCAATGGTGGTCATCAGGCTATTTTCTGTAGGAGGATTCCTAGATAAGCAATTCTATCTATGCGTATCTAAAAGAGGTTCCTGGCTAGTAAGAAACAAGTGATTTTTTGAATCTGTAACTCAGGGCTGCTGAGAGAGAGCTATTACATATAGCATTCTTACTGCATCAATAGCTGAATGTAATCAGCTGTATTACTAAGTTCCCTACCAGACAAGGCTATTGAGCCCAACAAACTGAACTGTGATATGTAAATAGTGAGTATTTCTTAAAAACACATAAATAGCGGGATCACTTACCGTTTGGTGATCAGGGTTGTTGGTTGAAAGGTTAATCTCCTCATACAAGATATATTAGCATAAAAATCAGAGGAACACACGTCTCTAAGATTTTCAATGTCAGGTTCCTTTTTATATCTGTAACAATTCTTTGTTATATTCTCCTCAGTTCTTTTCACACTGAAGAAACAGTTCAGTTTGAGCCTCAGTAGAAAAATCTGTTTAGCTGTTCAAAAAACATGCATAATTTTTATAATGGAATTTTTTGCTAAGTTTGGAAACATGTTTTGGACACCAATACAAGGCCTTCAAGATGAAATATTTGCTGTGTCTCTGTAATAAAGGGTCAAAAACGTACACATAATAAAGGGAACTTGCTGAGCTGACATAAACTGTTTATGTTGTGTTAATGCATTTCAGTCCTTCATTCTGCAAGGTTCTTGTTCAAAGTGAACAGTTTGGGTGATGGTCACATCTTTGGAAGATCAAGGAATTACATTTGTCCAACCAGTGATATCAGCCCTTTAAATCCAGAGCTGAACATGGCTTTTCCCTGTCACCGGGGGTCAGATTTTTGTGACAATAGGAAATAGCCACAGATCTTTAAAAATGGTGGACAGGCCCAGAAAGCACAAGTCCC
>XM_038773117.1
AATGAATTGCAATTGAAAATCCACCTTGGAGGGTCTGACATGATACCCAGCATGGCTGTAAGGTGGTCTGGATTGGGAACTGAATATACCAGGATACCGGGCCTTCAGGAAAGATATGATGAAAGTGACCAAGAGAAGGATTTGTTGAAAGTGAAGCTTGAACAGCTTCAATGTCACTTCACATGGGGGCCACAGAAAGGAAACATTGACTTGGATGACATGAAGCAAAGATTAGAAGATTCAGTTCAGACAAATGTGAAATTTCAACCCAGGTTTTACAACCAACTCGCTTTTGTAAACTGTCTGCAAGGAAACTGTGAGGAGGCGATTCAAAACTTAAAGGAAGCTGAAAAGTTCCTGAGGGAAAATCATGAAGATGAATTTGATAAAAGAATCGTCATCACCTATGGAAACTATGCCTGGATATATTATCACATGGGACAACTGACAGAGGCTCAGTCCTACCTCGACAAACTGGAGAGGATCTGTAAACAATTTCCCGAAGCCTCTCGGTACACAGCAATGATACCTGAAGTATACGGGGAGAAGGGTTGGTCACTGTTAAAGTCTTGTTCTCAATATTATGAAGAAGCAAAGGAATGTTTCAAAAAGGCTGTGGAGAAAGTTCCAGATAATATTGAATGGAATGTTGGATATGCGATTGTTCTTTCTCGTCTGGAACATATTTCTGGAACCACAGAGAGTCGTGGACCCACTGAGTCAATGAAGCAGTTTAGACGTGTGCTGGAGTTTGATCCAAATCATGGTGAAGCCATGGTGCTGTTAGCTCTAAAATTACAACACTCCAAACAAAGTGAGGAAGCGATAGAATTAGTTGAAAAAGCGTTGCAGAAGTCCCCTGATCTCCCACATGTGCTGCGCTATGCAGCAAAATTTTACAGATTAAAAGGAGATGTGGAAAAAGCTGTGGAGCTGTTGAAGAAAGGATTGGAAATGACCCCACACTCTACCTTCCTGCACCATCAAATAGGCGTGTGTTACAGAAATAAATTATTATTCTTGAATAAAAATTCATGTAGCAAAAGACCTGATGAACCTGCTTTTCAACAGAGAGCTGAACTGATTGAACTGTGTAAGTATCATTTTAAAAAGGCTTTTGAACCTCGCCCATTAACATTTATTAGGGCACAGCTGCATTTTGCCAGAATCTGTTCATTAAATGAAGAATATCAAAATGTCGAGGAGATTTACAATAATCTCCTGAGATTGGAAGATATACGTCCTGAAAATAAGCAGGCAATATGTTTGGATGCTGGATTATTTGAACTGCATCAGAAAAATTCGGAATCAAACGCCATCACCCATTTTCTGGAAGGAATGAAAGTCGATTCTAACTCAACAGAAGGAAAAAGGTGCTGTGAGAACTTGAAGTCAATATCAGAAAGACAAATTCGCAGGAATCCAAAAAACAGCAAGGCCCATGGTGTTCTTGGCTTAATGCACCAACTGGATGGGAAGAAGCGCGAGGCTGTTGAAAGCTTTGAAAAAGCCTTGGAGTTGGACCCTGACAATGAAGAATATCTAAGTGCTCTTTGTGAATTACGCCTTTCCATCTCGGTCAACAATGACTTTCCCAACGAACACTGAACTGAAAGATGAATTAACACTCTCTAATCCTAGACAGTCTCTGGTGCCTACTTAACTTACATTCTGCTGAGTTTTTTTTTATGGAGCATGTTATGGAGATAATTTTGAAATTATCTCATTGTAATTATTCTAAATCTCTGTGTTTCATTCAGGAATATTGACCCCACTGATGAACTAAACAAATAATATTTATTCTGTTCTCCCAAGAGTTGTTGCTGGTGTGGAAAGGTGGAGAGGGAGGGAAGACTAAAGGATATAAGAATAGGTTAAAATGGGCTAAAGAGA
>XM_038773119.1
ACACAGCAAAAATGTTATAAAGCCCAACTCCACCTAAGTTTGAGTGTCTGGCGAGACTCCTTTAGCAGATCTGTCACGCTGCTGGACAGGATACAAGAAAATTCTCGTTCTGACTGTGAACATTTCTTATATTGCGATGGCATTTGGCCCCGTTGTTGACCCTCAAGTAGCAGGAGAATCGTCCTCAAGGAACAAGGGCAAACTGCCTGTCAAGATTTCTTGCATTCTCCTATTGATCTTTAACTTGCGGCTTGTGACAAGCTGTGGCCTAGAAGAATATACTTTTCAGGATCTGTGCTGTCCCATGTGCCATGCAGGTTCTCGTGTTTCAAAACATTGTACTTCGTCAACACCGACCACATGTGTTCCCTGTGCTCGTGGAGCTTTCACAGATCACTCAAATGGTTTAGAAAAATGTTTCAAGTGTAAATATTGCGATCCAGAGCTAGGACTTCATACAGTGCGGGAATGCACAGAAATCCAGGATACAGTGTGTGACTGCAAAGAAGGGTACATCTGCTTAGCGAAAAGAAAAGATGGCTGTCACATGTGCACAAAATATATTCCACATTTGTTCAATGGAAGTACAAACATCAAAGGTATGATGCCAGGTGATCCTAGACATCATGAAGCACGACCAACAGCACAGTCTGGAATTACTCACAATGTTGTCATTAAGTTTTTGGGTCAGGATGATGCACGGAATCCATCAATGCTTGGGAACAAAACGGCAAAGAAGAAAATAGTTTCTAAATCAGAAATATCAACTACCAAGGAAGAGCCAGCTCCGGAAACAACTACAGGAAAACCAAAATTGGGCCGTGGACATGATCTTTTAACATCAACAAAAATACTAATGACACTGATGCAAACAATTGATCCAGGGTTTCCTAAAGAATCTTTAAAGCTGCAGGAGGCAGGGAACATAGCCTTAACAGAATTTCAAAATATTACGAAGGCTAGCTTGGTAGGCTTGCAGAGCATTATGCAAACTGGATTAGCAAGTATTCGAATTGCTATTCAGTCTGGAATGACAGGCCTGCAAGGCGCTATGAAAACTGGCATGGCAGATATTCAGAGTGCACTACAGACTGGAATGACTGGCATTCAAGAAACTTTAAAGTCTGGGATGTCTGATATCAAAGGTATCAAGAATGGTATCATTCAGGTTGAGAATACTCTGAAACAATTACAAACAAACTCACAATCTAATTCGGCTCAAATGACCAAGCAGGTTGGTGCATTGGTCAACGTACTAACGAAGCTTGCCTCAAATCAGTCAGTCTCCTTTATCCAACTTAAGGATGTTACTTGCAAGCTTTCCAATAAAACAGAGGCAAAACTAGAGGCAAAACAAGAGGCAAAACCAGAGGTAAAACAAGAGGTAAAACAAGAGGCAAAACAAGAGGCAAAACCAGAGGGAAAAACAGAGGCAAAACAAGAGGCAAAACAAGAGGCAAAACCAGAGGGAAAAACAGAGACAAAACAAGAGGCAAAACCAGAGGGAAAAACAGAGGTAAACACAGACTTAAAAACAGAGGCAATTCAACTACAGGTCACAGAAAAGCAGCCTTAAGATCCAATGAGTTCCATGAAATGGATGTGGGACGATTCCCAGCTCTGGTTCTACAGCTCTGCACAATTGGAGTACTCAGCTGCTGGAATCTATTAAGGATGCATAGCCCCAAATAAATCAAATAAATAGATTTCTTTTTTCTAGATGACACATCTATTTTCTTCCTGTAACATACTGTTCACATATTTCACCTTGGCTTTTGTATTTTGCTCAATTATTTTCAATAATGCTTTGCTCCAAGACTTGACAGTTCCTCTTAGATGTTGCAATAAAATTAAATGCTGTTTAATTTTAATATTGCATGAATGTTGATAAACCTATCACACATTTGAAAATTTTGTAAGCAGTGTGTGTTGTCAATGAATCACATAGATAGCCTGGCCTCAGAATATATATTGTTATACTAAATCACATTTAAAATCATGTAACAAAAAACTTGCTCATATTAACAAATTGCTTTATTCCATTAGATGTCTGATGCACATACAATAATAAAACATATAGTTATATCCTGATATTAA
>XM_038773126.1
CTGAGCCCCAGGCGGCCCCGCGGCCTGTGCGCTGAGGCGGTGGGAGGGCGCAATCCGCTGCCTCCATCCCCGGGACAGAGACCGGTTCTCCGAAACTAAAGAAATCGTTCTGGTGATTTCCTTTGAATTATGCCGAAGATTTACTTTTTATGGATGTGCTTCATGCTGATCTCCAACCAACCAGAGGTGAATTGTTGCCTTCAGGCCCAATTTTTATACAAGGACAACTGCTGTAACATGTGCCCTGCAGGCACTCAACTGTCAAAATACTGCGGAGCAACAAACCAAACAACATGTGAGAGGTGTCTGGATGATACCTTCACCGAGCAAGTGCATTCTTTAAAAACATGTTATCACTGTCTGGATTGCAAACGAGAGGGATTCGTTGTATATGAAAAATGTCAGTTTAATAAAAACACTGTGTGTGGCTGCCGCGTTGGGTACTTCTGCAGTAAAAAAGGGTTTTATACGTGCTGGAATTGCAAACGTCATACACCATGCCCAGCAGGAGAAGGGATTAAAGTGCCAGGAACAAATACAGCAGATAATATCTGTGGGAAGTGTCCTCCTGGGACTTATTCAGATTCGACAACTGTGAACAAATGCAAACCAATCACTGATTGTCATTCATTAGGTATGATTTCGACTCTGGGAGGATCAAGTACAAAAAATAAAAAGTGCATCTACCCAGAGGTTATTGTTTTGCCACTTGCAGTATTTGCAATACTCTGCGTTGCAGTAGTTATATTCTGGAATAATAATTGGGTGAGATGTAGAAGGACTGGCAGGTCGGGCAATGCAGAAAAAGCCGAGGATGAAACAGAAAACCCTGAAAAGTCCCTGGACAGTAAGAAAGGAAATCAGCCATCAAGTGAAGATCAGATTCAAACTGTCAGGAAATTAAGTTCTAGTTCTTTCACTTTAGAGGAAGCGAAATCAGATGTAATCTCAGAACCTAAAGATACTCCACTTCCGCCTAAATTGGGTGAATCAAAGAAAGCTGATTCACTGCAAATAATTCAAGAATAGGAACCGCAAATGACACCTGGAAAGCAACTGAAATCAGCTCCTGGGTTTCAACAGAATTGTCAGAAAGAAGTTACACCTGATAGATATAATGCATCAGAGAGATGCTTTGCAAAGATAATTTATTGAACAGCCTTTGAATATTACCAACTGCCCAATTTGATCGCCAACTTATAGTGCATTCCTGGAGGAGGTTTCCTGGTGCCTTATTGTCAATTTACATGTGAGTTTGTGCCATGGAGAGTAGCCATTAAAACTCTTTAAAAATTGAATCAGAGTGGTGGTCTTCTACCGTAGAACTTTTACAGACAGCATCAAGGAACGAGAAGGCATTGAACCTGATTTTAACTTGGGCTGTGAATGCAGCCTGTGTGGGCAGGGTGAATGGGAAGGACCCTTGATGACGGAGCTGTGAAGCTGAGATCAGTTTGAGATTTTCAGCTAACCCATGCCTGCCACAGGTGATACGAGTCGGAGCCCCGGTCAGGGAGAAGGTGGTTCCTAGATGGGCTGGAGTTTCCCAAAGTAAAGGAGTGGCTCTACTTTGGTTCTAGGATTGGTGGCCCCTATTGGGTTGAGGGAAGTGATGGAGAGTATGGAGACGATGCATGGTCGGGACGGCCCCGAGGCCAGACGGGTTCACGGTTGAGTTTTATAAGATGCTTGGGGCGAACCTGGGACCACTGCCGGTGAGGGTGTATAATGAAGCAAGGGAGAGGGGGCACACACCCCTACACTGTCGCAGGCTTTCATCTTCCTGATATTAAAGAAGGATAAAGATCCGGAGCAGTGCGGGTCATCCAGCCTGATATGGCGAAGGTTTACCTCGCGAATCGAGGACGGTGTCCCGGGGATGATAGGCGAAGATCAAATGGGTTTTGTGAAGGGAGGCAGTTGACGATGAATGTGAGGAGGCTGCTTTATGTAATGATGATGCTTTCAGAGGGGCAGGCGGTAGAGGCAGCGGTGGCAATGGACACAGAGAAGGCATTTGATCGGGTGGAGTGGGCATATTTTTAGAGGTGCTCAGGCGGCTCGGGTTCAGGCAGGGGTTAGTGGACTGGGTCCGGCTGCTATATAAGGTGTCGGCCATGAGCGTGCGGGCAAACCGAGTGAGTTCAGGGTACTTTGGGCTGAATTGCGGGATGAGGTGGAGTGCCTGCTCTCCCTGTTGCTCTTCGCCTTGGTGATAGAGCCGCTGGCAATGGCACTTAGCCGAGGCACTGGAGAGGGATTGAGCGGGGGTTGGTGTCTCTGTGTCTGCGGATGACCTGTTGTTGTATATTTCGGACCCGGTGGGTAGTATTGGAGGCATCAGGGGGATCCTGGGGGAGTTTGGCCGGTTCTCAGGATACAAGTTGAATATGGGGAAAAGCAACGTATTCCCGATTAGGACTAGAGGGCAGGAAAGGAGGCTAGGGGAGTTGCCATTTAGGGTGTGGGGGGAGTTTTAGATACTAGGTGGCCTGGGTTGGGCACAGTTGCACGAGCTGGCTCGGCTGGTGAAGGGACTGAAGGCGGATTGTTAGAGGTGGGATGTGCAGCTATTGTTGCTGGCAGGGCGGGTGCAGCCAGTGAAAGAAACAGTACTGCCAAGGTTTCTGTTTGTGTTTTAGAACCTCCCAATGTTCATTTTAAAGT
>XM_038773129.1
GTGCCGAGGAAGCAACTATCCTGGAATATTTTGTTTCTGAGGAGGGAAAGCAGCATTTGCAATGGCCCGATTTTAGCGCTCAGACTGAGTGCTAGAAGGCCATTTTTTAAAAACAATATAAATGGGAAATGCTGAAGACTTAATGCAGTTCATTGCGCCTGTGCACAGCACATCTGTATGAGCAGCAAAAGAGTCCACTATTGCATTGAATCGCACGGCCAGATTTTATGGCTGCAAAAAAAAAATGCTTAAGTCTCATTTCGATAAAGGAGCTGAAGTTCTCGCTGACTGGAGGCGTTAGAGTGGGTCTCTGTGTTCCACAGTTTTGCATCCATAACCACGTTTGTTGTGCTGTGAGACTGGAAGATGCTGCAGAGTGAGAGCTTTGAGACTCGGGAGAACCGGAATGTACTAATGGGCTTAGAAAAGGATCCTTCCCGGATATTGATGGATACATATGGAAGTGTTCAGAATGGGGGTTACCGTTCTAATGTTTATGGGGACGAGGGTGATGATGACTTGTATGTTAATTCCAACAGTGGATACAACCCTGACTGCAGAGGGAACTATTTCAGCAATGGGACAACAAAAATTGATTTTGTGCTGATTTGGGAGGTCAAAAAGAAAAAGCCCAAAAAGCAGAAGGTGAGGTGCACATATCAGGAGATGGAAAAAGAAGAGAAAGACATGGCAAAAATGAACATGTTCAACAAATACGAGAAATGGAGGAACAAATTTGTGAAGAATTTGCAGAATGCGGGGCTCCTGATGGAGAAGGATATAGCTGCCAGTGAGAAGAAAAGCATCCACTACCTGAAGCTGAGCGCCCCCTGGGATGTGCTGGTGTATTATGCAGAAGAGCTGTCTATGAGGGCGCCTCTGCAGGCACAGCCCAATCCCTGTATGAATTCGTCTGAGACAGTCCTGAGGAAATTGAACATCCCCAACATCATGTCCGAATATATCCCCAACAGGCCAGTGGATTACTATACCTGTCCTTTCCGCAAATCCAAGCTGGACAAGTTTTTGGGAAGCAATAATCATGAGACGTACTTTACTAACACACAGCGGCATCGGATTGTGTATGAAATTCTAGCCACAACTGTGTACGGGAAAAGGAAAAGAGCAGAAATTGGGATTGATCGCTTGTTAAATGAAAGAATCTTTGCTTCTGCCTTCCCACTCCATGAGGGCCCATATGAATTACCAGAGTATGACATACCTCCAGAAAATCTGAATCCAAGACAAAGTTTGTACAAGTACTGGGCTCGTTGGTCCAAGTGGTATAAATATCAACCGCTTGATCATATTCAAGAATACTTTGGAGAAAAGATTGCCATTTACTTTGCTTGGCTGGGTTTTTACACTACTTGGCTTCTCCCTGCTGCTCTCGTTGGGACTTTTGTTTTCATCTCTGGAATGATGTCAATGAATACGAACTTGCCAGCAGAAGAGATTTGTAACATCAGCAACTATTACCGCATGTGTCCTCTCTGTGATACCTGTGACACCTGGAATATTTCTGAGATCTGTTCCATAGCTAAACTGGGTTACCTCTTTGACCATTCTGGCACTGTCTTCTTCAGCATCTTCATGTCTTTCTGGGCAGTAACCTTTCTGGAGTACTGGAAGCGGAAGAATGCCACTCTGGCACATCACTGGGATTGCATAAACTTTGAGGAAGAGGAGGAGCGACCCAGGCCTGAGTTTGCAGCAATGGCTCCAATGATGGAACACAATCCAGTAACTGGGGTCAAGGAGCCGTATTTCCCAGAGAAAGACCGTCTGTCCCGAATCATCACTGGATCGATGGTTATTATAATTATGCTGTGCGTAGTGATGATTTTCCTGGTGACGGTGATCATGTATCGTGGGATTATCAGTGTGATGATGTACCACACAGGCAACACTATTCTAATGACCCAGGCTGGAAACATTGCAAACATCAGTAGCTCCTTGGTAAACCTTATACTCATCCTGTTGATGGGCCAGGTCTACACTTCACTGGCAGAACAACTCACCAGATGGGAGATGCACCGCACACAGACGCAGTTTGACGATGCTTTCACCTTTAAAGTGTTTGTGTTCCAGTTTGTGAACTTTTATTCCTCTCCATTCTACGTGGCATTTGTCAAAGGCAGGTTTGTGGGTTACCCAGGACATTATGGAAAGTTGTTTGGGATGAGGAATGAGGATTGTGGCTCAGGAGGATGCCTGATCGAACTCGCTCAGCAGCTTTTCATCATCATGGTGGGGAAACAGATCATCGGCAACATTGAGGAGTTTGTCATTCCGAAACTGAAGGCCTGGCGGCAGAAACGCAAACTGGCCATTGTCCGGGGCTCCCAGATCTCTCAGGAGCCCAAACGATGGGAGGACGACAATGAACTCATCCCGTGTGAGGGGTTGTTTGAGGAGTATCTGGAAATGGTCCTGCAGTTTGGTTTTATCACTATCTTTGTGGCTGCCTTTCCACTGGCTCCCCTTTTTGCTTTGCTCAACAACTGGGTGGAGATTCGTCTGGATGCTCAGAAGTTTGTGTGTGAATACCGGCGGCCTGTGGCAGAACGTGCTCAGAACATCGGGGTCTGGTTTAACATCCTCGAAGGATTAGCCCAACTCTCCGTCATTGTTAATGCTTTTCTGATTGCTTTCACGTCAGAATTCCTGCCCCGCCTACTCTATCAGTACGAACACAACATGAACCTGGACGGATATGTGAACTTTACATTAGCGTACGCTCCCCACAGCTATGTGCAAAGCAACCACACCATGTGCAGGTACAAAGCATTCCGTGACCCAGATGGAAATCTCACACTGTTCTACTGGAAGCTGCTGGCTGTTCGACTCGGATTCATCATCGCCTTTGAGCACGTGGTGTTTTTCATTCTTCGTGTTATTGACTGGATGGTACCGGATATTCCAGAATCCCTTGAAGTGAAAATGAAACGAGAATATTATCTGGCAAAGCAGGCATTAGCAGATAACCAGGATGTTTATCTGTCGGTGAGTCAGCATGCAGCTTCCCCAGGAAGTGGTATGTCCCACAGCATCGTAAGCCAGCAATTGGCAGCTTTGACCCATCCTGGGGAAAGGAGCCCACTGGCTGAATCGCCTATTAAATAGCCAGCTAACGTGTCCCCACAGCGGTAGGACATGGGGAACGAAGGCGAAGGATGATGGTATTGATCCGTTTGGACAAGTCAATGCTTTTGGCTTGGTGTCGGCTGCAAACGTGGCATGTTGTACCCTAACCAGCTGACTGTGCATGGCTGTGTAGCGTCTCCATTTTAATAACGGACAACGGGGTCAGGCTTGACCACCCCTCTTCTCCCCCCCCCCCCCCCCCACCCCCTCAGGCTGTCCTTTTGTGTTATCCTCGATGAGTAAGCAACGCCACCCACGACCAATGATAACTCCAACCAATCGAACTCTTACTCCGTGGCAGCATTGCCTCAACTATGGGACTTTTTTTGCTAATGCATCCTGGAACCTTTGATTTCTGAGCAGAACCAGAAATGCCCTTGTCATTGAATCCCAAGAAGAACAAAGATGCTCAGAGACCCAACCCACATCGGCAATTGAAGTTTGGTGAGGATCCAGGCTGGGTCTCAGGAGCAGGCCAGACACAGTGACGACACAGACCTCCATTCCAACACCAAAAAGGCTTCAATTCAAAATACTCTCCATCCCACTCTCCACCCCACTCTCCAATACCCTCCTTTAACTGCCCTGCTCCAGAGCAGACAGATGCAGACATTAAAGGCTTCAACATGTTCTTGGACCGCGTACAAATGCAAGCAAAAGAACTGCCGACTTCTTGAACTGTGCTGGAAGCTTTTGTGTGCAGAAGTGAGCCATGTTTGAGCCTTACTGGGCTTAATCGTGCAAGAAAACAGCACAGCTCTGCCCATCTTGGGAACTTGACAACAGGAAGAAAACCAAACTATTCCTATATATATATATATATTGCTGCTACTTTGCCTTATTACTATACCAATCACAGAAGTGAAGTGTTCAATAAAGAACCCAAACAGAGCTGCATGATTAGTTTAATCTGATCCTGGTTCACCCTGCATTTTATTTTGGTACAGATATATATACCGTACTTCATGTGTCATCTAAAACACGCCTAGAAAACTTGTTGCCTGGCTCCCACACCTCTACCCTCCAGCTATTGCAATCTTGTCTCTCTTTCAATTTTATCAAACCTGCTACAATCAATACTCATCTGAACTTTGCTCTCTTGTTTCAGCTGTGCCGTAAATCTTACGTTTGGCGCGCTCTTTTTTTCCCCTTTCGGGTGCTGAGAAACACTGCCTCGTCGTTTGTTTATTCTTTCACGGGATGTGGCTGTCGCTGGCTAGGCCGGTATTTATTGCCCATCCCCAATCGCTTAGCTATCCTCCTTAAACTGCTGCAGTCCATGCGGTGTAGGTGCACCCATAGTGCTGTTTGGGAGGGAGCGCCGGGATTTTGACCCTGCCCCTGTGAAGAAACGGCGTTGTGTTTCCCAGTCAGAATGGGGTGTGTGGCTTGGAGGGGAATCTGCAGTTGGCGGTGTTTCGAGTCTAACTCAAAGTTAAAATTATTGATACATCAACCTATACGTGCACTTGAATAAATTTAGAGTACACAATTAATTTTTTCCAATTAGAACATAGAACAGTACAGCACAGAACAGGCCCTTCGGCCCTCAATGTTGTGCCGAGCCATGATCACCCTACTCAAACCCACGTATCCACCCTATACCCGTAACCCAACAACCCCCCCCCTTAACCTTACTTTTATTAGGACACTACGGGCAATTTAGAATGGCCAATCCACCTAACCCGCACATCTTTGGACTTTTTTAAGGGGCAATTTAGCGTGGCCAATCCACCAAGCTTGCACGTCTTTGGGTTGTGGGGGCGAAACCCACGCAAACACGGGGAGAATGTGCAAACTCCACACGGACAGTGACCCAGAGCTGGGATGGAACCTGGGACCTCGGCGCTGTGAGGCAGCAGTGCTAACCCACTGTGCCACCGTGCTGCCCCTAACAGCTTGTATTTATATAGCGCTTTAATGTAATAAAACTCCCCAGATTACTGCACGGGAATGTCCCAAAGCAAAATATGACACCGAGCCACATATGGCGACATTAGCTGGTGGTGAAAACCTTATCAAAGGAGTAGGTTTTAAGGAGTGTATTAAAAGAGGGGTGAGAGAGGAGGTGTGATTGAAAGAGTGAAGTGAGAGAATTCAGGGCCAAATCAGCTGAAGGCACTGCCACCAACGGTGGAGCAATTAAAAAATAACCCATGACCCAACGTCAAATTTTATTTGACAGTTGCTCCTGTGGAGAGCCTTGTGATATGTTACTATGTGAATGGTGCTATATAGATGCAAGTTGTTCTAGGGGGTGTGCGTCTTTCACGTAGCGCCTCGACAGATCCACAGGATATCCTAAAGCATTTCACAAACAATTAATTGCTTTTGAAATCCAGTCATTATTGCTATTTTAGGCAAGTGCACCAATCAATTTGCAAACTGTAGGGCCTCATAAATAACAAGTAAAATGAAGACCAGTTAATCTGTTTTGGTGGTGCAGACTGAAGCAAGAATGTTGACCTGGACACCAGGAGAACTTTCTGGACCTCTTTGCATAGTGTTGGTTTAGTATCCTACCTAAAAGGTGGAACCTCTGAAAATGCAGCCCTCCCTCAGTACTGCACTGGAGTGTTAAGCTAACCTTTGCATGCAAGTGTTGGAGGTGCAACGTGAGCTGGTAATCCTCTGCCTCAGTGATGTGGGAGCTACCAATTCAACTCAACTGTCTCATTCCATGTAACATCAGTCCAATGACCTGGACAAGGAGAGACTGCAGTCATACGATACAAGATGGCATTAATACGATAACCCCCACACTTGCGGAGATGTTGTCAAACTAGTGGAAATGGCGGTTGTTTCCACTGAATAACATGTTCCTACCAAGCCGTGATTTCCTTAACCCGCGATGTAAACCACAGATACCTCCCCAATCAGGTGTAATGTCCGTGGTGCGGCCTATTCTGATTTGGACGAGAAACACAAAATGGGGTGAGCACGTCTGTGAACATTCCTGTTTCTGTCAATCTTCATCCGACCTCTTTGTAGCAAAATCCCTTCTCTCCATTCCCGTTCTGACCTTCAAATCATCAGCCTTAGCATTGCTCAACCTAACACTAGCGTGAGGATTATTATATAGCAGGCTATTTTGCATGATATATGCATCCCTTAAGGAAAAAAAAGGCAACTAATTATTTTGGATTCATCCGGGCAAAAGCCTAAGGACAAAGCTTTTGCTTAATTCCTGTGTGAATAAATTGTCCTCCGATAGCCCTGTGGAAGAGTTACAAAGATATTTAGATGTGGTTCTGTTGCCTCTTCAATGTGGCCGCGGTGGTTGATGCCTTTTGTTCGGAAACTTGCATTTTAAATTGCTACAAATTACACTAACACTTTCTGCTAAACTGGTTTGTATCTATTGTAAATTTGAGGTATTTCGATTGCAGACTGGCCTGGATATATACTGGTATATTTTGATTGAATAAACTGGTTCACACAACAGTTTGTTTGGGATC
>XM_038773134.1
GGAGAGCAGGCCGCGGCTTCAGACTAAGGGGCGCGCGCGCGGCATAAGCAGAATCGCCGGGGGCGCGCTTGAGGCAAAAGAAGAATCGCCGGGCGCGCGAACTTTCGTGAAATTGTGCTGGCTGATGGCAACTGGACATTCTTGACTTCAAAGCCCAAGAAATGGCAACCTTCCTGAAATCAGGATCTCTAGTAACAGCTGATTGGCTCAGTTCTGTGGAGGGCCGGGAACATCTGGCCAGTATTTTGCGCAGAAACAAGAGGAAAATATTTGGATTGCTTGAGCGACCAATGCTCCCCCCACAGGTTGCACCTGACACCGCTAGTTACAAGATCTTTCTGTCTGGGAAGAGTGGCGTGGGGAAAACAGCAGCAGTTGCAAAGTTTGCCGGCCTAGAAATTTCCAGTGTTCATCATGAGACCACAGGAATTCAGACAAGGACAGTTTATTGGCCAGCAAAGCTGGTGGAGAATGGTCGAGTGATCATGTTTCGTTTTCAATTCTGGGACTGCGGTGAGGCCTCACTGAAGAAGTTTGACCACATTCTTGCTGCCTGCAAAGACAAGGCTGACGCCATCTTATTCCTTTTCTCCTTCACTGATCGGTCATCGTTCGACGATTTACCCAGTCAAATGTCACGGATCATGCATGATTCCGAGAAGATTGTTAAAATTGTTATCGGCACAAAATTTGATCAATATATGCACACAGATGTCACCGAGAGGGAACTTCGTGATTTCCAGAGGACATGGCATCTGCCTGTCTTCAAAATAAAGAGTGTCAATGGTCCACGGTTGTCAGATGGAAAGACTCTTGATGGCAAAGCAGGGCTGCTGGAGGTAGAGCACATACTGAACGGTGTGGCTGAACAGCTCTGGTACCAAGATCAAGTGACAGCAGGACTTGTCCCTGCATCACATCACCATTGAGAGCCTTTAAGCCCTTGCTGAGGTAACTACAGCCTCTCCCCTAGAGCACGGTCTTAATCTATGTCTACGTGAAGGTAGTGACCTGCAAACCCTGGACCAAGTGTGCTTGGTTAGGTACCACAACCATTGCCATGCGCCTACTTCTGCAGTTTCACAATTAACAGCCAGAGTTCATATGTGTGTGAAGATTTGTTTTACAGTTTTTCAGCTGGCAACATTCAGCAAGAGGTCTGGGGAAGAGAAGTGCTTCAACTCAAGGCAACAACATGACTTTAAATCTGTTCAGCATGGATGAATGTCTGAGCTGCCACACACACTCTGCAACACTTAGCCAACTGGTAACTGCAGGGTGAACGGCCATGACTAGAAGGCGGGTGTTCTCCGTTTCTGTGCATTTTTGGACCAAACCATATTTATTGGATGGGTTAGGTTCATGTGCAGTTGGCCTCTGCATTGGCATGTTCCAGACCTATGCAACCCAATTTAAATGTACAGGGATTCTAATTAAAAACCAGCCAGGAGTAAAGGTTGCAATCTCTGGAAAAACGAGCAATCTTTACACTACCTGCATGGAAATGTAAACGATTTATACTGAGATGGATCCCAAGGTATATAGTGCCACTGGGCTTTAGTCCTGACTTTGAGATCAGTGATTGGCATAACCCAGGGGTGCACAGCAATTAACAGAGTCCTAAGTGTACAATCACAGATTGCTGATCACTACAAAAGTACAAATAAAGTAAAATAGGTTGGCAAAAAGGCGACTCTTTTTCCAAGCATATTGATGGTTCGATAATTTTTGTTCCATTTCGCCCCTTCCTCCTGAGGGGATGAGCTCTTGTTGGGGAGTGAGGCCACAGCGAGTGGCCCATAACTCATCCAAGGGACACTCCTGCCTATGGGAGCTTGAAGACAGCATTGCTTGGACCTTTAATAACAGAGGGCATCATAGCACAACTTGAACATGTTCAATGTCTACACATTGACACCACTGGGTAGCAGGATGTGGAACTTTGACTGATTACCACAGTCTTTTGACCCTGGGCATGGATCAGCTAACTCAACACAGACCAGGATCAATCCTAGGATTTTCTTCTTGAACAAGCTTGGTAAAGGCTTTCAATCCCTGATGCACAGGAATCAGTTCTCCCTATTGCAAAGGGTTTTCAAATGAGTATTTTATCACCCAACAGCTGCCACTTAACCTCTTGTTGAAAAGTTAATGCCTGCCTTACATAGCTTAACAGCTTTAAATGAATATTGCAGAGAGTGGCATATGTTACTTGATAATTAATCTCATATTTCCTAGCTGAAACTTTATGATCAATTTAAGTTGCTTTGCAAATATCTGAGAAGGGATCAGTGTGCAAGGGCACATTGCAGGAAATAACATCCAGTCCTGTGAAACTACAGATGGTGATATAATGATTGATTATATTTAAAAAGGGGTCAGATGACAGTTAAGACCCAAGTGAATGTTCACTCAGGAGTGTCACCATGGCTTCAAGCTGCCTGGAAATCATGGTCAGGAGAGGTGGTCATTTCTAGTCTCCCTTAAATGGGTGTAGTTGCAATAGGTAAAGCTAAAAACAGCTTTATATCTCATTTTTCATTACTGCTTTTGGACATGTTTAACCTTGAGACTTCTTTAATTTCAATGCTTTGCTGCTGCTTTTGCTCAGTAAATTTAACTGATTCTGAAATATGTTACCCCATTGTCCTCTCCCACCCTCTTTCAATCCCCAGGCTCATGATCTGTGTCTGCCCTACTGGATTTCCTGCTCTCTCAAACAATTCAACTGTCTATAATCAGTGCAATAAACTCACTTATTCAGTGCTAATGACGCATAACCATGGAACCGTGGCCTACGACTGACTTCATCAGCTGGGTAGGGCACATAACCTCTCCCTCTATTTAGGCTGGAGATGAATATTAGGCTGCAGAGAGTAAGAAGTAAAGGATTTGTGCACTAAGATTTTATTTACTCAAGGAAACATTTTTGTTAATAAATATTTATTTAAATAAACTATTGCTTCGCCTGCTCTCCCAAACAA
>XM_038773142.1
GTGTCAGCAAAGTTGGTGGTGGTGTAGAGGCGGCTGCGCATGTGCGGGCAGGCCTGGCTGACTCACCGACTCCGCCATTTGCAGCTTCGGGCGCGGAGAGGAAGCGGCTCCCGACATGGAGGACGATTCGTATCCGCGCACCCTCTACGTAGGTAACCTCTCCAGAGATGTGACTGAAGCCCTTATACTTCAACTTTTTAGTCAGATTGGCCCATGCAAAAGTTGTAAAATGATTACCGAGCAAACCGCAAGCAGAAGGGTGAACTCTTCTGTTGGATTTTCTGTTTTGCAGCATTCCAGCAATGATCCGTATTGCTTTGTGGAATTCTACGAGCATAGGGATGCAGCAGCTGCATTGGCTGCAATGAATGGCCGTAAAATAATGGGTAAGGAAGTCAAAGTAAACTGGGCAACAACACCAAGTAGCCAGAAGAAAGATACAACCAATCATTTTCATGTGTTTGTTGGTGACTTAAGCCCTGAGATAACCACTGAGGATCTAAAATCTGCATTCGCACCCTTTGGTAGAATATCGGATGCTCGTGTTGTAAAAGACTTGGCAACAGGGAAATCTAAAGGCTATGGATTTGTATCTTTCTACAGTAAACTGGACGCAGAAAATGCAATTGTGCACATGGGTGGTCAATGGCTGGGAGGCCGACAAATTCGAACAAACTGGGCAACGCGCAAACCGCCAGCTCCAAAGAGTGCACCAGAGAGTAGTTCGAAACATCTAAAATTTGAAGAAGTTGTCAATCAATCTAGTTCCACAAATTGTACTGTCTATTGTGGAGGTATTGCTTCAGGCCTAACAGAGCAGCTTATGCGTCAAACTTTCTCTCCATTTGGGCAAATCATGGAAATTCGAGTTTTCCCAGAAAAGGGTTACTCATTCGTTAGGTTTGCAACACATGATAGTGCTGCTCATGCTATAGTGTCAGTTAATGGAACCACTATTGAAGGCCATATTGTTAAATGCTATTGGGGTAAAGAAACTACTGATTCGGCCAACAAGTATCAGCAGATGGAATTTGCCCAGCCCTGGGGTCAGTGGGGCCAGTGGTATGGCAATGCTCAACAGTATGGTCAGTATGTAGCCAATGGTTGGCAGGTGCCCTCTTACGGCATGTATGGCCAAGCGTGGAATCAGCAAGGATTTGGCGTAGATCAACCTCAATCTGCCGCTGCCTGGGTAGGTGGATTTAGTGCTCAGCCAGCCCAAGGGCAGGGTACAGCTGTTATACCTAACCAAGCTGGCTTTGGGATGGCAGGTTACCAGACGCAGTGAGCAGGGACTCTTTCTCCTTGCCTTCAAATGAGGAGCCCAGATTTTTCTATTGACGCAACACCAACATGTTCACTGACACCATGAATAAAATATAGACTATTTATTTTAAAGCTGAATATTTTAAAAATTCTATCACAGCTGAGCTCATGGTGGAGGATGTGAATGTTTCCCTGTTCTCTTTTTTTTTTTGGTTTGGGATGGGGAGGGGTTTGGGGGAGGGGGGGAAGCATATAATCTGTTGTTTTCGAAGTGTGAAGTAATCGAGAATGATGAATTTATTTTGAAAATGAAGTGCTATTGTGTATGAATTTAAAAAATAAATACAGTGTTAGTGGGAAAATGTCAACCAGACTTTTGACAATCTTTTCTTTTAGTTGAGCATTCCACAATATTAATTTCATACTCTTACCATTGTAAAGGGAATTTTAAAGCCTTGTATCATAAAGCCAGGCTTAATGTTCAATAAACACAAGACAACTGAATTTCACGTTGCGATGGACCAACTGCCTGCTGTTTTCAGGGAAGTTATAATTCATGGCCATCCTGAAATGCCAGCGCACTGGCATATATTGAGATGCATCAAATTTAACACTCTACCTGGGCTTAAATTTTTGCTTTTGCTTCACCATCCTATGGATTGAACTAGAAGCCCGATGAAGACAACCGTTTTTTTTCTTAAAAAATGGGTTGCTTAACACTCTAAAATCAGGAAACGATGAGAAGGGAACGCTGGCTACATTTGGACTGCTGGAGTCCCTTGTACTATTTTGGCTATATTAGAGATAAGCTCTACGTACTTACATACACATGGACAAGGGGATTGGGGTGAAGGTTACAAGTGTAAATATCTATAGATAACATTTAATACACCAGTATGATTATTAAAGCATGCTCTAGTGTAAAGGTATCACAATTCCTACTTTGTCAGCGATTGAGATTTTTAAAAAGCTATTCAATTGTACAATACTGAAGTAGCAGGTTGCCCAGAATGTGCAATGTGTGGCGGTGTTTCACAAGAGTATGTTAATATATCTTTCCTACTGCAGTTATGTGGTATGTAAAATTATACAAAGTAAATTTCAAACTGAAGCCTTAAATTTTATTTCTTTAAGCTGCTTTGGGTGTAGTGTCATTAAGACTAGTTTGTGCTCTTTGCTTTTCAACCCAATTCTATTGCTATGCTTAATATCATGCAAATTTATTGAACCGTAAAAATTTCAGGCAAGGTTGAATAGTTACATAATTTCTTTAGACCACCAACAAATGGGGAGTGTTTTTAATTATACAATTAAATGTAAAATACAACAATCATGTCAGAATCAACTGTTTATTTTTAACAGTAATGTGTGCCATTTGTTAATTGAAGGTGCAGAGCAAACTTCTGTACCATTTATGAAACTTCATTTTAAAGATATTTTAGAGTGGTTTGCATGTTGGTGCGATTCACATTTGTAAAAAAAAATATTGCTAGCTCATTTGAGTGTGGAATGGGTGGATTATGCGGACGTTGAAAGCTAATTGACATTAGTCGTTTCTGGATTATTTCTTCTGTATCTAAAGGAATAAAGTGATTTTAAAAATAAA
>XM_038773145.1
TGATGACGTGGCGGCGGCGCTCGAGGAAGCCAGCGCACGCGCGGGATGAGAAAGCGGCCGGGCGAAGATGAGCCCAGGTGAGGGGAAGGACACCAGAGGGAGATCGGAACTGACTCTTCGCTCATTGTAAAATAATCAATGTGAACCCCGCTGACAGAACGTTAGTGTGGCACTCCACTTCACAATGGAGACCATGGATACTATGGATAGCAGTAAGCTGCTGAAGGACCAGCCGTCCTGTTATGGTACAGTCCGGCACACCGGAGCCATCATCTCTATGGAGGTGACTGGATACCAGCGAGTGCAGTGGCGGGTAATTCTCTGCCATATTCTTACTGTGCTGACGGTGGGAATACTGTGGGTAATCTTTCACTGGAAGCCAATTCTGGAAGTGCTTGCCAAGTGCCATCCCTGCCACCTGCGCCAGTCTGATTGGGTTGTAATCAAGGATTCATTTAACCAGCAGTTCGTAGCCAAGGTTTGGACAGAAGAGGTAGAGGATGACTGTTTTACTCACCCAGTTGAACCTCATGTTGATGATAACCGAATTAATTTAGCCATAGGAGTGCTTGAAGACGATTGGAAGGACACTATTCAACTTCAGAAACAGGAGGAGAAAAATGTGATTCGTTACTACATTTTTGAGTGTTTACGCTACATTTGGATTGAGAAGAAACAAAGCTTCTGCAAACTCAGTGTTCTTGAAGAGTCACTGACATGCGAAGACATTCACAGGCAGCAGAGGGGTCTCAGCAAACACAATCAAAACACAAAAAGACGGGTATATGGACTAAATGTGATTGATGTGCCTGTAAAAACATACTTAAGACTCTTGATTGAGGAGGTGCTGAATCCTTTCTACATTTTCCAGATTTTCAGTATTATACTTTGGATCACAGAGCGATATTATTACTATGCAGTGTGTATCCTGATCATCTCAATAATATCCATTGGTATATCCCTATACCAGACGCACAAGCAAAGTGTAACATTACGGGATATGGTAAAGCTAACGCTCAATGTCCGGATCCACCGAGAAACTGGAGAAGAGGAAATGGTAAATTCTCAGGACTTAGTACCTGGCGACTGCATTGTGATTCCTGAAGGTGGGATTCAAGTCCCATGTGATGCTGCACTCCTAACTGGAGAGTGTATGGTCAATGAGAGCATGCTTACAGGTGAGTGCGTGCCGGTGATGAAGACCCCTATACCTGATCAGGATGTGAACTATTCCTCTGAAGAACACAAACGGCACACACTCTTCTGTGGAACTGAGGTCCTCCAGTCAAAGAACTACAGCATGGATCAACAGGTGGTGGCTGTCGTAGTGAGAACAGGCTTTTGTACTGCGAAAGGAGAACTGACCAGTTCTATTCTGTACTCAAAGCCTCTAGGATTTAAATTCTACAAAGATGCTGTGAAATTTATCTGCTTCCTTGTAGTGCTCGCTTTAATTGGGGACATATACAGCATTGTGATTCTAGAGAAGCAGCATGTGTCTGTGGGACGACTGGTGAAACGTGTCCTGGATATCATCACTATCGTTATTCCGCCTGCTCTCCCTGCAGCTATGACTGTTGGGACTATCTATGCCCAGAACAGACTGAAAAAATATGGAATTTTCTGCATTAGTCCACCACGCATCAATATCTGTGGCAAACTAAAACTCATTTGCTTTGATAAGACAGGAACACTCACAGAAGCAGGCCTGGACATCTGGGGAGTTGTACAGGTGGTTGACGAAACCTTTGAGCCAATTGTTCATGACATCCGGCATACTAGCGGTCCAATGCTTCATGCACTGGCCACCTGTCATAGTGTCACCCTTTTGAACAACCAGCCAATTGGTGACTCGCTTGACCTGAAAATGATTGAGTCAACTGGTTGGATTTTGACAGATGAGATTACAGAGTCCGATATTGTTTCAAGATTTGGAATGAAGGTTGTGTCTGTCATAAAGCCTCCGCCACTGGAAGAACAGCCTTATGGGAATAAACAGGGGGTGAGTTTGGGGATTCTCCGTCGTTTTCCCTTTGCTTCAGAGCTACAGAGGATGAGTGTGATCATAAAGAAATCAGACAGTTCGCCAGTAGAGGTGTACATGAAGGGTGCACCTGAGATGGTTGCCAGCCTCTGCATAAAGGAAACAGTTCCTGTTGATTTCTCGGAAATGTTAAGGTACTACGCCAGAGATGGGTACAGAGTTTTGGGACTTGCATACAAAACACTGAGCCAAGAAATTACCTTTGGGGCAATACACAAGCTGGAAAGAAATTCTGTGGAGAGCGAGATGATATTCCTGGGATTCCTCATTATGCGAAATATTTTGAAACCAGAAACAAGGCCAGTAATTGATAGCCTGAATCGAGCCAATTTTCGGACTGTAATGGTGACAGGAGATAACATGCTGACGGCTCTGAATGTTGCCAGGAATTGTGGAATGATAGATTTGAGGGACAGAGTTATTTTTGCTAATGCCTCCCCACCCTCCCGTGATAACCCTGCTTGTGTGAAGTTCCTGCCTTCAGAGCCGTCATCCGCCCAGCAGAATGGAACAGAGCAGCAACAGCCTGGAAACCACTCTTTGGAGCAGTCTTGCTATCACTTTGCATTAAATGGAAAGTCTTTCGCAGTGGTTTACGACTATTTCCCAGATCTGCTACAAAAGATCCTGATTCGAGGCACTGTTTATGCTCGAATGGCTCCTCATCAGAAGACGCAGCTGGTGGAGACCTTACAGAAATTGGACTACTCTGTGGGAATGTGCGGAGATGGAGCCAATGATTGTGGCGCTCTGAAAGCTGCTGATGCTGGAATCTCCCTCTCGGAGGCTGAGGCGTCGGTGGCATCCCCATTCACCTCAAAAATAGACAACATTGAGTGTGTACCAATGGTGATTCGGGAAGGTCGAGCCTCTCTCATCACATCTTTTGGAGTTTTCAAATACATGGCCATGTACAGTATGATCCAGTTTGTTACCGTGCTCATCATGTACTCAATCAATTCTGACTTGGGCGATTGGCAGTTCCTGTACTTTGACCTGATTATCACTACGACTGTAGCCGTCCTTATGGGTCGAACGGGGCCCGCAAAGGAACTTGTGGCACAACGACCTGCGGGGAGCCTGATCAGCATTTCGGTCCTGGGCAGCCTGCTGCTGCAGACCGTATTGGTTATACTGATTCAGAGCCTCACCTATACAGTCACTACCACTCAAAGCTGGTTTGTTCCTGGAAATGTCAGTTCTTCCAACAATGGACTCCCGAACTACGAAAACACTGCTTTATTCTGTGTGTCTGGGTTCCAGTACCTCATCCTGGCAACAGTACTTTCCCAGGGACAACCCTTCCGCAAACCACTTTATTCCAATGTGCTGTTCCTGATTGCATTGATTCTGCTCTACACTCTAATGGTATTTCTGACGTTTTCCCCACTTCAATTCATCCGCACGATTCTACAGCTGATGCACATCACTGATCTGAAGTTTCAATTTTTGTTGTTGGGATTCGCAGCATTGCACTTTGTCACTGCTCTTCTATTTGAGATAGCTATAGACAGCGGCTTACTAAACCAGTGCGTACGGCCCTTCTGCAAGAAAAAACATTCCAAAAAACTGTTCAAAAGACTCGAGAAAGAACTTTGCTGCAATTTCACATGGCCTCCTCTCAATGAAGTTATATATGCTGAATCAGGGCGGGTTGTCCACTTTGAATAATGCATTCCACAGAAACAGGCAGAGGGAACAGGCTCAGATTTTAACAAGGAAAACATTACCTGTATTTCACCAAGGATGTTTAAAATGTATGAATTTCTGCACAAAATGGCGTAAAAACAACATGCAGCTGGAAACGAATCAAACTTGTGACCCCCCCCCCCCCCCATAAAGTCTGGAAGGAAAAATGTCTGGTGGCTCATGAGTGGATCAGGCCAGAATTTTCCCTCTGATTACTATCTCCTCTATTGGATAGGCGTGTCCGGGCAATCTGAAAACTTAGGACAAACTCCAGTTTTTTTGGCATTGTGGCAAGTACTCCATTTTTTAAAAACAGGCAATGGTTTCCCCATATTGTGGGAAGCTGGGTTCTGAAGTTTGTCTCTAGAAACTGTTATGTCATTATTTATTTATGCACTACAATTTGCAAAGATTTTAACCAAAAAGTGGTGGGAAAATACAGGTTCGGGTCAAAATATTGTGTCGGAGTGGGTGGGCACTCAAAATCATTCCCTTTCTTGCAAAATTTGGCAAGCTGCATTATTAGATCCAGGTGAGCTCACTCCCATCAATTTGGATATTGTTTTGTTAAACTGATAGATGAAGAGTGAAAGTTGTGTTTTCTTGCGTTAAAAAAATATTCCTCCAACCCATATTTATTTTAATCTTAAGTGAAGACCTAAGTAGAGATTCAGTTCTACTGACGCTTGTAGCCCACATGTATCTAATTAGTGTCCATTTTCACTTCACCGAGATGGTGTATGTGGGGCCAGGATGAACGTGCTTCCTCAGTTTAGCCTGATCATACTCTCTGCTGAGTACTTTGCAATAAATTATAACGTTAGTTCATTTCTACCCACTTTTGCCACCCCCATTTGTACCATCAGACCAAAGATTGGGTGTGTTTATTACATGAATGATTTATGCCTACTGTACAAAGACACACCCAGCTAGTTAACTCTGCAAGCAGCAGCTTGGTCCTTGCTGGAGTAGGGATTAAATTATAAAATGATTGAAGTGATGAATACTGACTCAATTATGTTTAATCTGAGATTACTGCATTCTCATACAAGTGAGACTAGGTCAATTGAATCTCTAGATTGTTGGCATTTTACAGAAACTAGGAGAATTTTCAACAAAAATGTAATCGTGATTCCAGAAAACAAGTTGTAATTGATTTAACTCTGTGACCTGGAATATGTTCTAGCATGTGGAGTGGATGAGGTTCAGTTAGCCTTGATCATCTTCATTGGATTCCTATCTCACCATAATGTGTTACATTTACCGTGGGGAAAAATGATCACTATCCAGCATCACTGACATGACTTCAGTACAAAGGAAAATCTGGAAGATCATGGTCTCCAAAAATAACCTTGCAATTTAAACATGGCGTATTTTATCTGTCAAGGGATAACGGTGTCAACCATCCTATTACTTCGGAGGGTAGTTTTGCAACGCTGATAGGGCAAGATGACCGAATCTCTCTTGGCTGCTTTTATGTAAATAGTATCCCAATTTCAGACTCTCTCTTTTATTGGAGAACAATCCTGATCCACTCCCCTTGCTACATTTAACCAGTCTTAATACATGTAGAATATTTTTTGACTTGTACAAAAACTGATTTTATATTAGTTTTTATAGGGGGGGGGGGGGGAAACTATGTACAATTTACAGGATTTTTCTAAGTGCTGTTACATTTTGTGCCACTTTTTACAAAGAGCATTCCTGCTATGCAAATGCTTTATCCAACTGTACAGTATAGATATATATAAGATTTTATTTCTGTGCCTCAACTATGTCATTGAGAATCAAATCTGTCCAGCAACCCTCATTAGGATTTTCTGACCCATTTTCACAGATACTTCATTCCAGTGTTAATGTAAGCCTACTTGTGACACTAATAAAGATTATAATTGCTATGCATTAGAAGTTAATACATCTCAACCTGGACTGCAAATCTGTGGTCTCCATCTTCCCAGCTCTAACCTAATCTGCACTAAATTTCATTGTATTTGACAGTGAAACTCCCACCTCTCCCTCCTTCAAAAGAAACCCCCTTATTCTTGGAACAAGCTTCGGTCACCCATTTTAATATCACCTTTGTTACACATCTAATATGCCATTAAAGCACCATGGGATACTTTTCTTAATTAAAGATGTAAATTTCAGTTGAGTTCAAGAACAAAAGATGGGGTTTCTGTACTTGACTGTTTTATTAAAGAAAATACAGGTAACAAGCTGAATTACTTGGCAAAATTATTTATTTTGTCTTCCATACATGAAACAACCACTTGAACTCGTACAATAGATATATCCAGATATGCACAACTATGCAGCTGCAGCCTTGGATTTATACACTGTCATCATTTTCTTAATCTCAGCAATCGCTAGACCTGGATTTAGACCCTGAAAGGTAAAAGAATCAAATTACTTAATTCAAATTGACAGCCATCGATGAAAGGCATTGCACACATTGGAGACATTAAAGTTGGTGGCAAAGGAACAAGCTTGCCTTAAACTCAAGTGTTCATTCACTTCAAACCTTGTCTTCTGTCTTTTCTCCACCACCACCAGTCTCTCTCTCCCCTCCCATCATCTGACAGATTAGCGATCAACTAACTGTCTATCTGGAGGCTTGCTCCCTCCTGTTAATATTCAAGGTGGCCCCTTCCAACCCTGAGATATCTGCACTTGTACAATTCTGGCCTCTTTCCAATTATTTTCAACCATTAGCAGCC
>XM_038773151.1
GACGGGAGAGGGTGAAAATAAATCACGTGGTGGGGATAAAAGATGAAGCAAGCGGCAGGGTGCAGTGAGAAGCTGGTCATACTGAGAGAGGAGAGGGAGTGTGTGTGTTCACAGCGCTAGGGCAGAGACTCCAGCAACCACTCATTCAGCCCTGCTCCCAGACACTTGCAAACTCTCTTTGGAGGTGGACAGACTTTGTGTTGTAAAGCGTTACCCAGAGGCGAGATCGCAATGAAGGGTGCTGTACAGGGCCTGCTCCTGGGCATCGTGCTCATCCTCTGCAGTGCCAGGTCTGGACAGGCAGTGGGGCGGAAGAAAATCCGCATACGCTTGGCCGGGGAGAAGCGGACACGCTACGAAGGGCGGGTGGAGGTTTTCTACGATGGGCAATGGGGCACCGTGTGCGACGATGATTTCAACATTCAGGCTGCAGCGGTGGTATGCCGAGAACTGGGCTATGAGGAAGCCCGCACCTGGGCACACAGTGCGAAATATGGACAAGGGAAAGGTCCCATCTGGCTGGACAATGTGAACTGCAGAGGCGATGAGGTGTCTATTTCCAGGTGTGAATCGAATGGCTGGGGTGTTAATGACTGTAAGCACAGTGAGGACGTCAGCGTTGTCTGCTCAGCGAAGCCCCTTCCTGGATTTGCGGATGTAGGGTCCTTATCCATACTTCAGGGTGGGAACAAGGTGGAAAAAGTCCGCATTCGGCCGCTTTTAGCCTCCGCCAGGAGACGCAACCCAGTCACGGAAGGAGTGGTGGAAGTGAAGTACCAGGGGAAGTGGAAACAGATCTGTGATGCGGGCTGGAATCTCAATGACAGCAGAGTGGTGTGTGGAATGCTGGGCTTCCCAGGAGAGCATAAAGCCAACATGAAGATTTACAGGAAGCAGTGGGACCTCAAGGTGAAGAACCCCAAAACCAGGCTGTACTGGGCCATCAAGAAGAAGAACTTTTGGATACACAAGGTGTCGTGCAAAGGGAACGAGGCCCATCTAAACAGGTGCCAGGTCCAGGTCTCGGCAGGGAAGAAGCAGCTCCCCTGTGAGAATGGGATGCACGTGGTGATCAGTTGTGTGGCTGGGCCCGCATTCGCGCAGGCAAATGGAAACCGCTTCAAGAAGGCCTTTCAAGATAAGCAAGCTCTGGTGCGACTGAAGGGTGGAGCGCAGACTGGTGAAGGGAGGGTAGAAGTCCTGAAGAACGCCCAATGGGGGACAATCTGCGACGATGGATGGAACCTCCAGGCTGCCAGCGTCGTGTGCCGTGAGCTGGGTTTCGGCAACGCAAAGGAGGCGCTAACGGGAGCGTTGTTTGGCCAAGGTGTGGGCCCCATCCACATGAGTCGAGTAACTTGCACCGGCTTTGAGGCGTCCATCACGGACTGCAGCTTCCAGGAGGCGATCGATGGGAACTGCAATCATGAAGAAGATGCAGCTGTCCGATGCCATATTCCACAAATGGGATTCAGGGATAAGATCCGTTTGAACGGCGGTCGGAACGCCTATGAAGGGCGTGTGGAGATTGAGGTGGAAGTCAACGGAACAACGAGCTGGGGTGCTGTGTGTGGCCAGAAGTGGGGACTGACCGAGGCTATGGTAGTCTGTCGCCAACTGGGGTTAGGCTTCGGCAACCATGCCCTACAGGAAACGTGGTACTGGCAGGGAGACCATTCCATGAGCAACATAGTCCTGAGCGGAACCTCTTGCTCCGGGACAGAGCTATCGATCTTGCAGTGCACTCATCACCGTGGATATGTCGATTGTCCGCAAGGTGGCGGGCGGTTCGCTGCCGGCGTTATCTGCACAGAATCTCTTCCCGACCTTGTCCTGGATGGCAACGAGGCTCAGCAGTCTGCATATCTGGAGGACAGGTACCTTAACCAGCTCTACTGTGCGTACGAAGAAGGCTGCCTGGCAAAGTCAGCGGACGCAATGAACTGGCCTTTCGGACATCGCCGGCTGCTCCGCTTCTCCTCACGGATAAGCAACATTGGCAGGTCAGACTTCAGACCAAGGGCTGGACGGGAATCTTGGATCTGGCACAGCTGTCACGGGCACTATCACAGCATGGAGGTCTTCTCGCACTATGACCTCTTCGCCCTGAATGGCACCAAGGTCGCAGAAGGGCACAAAGCAAGCTTTTGTCTCGAAGACACGGGCTGTGAAAGAGGCATTTACAAAAAATATGATTGTGCCAACTTTGGGGACCAAGGTATCAGCCTGGGTTGCTATGATCTGTACCGCCATGACATCGACTGTCAGTGGATAGACATTACTGACCTTCCACCAGGAAACTATGTGTTTCAGGTGCACATCAATCCCAATGGTGAAGTGGCCGAGTCGGACTTCTCCAATAATGTCGTGAAGTGTCAGTGTAAATATGATGGTTCCCGTATCTTTATGTCTGGTTGTCACACAGGCGACGCCTTCAGCTCTGCCATTGAGAACCAATTTGAACACCAGTTCTTGACCAACAACTTGCCTTAACAAGAGTGACGTCGCTGACAACAATGCCAGGCAATACCTCGGATCCCCTGCTGTGGATGTGGACCCTCATTCCATTCGCAACTCGCCCGCCACTTTGACTATCACGTGACACAGTCGAGGAACATGCTTTGCGAGTGAACAGCTGAATGGGACTTGGGGAGGGTTACAATCCCATCGTGCACTAGGAACTTGTGGTCATGTCTCAATGCAAAGGATGAACGTCTTCGGGGCAAAGCTTGACTTTTATCACCAGGCCAAAAAAAAAAACAGGGCAGCAGCAAACCGAAAATGCCTTTACCCCTTCCCTGAATAGGGGCCCATTTTTTTCTTGCCTGACAAGGAAAGTTAATTGTAACCCCTCTCTTGTGTGTGGTTGATTTTTCTTTTGTTTCTAAAATTTTATTCAAAGCAGATCTCAGAACCTCAATACTTGCACATTGAATTACTTGAGGATATTTTTAAAAAGATCTATATGAATATATATTAAATAAAAGGGAATGTATGTGGTGTTCAGTTATAATCTTTCATTCTTTG
>XM_038773154.1
TCTGGTGTGTGGGGCTACCCCCAGCCCTGGGTATCACAGTGGGAATCTCCCTCCCGCAGTCAGTGGCAGCCGTGGGGAGGCTGTGCCTGTGGCTGCGTCTCCCCACCCCCAGCTCGGCCCATTTATAGAGAGGCAGCCGGCGCTGCGGCTCTCAGTGTGAGAGCCATGGTCAGTGTGAGAGCCATGGAGCTGCTGGCTTCTCTCCTGCTGCTGTCTGAGGCCCTGACCCACTCTGCGGACCTCACCGCGTGTCCCGTTCAGCACATCAGGCGTTTCGGGAATGTTGCGTGTTGCTCCAGGTGTCCACCAGGTACACTTATGAAAAATGAATGTACTGCCACTTCCAGGCAAACCTGTCAATCATGTCCTGAAGGATTATACCTCAATGCGTGGAACAACCGCTATCAGTGTCTCCGTTGTGATGAGTGCGGTCGTGAAGGAATGAGATACAAGAGAAACTGCACAGTTACCTCAAATGCCGAGTGTGACTGCATTGAGGGCTATGCGTGCAAGGATAACAGGTGCAGGACATGCATTCGAAAAGGGAGTGGATCGGAAAGCAAAACTTACTCCCCAGGGTCATCCTCTGTCACTGGAATTGAGCCACCCCGACCACAGACAAACAACACCACATCGGGTGATAAGGGAGCTACCCCTACAGATCGAACCATCGATGGAATGGATATATCCGTAAAGTCCAACAGCAAGGGAGGAACATGGGGAGCTACTCCGAGGATAGAAAAGAACGAAAAAAGCTCTATTTCAGTGGAAGCCGTGACAATCACTGTGGCCCTTATCAGTCTCCTCCTATTGTGTCTGTTGCTTGGAATACAGTTAACCTCATGGAGGAGGAACAGGAGGAAATCAAATAAGCTATTGCCAGCTGAAATGAGACCATGGTATCTGAAGGTTCAGACGGACGACACCCACAGCACCCACTTTCCAGAACAAGAGTGCGGAGGGTTACCCCACCAAGAGAGAAAGAACATTGAAAAACCTACGCCACCCTAAATTGTACTTGCTGATGACCGCTTGAGTGCGGATGACCTTTCTGGGTCGCCTGGGGGCTTATTTAGTTGCCAATACAACAGCATGGGTCAGAAATGTCTGCAATGGTGGGTTGGGTGGCAAGCCAAATCAGCTGGATTTCTATGTTAACCTTTTTGCGCTACAATTAGTTGTGATAATAATCGCTCGCCGGTTGCACAGTCACACCGGGCACCGCATCGACATCAGGCCCGATTGTCTTCGCTCTGTCCTTTTCTTTCGTTGGTCAAGGGAGAAACAGTGAGAAAGCTGGAGAAGGAAATGAAGCAGATTGGAGTCAGAGACACACAAGAGGAATAAAGAGGCAGACAGAGAGAAAGAAAGGAAAAGTGTGCCTCGTTAGAGGAAGGGAGGCAGAGCGAGAGAGACGGGAAGAAAGGGACTGAAAGGAATATTAAGAAAAAGGAAAAAGAGCAACCAGCAGATGAGAATGATATCACCCAGTTGGGTTGAAGACTTGCTGTGTTAGTCCATAAATAGTTAAAGAGCGAATGACACATTAGGTGTGGGAGGAGCACGAGCAACCTTGACTCATGCAAAGAAGAAGTGGTTCAAATGCATCATAATCAGGAAAAGTGGATCACACAGTAGTCATGCCGTGCCATTACTTCCTTGGGAACTAAATCAATGCATGACCGGAAAAGGAAGACCAGGTTCCGCCTCTTTGTCCTTCTACCATAATTGTCTGCACACTGTTCAAGTTGTTGTCCAGTTACACCAACCAATCTCTTATCAATTGGTCTACAATGTGACCTGAGGTGGGGGAAAACCCCCAGTGGGGGAGAGTTCAGGAAACCAAGGGACTAAAATCGCTTGTTCCTCCAAAGCCAGGCCCACTTACCACACATAATGTCTCAAATTACTCCTACGCCTGTCTCCCAAAATGTTATTTCCTGAAAGAAATCGACCTCATTTGCATTTGAGTGAGTGACTCTCTTCTGAGAGTTTTTGCGCCTGAAAGTAGTTGCCGGTCGACACAACCAGGAGTGTGGGTGACAGAGTGGCGAACAAAGGTAATGCCAAAAAGGGTTTTGAAGGAATCTCCAGGAAGGATTTGGTACCTGCTGGTGTGACAATCAACGGGCATGATTTTCCCACCTCGTTGTGCCTGGCGCCGATCCCGTTGCACTGGGAGCATTGCAGGAGAGGCCCAAAACAGGCTTTACTCTGGGCCCAAACTGCTCACGAGTAACCTGACTTGCAGCACCTGACACGATCTGGATCACGCCCTCGCTGGGTGCATTTAAATATGCGCAGCCTGTTTGAGGCTGCAGCCTCCCAGCGCCTGGGAGTCATCGGCCACACAGGTGAGGCATCACCCAGGTGCTGATTAGTACTGGTCTCCCCGAGCGGCGACCAGGTGTGTTGGTCACTCTGGGGGTCTCTGAGGCCATTGGAGCCCCTACCCCCTGGGTGGTTGGGATTAGGGCAGGGCAATGCCCTGGCCCTCCTGGCAGTGCCAGGTTGGCATAGATAAGAAGCAGGGCCTGGGGGAACCATGCCGATGCAAGGGGGGGTGAAGGGTGATTATGAATGGTGGTGGGGGGGGGTGAAGATGGGTATGAAGGGATGTCATGAAGATTGAGGGGGTGAATGGGGGGAGGATCTTGAAAGGGGGAAGCCTGAAAGATAGGGAGCCCTCAGCGATCCCATAGCGGGGTTTGCTCATTTGGGTGCAGGGGGTCATGTCCAGATCCGTGGGCGGGGGGACCTCCAGCTTTTTCAAAATAGCAGCCTGATCCCTGAGGGCCCGGGTCTATCTGTCGAGTTTGTTCCTCACTGCAGAGAGAAATTCTAAGTTTGGTCTTGACTGATGAGAAACTCTCCAGGCCCCCAAAATCTGATTAAATGTGGGTGAATGCAAGTCTGGTTCTAACCCAAAAAGCCGGCGGGAAACAGCTCAATGTTTCGGGAGAATCGCCCCCTCCATCTTTATTGCAGTGCCCCACCCTTTCCATTTTTACGGTCCTCCAAACAGGAATGCCATAGCAGGATTATAAATCATGTAATTAACAAGGTTGAATAAGACGTTAATTTCTTGCCCAAATGGCTGCAGTGTGTACCAATCACTCTGATGGTGTAAATCAAGAAATATCACAATCAGCTGGGATTTCACTGGGGGCCCTCAGGACACAAAAGGACTTTGATCGGATATGATGGAACTGTGGATGGAGAAATCCAAACTGCCCAACAATTTGTGGACTGCATTTTTAATTGATCCCACAGCTTCTTGTTTTAGTTTATTTGGTTAACGAAAAGAAGCACACTTAAACAATGGCTGACAGGTATCCAAGTTGATGCATGACGAAGAGACATTTATATACAAGTACCAAAATGCTAGACATGCAGTTCCCATTTCTTATTTTTAATTCATTCACAGGTCATAGGCAAGGGCCAGTATTTATTGGCCAATGCTAATTGCCTTTGAGAAGGTGAGGGTCAGTTTCATTTTCCAGTGGCTGTAGAGCATGTGATGAAGAACCTCTGGCAGTGTTTTTAGGGAGGGATTGCCAGGATTTTGACACCCGTGACGATGAAGGAACTGCGATATATTTCCAAGTGAGGGTGGGAAGCTGGAGATGATGTTCCCATGCATCTTCCGCCCTTACCTTTCAAGGACGTGAATTTGGAAGGTGCCCAAAATGTTTTGACCTTCCACGAATCTGGATGTTACTGTGGAAAAGTTATGCGAGGAGCTGCCAGTCAAATTAAAAACTGATATATGTCTGAAATCCCAATATATATTTGAGCAATGATTGTCCTGCCAGTACTTTGGTGTGTTCACCGTAGGAAATATCCAAATATTCAATTGACATGGTATTTGACTGTTCTGATGTGTACCACAGCTGCTTCAGCGCCAGGGACCCGAGTTTGATTCCAACCTCGGGTGATTGTGCACGCTCTCCCCCTATCAGCGTGGGTTTACTCCAGGTACTCCAGTTTCCTCCCAGTCCAAATGTGCAGGTTAGGGGGATTGGCTGTTATAAATTGCCACTTAGTGTCCAAAGGGTTTAGGTGGGGTTGTGGGGATAGGGTGGGGGACTGGGCCTCTTTCAGAGGGTTCGTGCAGACTCGATGGGCAGAATGGCCTCCTGCAAGGTAGGGATTCTACGATTCTATGTGAGACGTCACAAAATGTAAATAAACAAACTGCTATGTAGTTGATATAAAATTTCAATAAATTACTTTGTTACTTATCTACATGTTTTTAATCTAAATCAAGAATGTTGGAAATGTGAGCAACCAACACTGTCCAAACCACTTTAAGTCTCCGAATGTCCCTTAATGCCAGGCTATCATATCTCCGTAGCATCCAAGGATACGCACCATGTGCTGGAAAATGGGATTAGAATAGATCGGTACTTGATGGACGGCACCTTATGACTCTAAAGTCTCTAAGAGATCACCAACTTGAAACATCAACTCCCTCTGCTGAATATTTTGGCTATTTTCTATTGATATCCCGGCAATAGTACTGAATACTTGTGCTCCAGAACTTGTCGCACCCCTAGCCGAGCTGTTCCAGTACATCTACAACACTGGCATCTACCCAGCAATATGGAAAATTGCCCAGGCAAAAAACAGGACAAATCCAACCCAACCAATTACCACCCTATCCATCTGCTCTCCAACATTAGTAAAGTGATGGAAGGAGCCAATAACTGTGCTATCAAGCAGCACTTACTCAGCAATAATCTGCTCACGGACGCTCAGTTTGGGTTCAGCCTTGGTTCAAACATGGACAAAGGAGCTGAATGCCAGAGGTGAGGTGCGAGTGACTGCCCTTGACATTAAGGCAGCATTTGACCGAGTATGGCATCAAGATGCCCTAGCTAAACTAGGAATGGGAATCAGGGAAAACTCTCCACTAGTTGGAGTCACACCTGGCGCAAAGGAAGATGGTTGTGGTGGTTGGAGGTCAATCATTTCAACTCCAGAACATCACTACAGGAGTTCCTCAGGGTATGTCCTGGCCCAACCATCTTCAACTACTTCATCAATGACTTACCTTCCATCATAAGGTCAGAAGTGGGGATGATTGCATAATGGTCAGCACCATTTGTGACTCCTCAGATAATGAAGCAGTCCATGTCCAAATGCAACAAGACGTGGACATTATCCAGGCTTGGGCTGACAAGTGGCAACTTACATTATTGGCACACAAATGCCAGGCAATGGCCATCTCCTACAAGAGAGGATCTAACCACCCCCATTGACATTCAATGGCATTATCATCGCTGAGTTCCCCTCAATCAATATCCTGCGGGTTACCATTCATCGGAAACTGAACTGAACTGGCCACATTAATACTGTGGCTACCAGGACAGGTCAAAGGCTAGGAATTTTACGGCAAGTAACTCACCTCCTGACTCCCCAAAGCCTATCAACCATCTCCAATGCACAAGTCAGGAGTGTAATGGAATACTCTCCACTTGTCTGGATGAGTTCAGCTCCAACAACACTCAAAGAGTTTGACACCATCCAGGACAAAGCAGTCCACTTGATTGCCCCCTCTTCCACAAACATTCAAACCCTCCACCACCACATCACAACTGCATCTTTTGTAAATCAATTTAAATCTGTCAAGTATTCTCTTTCTCCCTTTTCCTCACCTTCACTCTCTGTTGCAATCACCTCACTTTATTGCTTCATTTCAGTTCTCTCCATCACTCTAATGATCACAAGCCATGGCCTTCAGACCCGACGCAAACAGCAGTCCCTAGGCACCGACTCCATCTCTCTCCTTGGCAGCAGTCAGACTGTTACTGATCCTGAAATGGTTCTCCAATCCCGTATCCATGGCATCACCATGACTGCCTCTTTCCAGCTGCGTTGCATCCCTCGCTCTGTCCCTGCCTGTTTATCTGATGCTGATATCCTCCTCTGCACCTTTGTTACCTCCAGATTTGCCGACTCCAACACACTCCTGGTTGGCCTTCCGCCCTCCATAAACCTGAAATCATCCAAGACTCTTTCATCCCACTCTTGACTTGTGCCTAGGAGTTGGTGGACAGGCTTTGG
>XM_038773157.1
AGTGACACATTGAAATTGACACATTGAACGTGACCCCGCGCCCGGCTCACGCCGCTGCAGGGACATGGCATCGGTTTGCCCTCTACCCCCTATCGATCGATTTGCCCCCGACCCCTTGGCAGCATTGCCCAGCTGGAGGGTACAACAGCACTACCAGAACCGAGTGATGGTCGGCAACTGGGCGGAGGAAAGGGAGAAGTTCATCAAAGGGACTTGTTTTGGGACCACCACATACCGAGCTGACTACAAGCCTTACCCATTTACTATGCCCGACCCCAGAGAGAATGTTATGATAGTGAAAAAACATCAGGGTGTACCTCTTTCAGTATTATTCCCTCATCACAACGCTCCACACTCCTGGTACTATGTTACTCAGTACGATGAACATATCAATAGACGCCCAAACCCATGTTTGCCTCCACTTCGTAAATGGAACAAGAGGACTTTGACCTGGTCCCCAGAAAGTTCAGACTACCCACTGATAGCTCCTCCTACAAATTTTGGTCTCTTAGGGGAAAAGAGAGCTGCATTGAAGAGACAAATGCAGAACCAGCCCAAAATGTACGACACCATCTACACTCTCTCCTATGGTCCCAATTCTCTTGTTCCACGAGAGCCCATAAAGAGCCAATGGTAATCCCACACTGCCCGTGTCGAAACAATGACAAAACATTGCTACAGTTTTCCTTAACACGGTCTAACATGGTGGCAAAAATTGGGATGTGATAATATGCCCAGCCTTCACTGCCATGGGATGTATCAGGAGCTCACAGCAGCACATACTCCTAATAATTACCAAATGAACTTGTGGAAGTAGTTAATTTACACCTATCAGCAGGTATTTAGCAGAATATATCTTAAGAAATAACTCAATAATAAACCATTGCTTACCTGC
>XM_038773159.1
CCTCCCAGTGCATAATGTGAAGCTGAGACTGTACTCGTGGTTCCTCTGCCGGGCTTTTATTAGCTTGCCGTTCATGAAGTGACAAGCATTCCACCTCGGAAGCAGATGGGGAGGTGGGGGGAAATGTAAGCTGCATTTTGTAGCCAAGAAAGCTCTGCAGCTTAACCATCCCGCTTTAATATTCATCTCTTGCTGGATCACTGTACGGTCACTGGAAATGATTAATTGAGAATGAAGTGTTTGATGCTCTTATTTGGAACAGACAGTACCATTAGCTGCTCCTTGCAGTGAAAGTGAATGGCATTAAAGCTGAAGAGTGCACTACACCTGAATCCTCTCGGCATTTGGGGGATGCTGGAGGACCAATCGCCTCACACCTGATTGTTCACTTCAAGAGCTGAACGTCAGCTGATGCCAGACCACCTGTTTTGCATTACCGTTCGAGATGCATTTCTACCCCATAATTTCGATGCAGATCAAGACAACTTTCCAAATTGCACTTTGTGTGTTGCTACTTACATCATTTCATCTGAGTGCGTTGACTGGCGTTTAAGTGGTAACAATATACTTCTGACTTTACTGCTTACTGAGCACAGCTTCTCCCATGGCCTGCTTACTGTTGGGGGCTCTCCTTTTGGTAGCCCAAACAGAAAGGGTGTATTCGGGGAGTTCTCAGCAGAGAGAAGGAATACTGCTTCAGTCATTGCGATACCATGGTGGATTAAAAGGCAATGAAACAGAATATAACTTTCCACAGTCGCCATCTTCCATTACCAACCAAATGATTCCACAGACCATCATAATTGGTGTGCGAAAAGGAGGGACCAGGGCTCTGTTGGAGATGTTGGACATGCACCCTGATATTGTGGTTGCTGCCACTGAAGTCCACTTCTTTGACTGGGACGAGAACTATGCAAAAGGCTTAGAATGGTACAGGAAGCTGATGCCTTCCTCTTACCCACACCAAACCACTATTGAGAAAACCCCAGGTTATTTCACTTCTATTAAGACACCAGAAAGGATCCATGAAATGAACAGTTCTACCAAATTACTGTTAATCCTCAGAGATCCTACAGAGCGCGTGATATCAGACTACACCCAGGTATACTACAACCGATTGGAAAACCACAAGCCGGTCCAACCCATCGAAGAAATGGTCATTAAAAATGGAGTACTGAATACTAAATACAAAGCCATTCAGAGAAGTCTGTATGACATTCACATGAATAACTGGCTGCGGTACTTCCCACTGGACCAAATACATATTGTGGATGGCGGTACTCTTATAAGGAACCCTCTGGAAGAGTTACAGAAAGTGGAAAGATTTCTTAACGTTCCTGCTCGGATAATGACTTCAAATTTCTACTTTAATCAAACCAAGGGTTTCTACTGTCTTCGAAGCGATGGCAAAGAAAGATGTTTACACGAATCGAAAGGCCGCCCTCATCCAGTTGTGAATAGTACTGTACTGAAGGAGCTACATGCTTACTTTAGAGAACACAATGAAAGATTTTTCAGCTTGGTCAAGCAATCCTTTAACTGGCATTAAAGTATTTTCGGGACCTTTGTGTGTTTGCTTTAATCCTAGCTGAATCAACCAATCAAAACTGTTTTTTGTGATTTTGTAAAGTCATCCTTTTTAATTCACAAATAAATTCAACCAGGATATACATGTACACTTGTGGATTGCAATTCAGAAGGGGAGTGGAACAGTACATGTCCACACAGTTCTGGACACCTTTACACACAATAATATCAGCAATTGGCTTATTGGAGTTGGTAAATCTAGCATTGCTGCTCATTTTTTAAAAATTGTGTGCAACGATGAGAGAAGGAAAACATAATTAACAGTATATTTCAAATGTAATGACACTTCTGGTTCACATGGTATGAATTTAGATGAGAAGTATTGACAGCGTGTGTCAATTATTCTTTGTTTAATGGGCTAGTAGCTGTTTTGTTCTGCTGATTGTTGCTTGCCTAACCAGATGACCTAAAGCCACATAACCGTCTTAAATAGAATGTATATATGCCAATTACTAACCTTCTCAAATAAATATGTTTTGCATGCTTGAAAATGCATGTGGTTATTTAAATTCAAATGTAATATTTCAGGGCAGAAAGTGACAAATGGACTGTACGTTCCTATATTCTATACACTACATATTGTAAACTGTTAGATAAAGAAATTGATGATGATTTGTGATCTTATGACTCATACTTGCTTTTAAGGAACATAAAGCTGCAATGTTTATCTTGTTCTCTGCTGTCCATGTGCTATTTATATAGAAATTAAATATGATATTTTTTCACATAA
>XM_038773165.1
CCGGCCGGCCGGGTGGAGCGCTTCGCGCGGGGCTGGCGGGTCCCGGCGCTGGAAGTAGTTCCGGATGTAGGCCGAGCCTGGCGCTGAGAACGGACGGGGACTGGAAAAGCGGGAGCGGCCCCGACCACCCCCCCCAACTACCACAGGCGGGGTCGGGAGAGGGGGAAACTGGGCCTCTCCCCACGGTGGGGGCGACGACCGGACGAAGCGGTGGAGGAGGAATACGTCTGCTTTCTCCAATCAAGTGAATTCTGAGTCTTGGAATTGTCTGCAGTGTGGCTTCTCTTTTGGGAGTGAAACACTTGTTGTGTGGATTACAAACACTATCTGGTGAAGAAGTGATTCAGCGCAATGACGTCAGAACTGGAGAGCAGCCTGACGTCCATGGATTGGCTGCCACAGCTGACGATGAGGGCCGCCATTCAAAAAGCGGATGCTGCCCAGAATGTGGCTGGCGGTGGGGTTGCAAAGAAAACTCCACTTCTGGACCCAAACACTACCCTGGACCAGGATGCACAGAACAAAGACGGGAAACCGCCATATAGTTACGCCAGTCTCATCACTTTCGCTATCAATAGCTCCCCGAAAAAGAAGATGACGCTGAGTGAGATCTACCAATGGATCTGTGACAACTTCCCATACTACAGAGAAGCTGGCAGTGGCTGGAAGAATTCCATTCGACACAACTTATCGTTAAACAAATGTTTCCTGAAAGTGCCTCGGTCCAAGGATGACCCAGGCAAAGGATCATACTGGGCCATTGACGCTAATCCAAAGGAGGATACACTACCCACTCGGCCAAAAAAGAGGCCGCGATCAGGAGAAAGGGCCTCAACGCCCTACAGTCTGGACTCTGAGCCTTTAGGAATGGACTGCATCATCTCTGGAAGTGCCTCTCCAACCTTGGCAATCAACACTGTGACTAACAAAGTAACACTATACAATACGGATCAGGATGGAAGTGATAGCCCTCGCAGCAGCCTTAACAACAGCCTGTCTGACACAAGTCTAGCGTCCGTCAACCTGAATAATGTTGGTTCTGTCCACAACTACGCACAGGTGACAAACCGGGCTGATCCAGTCTCCCAGAGTCTAACACCACAGCAACAGCAATACAACATGCCCGAGAGGGACACAAAACCACCTTTCTCAGAATACAACTTTGAAGATCTGAGTGCCTCCTTCCGTAGCCTTTATAAATCCGTTTTTGAGCAGTCTCTCAGCCAGCAGGGTGAGTGTGGACTCGGTGTCCCACATGTGCTACATTTCACAGGAATGATCAGTTTGCCTTCTGAGGCATCACAGTCAACCCACACGTCCTGTTCCTACCAGCATTCTCCCAGCAGTACTGTCAGCACCCACCCACACAGTGGACAGAACAGCCTGGCCAACAGCCATGCCAGCAGCCTCGGAGGCGGTGGGGGCGGGACACAGGTGCAGCTGTCACAACATCAGATCCACGCACAACACACTCACCACCAGCACCATCAGCACCAACATCCGCAGCACCAGCCAAACCAGCAACACCATCAGCAACAGCACCACCATCACCAACAGCAACATATGGCCTGCAATATTGGCATTCCTTCTGACTGGTGCATGAATCTGGACACTCTGAAGGAGAGTTTCCGTATTGCTAGCAGTTTCAACTGGTCTGATGTGGATCTCTCTCAGTTTCAAGGTCTGATGGAGAGTATGAAACAGGCGGATCTCAATAACTGGTCACTCGATCCTGTTCAGTTTGCGGACTTGTGCTCTTCCCTAAACCAATTCTTCACACAAACTGGTCTGATCCAGTCACAAGGGAACATGCCGCCCTCGGTTTGTCACAGCACAATGCATTCGCAGAAACCAAACCAGCACATCAGTACAGGAAGCGTGTACATTGACTCCAGACAAAACCTTCCTGCTTCAATGATGGGGCCCCCTGGGTACCCCCATCTCCCACCTCTCAGTACCCCAGGACCAGCCATGACAGCAGGACACCATGCGGGAATGAACCAGCAGCACATGATGTCACCTTCCAACTTCCAAATGCACAGACCGATGTCTCAACACCACAACCCTGCAGATGACATCCAGGATGATTTCGACTGGGATTCCATTGTCTAACATTTCTTCCTAAGGACAAGCCTGTCGGAAGCCTTTCCTGTCAGTGTGACTCAGATGTTCTTTTAGCTTCTTGCTTACTTGTGTCGGCCGATGCTGGCCACAATCGCTGGACTGCTGCCTGGACACAGCCCCACCGTAACTGTGCTAGAGAGCTGTACTTTCAGGGGGGAGGGGGGAGGGGGGGGACACGCCTTCTGCTTGCAGTCACAACAGAAATGTGGAGTTACCCGTCGGCCACTCAGCGGTGGAGCAGTGGTAACAAGCAATGAAGCATTTTCTAATTCTGAACAGAACTTTCTTTTTTTTCCCCGTTTTTTTTAAACCGAAGGGACATGTTAAAGGTTGGTATTTGAGCAATGCTCTTCTAAGTGATGTGGCACAACTACGATCTGAGGTTGCGTAGGATGATACTATTCAGTGCAGAGTTTCTCTCCCGTGTGTGGCTCCATTTGGGGGAACGCCCCAGTAGGAGGGAACAAACACGGATGGGGATCAAGGAAGCTGGCTTCTCGATGGCCTTTCCTGGAGTAGGCCAGGAATGCAGTCATAAGCTAGGAGGGAAATCTTTTACAAAGTGAGTTTCTTTTAAGAGAATTTTATCTATATATGGTGCTGCAAAAAAACCTCAAGTTTGTGTTGAAAATCCAGTTGCTGTACCAGGATTAGTATTGGAGTTAATACTAGGGTACCTGGGGGAAGTTTTCTACCACTCCAAAGATTGCATTGCTACAGCTTGTGTTAACTTTGGATCCCCAATCTTTGTGCACACAACACCAGCTTCCAAGTCTGAACTGTTGGGATTCTTCCCAGAAATCCTGCCTGGACGCTTGTTAATAAAGCTACGACATCTCAAGGTAGCACTATATTTGGGGTTTGCAGGTATCATGTACCAAGTGTTGACGTGGCATTGGTTAGTACCCCTGAGGTAAATGTAGTTTGGTAATGAGAAAAGCTCTCTTGAGTGGTAGTGGCGGTTATCGAGAGAAATCTGCCAAAATAAACATTTGAGCAAATTCTGCTGAGTTTGTAATCTCCAAGTTGCACACGTACTAAAATGCAATGGAATGGAGCACAGACTGCAGAATTTGGGAGTGGTGAGATATGATGAAATGTTGACCATTACCTTTTGCTGAACCAAAAGTTGTGTGATCACAGTAGGAGCTAATCTGGTTACTGCCTTTCTCTCTTCTGCTGACCATGGTGGAAAAGACCGCAATGCAACATATCCTTTTGAGGGATGCTGCAGAGGAAGCATGTTAACCAATGCTGCATTTGTCAGCTATGCATGTTTAGTGGTGGATAAATGAGAGTTTCATTATAGAAATCCCAGTCTGCTTTTAATACTTGTGTTGCATCTTTTTTCACTTTTTTGATTTCTAAAAAAATTAATTGGCCAAGAGTGGGATGTTTAAATATGCACTTTCTGGAGCAGTGTCTACTTGATTATTCTACCCCCCTCTTTAAAAAAAAACATATACTCCTTCAGTTGTGGTTTCAGATTGCTGAAAAATGTGGGTGCACCACCTTTCTCCGTGTTTACAATTTAAATTGTGATTCGAGTTAAACCCCTGCTTGTGGTGCAAACAGGGCTCTAAATACCCATTATTGAGTCATTGGAAGGGTCCTTCCTCGCAAAACACTTGCTTTTACTGATGCACAGTGTCCTCTTCCAGCTTATCTTTTCTTCCTGTTACCTCATTTGCGTTTGGGATTCAAGTTAAGCCAGTGGCTCGGTGTGTTTTTACTAGATGTCACAAGATGTTCCTGGGATATTTGTGTGGCTGAACAGTAGCAGAAATCATATATTGTAAAGAGTTTAACTTAACTTCTGCAGTTCACAAATATGTGTTCAGTGAAGCTCTGACCACTAAGTTAGAACATTAAGTTAGGCCACTATTACTGAACGTAGCAATTTCTTTTGCCCGAACCCGAGATATCAGACAGTAGGCTTTTTGATGTATACCATGGAGCACGGGTTTAATTTGAGCTATGAATGTTTTCTTCAATCTTCAGTTTTTCCTTTGTAAGAGTTAAGACTCCATTGAACTTGAGCTGGAAGAAATCAATTTGTAGCGTTTAACAGCACTTTCCAAGTTTAAGATTATGAATTCTGAACAGAGACAAAATTTTGCAGCTGTGACCCAAGAAAGGACTGTCAGCTGAATCGTCCCATGCAGTAAAATAAACCATGCGATTACTTATGCTGCTCGATCTAAGTGAGTGGTCAAGGTGCTGATTTTTGATTTTTTTTTTCGTGCTTTCTTGCTATTTCTGTACTCTTGTCTTGTTCTGTTTCCTCAGCCTCTTATTTAAAGTTGTTTCAGTATTCTCTGTGCCTCTGTGTTTTTTCTTGAAAACAACCCGTGGCTCCTTGTTTGTTGTACAGGGCAGTTCTGTAAACATGTCTGTTGGCTCTTGCTTCAGCTTCACTAGTATTCGCCTGCTGCTTTTCATCTCCATTATTTTAATCCCGTACCAAGGGCAAGGAAAAGAGGGCTTTTACAAAGAAGAACCAATTCCGTACAACCCGAGGGCTAGGCATGTGATTTTTACCTGAATAACCCTCTTGCTGGTGTTAACCAATTAGCTGCTCTGGGGGTTTGCATGTTCTGTGTGACAGTCTGTAAGTGAAATATGCACACAAATTTTGAATTTGGCAAAGGCTTTACTCCACTTCTATGGCAGCTAACTAACCAATAGTTTGCTGTCTATAGAAGTCTATCTTGTGTAGTTCAGAGGAATGTGTCAGAGCTATATAATCAAGTTTCATTGGTTGTGATTGCTTAAAGGCCTAACCCCTCTCCATGTGACTACTAGATTAGCAGAAATAAAAGGGAAACTAGAATGCGAGATGTGCACAGCAAATATGACAGCATCTGAAAGTGAAAAATAGGTTAATGTGCCAATTGCGATCTTTTACCAGGTCCATGATGGAGGCTCACTAAAACGGATCTTGTTCTGAAGGATTATCCCGCTTAGCCTGTCTTTCTGTTCCACATGCTGTCCCTCCACAATGCAGTGCGGACAATGCTGCTTTTTACTTCACTCTTTATATTGGTGCTCGATTAAGTAAACCAAGCAGTGCGATTATTAATCAGAGATGTAGAATAAATACATTTCCGTGAGCTCATGCAGCACTGTGGACTGGGTGGCATATCTTTAGTTGTGTGTCGGATGACTTCTGGCTAATTAAAGTACAGTTTCACTGCCACAGCAGCCCTCTGGTATGTTATCAAATTGGACACTGCCTCTGAATCAAGGTAGTGAGAGTTGGCAGGCTGTCTTCCAATGAGGCAAACACAGCTAACCCTGATCTCTCCTCTCATAATGTCTCTGGTTCACGCTCACTCTCAGACTCTCTTGCTCACACTCATTCACACACTCTATCATACTCCCTCTCATATACACTCGCTTTGCTGTAGAGGTCACTGGATAGTGATCAAGAGCAGAAACATTGGATGATTTTTTTTCTTCTTAATAGCCTCCTCCCCCATAGGGAAGCTGAGACCAATTGTACAATCCTGACTGCTGCCCCAGAAAGATCACTACAGACGTATGGGAAGGGGTTTGGGCGGGGGGGGGGGGGGGGGGGGAGAATTATTTGAAACTGAGCCAATTACCGATATAACTGCAACACTATCCAAAAAACAGCATTTAACCCCCAATGGATTTGTACCAGTACAGAGATTCCAGTGAAGGATCAAAACAGTCCACGAGATGATATTGCCATAGATTGAACTGTGTAAAACCTGCTGTGGCATTGCAAGATAATGCTGAAATGGAGGGGTCAGCTGGTGCACTTTTTGTATTTAAAGTTAATGACGTTTCCTGGGAAAACAATTGATGTAAACGTTTGCCTTGCAAAGGTCAATAGAGATCTCCCTTTTATTTGCTAATATATAAGCTAAATTTATGGTATTAAAAATATATTGCACAAAACCGGCATTCATCCCTTCCTTTCTGCTACTTGGTCTTGTTCCCTGTATTGTCAAGTTTCAGCTTCCATTTTAATTGTTTCATGTAAAGCTAATACTTTACAACAGAGAATGAAGAGATTAGTGAAGAAGTTATTGTACCTTCAGCAAATGGCACGTGTAGGGCTGAAGCTTGAACCCTAACTTCCAGGAAATGGGCCTTTTTTACAGCTTGCTCACAAAACAAAATCCCTTGCCAGAGATTCCAAGCTATGCTCTGGTTGGTGGATGAACCTAGATTGGAACATTGCTGTGCAGCTCACTACATTTAATAATAGCTGTTACCTTGGATAAGTCAAAAATTTGATCAAACATTATATACCACAGTGCTATTAATAGACCCAAAATACATTGCAGGCAAAAGCAATGGCACCACCCGGCGGTGGGCTGTATATTGCAGCCCTTGACTTTAGTAGAATAATGAAACAAATGGTTCATCCCTCAGGGAGGGTTGTGTTTGTGCATACACTATTGAAAGGCAGAGGCGCTGTGGTTAATTGCCAAAACTTTAATCCTTATTATTGAGTATTTGTATGTAATGTGAATCAGAAAATTCTGACTTTCTTTTGCAGATTTTGTATCTGATCTTTTTTAAAGGTAAATAGTTGAGAATGTTTTGCACGGCAATGGGAAATGTATGGACAGGCTCCAAAATCCACCGAAAACTGTTGCTCAGCTTCCTGTGAAGTTTCGCCCACCTAACAAATGGTCTAATTCATAATGTGCATACGTAGACACGCAATGAAAAACTTGTCTTTTATTTTCTTTAAGGTTATGTATTTACATTTTTGACACGGGTGTTAAACCAGACACTGAATGCAAATTCCTGAATTGGAGGTTTTTTAATTATAAAATGTGTTGGCCAGAATCTTGTTCGTGCATCTGTAAATTGAGGGTCTGGATTATAGTGGGTTTTCAGGTCTTAGCTAGGTGCGGTGACTATGGCCAGCTGTGCAGGCTTGTTCAAGATGTTTTCTCAGCTGCACTTTCTCCCATGACTGAGGCCAAAAGCAATTAAATCTCAAGCACAAGTTGGTGGCTGCTTACGCTAGACTTGGAATAAAAATTGCATTTGTTAACATAAGGGTGGTAAAGATGTGTCACTTTCAGAGATAAGAACTGTGCTATTTGAAGGATATCTGTCTGAAGCTAAGATTAATTGATGACTAGTTATTTGGACAGAATTTGAACATTAATTGGTTCATCCCTACCATTCTGCTGCCTCTTCGTACTGACATTTTGAACTCCACCACCTTGACCTTTGGCTCTGGCACTCTTCTCTCCCACCCCACCCATTATGCAGCATTGCAAAACCAAATCTCTTGGATCTCAATTCCTACCTGCAGCTGTCTAACTCTGCACTGCTTTACACTTTGTTGCTTGACTGCTCCCTTACCCCCACCCAGAAGGCCTTTGCGCCATATTTGTCAGCAACTGGCATAAATGGGTTTTTTAGTTTGAGAAATTAACTGTTTGTCTTATGGAAGAAGTTATTTTCTTAGTTAATATTTTAGAGTTTCTGACCCATGGAACAAAGTATAACCCCTCCCAGCTCTGTGCAAGGATGCACTTCACCCTGTGTAAGTGTGCACCACTGTTTCTTGCGTCTGTTCTCTACACAATGGAATAGGTTTTTTATTTTAAAAAGGAAGACTCCACACACTACCTGCTAGTAGTCAGGGCAATTTGTTGTTGCGAGTAATGTCATTTAGTTTTCAGAATCTGTATGACAAGCCTCAGTGGCCCATCTTGGTGGGAGAAGTCGACTTGTGTCGATTGGCTTAGGTTTCCCCTTCTCCCCAACTCCAGATATCTCCCCGTCTGTAAAGCCACCTGGAATTTCGACCAGCTTTGTTTTGTTTGGGACATGGGAGAGAACATTGAGACATTGAGTCGTGCCTGAATTTGAATTGTTGAGAGTCATGTCATTGACTGGATCCATTGTTTGCAAATGTTGGCACGCTTTAAATCCCCACTTACTTTGTGTCATTTTTCAATGAAACCGCATTAAAATGACCAATAAGTCGTGAATGTTTTTTTTAAAAATATATATATATATATATATATATTTTTTTTTTTGAAATTTAGCTTCTATTGGAGGGGGTGGTGGGGGAGGTCTCCAACTTAACCTGAATGCTGCTGGTTTGTGAAATCCTTTACTTTTAAGCAAATTAATGACATCAAAATTTCCAAGATCTCGCAGTTTTCAAAAGTCCATGCAAGAAAAAAAAAATGGATCTGTGTCACTACATCAGTGTGCTTTCGCCAGGGCACATGGAAGCCACCACTGTAAAGGGCTAAATCCCCTTCATAAATAACGTACAGATCCCTTTGGAAAGTAATCAAAAGTGTTTTGCAGTCTGCACTGTTAGAAACTTTTTTTATGTAGGTAGTGTTGAGTTCTTGCTGTTTTTAAAAAAAAATGCAAATAGTTTGACACAAAAATATAGATAGAGAATCATCTAAATAACTGAAGGTGGCAGCACATATTTAAGATAAATTTTAAAGCTGCACTATTAGACAGGCCTGCCATAAAGGGCAGCCCTACTTTGTTATACAGTATGTAGGAATATAAATATTACTGACCACCTTTAAAAGGTGCATTCTATTTTTAATTAAATATAAGTAATCACTGAAATTGAAAAAAGATATAGATATATAAATATATATATATATATATGTGTTAACCTATACCCTTCAAAAGAAAACATTAAATTGACAGTCAATGCCAATTCAGCTTTCCCCTTTGTGAAAAATAAATGCAGAACTGTGGTTGGAGGACAGCAGTAGTATCAAAGGCAAGTACGTATGCTTGATTATACAAGGCAAACCTTCGAGTCCTCTCACTGAGACTCGCTTGTCCCTGTTGGGGGAGACTTCAGCCATTTCACAAAACAGGCAACCAGGTGGATTGACAGACAATGATGACAGGAGGAAAGGGACAACATTCAGGGTTGGTTGCCAAGCCACAGCAGAGCACCTATGATGGCCAATGGGCCATTAAGTGTGTGTGTGTGTGGGGGGGGGGGGGGGGGGGGGGGGACAACAGGGAGCAGATTTTAAATTTAAATACGGTAACTGCTTTCAGACTTGGAGTCACTGAAGAATTATGAGCTGGGAGAGCTCATCTGCATGAAAGCCATTTAAGTAATGGCTTGAGTGCCAGGCGTGGAGAGAGGCTCCAAATGTTCACTTTCACAGAACAATGAAGTACATTTTAACGGAAGCATTTGTTATATTTGCCATTAACAGTCAGCAGAATCACTACATTAGTGGTTCCTGCTGCTGTCGAGTAGTACAGCTTTGACAAGCAGCAAGGCGGGTTGCTGGAGAAGGAACGTTTGTGCTGTGATTGAGCTCAAGTTAAGTACGCTTCAAAAAATGGTTCACTTTTATTGTGCAATGGATAAAAGCTGGGCTCTCAGGCCATTGACTGGAGTGGACCCACTCGTCATCATCCACTTTGTACTTGAGTTGAATCTTAGAAGATATTAGCAAGGTTGGATCCCTTTGTTCCAAGAAATCCTGATGAATAATCTTTGTTTGTACTCTGTTGACCAGTTGTCTATTTAAATAGTGAAAAAAGAAACATCTTTATTGGTTGGAAGTAAATAATTCAGTTTGGAATCAATTTTGTGTTCAAGACATGCTGGACCCCAGCAGTGGTTTGTATTGTGACGACAGAGGGTTCACCAGCCCTCCGAGCATCAACATTTTCTTTTCTCACTTCTGTTTATTGTAAATGTATTTTCTTTTAAACAATGGTATCCATTCTTGGAACACATTCTTGTAAAAACAAAACTAGAGCATTTTTTTTTATTACAATTTGATTTTCCTAACTACATAGACTTGGGTGACAAGTGTTTTCTTCATGAGGTTTTCTTGGAACAGGAGTCTAAACCCCTACGGAAATGGCTTATCTATCACTGCCATTGTCTTAATGTGATCGCTCCCTACAGTATATCTTTTGCAGTAAAGAGGGCACCTTGGCAGTTTCTGAACACAGGCTACAAGCAGGAGGAAGATCAACCTCTTTCTAACATAAAAGCAGTTCTGGCTTTTGTGGCACATTTTAAACAACAAAAAAAAGAATTAAAAAGTGTTGTGGTGTTTATGTGCTTAATTGTAAATATATTGTTTGTCTTTGAAATTGTCCTTTTATTTTCTGGGGTGGGAAGGGGGACATGGAAGAAGAGACCAGGGTTTTATTCTATAAAGGAATACAGAGTATTTTGATATTGTGCATTCCAAGGGTGATGTGTACATATCTATGATGTATATAGTGATGAAATCATTATCATTTTGTGCAACACCAGCTCTTCTTTGTTCTGCTGTTTTACAGTCAGTGTTTCAGTGTTTGTATTTTTTGTTACTGCACGTTTTATTAATCCTAGCTAAAACAGAAATGCACAACTATTCTTTGTATGAGTTTACTGCTGTAAAATACTACCAAATGTCATTAGTCGTTCCTGCCAGTCGTGATATGCATGGATGGCACTTATAATAAATGCTGTAGCTTCAGTGATGCGTTAAGGGCTTCTCTTTTAATGAGGTGTGTGTGTGTGTGTATAATCAAACTCGCAACAACAAAGACTGGTGTGTCCAGAACTAACTGCGCATGAGCTCCGTGTGTGTCATTTATCTGTAGGGCCTGTCACAAGAGCAGAGACAGGACAACTTGCATTTAAATTGCGCTCCTGGGCTACAAGGACATCAGTCGCTTGCTTTGCTAAAACTGAAAAGTGAGGAGGGAAACAAAAGGTGATGGTCACAATTCTTTCTGCAGGTTTTTGAAAACGAGGAGTGGATTGTTCTTTTTAAGCGGGTGGGG
>XM_038773175.1
CTGCGCACTTGTCGGTGGGATGGCGCCTGCGCAGTTGGCGCCGGCGCGATGGTGGGCTCTCTGCTTGTTTATATTCTGGCGCCGCTCGCTCAGCTCCTCAACCGGATCACAGGTCCTTACACTGAAGATGACTCTGCCGGAGAATGTTCAACAACCTTGTTACAGGAAAGCGACGGGCTGTCTGATGGAGATTCCGCTCCACGGCTGCCACTTAGCCAAGACCAGACTTCTCTGCTCCAGGGTTGGCTACGAGGAGGGCCGAGTGAACTTTCGGAAGAGGAGCCAGTAGGGGAGAACAAAGTGAGCGTTGACATTGAGAAACAAACCCAGGATCAGCCATCTGAGACCTGGGAGGTGGATGAGGCCATTATGGCATGGCAGCAATCAAGGAATGTGCCAACATTGACCCAACAGTCGGAGCCGTGGCAGGCTGCCACTGTTCAGGGTATCAATCAGGACCAGAGCACTGTGGGATGGCAATTGACTTCCACATCAGAGACTGTCACAGGCTGGCCAAGCTTGTCCAGCCAGGGCGTGAAGGAGGGCACTGTAGGTTGGACATCAGCACCTGCACAGGATATGAGTGGGATCAAGGTCCCAACAGGCTGGCAATTTCACCCTGGGCAGCGTGACTGCCAGCATGGCGGTTTAATGGACTGGCAATCGATGCCAGCAGAGAGCATGAATGAGCCAATCGGCGGTACAGGGTGGCAGTTTCCCCCTCTGATGGGTGTGAATCATGCAGCAGAAAATGCGCTGTGGCAGTTCCAGAATGAAGGCAATCTTGTAATGGGACCAGACCCATATCAAGGTGAGAAAGGTCTGTTAGCCAGAGTGTGGGAGGACTTGCCAAGACCCCAGGTGGATGGTGCTGACGACAGCAAGCTATTTGAGTTCACTATCATGTCATACAATATCCTGTCGCAGGATCTTTTGGAGACAAATTCTGATCTGTACTCTCACTGCCAGCCAGAGTTCCTAAAGTGGGAATTCCGATTCCAGAATATCCTGCAGGAGCTTGAGACCTGGGACGCTGATATTCTGTGCCTACAGGAAGTTCAGGAGAATCACTACCATCAACAGTTTCAACCAGCTCTCCAGCTACAGGGTTACGAATGCGTTTATAAACGGCGCACCGGTGTCAAGACGGATGGGTGTGCTGTGTGCTACAAAAGGGAGAGGTTCTCCCTGGTCTCCGCACACCCCGTAGAGTATTTTCGACCTATTGTGGAAACGTTGAACAGGGACAACGTGGCACTGCTGGTTCTGCTGCGACACTTGTCCCCAGACTGTGCCCAAGAAAGCTCAAAGTTTCCTGACATCTGCGTGGCAAACACTCACCTCATATTCAATCCCAGGCGGGGGGATATTAAACTCACCCAACTGGCTGTGTTATTTGCTGAAATTGAGCAGGTAGTACACACAGCATATGCAGACGATACCTGCTGTCCAATCATTCTCTGCGGAGATCTGAACTCTGTTCCGGAGTCCCCTCTGTACAAACTCATCCGAAATGGAGAGCTTTACTATTATGGAATGCCAACATGGAAGGTGTCAAGTCAAGAGGACTGTTCTCAACAAATGTGTTCAAGGAAACTCTATGGCCCTTTGTGGCCGAGCAGGCTCAGGATAACGGACAACTGTCAGTATGTGGATATGTGTGAAAAGAAGAGAACGGGAAAACTGAGATATGGCCGTGAGTTTCTCCTCCAGCTAAGATATTCTGCACTGGCTCTTGAACGTCCGGAGAATCTTGTTTTCATTGAGGGTGTAACTGATGCAAAACCAGAGCCTCCAGGGGACGGTTCAGAAGGCTATGTCAGTGTGTCTGAGCCAGAGGATGAGCTCTTCTGTAATAGGTCGGCAACCACTCTCCGGCACAACCTCAACCTAACTTCGGTCTACAGTCATTATCTGCCTGACACAGGACGGCCCGAGGTCACAACCTGTTCACCAGGCTTCGGCCTTACCGTGGATTACATCTTCTACTCTGCACAGCCAGTCACCGATAAAGGTGGAAAAGGGCGGAGGCGGTACAAAGACGGAGCCCTCAAGCTGCTGGGCCGACTTTCTCTACTGTCTGAGCATGACATCTGGCTGGCCAATGGGTTGCCCAATGGCATATGCTCGTCTGATCACGTCTCCCTGCTTGCCAAGTTTGGGTTGAGACCCTGCGGTTGATTTCATTTTTAAAAAATGTAATGCGGCTTGCCCTTGCAAAGCGTCGTGGACAGACACTGCTCAGTGGGCAGATTTGAAGCCCTGATGTAAGATGTCCAATATTCATTTTGCAGTCTGATTTTGGCTATTTTAATCCTTGTTTCTTTTAATGGACTAGAATTTCAAGTTTGCTGCTTTAAGATAACGGAAATGCCAAAGGAATATCGGTTGGGTCAGGGGCAAGTCGGTTAATGATATTGCCATCTAGCGCTTGCAAAATGTGACTCTGTTGTATAATTTTGTTCCAGGTAAGCCTGGGGCCCTTTATGAAGTTTATTAGCTGGAATGATAATTTGCCACAGGGACATGGTTGTTTTATATGGCCATTCCCTTCATTTCTCTTTTCCCTTCCTTTGAAATTGTTAACTGAAGCTGAAAATTCATGGACAGGTGCCGGTTGCCGCCTGGAACTGGTGTTAAAGTTGCCATTCTTTGTATAGGCAAACTATTCATCTGAGGCAGGCATCACAGTAGTGTCCAGCCCTATCCCTAACTGATATCCAGGGTTACAAGGATCCATGTGAACAAGGGGGCACTTAATTGCCATCAGCAGCAGGAACCCTGGGCAATTGGTTTTTCTTTTTCTCCCTTTCCCCTTGCATGATGTCAGCTAATGAAACAGACACTGGGATTGAAGATGCGACGGTACGGTGGCACAGTGGTTAGCACTGCTGCCTCACAGCACCAGGGACCCAGGTTCAATTCCACCCGGCCTTGAGCGATTCTGTTTGAAGTTTGTACATTCTCCCCGCGCCTGTGTGGGTTTCCTCCCAGTGCTCTGGTTTCCTCCCACAACCCAAAGATGTGCAGGTTAGGTGGATTACAATTGCCCCATAGTGTCCAAAGATGTGAAGGTTACGTGGGGTTATGGGGGGTAGGGCAGGGGCGTGAGCCTAAGTAGGGTGCTCTTTTAGAGGGTTGGTACAGACTCGATGCACACTAAATCCTGGCACAGAAAGGGCAGGGGCATGTCGGTCAGTGCTGCCTGCTTTCTGGTGGTCAGCAATAATGGGTGAGTTGGCTCAGGAAGACCTGCACCAGAGCTGCAGAAGGTTTTTAAAAATGGCTGCTGCCTGGTGTCACCTTAATGCTGTATGAACAAGCTGCTGTATTGAGCTTGAAAGCTGTTTGATGTTAATCCCCCTGCACCTGTGCCATCACTCCCGGTGCAGTATCTATGTTGGAAATTGTACCTCGCCACCACACCAAGGTATAACGTTTTGGTTTCTGTGAGCTGAAAATCAAAACTGCTCGCTCTTAACTTCCCATTTACTTTCTTGTTTTTTTTTTTGTTTCTCTGCCGTCCCAATTCTTGACAACCCATTGCAATGAAACCCATCCCCGCGTTGCATGTTTCAGTGGGGAGACTGAAAGCTTCACTTTCCAGGATGTCTCGGCCTTGGTTGGTGGGAGATGTTTGTAGAAAGTGGTGAGGAATTGGATATGGTGAATTTCCTGCCTTGAGCATTCTGGCTGTTGGTTTCGCCCCCATTACTTGCAGCTTGAATTGCGACCCAGCTGAAGAATTGCTATACTGGGGTGGCCGGGGTGGGGGGTGGTCTCAGAGAAATAATTTCTCAGCAGTTCTTGTGCTTTGCCAAGGCACCAGCTTGGGTCTTCTCCTCTGCATTCCGCTCGCAGAAGGGACCAGAAAGAAGATGGGCAGAGGAAATATCCTTGAATGCTTCATGACAGAAAGGGTTAGGATTCTGCAATTGGCCTGGATCCTTCTTTACTAAAGAGAGAGGGAAAGATTATTGGCCAGAGTTCCTGCTGCTGATTGGTTTCTATGAGCCCCTACTGCGATGAATTTGGAGGTTGGGGTGAACGTAGGATTGGACTGAGCCATGATTTTCCTTCTCCAAGTCATATACCATTTAGGCACGTCCCATTTAGGCACATCCAAAGGACGCCACTTTGGTAAGTTACTGGAGGCCAGTAAGTGACCAGATTCCAGGTAATACTTCCAAGGGTGGGTGGGGAGTAAAAGGAAGTGCATAAGTAATAGGAGCACGCGCAGGCCATTTGGCCCACCATGTTTAGAGCATGAGTTGGGATTGTGTGGCTGCTTTTACATTTATCCCAGTTTACAGGACTCATTACCTTTCACAGCGATTACTGTGGAAATGGAATTAATGGGTCCTCGGGTTTGGTGCTTGTGATATTTCGATTCTAGGTGCTCTTTTCAGGAACCGCCCGCTTTCAATAAATTGCTGCAGTCTGCTTGAGCCATTGTGATTCGTGACACCGATTAGGAATGCCTTGATTCCCACTTCCCTCTTGTCTGTGAGCAACCAGCAGCACAGATTCCCACAACGAACAAGTCCCGTGAGCTGTCCTCTCATGTTCTTGGCCTCCATTCAAAGCCTATCTGATGGACATTGGCAGAGCACCAACAACTCCATTTCACAAGAAGTGAATGCAGCTTGGTGATATCAGCTATGCTGCAGGCCATGTGCAGTGCAGCAGGATAGACCCGGAGTGGTTAATGGGGCAGGGCATGGGGTTGCAGCATTCTAAAAATGCTTCTCGGAGAAAATCAAGACTCTGACCTTTGATTTTCAAGAAGAACAGCAACCAAATCAGTCTCACTAATTTAAAAGCCCAAAACCCTCAAAAGCAGAGAAGATTGTTACCAATTTGTTCATCATCGTTTGCTTTTTTTGTGTGCAAATGACAGTGTGACTAGCTTCCATGTTTAGGAGTCTTTCTGGATTATTTTCGGATAGGGTATCAAACCCAGATCCACTGGCTAAAGGACCAAATTCTTCAGTCAGCCGGAATCATGGGATTGATTTACGAACGGGTGCACATAGTTATTTATTACGGTTGGGGTGTAAGAACAGCGTGGAACATTTTGGCAACACGATCTGTAGATAAAGTGTATATTCAAATAGTATGATTTAAAGGCTTTGTTTTGCCTAATATTTTTGTGACATGGTTCAGTAACACTTTGATTAAATAAAAGGCTTGTTTCTTTGA
>XM_038773176.1
CTGATTGTTAATAGGTCATTTCTCGTAAGGAGAATTTAGCCTTGGGCGAATCGACCTAATTCTATCCAACAGTATTGATCCCAACTCTACGTTTGTGTGTGTACATAGATGTTTTATTTTTAAAGAGAGCTGCTCTTTCAACCAATACGGAGGCGGTGACAGACTTTATTGCAGAAAGTGTGCGTGGATTTCCGCATTGTACTTTCGATTGAACTGATCTCCCGGAATACAGCAACATGGCGTGGAAGGACAGTTTGCCCGGAATTGTAGTGCTGTGTCTCATCATCAATGGATGTTTATTGAACGGTGAGGGACCAGGAAAACAGGAACCAGGAAACAAAGAAAAATACGAAACTGCGGTGACAAAGGGCAAAGGAAACAACGGAACTGCGGTGACAAAGGGCAAAGTAAACGATGGAACTGAGGTGACAAAAGACAAAGTAAACAACGGAACTGCGGTGACAAAGGAGAAAGGAAACAACGGAACTGCGGTGACAAAGGGCAAAGGAAACAACGGAACTGCGGTGACAAAGGGCAAAGTAAACGATGGAACTGAGGTGACAAAAGACAAAGTAAACAACGGAACTGCGGTGACAAAGGGCAAAGTAAACAACGGAACTGCGGTGACAAAGGGCAAAGTAAACAACGGAACTGCGGTGACAAAGGGCAAAGTAAACGATGGAACTGAGGTGACAAAGGACAAAGGAAACAACGGAACTGCGGTGACAACGGGCAAAGTAAACAATGGAACTGAGGTGACAAAGGACAAAGGAAACAACGGAACTGCGGTGACAAAGGAGAAAGTAAACGATGGAACTGCGGTGACAAAGGGCAAAGTAAACAACGGAACTGCGGTGACAAAGGGCAAAGTAAACAACGGAACTGCGGTGACAAAGGGCAAAGTAAACGATGGAACTGCGGTGACAAAGGGCAAAGTAAACAATGGAACTGCGGTGACAAAGGGCAAAGTAAACGATGGAACTGCGGTGACAAAGGGCAAAGTAAACAATGGAACTGAGGTGACAAAGGGCAAAGGAAACAACGGAACTGCGGTGACAAAGGACAAAGGAAACAACGGAACTGCGGTGACAAAGGAGAAAGGAAACAACGGAACTGAGGTGACAAAGGGCAAAGTAAATAATGGAACTGCGGTGACAAAGGGCAAAGTAAATAATGGAACTGCGGTGACAAAGGAGAAAGTAAACGATGGAACTGCGGTGACAAAGGGCAAAGGAAACAACGGAACTGCGGTGACAAAGGAGAAAGTAAACGATGGAACTGCGGTGACAAAGGAGAAAGTAAACGATGGAACTGCGGTGACAAAGGACAAAGTAAACGATGGAACTGCGGTGACAAAGGGCAAAGTAAATAATGGAACTGTGGTGACAAAGGACAATGTAAACGATGGAACTGCGGTGACAAAGGAGAAAGTAAACGATGGAACTGCAGTGACAAAGGATAAAGTAAACGATGGAACTGCGGTGACAAAGGAGAAAGTAAACGATGGAACTGCAGTGACAAAGGATAAAGTAAACGATGGAACTGCGGTGACAAAGGAGAAAGTAAATGATGGAACTGTGGTGACAAAGGAGAAAGTAAACGATGGAACTGCGGTGACAAAGGACAATGTAAACAATGGAACTGCGGTGACAAAGGACAAAGTAAACGATGGACATGCAGTGCCAGAGGACAAAGGGAACAGTGGACACGCAGTGCCAGAGGACAAAGGGAACAGTGGACACGCAGTGCCAGAGGACAGAGGGAACAGCGAACACGCAGTGCCGGCCAGCCCTGCCATCCTGAAAACTGTGCTATCCGAAATATTTGAGCATCACTTCATAATTTATCTGCTAATTGGATCATCGCTTGTCGCGGTAGTGTATATCCTCTACCACAACAAAAATAAGATCACTGCCGTGTGTCAGAAAAATAGCTACAGAAAAACTAGACGTCCGAATGTATCGGAATATCAACGGCTTGATCAGAATTTAAGTGAAATAATTGTCAGTCTGAAAAAAAGAAATCTTGATTAAGCGGCAAAGTTCTTAAAGAGGTTGACAACATGTCATCGAAAAGCTCTGAAACCTCAAATGCGTGAAGAAAAAGCTTGAAGCAGTTTTAAAAAAAAATATATGTTTCTTCCCATCGAAAATGGGAAGGAGATCCCCTTTAAAGATTTCGGACCATTTGCAACTTTGCTTACTAGTAAACCAGATGGAAGCAATCCATGTTAATGCTGCCCATATCTAATAACAAGTGCCTCTTTATCCTGTGCTTTAAAACTTCATTGTTTTACTTCAACATCTCAATTGAACAAAACCGCCTCAAATGAAACTTTAGTTAAATTGTGATTTATATGCAGCATTGATCAAATTTGTACATGCATTTATAAGATTGAATGATTCTTTACAATAATTTAGTTCTAGTTAAGTTGTATTTTCAGACCGTGTATTTTTTTAGAATAATTATTAAAATTAGATTGATGTCCAAA
>XM_038773179.1
GTGGATGCCTCGGACTTTGGGGGGTGGAGTTATAACCTGCCCGGATCCTATTGACTGGCGACAATTGTTTACCCCATGTTACTTGGGGAATATGAGGAAGGTGGGGCAATCATTCACAGCACAGCTGTATAAATAGAGCTGGCCAGTGTAGTACCGCTGGAGACGGAACCAGCAATGAACTATTGGCCCTGTGTTACCTATTCTTGTAATTAAAGTTACTTTCTGCTTGGCTCCACAAACTCGTGCTGGATTCTTCCTGGCCCTCACAAAAGGATACAATTCTCTGCAGGAGTAGAGGAACCCGGGGGTGTGAATATGCAAATTGTTCGGCAGCAGGACAGGTTGTGAAAATGATAAGAAAACATACAGGATCCTGAGCATTATAAATGGAAATATTATGTGCTGTACCTATTCTATTATTCTAATACCATTCAAATATACAACTTTAAAAAAATTTCTCTCTTTTCTTTAACATGCAAACTTATTTAACTTTAAAGCATTTGGCTAAGTCATTCATTATTTCCCTTGCAAATGAACCACTAGCCTGAGCAAAGGACAGCAAGGCTTATAGAAGGGCTTCCGGTGACGCAATGTGAGGGGAAGATGCACGCGAGGTGGATGCCGCAGGAAACCTGACCTTTCTACCATTTTTACCGGCACCACTGGTCTACAACTTCCCAAAAAAAAAAATTATCTGGAGATAGTTCCCTCATTTCTGTGCTGCCCAAGAGAAGCAAAGTCGGAAAAAATTGGCCCGGATTTCGACGATAGACTCAAACTCTGAAGCCTTCACGGTTCAATTGGAGGAAACAGATCCCTCAGCACTTTCCTAATGCAGTCATTCCAACTGAGAGATGCCACAAGAAGGTAGTGCAGAAAATGGAAGAAATACCAGTGCAATAAAAGCCTCACATGACTGTTGCTTCCTAGAGCGAGACAAAGGAGAGGTGCTAGAGGCCTGGAGGAGACCTAATGTGGTACCATTATTCAATAAGGAAGGAAGGGATAAATCAGGAAACGACAGGTGCTCAAGCTCAGACCCTCTATGAAGACTTCCTGCCTCAGCTGATTACATTAGTTACAAAACAAAGTGGATCTTTGACAAACTATAGACTGAATTTAACACTTGGAATAAGTCTATATTCACTACAATGAAGGAAAAAGTTATTTAAACACTGTCACATACATGTTCACCTATGATGCATGATGTACAGCTACCTAAATGGGATGACCATCACTATAGCATATACAAGGATGAAGATACTGCTTAAATGGTCTGATTAACCAGAAATATTTTCAGACCAAATATAACAAAGAACTGGATGTTCCAAGGGTCTGACAGCATGGTAGGAGGTCATGGCAGGAGCACCTCAATGCAGCAGAAAAGAAGCCTATGATGTCATCAAGCAAGAAGATTTGGTTCCAATGATGAAACAATCTTACACAGCGACATCATGAACATCTATCAACTGAGATTTTATGTCAATGATATAAGATTTTGTGGCAGTATTCGATGAAGAAATGGGGAGTCCCCTGTGTCCTGGCCAACATTTAACTGTCAACCAACATCATGAAAATAGATATTCCAGTCATATCCATTCGTCCATCCATCCAACTATCTCACCACTCATCCATCCATCTCACCACTCATCCATCCAACCACCACTCAATTACTGGAGGTGAATGGTGGAAGGTAAAGTCCAGGTGGCGGACAGAATCATCAAAGCCATAACCATCGACAGGATCATGAGACGTCTTCCAATTATCTACCTACATGCTTTGTATCTGTTGCTGCATTTCCAAAGCAGAAGAATGGAAAAGTTAAGGGATCTGATTATGGTTAGGCATGAATCAATTGTAGGAGTCGAGGAAGGTCATCAATTTACAGCATCATGCAGACTCAGTAATATTGTATCAAAATCAGGCAGTTTTGATATTGAGTGGGAACGAACCAAAGAAGGCCACACCTTAGAGAGAATACTCCATCACTCCATCAGTCCTAATGAGGAAACAGTCCAATATCTATCTGAAAAAGTCAAAACAAGAGTGCGTGGCAGCTATCTGAATGCAAGTTTTTCCATCTTGAACCTTAACCCGACATTACTGGAGGACAGTGGAAAATATTTTTGCTACGTCAATGGTCTGAAGAGCATCACTATTACTCTCTTTGTTTGTATACCATACAAGGATATTTTTGTAGACTATGAGCCTAAAGAAGTAGTGGAAGGAACCAAAGTGTCAATAAACTGTGCGGCTAAGGAAGGGTTCCCTGAGCCCATGGTTCAGTGGATTGCTGCAGGTGAGGATATTACAAAAGAGGCAATCACTGTTACGGAAATACTACCAGGCAAAATATTTGATGTGAAAAGTTCTATTGTGGTAACTGTCAAGAAGGGAGTAAAGTACATCTGCAGCATTTGGAATAAGCATATTGAAAACTTGTTGGTGGATTGGGTATTGCCTTTGCCAGGTGTCACAGTCTCTACACCGTATAAAAACATAGTAGGAATAGCAGGAAGTAGTGTTGAACTAATTTGTGATGTTTCTATTCCGGAGAGTGATCCAGTCACCATTGCTGAGCTGGGTTTCTACTGGGTCAACATGGATCCAAATAGCAAAGAGCACTTGATCTATTCTTTCATAAATGAAGAGGAAAATCTAAATGGTCAAGATCCAAGATATGAAAACCGAGCATTCTTGTACTGGGAGGACTTTTTGGAAGGGTCTCCAGACTTGAAGATAAAAGATGTCTCAATTAAGGACATGGGAGTGTATATCTGCAGGGTTACAAAAAGAGAGAAATTAATTGGTGAAGATCTGTTGGAACTTCGAGTAGCAGCACCCTATAGTAATCCAGTAATCACATATGGACAACATACTACCAACTTCCGTAATGTGTTTCTCATCTGCCAAACTAAAGGAGGGTTCCCTCTCGGAAACATCAGTTGGCTAGCAGATAATGGCAACGACATCACTGCTCGCTCAAAAACAGACGCAAAGCTGTCAGATGGCTATTTCGATTTCAGAAGTGGTCTACATGTTTCTGTGGCTGAGGGGACTCGGTTCACCTGTGTCATATCAAATCCCTGGCTGCCGGACAAATCAAGCTCAACAGTAACATTTATTGGTGAATAGTGAATAGACTGCATCTAGATTTACTGGCTTATGGAATATGTGTTTGGAAAAAATATTGTATGATTTGTTAATAAATGATTA
>XM_038773195.1
CAAGAACAAGAAAGACAAAGTGATACCAGCAGGAAATTAACGCAATTGGAAACATGGCCAAGTTAAACAATTTGGTTTCTGAAGTCTCTGCAACTCAATCAATTCTGGGCAACGTAGAGAGCTATACTTCACTCTGCGATGAACCAATGTATGAACTCTTGGAAAAGACCAGCGAAGATGACTACGATACTGACGTAGACCTTGAAGGAAAACCCAGTGAAACTATAACTGAGGAGCAGGTCTATCGGAAGGCATGTGAGGACGTTGGAGTTAGTCCAATATCTTACTACATTCGGCACCACCACGATGTTCATCTTAACCTGAACTACCGCTGCATGTCACCCAAAGCAGTAAAGGCCCTGTCGATTGCACTCGTGACTAATACATCAGTGACTACTTTGGAGCTAGAACATGATGGAATCAATGCAGAAGGCGTGCAATACCTGATGGAAATGTTAGTTGAAAATTGTTTCATCCAGACTCTGAATTTGTCCAACAATGAATTACGAACATGGGGAGTGGAAGTGTTGTGTAAAATGCTTCCGCTGAACATCTCCCTTAAGTGCATCAAACTCTCAGGAAACAAACTGAAAAGCAACGATGCTGCATATTTTGCTGATACTTTATCTTCTAATTTCAGAATTTCAGAGCTGGATCTCAGTTACAATGCGTTTGGAGACAAAGGAGCAGAGTTACTGGGACAAATGCTAGCAACCAATGAAAGTTTGGAAAAACTAAATCTGCGATGGAACCAGATCCAAACGGAGGGTGCAGTGGCTTTGAGCGCAGGGTTGCGGATGAACGACACGCTGAAGGTCCTCGATGTTTCCTATAATGGCTTTGGAAATGAAGGGGTGCTGGCCATGGGCGAGACTTTGAAATTCAATAACACCTTGCTCGAACTCAGACTTGATACCAACCATATCAACAACGAGGGGGTCACCATGTTGTGTAAAGGGATGGACATCAATGATAATGTTAAGATCTTGTGTTTGTCCAATAATCCTATCACAGTGGATGGTGCTTTGCGTCTTTTAGAGATCTTCCGGAAGAACGATAAATCAAACTTGGAAACGATCAGACTCAAAAATGTGCTAGTGAATGACACCTTCATGGAGTTATTGAAGACTGTCACTCATGATCATCCACAGTTTCAGATTGAAACTAAAGGAATTGGAGGATCCATTATTGGGAGCCGACCAGGTCGAACTGACCCAATGAAAGTGATACAGGATTACCTCGACAAGCGAAAACTGCGACTCTCTGATTTCTTCCGAAACATGGACAAGGTTGGAAATATGAGTGTACCTGTCCCCGACTTCAGGAAAGCGTTACAGCAATTCAACATCCCACTGGATCTCGTTCAGGTTGAGGAACTACTCAGCAAACTTGACCAGGACAACACTGGAACAATTGACTACCGGAATCTCGTCAACACCAGGAATCGGATGATCAGGGATCAACGGGAGCAACTCCACAAGGAGGAAACCCGCCAGAGGAAGGAGAAACAAAAGACCCAGAGGGTGTTGAAAACGCTCAAGAGTGCGATGAAGGCCATTAATCCAGGAAGTTCAATCGTTATCTTACCCAGTCAGGTCAAGTTCCCAGACATTCACCCACTCAAATCCTTTAGTTCCCAGTGCTCAGCTGGCACATCACTGAGCTCATGGCATCACATGGGAATGCCGATCAGCAGTCGGTACTCAGTGCCAATCCTGAGCAGTGTACAGATGCACCGTCCCTTTAGCCATTCCAGCAATGACCCCTCGGTCTCGGGTGCCAGGTTAAACTCTTCCATCCGGGTGCACTCAGTCTCACAACCTGACTTGCTGCCTAAATCACATGTATGCTCTCTGTCATGCTCAAGTGTGACATCCAATCTGGATGTAGACCCTGTCACGAAGTCGAGGCCAGTGACTTCATTTCGCACAGTGCAAGCATCAAGCTTTGGCCACAAATGACGGGAGGTGAAGACTCAGTATTTTTGCAGTCAGTGAAATCTTTGTCGTTCCATGGGATTTTATTGGCCTGTATAAATTTATGTCAGTAGTGACCCTC
>XM_038773197.1
GTTCAGTAACCCCTGGTACAAGAAGCAAAAGGTTCATCAGACAGTAAACAATGTCACCAGATCTGCTCATGTGCAGACACCACAGGGACTCTCAGGAATCGAGGGTGCAGCAACTGAGAGGGGAAATGCAGAAATCTCTTACAATGTGGCTATTCCTGTGGGTCTCACTCCTGCGTCCAGCAGCTTTTGGATTTCAGTTGAATGACACGTTTGGGCAATTTCAATCCCCTGGTTTTCCAACTGCATATGGAGACAATATCTATCAAACCTGGAACATCTCTGTCCCTCGTGGATTTGTGATAAAACTGTATTTCTCACATTTCAACCTCGAGCCATCGTACCGCTGTGGCTATGACCATATTAAGATCCTGACGGGACAACAGCTGGTCAAGCTCTGTGGTGAGACCAGTACAGATACAGAAGAGGTTCCGGGTGACAAACAATACTTTTCCACAGGGAACAACATGACAGTTATATTCAGAACTGATTACTCAAACGAGAAGAACTACACTGGATTTGCTGCACATTATGCAGCCGTGGATATTGACGAATGTGATCAGGCAATTTTTGAAGAGCCGTTCTGCGACCATTTTTGTCACAACTACCTAGGAGGGTACTACTGCTCCTGTAAGCTGGGGCATTTTCTAGACTCAGATAATAGAATCTGCAGAGAAGGGAAGCTTGGAGAAGAGAAACAGGATGGGGAACCAAGTAAAGGTCCTTTGAAGGCTCCAGAGGCAACAACGGGGGTACAGGAAGAGAAGCCATTGCAGGTGATTTTCTGGCTATGACTGGATAAATAGAAATAGAACCAGAGAAGGG
>XM_038773204.1
CTGACTGCTGTGAGCCCGAGGGGGCGGGAATAAAAAGGAACAACAGCTCTGAGGATGCCGTCTAATGATAAACACACAAGGAGGAGGCATCTGAGCCTCTGAAAGGTGTTTGCAGAGAGTGAGCGAGTAGTTGATGAGAGAGAGGGAAGGACAAAAGCCTGGGGAAGAATGAATGGAAGGAGAGTCTGCAACCTTCCGGCAGATATATTGTGATCGGTTCTTGGGAGGGGGCTGATCGAGTCCCACTTCCCTCCCCCACCCCCCTGAGCTGTTCTCCAGGCTGCAGATTGGAAGCTCCGCGCTGGGAAAGTTTCTCTTCAGTGCGATCCTCACCTCCCGATGAGCTCATGTGGAGGAGACTTTGTAGCCGAGGAGAAGCTGGAAACGGTGATCCAGGTCTGCTTTCCATTCCATTTTCTTCTCCCGCCCTTTTGGAGTTTTGCCGTCGGTCAGTTGAAAGGAATGAGACGTCCCTGGCCTGTGACATTACAGAGCACAGTGCAGAGTGCAGAGAACGGGAAAGGATTTTTATTTCGAGGAAATACTGAGGATTCACCCCTGACTTGTCTTCCTGCCAAAATACGCGAAATTGTTACCAAAAACCTAACGCTGGAGGAGAAATTAGCATCGCCGCTGGAGATGACGTCTGTGCTGCCTCTTCAAGAGGAGAATCGTATCTTGCAGCAGGAGTTATCCCGTGTTGAGGATCTCCTGGCTCAGAGCCGAGCAGAGCGAGATGAGCTGGCAATTAAATACAACGCCATCAGCGAGCGGCTGGAGCAGGCCCTGAAGCTAGAAACAGGGGAGAGAGAGCGCGAAAGTCTGGAAAACAAGAGCCTGGCGCAGCAGAACATCGAGCTACGCCGGCGACTGGAGGAGGAACAGGCGTCCTATAAACGTAAGCTTCAGGCTTACCAGGAGGGCCAGCAGCGACAGGCCCAACTGGTTCAGAAGCTTCAGTCTAAGGTGCTTCAGTACAAGAAGAAATGTGGCGAGGCGGAGCAGCAACTGATTGAAAAGGCCACAGAGCTGGAACAGCACCGACTCTCTAGCCAGTTGGACCTCACAGAGTCACGACTGCGGCAGTCTGAAGAGGAACAGAGCAATGAACTGGAAAACACCCTAATCCGTCTGGAGGAAGAACAGCAAAGAAGTGCCAGCCTGGCCCAAGTGAACTCCATGCTCCGGGAACAGCTGGACCAGGCAAACTCAGCTAACCTTGCCCTGAGTGAGGACATTCGCAAACTGACAGCCGACTGGACTAAGGCACGGGAGGAACTCGAGCAGAAGGAGCTGGAATGGAGACAGGAAGAAGAGTCCTTTAACACATACTTCAGCAATGAACACAACCGCCTGCTGACTCTCTGGAGGCAGGTCGTGGGCTTCAGGCGTCACTTCTGCGAGATAAAATCGGCCAGTGAACGGGATCTCTCCGAACTGAGGAATGACCTGGCGAAATCATCGCGCACGATTCACGCCTCGTGCCTGAACCTGAGCGGCCACCTGTGCCTGTCGGAGACCAGCTCAACTGTGGCGCTGGAGCGGCGGTCGAGCCAGCTGGCACAACTGGAGGAGCAGCTCCGGGACAAGGTGCGGGAGATGATCCAGCATCAAGCCAAGTACGACCGGGAAAAGGCCGAACAGAACGTCAGGATTACGGAACTGATGGTGGCTGTCGAACGCTTGACAGCCCAGAATCATGAGAAAGAGAAGACCATCATCACTCTGAGCCAGACCGTGGAGAACCTGGAGTCCAGCCGAGCCGAGGCACAGGATGTGCAGGACGGAGCCGGGATCGAGTCCGTGAAAGTAGAAGTGGAGTCTTTGCACCAAATACTGAGAGACATCACACAGGTTGTTCTCTCTGATGCCGATAGTGGAGCTCAGTTCACAGCCTCCGAACGGACTGGCGACATCACAGAAATTGAGTCCTCTCTGTTTAGCTCCTTGGGCATCCCGTCTAGCCTGCGCACGCCATCTCCACGCCGACGGACCTCTCCGCGCCACAGTCATTCACCGCGACACCTCTCGCCCGCCTTCTCCGACTCCATATACTCGGCTGTTCAAGTTGCTGTGCAGAAGAGGCAACTCCTGATTCAGGATCTCCGTGCAAAGTACGAGGCAACCCAGGACTCGCTGGCCAGCCTGAAGAAGCAGTTGGGCGACAGTGAGAACGATCGTCGGGCATTAGAGCAGCAGAACCTCCAGCTCAGGGAGGAGACCGAGGACTCGGTGCGAGCCAAGGATGATGCCAAGCGCGACGCTAACCGTTTCCGCTCTTCTGCCGACCTGCTAGGAAGTGAGAAATCAAACTTGGAGAAGTCCCTTCAGTCCCTCCAGCAACAGATCGAGACATTGCAGCAGGAGAACGAGAAACTGCAGTTGGCCAACGGGGAATTCCAGCGCCAGCGAGACAACCTGGAAGACGAGAAGGAGGACATCTTGAAGGATAAGGAGAGGGCGCAGAAAGAGATTGAGCGAGGCCACAAGATGCTCGAGCAGATGGAAGTGAAGAATTCAAGCATGAAAAAGGAGTTGATACTAGTCAAAGAAGCCTTGAGCAAGGCCGCACTGGACAGAGAGGTACTGGAGAATGAGAAGGCTGGAATTGAGGAGGCACTCAACAAGGTGGAGACTGCAAACGCCGAGATGGAGCTCATCCTCAACAAGTTGAGGACGGAACAAGCTTCTCTCCGGGATTCCTTGTCCAAGATGAGCGCCTTCAATGAGGGCCTGGCCCAGGATAAAGTGCAGCTGAACAAAATCATCCTGGAGCTGGAGGATGAGAAGGCCACGCTGCTGGGTCAGAAGAAAGAAGTCGAACAGGAGAAGGCCTCGATCCGTGATGAGTTAGTCCGGCTGGAACAAGAGAAGCTGGACCTGCACACTGAGCGCCACGGCCTGGATCACTCCCTGCAGATCGTGGAGCAGAGCCGGGAGAGACTAGAGCAGGACCTGATGACGTACCAGCGGGAAAAGGGAGAGCTGCAGGGTCAGCTGGGACAGGTGACGCGGCAGAGGAACACTCTGAACGAGGAGCTCGTTGAGGCTCGCTGTGAGGTCGAGCGCAACAGTGAGTTGCTGTTCCGCGGGGCCAAAGAAAAGGAAGAACTGACCAGGGAGAAGGCGAACCTTGTGGTTCAGCTCACAGCATCCGAGCGAGAGAACAGGGCCTTGGCAGACGAAGGAGCAGCTCTCAGGTCTGAGAAGGAGGCCCTGGAGACTGCACTGTTCGACACCCAGCAGCAGCTAGCTGTGCTGGAAGCTCGGAAGGAGCAACTTGAAGGACAGAATCAGACTTTGCTGCTGGCTAAGGAGGCTCTCCAAGGAGCGAGTAACCGCTTGCAGAAGGATATGCAGGTCGAGTGGAGCAATGCAGAGCGAGACAAGGAGCTGCTCATGCAGAAACTTTCCCAAACTGAACGTGAAGCACACGTCTCTCTGAAAAACGAGCAGACGGCCCATGAGGAGGATGTGGATCGACTGCAGCGAGAGAAGGAAACCTTGCGTTTGGGGCTGGAAGAGGAGCGTCAGGAGCTCATCCATCAGCTGAAGCAGGAGCGCGAGGAACTCAGCGCCCGGTTTGAAGCTGAGAGGGAAGAATTAAATGAAGAGATCACGGCCCTGCAGCAGGAGCGAGATGAGACTCTGTTGCTGGCTGAGAACGAGAGGCAGCAGATCTTGTCATTGAAGGAGTCGGAGAAGGCAATTCTCTCCGAGAAGCTGACCAACACACAGAGGGAACTTGGCACCGTGTCAATGGATATGGAGCAGCTGAGACGGGACACTGGCAGCCGTCATGAGCAGGACCGAAACCAAATTAATAATTTGACATCGGAGTTGAAGAATTTCCATGCCCGGTTTGAAGAAGCTGTCACTGCTCATGAGCAGGAGATGAAGACCCAGAGCGAGCAGGCCAAGGAGCTGTTGAAACAGCGTGAGGCTGCACTCCGCGAGGTGGAGGAGCTAAAGACGCAGCTTCGAGTGGCTGAAGATGCCCGTGATGGCATCCGGCGCGACCTAATCGAAGCTCACCGTAAGATCCGAGAGCAGCAGGAGACCCAGGAGGTGCAGCGCAAAGAGATTGTGGACCTGAAGCGTTCACTTACTGACGAAGTGAAGGAGAAGGAGGCTGTTCAACAATCCAACCAGGAGCTGAGATGCAACATCAAGAAAACGGAGAGCGAAAGGATCAGTTTGAAACGAGCTAATGAGGAGAAGGAACAGAGGTTGTCCGTGCTGGAGGAGGCAAAGGTGAACGGTGAGAAGGAGTCGGCCGATCTTCGAGCGAGTCTCCGAGAGGTCGAGAAGTCCCGTCTAGAAGCGCGACGTGAGCTTCAGGACTTGCGTCGACAGGTGAAGATGTTGGATAGTGAAAACACAAAGAAGAGTAAGGAGGTTCTGGAGCTCCAGGCTCGCGTCACGCTGGAGGAGCAGCGAGAGGAGGAGAGCCGGCGCGAGTCATTTGAACTAAAACAGAAAATAGTGCAAATTGAATCCAGCCGCGAATCCGCTCGGAAAGAGGTGACCAACCTTCAGCGCAAGATGGCAGAGGTCGAGCAGGAGTTCCGCATCCGGGAGAAAGAGCTGATGGGCAGTCTGGAGGAGGCCCAGGGAAACGGGAAGAAGCTTCTGGACAACGCGCGCAACCTGGAGCTGAAGCTGGAGAAAGCTCACTGTGAGATCCACGAGCTCTGCCTGAAGCTGAGCGCCGCTGAGGGCCGAGTAACCGGACTGGAGGCTGAGTTAGCACGGGTGGAGGGGATGAAACGGGACACGGAGTTCAAGCTGGGGAGTCTGCATTCTGCCCTCCGCCGCACTCTGGGAATCAGCCGGACTGGACGCACACAGAGTCCCGCCATCCGTGGACACAGCAGCTCACCCCACAGACCACAGTCTCCAACAAAAGGTTTTGGCAGCACCTTCACTACCGCAGTGGACGGGGGCCATGGCAGCCCCATTCCTCAGACCGGGACCCCTGAACACAGCATCAGATCCCGCTCTGCGTCTCCTGAACACTCCTTCTCCCCGACTCGCAATGAGCAACTTGTGACCGACATTGACCCGGAAGTGGTTCGAGCAGCGCTGCGGGATTTCCTTCAGGAGCTGAGAGACACACAGAGGGACCGGGATGAAGCGCGCATTCAGGTTTCAAACCTGAGCAGACAGCTGAGAGAGATGGACGCTGATCGGGACAGTGTCAACAGTCGCTTACAGCAGCTCCAGAAATCACTGTCCGAGTGTGAGGAAGGGAAGCGGGGCGTTGATGGGCGACTGGCCAGCACTCAAACCGCACTTACGCTGCAGGAGGAGGCAATCCGTCGCAATGAGCGAGAACGCAAAGCGCTGCTTGATAAGATTGCAACACTGGAGAGAGCCATCCAGTCAGGTGACGGTGACAAGCGAACTATGCAGGACAAACTGAATAAAATGAAAGCAGATGAAGCCAAGCTGGAGAACGAGAAGCGTAAACTGAAGGAGTTCCTCGACGCCTCCGAGAGCCGTGCCACGAAGCTGGAGCTCGCTCGCCGCTCGCTGGAGGGAGAGCTGCAGAGAATGAAGCTGGTCGCCAGTGACCGGGAGACTGAGATCCAGGTGCTGCAGGAGCGGATCGACACGCTGCAGAGGCAGGTGTCGGACAGCCAGGCCAAGGCCAACAGCCTGCAGCTGACGGTGGACCGGCTGAATTCCTCGCTTACCAAGTCGGAGGAGGGGGAGGGCCAGCTGAAGGACAAAGTGCAGAGCCTGTCGCTGTTGCTGTCCGACAGGACGGCTGGTGTCTCTGCGCTGCAGGAGAGGATGGCCCAGCTGCAGAAAGCCTTGACCAGCAGTGAGCATGACCGTCGCATCCTTCATGAGCGTCTGGAGGCAGCACGTCAGGCTGTTAGCGAGACAAAGAAACAGAAAACTTCACTGTCTGACAGGGTCCAGATCCTCCAGAATGAACAGCAGGACATGGAGCATCAGCAGGTGGAGCTGGAATGTCAACTGCGCAAACATCAGGAGATGTTGCAGCAGCATCAGGAAGGTGACGAGCTGGCATTGCGGAGTGTTCAGAAACTGCAGGAGGAGAAACATCTTCTCCAGGAGCGGCTGACTGTCCTGCAACGCGCCATCGCTCAGCTGGAGAACGAGAAGCGCGAGCTGGAGCGGTCATCAATCCGCCTGGAGAAGGATAAAAGCGCCCTGAAAAAGACGCTGGACAAGGTGGAGCGTGAGAGACTGCGGTCGGAGGAGGATAGCATGCGCATGTCTGCAGAGAAAGGCCGCCTGGATCGTTCACTCACAACAGTGGAACAGGAACTTGTGGAAGCTCAGAGACAGACCCAGCAACTGCAGATGGATTTACAGATTATTAGGAAGAAGATTTTATATAGCCTGGCTCAGCTTTCGGACATAGAGCAGTCTCACTCCCAAAGCCTGATCGAAGCTGCTGCCCGCCACCGACAGGAGCTCCAGAAAGAGACGGAACGACTGCGTACGGTTCAGTCGCAGACCGAGAGGACGCTGGAAGCACGGGAACGGGCTCATCGACAGCGTGTGAAAGGACTTGAGGAACAGGTTTCGACACTGAAGGACCAACTGCAGCAGGAACTCCGGAGACGCCAACCTCAGTATTCCCACTCCATCCTCTCTGGAAACTAATTCCATTGCTGGCACTTGGCAGCGTCTATGTGGCAGCCTTCATTCCCTTGTAAAACAGTGATCAACCACAACAGGCACAGAACCTCTAATGACAGCAGAGTCATAGCACACCCTTTACTCACCCCCCCCCCCCCCCCCCCCCCACACACCAGCAGCATCTGGTCCAAATCATCACCGCAACAACCAAATCCAATGTTAGGAGGAATCGCCAGCAGAGACTCTGACATTTTTACAGGACAGGCTTCATGTACAATTCCTATCTTTCTCCAGCGCTTGTGTTCCAGATGCAGGTTTTCGCAGCTTCTATAAGGTCTGTGTGGATGAGTTGCCAATGCGCCTGGGGAAATGGTCAGCATAAAATGCCTTTGACACCTTTAGAGAGAATCTGGGCCAATCTAATCTATTTGAAATAAGCATAGGGATACTTTTTAGGTATCCCCCTCTTCCTATTTTAATAACAAAAATGGCAACAAACTTAAAAAATTTTAAATCGATTCTCAGCCCCGAGAGGGTTAGACATGCTGATCGGAGATGGTTAAACTCCTGAACATTGGTCCCAAAAGGTTAAACTTCCCATGCGTCTGAAGCACAGGTCTGCGAGGGTTAAATCTCTCTCCTTCTTGCCTCAAGGCAGCGAGGACACGGGTTTGGCCCTGGATCACTGTCCGTGTTGAGTCTGCACATTCTCCCAGTGTCTGACAACCCAAAGATGTGCAGGGTAGGTGGGTTGGCCATGCTAAAGTGCCCCTTAATTGGATTTTTTTTTTTTTTAATAATCCTTCTCCAAGCGGTTGTCTGAATGAGTTAGAGAACCTTCTGCGGTGCCAACCTGAACCATAAGTTACAGATTAGGCAAACTCTGATCCTTTCCACATCTAATTGTGCTAGCTGCAAACGGCTTACCTCTCTCAATCCTTCTTATGTTCTGTTCATCATTGACTGCGGGTATCATCTTTTCCATGTGATTTGAGAGCACTGGCCCGTACAACACGTCCAACAACAATCACCACTTTTGCACCCTGGCTCACCACTTTTTCACATCCACAGCCTGTTGCACCAGGCTTGGCTTGCTGACTTTCCAGGCTTGCCAATCTGTCAGCATTTTATAATGGGAGCCTCTGACTGGCTAAGCGCATCAGGTGATAGATGTAAAGAAAGATTCTGCTGGCGGTACAGATCGTACTGACACAAAACAGAAAATCCTCATGTCCAAGCAAGTCGTAGGGATCAGAAGATGGGATCATTTGTGAGTTCAGTTTGCGTACGGGTACTGTAATGAACACCGTGGTAACTGCCCTATTCAAGTCTGTGGAGGTGTAAAACGGCCACTGAATCTGGATTTTTAAAACATCTCTTCACTGTGGGGACTCGCACTGTGGAGCTGATAGTAGTTACTTAGGTTTTCAAAGTATTTTCATCAACTGCAAGGCAAACATCACAACAGGGAACCCCAACCTCACTCTCTGCCACTGATCTTTTTTGACTGGCAACAGGAGCCAATCTTAATAAACTCGCCTGAGGCTAAACTTTTGGAACTGCTGTGTGCTACCGATGAATCAGCTTGTTTTCTTTTCCTGGTCCACGTTGCCAGGACACCACACTGGGCCTCGGAGGGAGAGTCCGTGGCACCAATGAATCTACATCAAAGAAGGAAAGAAAGACTTGCATTTCCAACTCGGGTCCTCCCTTGGCATTGTACAGCCAATGTACCTTTGAAATAGAGTCACCAATGTAATGCAGGTAACAGGACAGACTATTTGCACACAGCAAGGTCCCACACGCAGCAAGGTGGCAATGACCACATCATTTTTGGCCAAGGGTTGAAGGTTGGTCCAGGTACCGGGAGGGGGGAAAAGCCCCTGGAACCTGGACCAACTCGTGTCATGGGATCAAGATGGAGGAAAATGCCGACAATTTGCAGGAAAATGTAAAGTTCCGCTAATGAGAACACAACATGTGATGGGGAATAAGGAGAGGAAGATTTTGGTTCTGTTTTGTGCTTTTCTCCCATTTTGCTTTGCCATTTTATTCTGACAGCGTCCCTGGAATATGCAATGTTGGCCTCTTCGCCAGCAGTGACTATTTCTTTGAGTGATCGTATAGATTGTGTTTGTATTTTGAGTATAGGTTACAATGGTGCTACACTAAGTGGGGAAACCTGGCTCCAGATTAGCAGGAGAAGACAGGCCCAGGAGATCGATTTTTATTCAAGAAATGAAAGGATTTTTCAAATCAAAAAATTGCGACAGGATTTTGTTGACAGGTCAGACTGCATTCACAAGCAGCCAGTGTTTTTACCTGCGCAATATTAGAGCTTCCCATGAGCCCTCCGTGGGTAAAAATGGTAGTGAGCCATTCAGACTTGAAGGCCTCAGGTTTGTTCCTCACTTGCGATGAGTTGTATGATCTCAGCCAGGTGCTAATTGGGACCTCGGTGTCCTTGGGCGAGGGAGGCTCTGCTCCTCTGACAGTCCTTTGGTCATTTTCCCAAGTGGCTTTTCATATGAATGAGGAGGGAGGAGGACGTCATAACTGAGCCTGATTCTGGTTCAAATCCACACCAGCGCGCATGGGGTGGCAGGAGCTGATGGTAAGTGGTCAGGAGCAGGAAGCCTGGCTGCTTTCACTCGCCACTTCACCAACTAAGATGAGTCAACTCTGACCCATGTTCTAATGTGGCACCCACATGGACTTTGTGGCACAGTATGACACTGGCGCACAAGGAGTCGCTGTACAATCAGAGACTCTGACAGTAGCACAGAAGCGCTCACCCAGGTTCAACTAGATTTGTGTGATAAATTTGGTCTGAGGAGAATAAATTGCCCATTATTCAAAACTCATTCTTTTTCTATAATTACCGAGGATTTATTGTAGCAGCTTCTCTTGGAATGTCTGTCCACGAAGCAAATTTACTCTAAAGTATTGCAATAACCAGCAGTTGACGAGACCAAACACTGATTGTTTGAGGCAGCTAATGTTCACCCCCTTGCATGCATCTGGATGTATTTTTGCAAGTCCGTGTTTAGACCAGTTCTCCAGAATTGAACTATTAACCAGCACTGAATTTTGAGATGCTGTACATTGCTGTACATTTAGGATTACTGTGTTTGTGAAATGAATGTGAAACGCTGGATTCTAAATACACCAGCCCCAATTGTTTGACTTTACCTTTGGTATGCTGTAGATAGTGAAACGTAGACACTTTATCAGAGCTCACTGGAGCGAATTGTCTCATCCAGATCCGTTCTCCATCTGCCTGGATGAATAGATTTTCAAACGTAGCTAGAGTATCATAATTTTTTAAAGCATCACTTTATCTGAAAATAGATTTAAAATCACAGGAGATCTATTGTTCATAATCTAAAGAAGAAATCGATACAAATGCTTAAAATATCTATTTTTTTGGTGTGTTCTTTTTTTTAAAAACAATTCGCTGTCTCCTAGTTTTTTTCCCTGATGTTTTCCAGTAGCTTAGTGCGGTCGGATCCGGCATCAACATTTAAAGTTGAACAAGAAAGCCAATTGTTTCTGGTTTCTTGTTCCTTGTGCAGAGAGATGCATAAGATGTGTTGTATCTACCAGCTTGTAACCATTTGTGACCAATGCATCCTCCCCCCCCCCCCCCAATGTACTGGACCATTCCTGATGGGCAAAATGCATCAAAGATGTCTGTCAGTCAGACCAATACTAAGCTGAATCCAGACTGGTGGTGTGATCCCTGAAGGACAGAAACATGCGGCGCCATATCCAGGACGTTGCGACTATCGTTTTCACAGAGGGATGATCACCTTGAAACAACATTGTCGCCGAAACCCACCAAAGGCCCACTGCAGGCAGTCCCAGCCACTCCCGCACCATCGCATGTTTACTTTCCAATCATGCAGCAGATCTTTTGCCACACAAGAGAGACTGCAGAAAACCAACACCCGGCTCCGGCCCTGCTTTTCCAAAACCTTTGCTACACCTGTGATGTCCTTGTGCTAATTTTGAGTGCATTAGGTGGCTACTTTTTGTAGGTGTCTTATTGCTTTAACCACCGTCCCATCCCTTGAGTCCATTAACTGTAACCCGTTATTATCACACTTTCAGGAGTGGATTGGGTGCCACAGATACTGATGGGCACTTTGCTTTGGGAATTGTGTTAGATGTTTCAGAAAATAAACAGTGAACATTCAATTCTC
>XM_038773213.1
GAGGGAGACAAAGTTCCCTTTCAAAATAAGTCTAGCTTTCACTGTGCAAGGAACTCCGCAAAGGATTGCTGTGTATTTCTGTATTACTGCAAGGAGCCAATATGTGAATACTCAATAGAAACATTGCATGCCCAATGCTGTAATCAACTCAAGCCTTTCAAGTGAGGAGCCACACAGTAAAGAGGAGGACATTGGTCTTTCATGCCTATACACAAGAATTCAGATGGGATTAGAGTCCAGATGGAGTTCCTGCAGTGGTCTAAGGATCTTCACTAACAGGATGCCTGGTTGTTGTTACTTAGTCTGCTGGGCCATGTTAGCCATGGCCGCACTAGCTGCAGCAAGGCCACAGTTTAAGCCTGCTGATAATGGTGCTTCAGAAACTGAAGAGCCTCCATCAAACTACCAAATCTCTCAGCCTGAAGTGCACACAGCGCATCCAGGAGATTTGCTTCAGTTGCAATGTCCATTGAGAGAGGATGTACAGAGCATCAGTTGGACTAAAGATGGGGAACAGTTGGGGCACAGCAATAAGACTTACATTCTCAGAGAGTACTTGCAGATTAGTGATGCTACGCATGAGGATTCGGGCCTCTATGCTTGTACTGCAATTAAACCAATAGGCAGTGATACAGTGTACTTCGTTGTAAACATTACAGATGCCATTTCCTCAGGGGACGAAGAAGAGGACAGTGATGGGTCAGAAGAGACAGCCAATGGTAGTAGCAAGATAAGTCCCCCATACTGGACACAACCTAATAAGATGGAAAAGCAGTTGCATGCGGTCCCAGCAGCTAACACTGTGAAATTCCGCTGTCCAGCAGCAGGCAACCCAAAGCCATCTATGAGATGGTTAAAAAACGGCCGTGAGTTCAAACCAGAATATCGAATGGGTTCATATAAGATTCGACCTCAGCACTGGAGCCTTATTATGGAAAGTGCTGTTCCATCTGATAAAGGGAACTATACGTGTGTGATAGAAAATCTCTACGGGTCCATAAATCATACATATCAGCTAGATGTAGTAGAGCGGTCACCACACAGGCCGATCCTGCAAGCAGGATTACCCGCTAACAAAACTGTGTTGGTGGGGAGTGACGTGGAGTTTGTGTGTAAAGTGTTCAGTGATGCCCAACCCCATATACAGTGGCTGAAGCATGTTCAAAAGAATGGCAGCAGATATGGTCCAGACGGATCCCCTTACGTCCATGTCTTAAAGCATTCGGGGATAAATAGTTCCAATGCAGAAGTGCTGAATCTGTGCAATGTGACTGAGGCGGACAGTGGAGAATATATATGTAAGGTCTCCAATTATATTGGAGCCGTCAATCAGTCTGCTTGGCTCACTGTTGCTCAATTCTCCCCAAAAGTTCCTGAAGACAAACCAAAAGGGTTGACCTCTCCTGACTATCTGGAGATAGCTATCTATTGCATTGGTGTTTTTGTTATCGCTTGTATGGTGGTGGCCGTTATTATTTGCCGAATGAAGACCACAACAAAGAAGCCGGATTTTAATGCCCAGCCGACAGTTCATAAGCTGACCAAACGCATCCCTCTGCGCAGACAGGTAACAGTGTCTGCCGACTCCAGCTCCTCCATGAATTCAAATACTCCCCTGGTGCGGATCACTACACGACTCTCATCCACGGATGGACCAGTGCTAGCTGGAGTTTCAGAATATGAACTTCCAGAAGATCCAAAATGGGAATTTTCACGGGACAAGCTGACACTTGGCAAACCCCTTGGGGAAGGCTGCTTTGGTCAAGTTGTGATGGCAGAGGCTGTCGGAGTTGACAAAGATAAACCAAAAGAACCACTCACTGTGGCTGTGAAGATGCTGAAAGATGATGCCACAGAAAAAGACCTCTCCGATCTTGTTTCTGAGATGGAGATGATGAAAATGATTGGAAAACATAAGAACATCATCAATCTGTTAGGAGCCTGCACGCAATATGGCCCATTGTATGTCATTGTAGAATTCACATCCAAAGGCAACCTGCGAGAATATCTGCGTGCAAGGCGCCCCCCTGGTATGGAATATACATTTGATATAAACCGTGTATCTGATGAACAGTTAACATTCAAAGACCTCATATCCTGCACTTATCAAGTGGCAAGGGGCATGGAATACTTGGCCTCACAAAAGTGCATTCATCGAGACCTGGCAGCTAGGAACGTTCTCGTTACAGAAAACAATGTGATGAAAATAGCGGATTTTGGACTGGCGAGAGATGTCCATAATATTGATTACTACAAAAAGACAACAAATGGCCGGCTGCCGGTTAAGTGGATGGCTCCTGAAGCTCTCTTTGACAGGGTTTACACCCACCAAAGTGACGTATGGTCATTCGGTGTTTTAATGTGGGAAATCTTCACCTTGGGAGGATCTCCATATCCAGGCATTCCTGTCGAAGAACTTTTCAAACTTCTTAAGGAAGGTCATAGGATGGACAAACCAGCCAACTGCACCAATGACCTGTACATGATGATGCGTGATTGCTGGCATGCAATCCCCTCACAAAGACCAACCTTCAAACAGCTGGTTGAAGATTTGGACCGAATTCTCACTTTCACATCCAGTGCGGACTATTTGGACCTCTCTGCACCTCTAGAACAATATTCACCCAGCTACCCTGATACAAGGAGTTCCTGCTCTTCAGGAGATGACTCTGTGTTCTCTGACCCTATGCCCAATGAGCCATGTCTTTCAAAATATGAACAGAAGATGAATGGTACCATTAAAACATGAATGAAAAAGCCATCATTCGCCAAAACGACTTTATTATCAAATTCATCACTCGCCAAATTGCCTTTGCTGTTTCACACATGTCTTCGAGGAACTTGGGCTCCAGAATGGAATGCTGGTTTGTTATGGAAAGGATTGGAACAGGCTGTTCCAATAAAGAAATGCACAGCCATATACGTTTTGTCACAGAAGAAGACGGAGTAAGTCTTGAGACCAAAATTTTGCTTTGGTGACCAGTTTCATTTTCATTCCATCAAAAGCTGAAAAGTTGGACTTTGGGCAGAACTTGGAGTCGAAAGTTCTGCCAAGATTGTTAATTTTGTAATATTGGAAAATTTATCCAGCAAGGAACTTCAGAGTCAAAATATGTGCTGGCTGTATGTGTAAATATGCCCAAATATGTAAAAATATATGTTATATATATATATATATAAAAATATATATATTTACAATGAATTATTTTTTTGTATGGATATAAAGGTGATTCTATTTCAACCAGAAAATGAAAGCAACTTTTGTTGAATAGCTAATTGCTTTTGAAAACTGCTTCTGCAGCAACTCCTAGCACTTCAGTTATGAAACGTTTTCAAGACACTTAAAATATTCTTTGTTTTCAGGGAATAATAATTTATTTAACTGATTTGGAATTTAACAGCAACAGTTAAAACAATTAATCTTTGTTTCTTGTATTTTGTATGGCTTTTACTAGACAGCACAGATACTGACCTGTAAAGCACAATGGATTGGATGTTCCCATGGCTCTGTTTAAATAGTTGACTGTCCAGAACAGTGTTATGTTCGGAAGCAGCAAATAGGTTTCCAGCTGAGGTTTTGCACAGGGTTACCATGTCATATGAATGCTTCCAAATTTTGCCCTCAATTGGGTTTGAACACAAACTAATGTACAAATCTAGTGATCCATCATCAAGGACGTTACTTGATACAACATTGTTTTGATCATAATTGCTTTATTTTCCTTCAGTATGATAATGGGGAAAAGGGCTGGGAGCAAGGGGGAAATTGGGTGATAAGAGTGACCCCCTCATTCCTGTCATTTCATTTCTTAAGCACAGTTTTGTCCTTGCCAATGCCATGTGTCCCTTTCTCACCCAATTATGTAAATAAATATGGTGGTGGTGGCACATTAACACGGGTGAAATCCCGGGGTCATTTCCTTCCTTACTGCCACTGTGTCTCGATGCCCGGGGACAGTTTAATAATGATGGCGGTAGGTCCTGAGGCAGTGACAGTAAGATGCCAAAGTTTTTCAATGGAGGAATGTCTCGTGAAAGTTGCCCCACACTTCCTATCTGCTCCAAAGACTTCACGAAAAGCATTCTTTCCTGTTCATGGTTCCTTTTTCCTTTAACTGACTGGTTGCCTACTCGCGTTGTGGGTGCCCTTCTTCAGCGACAGCATCATTATTTTTTTTAAAAATAAATTTTAGAGTACCTAATTCTTTTATTTCCAATTAAGGGGCAATTACGCGTGGCCAATTCACCTTTGGGCGTGAGACCCACCATCATTCTCTTTCTTGGTAGCATTGTGCTTGCCCGTAGTATCAGGGATCCTGCCAGGGGAGCGCTGTACTTTTCAATTGATCCTAACATCAGTGTGAGTTAAGGATCTCGCCATGCTCTGCTCCTACTTGCACATTGGATAATGTAAACACCAACAGTGTTTATTCCAACAGTCATACCATGGCCCATTAAAATATGACAAGGATATTACAATTAGCATTTTTTCGCAGAATTGAAAGATGGTGGGTGGGATTCTCCCATTTTGAGACAAAGTGCCATGGCAGAGGTGGAAATGTGGAGTGTTTCCCGCACCAGGGGACGGCAGAAAAACATGCCAAATCTTCTGGCCCCGACTTCATTTATTATGCGCTGGGCGTTTTATGTCATATTCAGTAGTGGGACAGGCCTGAATGTGGTGCGTAGTCCGCCGTCTTGCCCGGGTGACAGATTGAAAAGATGGTCCAACACCACTAATCCACTACTGAAGAAAGAAAGTGGACCTCCTGGAAAAATTAAGATGAATTTCCTGGAACATTCTGAGGACTCCATCCCGACCTCCAGAGACAGCTCCAGCCATTGTTTAGATTAGTTCCAATATCTGCACACCAAGTTGTTCCAAACGTATTTCCCACGGCATCGCAGAGAATCTGGCATGGAGGGGATGGGCCTTCATCTGCATCCCATTAACCAGATGTAAATGGAAGTTCACGCCGTCCTCTGGTGGGTTTTGCAACCCTCCATGGTGGACACAAGTGGAAGATGCTACTGTAAATTCACCTCGGCGTGAAACCAATTTCTGTGCCTCCCAACATATTCTTCCCCCATGCCCTGCATCGAGCACCCTAGCAGAGGCTTGGGAGAATTCCGCCCGATGTCTATAATATCACCAGATACCCACAATGGCTTGTCTAATTATCTGGATATGGCTAGTCTAACCTCTATCATTATAAATTTCAAAACATGCAACCTATTAACTGAATATTCATGATGTGGTTTTAAATTTGAGATGCAGACTTGTACAACTTACTCTCAGCTGAAGTCGTACGGTCTAAAAATATTCCCGCATGAAACTTATCGTTTCAACAAATATTGTTAAAATTTAGAGCCAGTTATAAAATAAAAACAAAAGCAATTTGAATTGATAAAATTATAAACACTAAATAATTAATTTTTATGTCTCACTCGACTTCATCGATATTGCTTGGCATTATGCATTGGAATACATTTAATCTGATTTATGGGCATGTTAACTGTCTATCTAGAGCATATTCTATTTTACTAAATATGATGCAGTATCATAGACATGACTGTTAGAAGTTTGTTCATGTGCCCTAACTAATTACCTCCATTTTTTTTCAGTATTATAATTTCCCAAGAAATTTGTTTCAATACGTCAGAAATATATGGTCACCTTATTACCTCCAGTAATGGCCGTGAACATTCCAATCAGTGCCAAATGACCAGTGAAGTAAGAATATCTATTCAGGTCATCATATTTTGGAAAACACAATTTGTGTCACTTCAATTGCCAGAATATACCCTCTTCCACGTACTTGGGACCAAATATCAGCGGGATTCTCCAGTCCGCAGCCAGCCAATGGGGTTTCCCATTGTGGATACCCCACACCATTCGGAAACCCGTGGGAATGCTGCCGGCCGGCGGCCAGAAGATTCCACCAACGGAGAATTACGCTGACAATATGCCCTATTCAAATTCATATATTTTTTTTAATGTTTTTGATCTTGAATCATTTATTAAAATAACACATACGCAAGTAAGGATATTCTGCTAATTGCAGGGGACGAACAGTGGGTCAAATTTCTGGAATAGGAGATTGATTTAGGTGAAAAACAGACCTCTTTTATTCAATGTTTTATACCTGTTTCCCCAAAAATACGCTTCTTGCTTTCTGACAAAACTAGGTTTGAAGACAATGGGAAAGCATTCAGTACTGTTTCTCCAACTTGTTTAGCTAGCCTTTGTGTTTTTCTCTGTTCTAAATAATGTGACATTCAGCTTGGATAACACTTCCCAGTGATTGCTGTATGACCTATTTACAGATCAAGATTTAAAAGTGCACTTTAGCAAAAATGAGCAAACAGCTATCAAAATTAGATCACCTTAGCCAGAAGAGGTTGCTGCAAAATACAGGTGTAGTTGTATAGATTAAAAGTGAGCCACTTGATGCATTTCCATACATGACCGAGCATGTTACTTGTATGGTTCGGCTACAAATGCTTGCCACTTCAATTAAAACACAAGTATCACCGATTCAAAAGAGTAATGAATATTATCCAGCATTTTCTTTCAAATTAGTGTGTCAGAATGGAATAAATAGAAGAAACAACAATGCACGATTTGTTTGCCTGAATTGAAATACATGTAGTAATTAGATGATATAATAAGTTGTGAGGCACAGGAAACCAACAAGACCAAACAGTGATATAGCTGCTTTGCTTCCATGAACACGTTTGGTTCACTCTTTTCTACATTCCAGTACTTGTATATTTTTATAAAGCATTTGTGTGATCCTTTGTGTCATAATGTCAAGATTTGTGCATGAATTTCATACTACAATGTACATCTAATTTATTGAATTTTTTTTTACAAAAAATTTCTATTTTGTTGTTACGGTTTTTCAAATAGTTAAAAGCCTAGTTAAGGCTGTAAATGATTTGTTTATATGAAAGATTTGCTTCTATATTATACTGTTTTTTTTCCCCTAAATACTGATGGGCACATTTCTATTAAGCAAAAAGAAAATGTAACCAAAAACCTTTACCTAGTTTCTTTTGCCTTCAAAAGCCAAGGGCCATGCCCATTTAATTTAAATGTTAATAATTTTTTTCCCCTGAAGTGTTCTTGTAAAATTGTTGACTGGCACGAAGGTATTTAAATGTTTTGTATTTCGTTGATGCTGATTATTTGAGAGATCCTAAAGGAGACAATAAAATATTCTAAACACTATTATAATAGCAGCCTTTGTTTTAAGTGTTTGGCGGTTAGTAAAAAGCAATAAATGGAAACTATAGC
>XM_038773214.1
GCGGGCCGGGTGGGCGGCCTCCAGCCAGTCAGCAGCAGCAGCAGCAATAAATAACGGAGCCCGTCCTGGGGTGGCCGGGTGGGGGGGAAGGCGGAGACAGACAGACAAACAAACCCGGGATGAAGATTTAAAACCAGCGGCGCGGCTCCGATGTGAGGAAGCGGTGTGGACGGGACGGAGCAGCTCAGGGGGAAGAGATTCTTCCGGGCCCCTGTTTACGGGGGCCTGAGGCCTGGGCCTAGGAAGGATGTGCGCTGTGTGAGCCGGGCCTTGCGGTTTATTTTAGTTTTAATTTCTTTGATTTTTATTGTTGTGTTTTGGAAGGGGGAGGGGACGAGTTCGGTACCGGGTCCCCTCCGCAGCCTCCCCTCCCTTTGCTTCCTCCTCCTCCTCCCTTCCGTCTGGGCCTGAGCCGTGGCCATGGCGGATACCCGGAGGCGGGTGAAGGTTTACACACTCAACGAGGACAGGCAGTGGGACGATCGTGGCACCGGGCACGTCTCGTCCAGCTACGTGGAGCGGCTGAAGGGGATGTCCCTCCTCGTCCGGGCCGAGTCTGATGGTTCTCTTCTTCTTGAATCTAAAATAAATTCTAATACAGCGTATCAAAAACAACAGGATACATTGATTGTGTGGTCAGAAGCGGAAAACTATGACTTGGCCCTTAGCTTTCAAGAAAAAGCAGGCTGTGATGAAATTTGGGAAAAGATATGTCAGGTTCAAGGAAAGGATCCCTCAGTGGACATCACGCAGGACCTTGTGGATGAGTCTGAGGAGGAACGTTTCGATGACATGTCATCACCAGGGTTGGAACTTCCTCCTTGTGAATTGAGCAGATTGGAAGAGCTCGCAGAACTAGTTGCGACGTCACTACCTTCACCCTTGCGCCGGGAGAAGCTTGCACTTGCACTGGAAAATGAGGGCTACATTAAGAAGCTCTTGGAACTCTTTCATGTGTGTGAGGACTTGGAAAACGTTGAAGGACTACACCACTTGTACGAAATAATCAAGGGAATTTTCCTTTTGAACAGAACTGCACTTTTTGAAGTCATGTTTTCAGAAGAATGTATAATGGACGTAATAGGATGCCTAGAATATGACCCTTCTTTATCCCTGCCAAGAAAACACCGAGAATTTCTGACAAAAACGGCTAAGTTTAAAGAGGTGATTCCCATATCTGATCCAGAACTTAAACAGAAAATCCACCAGACATACAGAGTACAGTACATTCAGGATATGGTTCTGCCTACACCATCTGTATTTGAGGAAAACATGTTATCAACACTTCACTCCTTCATCTTTTTTAATAAAGTCGAAATAGTTGGTATGCTTCAGGAAGATGAGAAGTTCCTAACAGAACTTTTTGCACAGTTAACGGATGATGCCACCGATGATGATAAGAGACAGGAACTGGTGAATTTTCTGAAAGAATTTTGTGCGTTTTCTCAAACTTTACAGCCTCAGAACAGGGACTCGTTCTTCAAGACATTGTCAAATATGGGTATACTGCCAGCTCTTGAGGTCATTTTGGGTATGGATGACATTCAGGTGCGAAGTGCAGCCACTGATATATTTTCCTATTTGGTCGAATACAATCCATCCATGGTACGAGAATTTGTGATGCAGGAAGCTCAACAAAATGATGACGATATCCTCCTTATCAATCTCATCATTGAACATATGATCTGTGATCCAGATCCTGAGCTGGGCGGTGCAGTCCAACTTATGGGACTACTCCGCACTTTAGTTGACCCCGAGAACATGTTAGCTACAGCCAATAAAACAGAGAAGACGGAATTCCTGAGTTTCTTTTACAAACACTGCATGCATGTGCTGACTGCCCCCTTGCTGGCGAATACCACTGAGGAGAAGCCCAGCAAAGGTGAGCCATCTCCGTATAATGATGACTTCCAGACTGCTCAGCTTTTGGCCTTAATTTTAGAATTACTCACCTTCTGCGTGGAGCACCACACCTATCATATCAAGAACTACATTATAAACAAAGACATTTTACGCAGAGTGCTTGTACTCATGGGCTCAAAGCATGCCTTTGTGGCATTATGCGCACTTCGCTTCATGAGAAAGATAATCGGGTTGAAAGACGAGTTCTATAATCGCTACATAATGAAGGCCTTTCTGTTTGAAGCCGTGGTAAAGGCATTTCTGAATAACGGGTCCCGGTATAACTTGCTGAATTCGGCCATCATTGAAATGTTTGAGTTCATCAGAGTAGAAGATATCAAATCTCTTACAGCCCATGTCATAGAAAATTACTGGAAAGCACTTGAAGACGTGGATTATGTGCAGACATTCAAAGGACTGAAACTGCGTTATGAGCAGCAACGGGAAAGGCAGGATAATCCAAAACTTGACAGCATGCGCTCCATCTTACGGAATAACAGGTACAGACGAGATGCCCGCACCCTGGAGGAAGAGGAGGAGATGTGGTTCAATACGGATGAGGATGAAATGGAAGATGGAGAGCCAGTGCTACTCCCAGCTGACAAGTCAAAAAATGATGACGAAATCATGGACCATTTTGGCAAATTTATGGAGAGGAAAAAATTGAAGGACGGGGATGAGAAGGAGGTCCTGACAAAAAGCACTCTGACAGGGAGGCAAAGTCCCAGCTTTAAGCTCTCCTTCTCCAGCACCAGCAGTGGAAGCAGTAAGTCCAGCCTCACCAGCCAAACAGCCTCAAGTAACTCACCTGGGTCGCCAGGTTCCCCGGGATCTCCAGGGTCACCTGGAACAACAGCCAAAAGCACACCTCATATGGCAGCTATTACCACCAAGGGAGGTCTCATCGGCCTTGTAGATTACCCAGATGATGATGAGGAGGAAGAGGAAGAAGAGGAAGACAGTGATGAAAAAGAACAATCGCCGCCTTTAACAAAGAAATCCAGGCTTGGATCCTAATTGTGATCCCCTTCAGCCTTGTCCAGTGACATTTACTGACCTGCAAAAATCACCAGACTCAGAAAGGTGTCTGAACCATTCTGTCCCACACAGATAAATGTACACATGGAATTCTGCAGACAAAGTGCCAATCCAGCAAAGCAGGAAACAATAAAACAAAACAGATCAGAACAAAGGAATTGGAACTTGTTGACACTCAACTGTATCCAGGTTTTGACCTCACTCTCCCCCCTTTCTCAGGGAAGGAAGATATAAAACAACAGCCAGTGAGGGTGGAGAGTTTTCTGGTGCTACGAATTGTAGCAAGACCGGCTCATTTTGGTTTGGTCTGTAGCGGTGTGTGGGAAGGTCACGGGGAACCTGGAAGGACACTGTTGTCGAGCAGAATTTCCTCCCTGGAGTGCCAGCAGTTTTTCTCATTGTTCAAAGACCTGCCTTTCCATTGTATATTCAGGACATCGATGGTCACGATGAAAGAAAACATTTTAAAGGAACCTCTGTTGGGAGGGCTGAGAGTACACAATTTTTCTCTTTTTAACCTGTGCCCTTTAAAACTACATAATTTTTTGAGAAGGAAACTCCCATCCCCTCTGACTAAAAAGTGAATGGAATTTCTAGATGTGATCATTTTTGTTTCATATCTTGCATTTTCTTCAATTTTTTTTCTTGAGTGTACACTTAGTTGTTTAAGTATATTTGGGACCATTAAACAAATTTTGATGTAATGTATTTCCCCCTGTTGTATTGGAACCCGTCATTGCGTGTATTTGTGTGGGGGTGGGATTTTTTACTCTTGACAGAAATTGTTCAGTAGTATATAAAGGTGGATGGTTGAATTTTCTGTAAAAGACTGGTATATACTGACATTTTGTACAGTGGTATTTTGAATATCAGGCATACTCCAAATTCTTTCTTATGGATATGGAAACAAAATTAATGTGGAGATAGAAAAGTGTAGTGGTAAATGCCTGGTTGTTTACTGGGATCCACTGCTGTTTTTGACATACATTAATGTCTTGTACTTGGAAGTACAGGGCAGAGTTTTGAAAGTTACGGACCCCACGGAACTTGAAAGTGTGGTGCAAATAAGGAAGATAGTAATAGATATTGGGGCATAGACAGGCTGGTGGAATAACAGGATGCATGGCAGATATTGGCAGGAAAATTTTGGTAAGCAGGTGAAACAATGTAAGCTAAATTATACAATTTTAAAGGGTATGAATGAAGGAAGAGATCCTAGAATCCCTACAGTGTAGAAGGAGGCCATTTGACCCATCGAGTCTGCGCCGACCCTTCGAATGAGCTCTGCGCCGACCCTTCGAATGAGCACTCTACCCATATCCACTCCCCTGCCTTATCCCCTAGCCTGCACATCCCTGGGCACTTGGGTAATTTCAGCATGGCCAATCCACCTAACCCATTCACCTTTGGACCGGAGGTGTATGTGTACAAAATTCTTGATGGCAGTAGAACTGGTTAACAAAGCAGTTACTAAAGCTTATGGGAACCTGGGGCATTACTAAAGCCAAGAAATTATGCTTAATCATACTTCAGGAAGGATGTGATGGATTTGGCTTGAATTTGGGATGAGATATACTAAAATTGTCCCAAGGATAAGAGATTGCAGTTAAAGGGATAGATTTTTCTCCATTGAGCAGCGAAGGCGAATAAATTTGATACAGAGATACTGTTTTGGATGAGCCGATACCAAAGGGCACAGCTTTAACATGATTGGCAGAAGAGGCGGAGGCAGCATAAGGAAAAAGATTCTTGGGAATTGCCAGTTATGGTTATCAGACTCATTTAAGATGAACAATCTGATAGAGTGGTGGGTAAAAATTCAATAGCAGCCTTCAAAAGGTAACCGGAACAATACTTGGAGGAAATAAAATAAGAAGGATATGGGGGAAAAAGCAGGGAATGGGTCAAACTGAATTTCTGTTTAATAAAGGTACCATAGTCTCAAA
>XM_038773227.1
AATGTGCTGCCAGCAATGACTGAGGCTGCCCACTTGTGGCTCATCAGGATTATATAGGTGTCAGGAGACTGGCCGTGTGAGTCATTGACACACAGCACACGGCGAGTGGGCGATCCGAACCACTCGGTTCCGCTTTTAAGGAGCCAGTTCAGCGGCAGCTCACCGGACAGCGAGAGGCAGAAGCAGACTGCAGATGGACTCCATACTGAATCACACAGCCGAGGATTCAGATGATTACTACCGGCTGCTGGGTTGCGATGAGCTGTCCACGGTGAGAAAGATCCACGCTGACAGCTGTTCTCTCTCTGTCCTTACTGGGGTTACAGTATTTAAAACTGAGCAGATCGTCGCAGAGTTTAAAGCCAAGGCACTGAGTTGCCATCCTGACAAACATCCGCACAATCCGAAAGCAGTAGAAGAATTTCAGAAGCTGCAGCAAGCTAAGGAGACCTTAACCAATGAAGAGCACCGTTTCCGCTATGATCACTGGCGCCGCAGTGGGATTGCGATTCCGTTTCAACAGTGGGAGGCTCTGGGCAACACTGTCAAAATGTCCATGCACTGGGCAGTGAGAAGTAAGAAAGAGCCAATGCTGGAGGCGCCCACCCTACATCCAGAAGGCTCCACAAAGACAAGGGGGCAAAGACCGCCAATAGAGGAGGAATTGAACAAAGTGTCTACCGGTGACATGGAACAGGTGGATTTACACAAAACCAGAGCCAAAGAGAAAATAATTGCTAATGATGACCAGAAATTTTCAGAAAGTCCCACCTCTCCACGAATTTCCAACGTGAACAACTGTCATTACCATTTTCGCTGGTCAGGAGACTCTCCTTCAGAACTGCTACGGAAATTCAGGAACTATGAGATCTGACTTCGGTTCAGATGTTGGGGAGCTGCTTAATTTCTCAATCTTTCCATGATAATGGGTGGGATTCTCTGTCCCGTCGCGCCCGTTTTCTTGTGCGGCATGCCCCTGCCAGCAGCGGGATCCTCCATCCCACCAGCCGGCCAATGGAGTTTCCCATTGTGGGCACCCCCATGCCGTTGGGAAATCCCTGGGTGTGAGTGCGCTGCCGGCAAAATGGGGGATCCCGCCCACGGAGAATTCAGCCCAGTCTCTTTCACCCAGATAAGTGTTTTCCTCATGCTCTGTGGGGTCGTCCTATTGTGATATTTTGTGCACGTCCATCGACTGTCTTGATAAAACACCTGCCATTATGGGAACTATGGCTAGAGATGAAAAGTGTTGTTACAATTTCCTTTTTTGTATGTTATTAAATATTAATTGTTAGACCTGTAACTGACCAGAGAGTTCTAGCCTTTATTCTGGGTGTCAATGGCACACAATAACTTGGATATTGTTCTAAATGTGTTATACCTTTGTTAAACCACTAAGCAATCGTACATAATTATTTAATTATAACCATGATAATGCCAGTTGCTTAGTGATCCCAAATCCATCTCAGTAACCAATGTGCTGACGAACCCTCCGTGCGTGACTTCTGGTCCACTGAGCAGGTTACCATGACAACTGCAGCAAATATATCTCTGAGTGCTCTTTCTTTATGCTGCTTTTGGCATGGGCCTTGTGCCATATAAGGTAATATCTGTTTTTAGTCCAATCACTTGGTTTTCAGTTATGTCATTGTCCAATTTCCACCCCTCCTCCAGATGCCTCCTCTTTAGGCCCCTTTCAGGAATCAAGGCCTTGACTTGAATGAACATGGCCATTTAGTTCCATTTATTTTCTCTTGTACTGTTATCAGGCTGGTAGAGGAAGCCAGGTTAATTAGTTCTAACAGGCAAAAAGCCACCACAGTCCATATCAAGCACTTCTACACAATTTTTCATTTGCTTTTAAGAATTTGCTGATGCTAACATGATTCTGTCTTGGCCAAATTACCACAATACACTTCTCCATACTACACAGTTCTGAAGATGATTTCGAGCACCAGCCTTTTTTTCACCTCGATGTTCCATGTAACCACCAGGAGACCAATTCCACACACAGGGCCTCTCCACAACCGCTTTACATTTGACGTACTAATAACCTTCCTTCCATCATAAGGTCAGAAGTGGGGATGTTCACTAATGATTTCACAATGTTCAGTGCCATTCTCGACTCCTCAGACACTGAAGCAGTCCATGTCCAAATGCAGAAAGACAATATCCAGGCTTGGGCTGACAAATGTAAGTAACATTCGTGCCACACAAATGACCATCTCCAAGAGAGAATCTGATCATCACCCTTTGATATTCAATGGCGTTAACATCGTTGAATTCTCCACTATCAGCATCCTGGGGGTTACCATTGGCCAGAAAGTGAACTGGACTGGCATAATAAATACTGTGGTCACAAAAGCAGGTCAGACGCTAGGAATCCTATGGCAAGCAACACACCTCCTGAATCTCCAAAACTACCTTCTACAAGGTACAAGTCAGGATTGTGATGGAATGCTCCCCACTTACCTGAATGAGTGCAGCTCCAACAACACTCGAGGAGCTCAACACTCCTTCCACAAACAATCAAATCCTCCACCACCGACGACCAGTGGCAACTGTGTACACTACCCACAAGATGCACTGCAGGAACTCACCAAGATTCCTTAGACAGCACATTTCAAATCTACGACTGCTACTGTCTAGACAGATAAGAGCAACAGATACCTGGGAACCGCACTTCCCCCTCCAAGGCACTCACCATCCTGATTTGGAAATATATCGTCATTCTTTCACTGTCGCTGAGTCAAAATCCTGGAACTGCCTCCCTAACAGCACTGAGTGTACCTACACCTCAGGGACTGCAGCGGATAAAGAAGGCAGCTCCGCACCACCTTCTCAAAGGCAATTAGGGAAGGGCTATAAATGCTGACTTAACCAGCGATACTCCCATCCGTTAAAGAATAATAGAAAACAAGAAATAAAGATATAGGTAGATGATTCAAAAGTGATTGATACATTAAAAAGTTAAATAATATATTGCCTTACAAAATTGACCCTAAGTATATAATTTTTCCTGAATAAATTATTACATTTGCAGACCAAGCTTTTAATTCACTAACTCCTTCCTGCTCTTCCTGTAACATTTTCATCATTAGTCTCATCCCTTTCTCTCTCTCTAAGTCGGCATCACGATTCATATATAGCTACAAGCTATAACACAACCAGAACATGCAAATTATCCTTTTCCAGGAACATCCCAACATCCCAGCAAGATGTTATCAGGATGAGGGGCAGTTCGCTCAGTTGGCTGGATGGCGGGTTCGTGATGCAGAGTGATGGCAACAGCGAGGGTTTAATTCCCGTACCGATTGAGGTTATTCATGCAGGCTGCCTCATCGGAGACGATCCGATCCTCCTGGATGCGTTTATCAACAATCTGGTGTGATTGTTCCACCACCCTTTAATAGTCATAATTTGGTCCTCTTTTAATTCGGTCCAAGTTAGTATTCCGTCTTGTCAAAATATCTCTCCTTTTTCCTTTGGGATTTTGCATTGCCACCTCCAGTCAGGCTAAATCCAAACTATTCCATAATGATGTAGCTGTATTAAATACCATGGCAGGATCATTGACTAGACTTCTCCCTTTGCTTGATTTAATCTCAGTCCCCACAGACTTGCTGCAGAGTTTCCAACCCACTATCCCTGTCTGTGCTGATGGCTTAGTCCAACACTTGTTCCAACAATCACTCATACAGAACCGTAGGTTGGGATTTCCCACGCAATGTGCCACATGGTTCATGGCAGCGGAGGTGGTCTGTCATTGGCTGATGGCGGGATCTTCTGGTCCCACCGTTTCCAGTAATTCTAGCCCCGTTAAGTTCAACATGCGGAGTCTGCACATTCTCCCCATGTGTGCGTGGGTTTTCTCCGGGTGCTCCCGTTTCCTCCCACAGTCCAAAGATGTGCAGGTTAGGTGGATTGTCAATTCTAAATTGGGTGGGGTTACTGGGTTGTGGTGATAGGGTGGAAGTGTGGGCTTGGGTAGAGCGCTTTTTCCAAGGGCCGGTGCAGACTCGATGGGCCAAATGGCCTCTTTCTGCACTGTAAATTCTATGATGACATCACTGTCAGCATCTCCATGATACAATATTTTACCAGTACTGACACTAAACCATTCTTTGAACTCTTCGGTTTTCACAGGGCAAGATCTTATTCCTTCATCCTTTGTCTCATCATTGTCTTTGACCATTTAGCCCTTGAGTGGGGTGATTCGCACAAAATATTCTCCAATTTTCTTTTAGATTTTGGTTTCCTCTTTCCATGGTGAAAAAGAATTTATGTGGAATTCCATTATCTTGGTATTGATCTCTGAATACGATCAACTTAGGTTTCTCCATGGAGTCTTTTGACTGTGATATGTTGTACTCTCCCATAAATTGTTTAGGTAAAAACAGCTGCAACCATTCCTGAGAGAGATGGCATCGATGATTAGAAGTGACAACAGTGTTGTTAGAATTTCCTCTTATGTATGTGTATAATTAGTAATGCTACTCCAATTGCAACTTGGTATTGTGAGTGTTATTGGAGATATAAATAGTGCAATATATGATCTGATCAGATATAATCTCAATCTTAAAGGTTTTGGGAGTATCATTTTAAACAGCAAATAAAAATATGAAGCTACACCTTCTTAATTTATCTAAAAGAAGTCATTATCCTGGGCACCACGGTAGCACAGGGGGTAGCACAGTTGCTTCACAGCGCCAGGGTCCCAGATTTGATTCCCGGCCTGAGTCACTGTCTCTGTGGAGTCTGCATGTTCGCCCCGTGTCTGCGGGGGTTTCCTCCGGGTGCGCCGGTTTCCTCCCACAAATCCCAAAAGACTTCTGTTTGGTAATTTGGACATTCTGAATTCTCCCTCTGTGTACCCAAACAGGTGCCGGAATGTGGTGACTAGGGGCTTTTCATAGAAACCTCATTGCAGTGTTAATGTAAGCCTACTTGTGACAATAAAGATTATTTTTTTAAAAATCATTCAGTGAGCTTATTA
>XM_038773229.1
GCTTGGATTTTGTTTTAGTGTTTTCCAAAAATCAGCAGTGCCTCATGATTGGAAACTTCTGAAAATTTACCAGTATGTACCTCGCTGTATATGAGGAGGAGGATAGTTTCATGCTGATTATTAAATATGGGGACAGCCACTAAACCAGGCTTTACATGGAAAACAGAAATGCGCACTGCAATGGAAATGAAGGTTCTTTCGATATTGCTGTTCTGTTCCTGAGAGAAATACGTGAGCTGGATCTCCAACTGGAAGAGTTAAGTAGCAGAAAGTGAAATACATTGCCGGACCTGGTGATGTCTGAGAAATACGGTTAGCTGGTGAATGTAAAACAATGGAGCTGTCTTTTCAACAAGTACCGACAACTCACACAAATGAAAAATGTGAGGGCAACTACTGGGACTTTATGATGTCGCAGGTAAAGATTTTGCCATCCAGACAATTTATGGGAAACAGTACTTTGGAAAACATGCCATTCCAGGATCAAGAAACACAGAGAAGAGTCACGGGGGACTTTAAGAAAAGAGCAGCTCCACCAGCTTCCAGGACTGCATCAATGCCAGAACTGTCTAGTGAGCACGTCGTACACACACCAAGCTTGAACAACCAGAATGTAAATGACAGATTTGGCTGCAAAGAAGGAGTAAAACAGTATTATTCAGGCACTACAAAATGTACATCCAACCTGAACTACTCAGATATTTCTTTTACAGCATATGCCCAGAGAATACAAGATTCTTCAGCTTACAGAGCAGCTAATATTGAAAATGCCTTTGGTTCAAGCATTGAAAAAGTGCGAATAAAAAATGCTACCATGCAAAAGAAAGAGTACATTACTCTAGTGACATCTGATACTGTAAAATACCACCAATTACCCAAGCGAAGAATTGTTGCAGTTTACATTGTTGATGAAAACCAAAGCAACAACAAAGAGAATGAAAAAGTAAACATTCCTTTTTTATCAGTCCCAACCAAAAGCATAAAATGCAATAGATTGAACACCCAGAATGAGGATCATGTTGTTCAAGGTTTACCTGAAGAAGCTGGCAATAGTGCTAAAGGTTATTTCTCTCTGCCATATTTTCGCTTCAGAGAACCAAAATCTGAGCAGTACACAACATCCTGCAAAGCAAATGCACCAGCTCCATCAGCTGTAATCTCACCAGCAATCCGAGGGGAAGCAAGCAAAGAACATTCATCTGCTTCATCTATTTGTTTACAGCATGCCCAAGCCGGACACTCCCATCAACCATTAAGCAATCAAAACTTATCTCTGATTAATAGATTACACACAGCAGCACTGTCAACAACACCAGCTGAGAAAAGCATTCTGGACTCGACTATACATTGCAGAAAAGGTAAAACCCTGACTAAATCTAGGAGAGGGTTTTCCTCCATCACAATTACTGCCCGAAGAATAATAAGCCCTTCTAATAAACTCTCCAAAAGAACTGTCAGTGCTTCTACAAATGAGAAAAATTCAACAGCACATGGCAGATCTGTGAAAGTCCTGAAAAATTTCAAGAGTTGCAAAGATACTATGCACATTCATTGCCACACAGATAATGTCAGCAAGTTTCGCAGTGATAGATATACTGCTGCAGGAAAGTGCTCTGAGCCTCGCTCAGTGTTACATTCAACAGAAGACAGGCCAAGCTCTTTAAAAATTGACAGCAGGCTTCCTGAAACTTTGCTGCTAAGCAACAACGATGGCAAAACCTGTCTCCTTGCTCAGCAGGTTCAGCCCGTTGTTTCCTTCTCACATTTCAAAGTCCCAGTACAGTGTTTTAAGAGTACTTACTACTTAGACAAATCCCTTTTGGTTGATCTTTGCTCTCTTACAAACAGCAGCTCATCTGGATTAATACAAAAAGCAGCTCTATCTTTGAAGCTAAACTGCACTTCTTCCATAGCATCAGCAGATGGTGACAATGGCACAGTTAAGCTTATTTCATTCATTGGAAACTTAAAACAAAAAGTCACTTTCACAATGGCGGATAAGAAACAGTTGGATGTATCCCTGAGAAAGAATGACTTCATTCAGGGACAAATATCAACTGCTCAGAAAGATTGTACAACTGAATACCGACGTAATGGGCATGCACATTCTGGTATAAAAGATACTCCAAGTTTACCTGAAAGGTCTGCTCATCTCTTTATTTTTCTTTCAAATATGAATAAAGGAACCAATTATGACACAACTGAACCAAAGTACAAATGCCAACAACACAAAGTGCAGAGTGCATTCTCTGAGATTATTAGGGAATCAGCTGATATAGCATTCCACAAGAATTATGTTGAATTAAATGGAAAGCTGAAAGACACCGTGAGAGAGGAAAGAAAAAGACCCGCCTTCAGCATGATAGCAAAGTCTACAACAGGAACCTCCACTGTTACTCAAGGTGAAGATACTGAGATTAGTCAGTCAGAGCTCAACACTGTGTGTGGGAAAACTGCATTGCAATTGCTCACATTGCAGGAGGCACTGGAGATGTATAAACCAGATTTTATCTCTCGGTCACAAAAGCGTCTACAGCAGCTTGAGGTTAAGGCAAAGCAGAGGAAAGCCCAACTGGTTGAGCCAATGAAGCAGCCAAGAAAAAGAATGGGAGCACCCGTACAAAATACGCCATTCCCTTCTCCAATTAAAAAACGACAATGCACTGTACCACACCCTTTGAGTGATAATTTATTTAAACCAAGGGAAAGGATGATTCCAGAGAAAGAAATGCAGATGAGATCCAAAAGAATTTATAACCTGCTGCCAGAGGTTAAAAGAAAAAAGGAAGAAGAGAAGAAGAAAATTATTTCTCAAACAAATCGATTACGTGCTGAACTGTTCAAAAAGAAATTGCTTGACCAAATACTGCAGAGAAACAACGAGAGTGTGCAGGAATCACATGAAGAACGGTTACGCGAAGCTCCCAGAGAAATGTCATAATTGAAGCCACTGCAGTTTGCTAAAAATGCTCATTTCTCATATCCCCACTCCTTCACGTTAGAACCCATTAGTTTTTAAATTACATTTTCCTGAGTTTGCATGGAGATTCATATTTTGTGGAGCCATTGTTCATTATTATTGCACAGTACCAGCAGTCGGGTCCCTTGGTCCATTAGTCAGAGCTGCAGTCGTATCAGGAATAATGTGTATTTAATAGTTCAAGCATTTCATTTAATCTTAATCCATTGGATTCAGTTCAACCAGATTTCTTGTCTAGCTCCTGCACTGGACGGTTATGATCACAATCCTGGATGTATTTTGTCTCTCAACTTAGGTTCAGATTAAGAATCCTCAGGTCCCAGGGCACACCCTTCACTCCCCTTTGCTCCCTTCCCTGACCATTAAACAACAGAAATGCATGAAGAAATTAGCCTGCAGAAGATTTAAAGAGTGCGTTAATATAAAAGCAAATTGTATCACAATAAACAATAGTGAAATGGAAATTTAATATGACTAATTTGTAGGCGGCCCTTGCCAGTCAGCCATATTTGATTGGGATCCATGGCACAGCTTCTCTATGCCCATACAGGTGCATTAATGTGCCCCTGGTTGGTCTACTGTCTCGCTGTCAGACATGATTTAAAATATTGAGTGAGCTCCCAGGAATAGCTGCAGATTATTTAGCATTTACTTAATTACAGGCAGAGGCCTAACATCACTCATTCTGATTGGAATATGTCAAAAAGATGAGAATACGCACAGTAAGGCAGCAACCTGTGGAATTTATGATTATCTTTGTGACATCCTGAATCACCTTCCACATCAATAGATGCAGGAACACAATGCGAGGATGTGGAGAATACCCTTCTGACCTGACACCTTGCAGCAATGATCAGGAAGGGATAGTGATATTTATGAAGCTTAGTAATCTTGAAAGGGCCTGAAAACAAGGCTATATTAAGAAAAGGAATGACGCAAGGAATAGAGACCAATCTTTCCAAAAATAATGTGCCCCAGTGCACAAGTACCAACTTGAGCACTGATTATTTTACTGCTTTACAATTTTGCTGTGCCTCATCTTTTTGAAAAGTGCTTTCTGATTTGCTGAAAAAACCAAACCATTTTGAAGTCATATACATTTGAATTCATGTATTGAAACAAGGCTGCTGCTGTTTTTTTTAATCTAGTTTTGTAATTCTCTGGTGAACAATTGTTAATAAATAATGTTCGAATAGAGCTTAGTGTAGCAAGCAATAGGTCACAAAGCAAGGCTTACATTTATTGCACAGACCTTTTAACAATATAAACAGACAGGAGATGTGGAAAAATTTATTCAGCTAATTAGATAGTTTAAAATTGCACAACTAATCAAAAATAAGCAACACTTTGGTCATCAAGTTGGGTGTTTGAATTTAAATGTCTATCCACAGCCAGGTCAAACTGTTACCCTTTGTTAATCATACCAAATAGAATTAAAACTCGATTAACTTAACCTTTATTTTTCCTTCCTGTGCTTTGATCAGTTGTCGAAAAGTATTATATTACTAGATTCTATTTTTGGTTCATTTTGATAAGGAAGAATATGTAATGCTTTTTGTTTTAATATCACGGCCCTTCTGCCTTACAGCCTTCATACAATTGAAGAACAATTTGAAAAAAATCATGTTGTGAAAGACAAAATGAAGATTACACCCTGAGGCTGGCTCTGTCTCTATATCCAAGGGTAGTTCATCCTCCATGTTTTAATTCTGCTCAATATTTAGCTAAAGTACTGTTGCACTTGTACATTAAACAAACCATTATTTTATTCAGCT
>XM_038773232.1
CTGTGGACGAGGAGCCTGTTGGACCTGACTCCGGGGACTGGCTGGGGAAGAGCATGGTTTCGTTTGTCTATCTGAGCGCTGTTGTTCCTCGGCTCGTGTTTGCGTTACACACCTTGTTGGCAGTCTGGCGAGTAACTTTAGTGAGAGACAATCCCATGTACTGGCTTCTGTTGCTTTTGATTTTACTAACCCTTGTCGAGATGATAGTGACTCTAACCATCCAGAAAGGGAAAGATTACAAAGGATTTTCTCCAGCACTGTTTTTTTATCTAATCAATATAATACCTTCAGTGTGGCTCCTTGAACTGTATCAGCTTGATATCCGGATACGCAGCTCAGACTGTTCAACAAATTCCTCTAATAAGTGCACGCATTTTGTCCATTCAACTGATCAAATCTCCTTCAATCTTTCAACTGAAGAGCCACCTATGAAAAGACCAGAGAATTCGAGTAATTCAATTGCTGTGGTCATCAACTTTTTGACTTCCTCACTCGACTGGACTCTAAGCTTTCACCAGACACTCCTGATCCTGCTGATAATAGGGAAATGGATACTTCCTATGGGCGTTGGGGTCAACCGAGACCAATTATCCCAGCTCCTTCTGACATTTGTCGGGATTGCTGCCGATATACTGGAGTTCAAGAGTGAAACCCTGTCGGAGAAGGCGGTCAGGTGCCATCCTAAGCTGGTATATACCATTCTAGCTATTTGGACATGGAGTATGCTACAGTTTCCCTTGGATCTTACAGTGCTGCAGAAAACTGAAGGACAACTTCCACATGGGAACACTTCAGGTAGAAAAGCGCATCTGTTCAGAAATAGCGCAGATCTCTGGAATATTACCATAAGTGTATTGATACAAGACGGACCCTTCTTCATTTTCCGCTTGTTCCTCATGTTCCATAAAGGGATTGTTCACCAGATGCTGTTGTTCTTCACAATCAAGAATGCTTTGGTACTAACACTACAGCTTTACCGGCTTACCCTGATCTATTTGGAAATGCGGCAGCCGTGTAAGGAGCAGCAACAGACCACCACTGAAGTCAATGTCTCCGTGTGTGCCACCGAGATGGATGACATTGTTGAGTAGCTGTGCCGCTGCATGGGAATGAGGATTGAGATGGAGTGTCAGCACGTGGATTCATTCCCTCATTACAGCCCTGGGGGTATCAGTGTAGATTTTGTGCTCAGGTTTCTGGAATGCGTATTGAATCCACTGTCTTCTGACTTCAGTTCGAATGTATTATATCCAGTTTGTTTTATCCTGTTTAAGGTATCTTATAGACTATTACAAAGTATGCTCTGGGATACCTCATTCTGAAGATTTTGAATTGAGAATCATTATTACTTTGTCAGGAAACGCAAAAAGAAAACAAAAATATATTCATACATGATTGGTGCTCAGAGAAGAAGCTGAGACAAGAAAGACAGACTTGTATTAGCAGAATAAATGTCACATTTTGTGCCTCCTCACATTCCAAAGCAATGATTAGATCGAAACAAGTCTGTCATTTAATAATAGAATGTGTTGTGCGTTTTGTGAATGTTATGAAACATGCAGTATTTCTTCTGTCAACTCGGTGTGTGTTCTGAGGAGAAGAAACAAACTTTGAAACAATGCTATGATTTTTTTTCTCCAGTAACAAAAGGCGATTTGATAAACAGCAGTGAAGCAATAAACCCCAGTTCAGTCTCTTCCTCCTCTCAGTGAACTGCTGATCTCCGCCAAACTATAATGTCTCAAGCGAAGGTTCATCATTTCCCCTCGCGGCTGTGAATGAAATCAAAGGGATGGCAGTTCTCACTGGGATGAATTGTTTTTAAGAGAATCGTCTGTAGTGGGGTGATATGCATCACCGTATATACACAAGGGGCTAATGTGAATACACTACAACTAAGTAACCACTAGAGGGAGCACCAGAGATGCCATGACATGCAGACATACAGCCAATGGGTCATTACAACAGGACACAACCAATGGGTAATCAGGACACCCAGAGGTGGCATTAGCACAAGGGGGCACTTCACAACTCATATAAAAGGACGGTGCACACATGCTCTGCCTCTTTCCACAGACAGACATCGAGAGAGTACATCAGGGTTGATCAACAGCATCACACCCAGCACGTGGCTTAGAGCAGGCTGGTAAAGATAGACTGAGTTACTACAGCTAGATTAGCAGAGAGTCAAACTCATTTAAGAACTGTGTTAATAGTTCAATAAACACGTTGAACTGATTTGATAGTCTGGAGCTGCCTTTGTCAAAG
>XM_038773235.1
TCACCCCCCTCCGCACCCTCCCTCACCCCCCCGCCAATGCGGACCATGGATGTGACCATTTCTGAACTGATGGAGCAGTTTCTGGAGAGCCCGCTGGTGACCTGGGTAAAAACCTTTGGACCAGTGGGCGGAAAAAACAGTGAGAAAGTGAGCGTATTCATGGATCTCGTGGATGGAGTGTTCCTGCATAAAATCATGTTACAAATAGACCCAAGACCAACAAATCAAAGAGTCAACAAACACGTCAACAGTGATGTCAACTTGCGTGTTCAGAACCTGACCATATTAGTCAGACATGTAAAGAATTACTACCAGGAGTGTCTGCAGCAACTGGTGGTAATGACTTTGCCAAATGTGCTAATGATTGCAAAAGATCCGCTCTCAGGAAAGAGTATGGATGAGATGAAGAAGGTGCTGTTACTCATGCTGGGATGTGCTGTTCAGTGTGAGCGAAAGGAAGAATTCATCGAAAAGATCAAGCAACTGGACATTACAACTCAGACAGCCATTGTTGCTCACATCCAAGAGATCACTCACAACCAGGAGAATGTGTTTGACCTTCAGTGGATGGAACTGACTGAGATGCCCACAGAAGATCTGGAGACTCTATCTAGGTCAATGGTCTTCCATCTGAAGAGACTTCTTGAAGACCGGGATGAATACTCGGAGGTGATTGTGGAGCTCACCCAAGAGCGGGACTACCTACAGGTTCAGCAGCAACTCCCAAGTCCCGTCAAGTCCTCGAGTCCTGACTATTCAACTAGTCCCAATGGGAAACTCAGCAAAGAGGAGAAGCAGCACCTCGCGGTGGACTTGGCGGACACCAAGGCAAAACTCCGGAGGATCAGACAAGAACTGGAAGAAAAGGCCGAGCAGCTCGTAGACTCCAAGCACGAGGTGGAACGGCTTGACCTGGAGTTACAGAGGTTACGGCAAGAGAACATGCAGTTGAGTACAGAGGCCCGCTCAGTTAGAGCGTATCGGGATGAGCTGGACTCGCTAAGAGAGAAAGCAAGCCGAGTCGACAGGCTGGAGAACGAGCTCATTCGGTGCAGGGAGAGGCTACACGATGTGGATTTCTATAAGGCCAGAATGGAGGAACTTCGCGAAGACAATATGGTGTTAATCGAGACCAAGACTATGCTGGAAGAGCAGCTGATCGTAGCACGAGCTCGATGTGACAAGCTGCACGACTTGGAGAAGGAGAATCTGCAACTAAAATCCAAACTACAGGACCTTGAAATGGATCGGGAGACTGATCGGAAACGCATTGAAGAGCTTCTGGAGGAGAACATGGTGCTGGAAATTGAGAAGAAGCAGAGCATGAATGAATCTGCACATCTGGGCTGGGAGCTCGAGCAGATGTCAAAGAGCACTGACCTCCTGGATGCTAGTCGCAAGTCATTTGTTCTCGAGATGAATGAGTCAGCATCAAGCCGGATCCTAAAGCTGGAGATGGAGAACCAGAGTCTGGAACACGATATTCAGAAGCTCCAGCAAAGTTTACTGGCAGTGGACGAAAGCAATGCCAGAATTGTGGAGCTGGAGAAAGAGAGCGAGCTTCTCGCCATAAAGTTGCGGCAACTTCAGTCCGAACTCGACCAGGAGAAACAGAGTAACCAAGACATGGGCACCCTGAGTGAGGAACTTCTGCAAGACAAAAGCCAGTTAAAGGAACGGATGCAGACTCTCCGAGCTGAAAAAGAGAGACAGGTGAAGGAGCTGGAGGAAGAGAATGAACACTTGAAGCAGACAGTCTGTTCTCTCCGGGAACGTTCCCAAATCAACGCAGACGCTCGAGTAAAGAACGTAGAGAAGGAGAACAAAATCCTTCATGAGACTGTCACAGAGACGAGTGGCAAGCTGGCCAAACTGGAGTTTGAAAAGAAACAAGCTCACAAGGAGCTCCTACACTACAAAGAGAAGGAGGAAAAGGCAGAAGAACTGGAGAAAGATGTTCACAAACTTGAGCAAGTAAATGAGCAACTTCAGAAGCAGGTGGCTTCCTTGAAGATTACGAGCGAGAACGTCGGGGTCCTTGAGCAAGAGAATTCCAACCTTGAGTTGGAGAACAGCAAACTCAGAAAGTCTCTCAATAGTTTGCAGAACGTGTCAATCAAGTTGGAAAGTGTAGAGAATGACAATAAACAGTTAGATGAGGAGAACTTGGAGTTGAGGAGGATGGTGGAGACATTAAAGTTCACGAGAACAAAACTAATCAAAGTGGAAATGGAGAACCGAGAACTGGAAAAGGAGAAGGACGAATTGAGGAAAAATGTGGAACTGTTGAGGGCCTCGACTCGGAAATCCGAACGGTTGGAGATTAGCTACCAAAGCCTGGATTCGGAAAACCAGAGACTGCAGCAGTCCCTGGATAACACCAACACAAAGATCCAGCAACTGGAGAAGGAGCTGCAGGAGACCGAGAACGAGAATCACATTCTGCAGAAGAATTTGGAGGAGTTGAAGATATCCAGCAAAAGACTGGAGAAACTAGAAAAGGAGAACAAGGTGATGGAGCACCAAACTGCACAACTGGAAAAGGACAAGAAGACATTGGACAAAGAGAACAAACGTTTGTGGCAGCAGGTGGAACTGAAAGATGCCATCTTGGATGAGAATAGTCTAAAACTATCGAGCATGGAGAAGGAAAAGAGAACACTGGAAAAGGAAGTGGGCAAATACAAGGAAACCACAAGCAAGGTGAAGGAACTGGAAGTTGACAATAAAGAACTGTTCAAGCAAGCTACAATTAATAAGAGGACACTGGTGACGCTGAGAGAGGAACTTGTCCATGAGAAACTCAAGAGCCAGCAGCTGTCCAACGAATTGGAAAAGCTTAATCAGGAGTTGGAGAAAATTGGTCTCACCACCGAGAGACTTCTACAAGAGGAACACAACAACGATGATAACAAATACAAGATCCTGGAGACCAAGATTGAATCAACGCTGAAGAAAACACTAGAGATTAAAGAGGAGAAGATTCAGGCGTTGGAATCTCGTCTGGTCGAGTCTAGCAGCCTAAACCAGCAATTGCGCACTGAGCTGTGCACGGTAAAGTGGAATCTGGAGTCTCTGCTGCAGCGTCAGGATGAAGAAAGGCTAGCACCTAATTCCGTCCCAAACTGTCTCCATCATTCCCGGCCTGAAAGCACGGAGAAAGAAAAGTGGGAGAAGGAAAACAGGGAGACTACCTTGGAGCTGCTGAGAGTAAAGGACAACATTATCGAGGTGGAGAGGAACAACGCAGCATTACAGGTGGAAAAGGAACTACTGAAGGACCAGCTGAAGCAGCTGGAAGCACAGAACAGTGCTGTCAACTCCCAGATAGTCACCTTGCAGCGACAGACGATATCCCTGCAGGAACAGAGCACCACTCTCCAAATACAGAATGCCAAGCTTCAGGTGGAGAATTCGACGTTGAATTCCCAAGGTGCGTCTCTGATGGGCCAGAACACTTTGCTGCAGAACCTGCAGTCCAGCCTGGAGGCGGCAAACGAAAGTCTGAGCCGGCAGAAGGAGGAGCAAAAGGCCACATACGACTCACTGCTCCAGGACCACGAAAGGCTGATTGTGCTGAATGAGCGCCAGTCTGCCGAGTGCGAGACGCTAATTGGCCAGCAGGCAGGCATGAAGGCAGCGTACAGGAACCTGGATGCCCAGCACAAAAAGCTGGAGGAAAGGTACATGGGACTGCTGAAGCAGAAAAGGGAGATGGAGGAGCTGGACTGCACACTCCGAACCCAACAAGAGAACCTGCAGCGAGAGACCAAGAGGAGTGCGGCCGTTGCAGAGGAGAACCGACAGCTGCAGGTTGACCTGGACAGGTTGAGATCGATGAATGCACAGTTGAAAGTGGAGTACGATGGACTGCAGACCCACACCAAGGAGTTCAAGAGCACCCTGAACACCACAGAATTGGAACTGGCGAGGTGGCAAGCAGAATACCACAGCTTAAAAGAGCAGCACCAAATTCTGGATATCTCACACACCAAAATGGACAATCACTGTGAGCTTCTGACGCAGCTGAAGGGAAACCTGGAGGAAGAGAACCATTATTTGCTGGGTCAGGTTCAGATGTTGAACCAGCAAAACCAAAACCTGCTCGAGCAGTCCATGGAGAGCAAGGAACACTACCACGAGGAACAGAAGCAGTATATAGACAAGTTAAATTCCCTTCGAAGGCAGAAAGAGAAATTGGAAGAGAAAATAATGGACCAGTACAAATTCTACGAACCAACTCCTAAAAGAAAGAGTAACTGGGTGGCTGCAAAGGCCCTTGTGAAATTTATGAAACCCAGGAAGGAGAATGCCAAGGAGCGGCAGAAACTTGTGCCCGAGAGCCAAGTTCACCAACTGGAGTCGACAGAAGTGGCAGCAGCATTGCCTCCTTCTCTGGCACAGAGAGCGAGTCTTGACAACTCCTCGCTGGGATCCAATTCATTAGAGGAAAATGGCCTGAGCCCAACCAGTAAAGTCGCCAGTGATGGGCAGAAGCAGAGAGAGCTCTTGGGGAGTGCAGGCCATTCCAAGACCCCAAGTCCAGAGGGCACCGCTGCGACTCAACGCCGTCGTGTTGAGCTAGGAGCCATGGCGTATTCCACCTCTGCCATCCACCTCACCGCCTCAAACTCCACCCCCACGTTCAGCTGCAGACGACCAGTCCAAACCAAAGGTTTTAACTCTGATGACGACCTCCGGACACAGTCACTTGAAGTGGAGCTTCCCATTAACAGGAACACAAGCCAAGGTTCTACAGATCCTATTGAGAGCGGTCTGGAGACTCACAGGAGTGATGATATGGTGCCTAGTCAAGACATTGGAGCAGGACCCAAAGAAATCTATCCTTATCGTTCCAGTTTGGCCTTGCTTGCTGGCAGTAAATCAGACCCGATGATATCACGGCGGAGCCCAGGATCCTACAGCACGCTACAGAGGGTGAAGGAAAGTCATCCTTCCAGCCGCACCAGGGCATCCTCACCTGGCAGTGAAATGGTGACATTGGAGGAGTTCCTACAGGAAAGTGGGAAGTCACCAAACAATGTCAGCATTCGGGATGACTTACTGAGTGATTACTTCAGGAAGAAGAGTGAGCCATCCATGATCAGCGAGCACCCTAACAGAAAAGAAACTGCAAAATGCTGACTAATTATGTGTCCCCTATTCCAAAGAACACTTTTGACGTCTGTGGATGGGAAAGTCCCCAAGCCTGGGCAGTACGTGAGACCGAACCCTCGTCCGACAGTGGCTCATGCACAGTCTGGCTCCTCTCCCCGCTGACAGTTTCCCAGTCACAGTAACGCTCCCAAGGTGCCCAAGCCAAGGGAGAAAGCAGCACAACCCCAGCAACCACCTCTTGGGAACACTAGAAGCTGCTCACTCACTCGAGCATTTAGCCTGGCATCGGCCGATTTGCTGAGACTCAATGACCCCGACAGGCAGGAGACGCATCACAAGCTGGGGATGGACACTTCTTCGCTGAGCAGGGACAATGGAAAGAGTGGCTGGAAATCTACCAGTGATTGCAGAAGTGGTGGGACACAGTCTGTGCTCCACGAGAGGCCACAGTCAGCTCGGGTGCTGGGCTCCAATCCAATGGTCAACATCAGCTGCCGGTCCCTTGATCCCAGGCGTCTCTCACTGGCTCCCCCAAAGGATGAGAAATGCCTCCCAATCCCACAGCACTCTCTCAGCAGCCTCAGAAGCAACGGAGGCCCAGGCTCCTCGCCTGGCAGCCCAAATGCCCAACTGGACAACCTCACCGTGTCCCAGCTCTCACTGCACGGTGACCCAGCCCCTCGGTGATCGCAAGCCTGCAGCCCGCTGCGGAGAGGTGGCCTTGGTGTCTCCTGTGCGGGCGGTTTCTCATCAAAGCGATGAGCAGGCAGGTCGGGGTCATAGGCTGTGCGAAGATTTGGACACTACCCCCAGAACAGATCTCCTGAATATGGCAACGCCGCAACTGGGACAGAGGACCCGAGTAAAAGAAGTAGTGGGTGGCGCCAAAACGTGCGGCAGCATCTCCGGAAGCCAGTGGGGATCAGCAGACTGTGTGGTATGAGTATGGATGTGTATAAAAACAGCTTGCACTGTTCCACAGGATCATTCACACCAAAAAAAACCCTCTGCACTTTCTAACATCCAAAGGGGCAGAAAATGGGTTTATTCAAACAACAGGTGAACACAAAAATAATCTACAATCTGGTTTAGATCAGAATAATTTGTTCTTTTTTTTAATTCGCTTTTGAGATCAGTTAAGTAAAACCATTTGGGAAGCTGGACAGCACAAGGAGGTTCCGAACAATTGCCTCACAATAAGCCTCTTGGATTGTGTGCGTGACTGTTAATGTGTTTGTATTTCATTCCTTTCTTTGCTGTTTAACAGAGTCATTAACTGGTTCTATTTTACACTGGTTAGTGTTTATTAAAATGGGCAACAAAGGAATTTTGTACAAAGCATTCACGCTCTTAATATTTGAAGAGTTAGCTTCAAGGAAAATATATTCCCTTTGCCTCCAAATTCTTTCCCAGAATATCACAGAAGGAGGCCATTTGGCCCATCATAGTGTGCCAACCCTTTGGAAGAACTCTTTCCCTATAATCTTATAAATTTTTCCCTTTTCAAGAATTTATCCTTTCCCCTTTGAACATTCCCACGAACCTACTTTCACTATTTTGTTCAGGCAGAATATTCCCACATCACTCTTCCCCCCCCCCCCCCCCCCCCCCCCCACACACAAATGGTTCTTTAGTCAGTTCCACTAAATCTGTGTCATCTGGTGACTGCCCTTCAGCCAGTGGAAATAATTTCTCATTATTTCCATTGTCAAAACCTCCCTTTCTCTCACAAACACGTTTGCACTCAATCCATGGCTAAGAGGGGGTGAGTCCACAGCAAACACACAGAATAGATTGCAACCAATGCAGGTACACAGACACGGACCGGCATGGACACAGTCAAACCACTCCACTCCGGCACCCAGGTCAGGAGTATTCGGAAGAACGATACTGGCTGGAACACAGCACTAGATGGTTCCAAAAATGTACAACCCACCATATCCTGTCCTTCAAAAGCAGCCAACCAACCACCTTCCGAGTTCAGGAAGCAGAGAATGCACACAGGACACAAATCATCCATTCCAGGAAAATCATAAGGGGAGCCTTTGCTTTTCAAACACTGCACATATTGCCACTTTGCTGCCCTGTATATACTCAAGCTTGTCTTTCTGTTTAGACATAGACATAGAACAGTACAGCACAGAACAGGCCCTTCGGCCCTCGATGTTGTGCCGAGCAATGATCACCCTACTCAAACCCACGTATCCACCCTATACCCGTAACCCAACAACCCCCCCCCCCCCACTTTTTTCCTTGCATTGTTTAATCTGAAATCCTGCACGATATTTGTTTTCACTTAGGGATTGAATATGAAATGCACAACTCGCAGAGCTGTTCTCTCTGTACATAGTAACTGGAACCAATGCTGTAATCTTGGGTTTCTACCACAAACAGTCTGTCTGTAATTGATGACAGCCCTTGATTATATCTTGTGTTGTCCTGGTTTCCCTTCCATTTAAGTTTTGCATTTTTACTCTGGGAAAGGAAATTTCCAACTGTTTTTTCCCGAGGTGACTGCCCAAGTGACTTTTTTTTTTGGTAATTTACTTGCGGACCAAATTTGGGATTAAATAGGAACACCGGAAAAGCAACAGGGCAAATTGATCATGTTGGTTCCTGTCCCCTCCTTTGAAATAAAAAAAAAGCCCCTGTGTTCTTTGGAAGCAGGACTTCCTTGCTTATTGAAAGGGAGTGATGAATGATTGATGAAATATTCTTGCATGTTGTAAGAATCCACTGCGTTTTGAGTTCTCTGAGGAACAGAAAATGGTTGTTCTGTTGTACATTTCCTTTTGTAGATAAGGTTTGAAAGATGAACCTTGATGTAATTTATTTTGTCAATATTTACTGTCCTTGGAGATAAAGCTTGATGAGACATAAATTGAAAATGTAATTTTTGAACTAACATTTAATTGTTTGTAATAAACATTTGAGAAATCATTCTACAACAACATGCAGCTCTCCATTTCTAAGCAAGCCAAATGACCGGAACGTTGAGACTGGACCTTGTTATGTTGACTCCTGCTCTCAATCAGTGTTTACCATGAAAGCTATTGAGTTCCACCCTTCCCTCAGTCTGTTGTCTGTACAGGCTTTAAAAATCCTAAACTGAACATTAACCAGCTTCACGTACGTGGTTTAGAAGGGGCTGAATTCTCCCATGGCCCCCCTGTGGCAAGCGGAGGGGAGAATTTGGCAGGAATCCAAAA
>XM_038773238.1
CGGGCTCGCCATTGGTGGAATTTAAAAACTAGCGCGCGCGGCGGGAGCGTTAGTCCAGGAGAGAGCGCGGCGGCGATTAGAGCGGCCCGGACCCGGATGGTCAGTGTGGCCGAGAATGGAACCAGAATTAAACTCCAAGTTGTCATTTATACAATCACAAGGAATGGAAAATGATGCACAGGAGATGCCCACTGCGGAGGATTTTGAAGCCATTAGAAAGGATTTGATGGTTGAACTTTGCCAGGAAGAAAATTCAAATGCATCACACATGGCTGTTCCACAAAAACGTTCAGGTTCAAAGGATCATATGTGTGTTCATCTTCGTGTTAGACCTTTCACTGAAGCTGAAGTTGCACAAAATGAATCACAGGACTGTGTATCAATAGAAAACTCAACTAGTGTCATCTTGAAACAACCACAAATTTCTTTGGGTTCCCGATATAGTGATCGAGGAATTGGCCAAATAGCTCAATGTTTTACATTTAATCATGTTTATGGGCCAGAAACCAAACAAGTTGAAGTATTTGGGGCAGTAAAACCACTTATTGAGGATGTTTTGAATGGACAGAACTGTTTGGTTTTTACTTATGGTGTCACCAATGCAGGAAAGACGTACACATTTCAAGGGCCAGACAATGATATGGGTATCTTGCCGCGTTCACTGAGTGTCCTATTTAAGAGTATTGAAGGAAGGATTTATAAAAACATGAATATTAAGCCACAGAGATGCACAGACTTTAGTAGGTTAACAGAAATGCAAGTGAAAGAAGAGGAGGCCATTAAAAAATCAGTACTTCATCTGTTTAAAGAGAGTGATCAGTACAGCGAGAGCTGTCGGCATAGTTCGCTAGATGCTTCAGAAGGAGGAAGTTCATTGAAGTCATTTGGTAGTCTAGGAGACTTTTCTGAAGAATTGAAGCATGCTGAACGAGTTGCTGTGACTGGAGCAGATAGGATCAGATTTTCTGTTTGGGTTTCATTTTGTGAAATATACAATGAAGCTCTTTATGATTTACTTGATCTTGCATCATATAAATGTCAGAAAAGAAAGGCACTTCGGTTTGCGCAAGATGCAAAAGGCAACACTTATGTGAAAGATCTCAGGTGGATTCAGGTTTCCAGTGCAGAAGAGGCATATAAAATATTAAAACAAGGGAGAAAACAGCAAAGTATTGCTTCCACAAAAATCAACAATCTTTCAAGTAGAAGCCATTGTACTTTTTCAGTGAGAATTCTGCATGTGAAGAATGGTGGACTTCATGTTACAAGAGTCACTGAGATGTCTCTTTGTGATCTTGCGGGATCAGAGCGGAATACAAAAACCAAGAATGCTGGAGAAAGATTGAAAGAAGCTGGAAACATCAACACTTCTTTGCTGATCCTTGGAAAATGTATCAATGCATTGAGACATAACCAAATTTCAAAGACCCACAGCCATGTTCCATTTCGGGAAAGTAAGCTTACTCGCTACTTCCAAGGATTTTTCTCCGGGAGGGGAAAAGTTTGTATAATTGTTAACATCAGCCAATGTGCTTCTATGTATGATGAGACACTGAATGTATTGAAGTTCTCTGCAGTGGCACAAAAGGTTCTTCTCAATAATTTAAAGCTTCCTCCACCCTTGGTTTCAAAAAGATCAGCCAGAGATCTTTCATTGATTATCAACAATGCTGAAAATGAATCATCATTTGCAAAACGACAGACTATATCTTGGGATGCTAGTTTGGAGGATGTTGCTGAAGTGGAAGAAGGGGATACTGAGACATTTAATGAAACTGAAGTGAAGCAGAAAGAGGAGGAGGAGGAGGAGGAAGACGAAGAAGAAGACGAAGAAGAAGGGAATATAGTAATAAGTAAAAATACCTATGAGAAATTGCTGCGATGCATTCAAGACCTGAAAAACAAGTTGATTGAGGAAAAGCAAGAAAAAGTGTTCTTGGAAAGGAATATCCGTGAGGAAGTTAATCAGGAAATGGAAAAATTCATGCCTCAATTTGAAAATTATTTAAGAGAGCGTGTAAAGGAAGAAAATCAGTTAACTGAGGACAGAATTGAAAAACGCAATCAAATATTTCAAACCTTGGTCAAGGCATGTGCTGCTATTGACCAGAATGACAATTCTGTTTCTGAAGTCAGTACTGAACCAGATGTCACTCAGGAGACTTTGGTTAAAACTAATGTTGTGAGATGCATCAAGTCCTTAGAACCAGATGTAGCTGAGATCAAGAAACAAGCTGAAATGATTCATCACCATCTAACAGCGGCACCAGAATCTGAAGGAACTATTGCACTTCTGGAAGCTAATTTAACTTCTGTCATTCAGGAACTTAAGCAAACACAAGAAATACTGAAAAAGAAAACTGCTGAATTACACGCCCTTGAAAAATTGACTGAAGAGGAGAAATTGAACGAAGCCTTTAAGAATGAAAAGATCCAAAAGTTGAAAGATGATCTGATGCTCAAGGATGCTGATCTGAATGAAGTGAAAAATCTGCTTGCAAGTTATGAGGAACAAATTAAAAATTGTGCTGTGACTATAGAAAGCATTCAAGAAACGTTGGCAATGGGTGTCACAACAGAAGACATGCATGTGGAATCGGTAAAACATTTTTCGGCTACCAGCAGAAAACGTACTTTTGAAAATTCTTATGAAAGGAATGACCAGCCACCATCCAAAAAAGGTCCAAATAACAAAGAGGCACATAATAACTGCATCAGTTTGAAAACTTTAGAAGAGAAAGTTAAAGGAATGATAAAAGAATTATTTGAGAAGGGAAATATATTGACAACATTAAAAGGAAACATGCAATCTTTAGATAGTCAGTTAGCTTTAGTCAAAGAGGATCTTGAAAACGAGAGAATCTCAAAGGAACGGCTGAGTAAGCAGGTAGAAATGCTTCAGTTAGAGCTAGCTGCTTCAGCTGAGACCATTTTCAAACTCACTAATAATGCAAATCAACATTCTAAATTTGAAAAGGAACTGAATGAGCAACAATTAGAAAAAATTAAACAGCTCCAATTAGAGATAGAGATAGGGAGGAATGAAATAAAACAGAAAGAATTACAAAATGAAGCTTTGAAAGATGAAATAAGCGAGCTAAATTATTTCCAGAAGGAATCGGACTTGTATGTTGCAGAATTAAAAAACGTCAAAGATGTCCTGGAAAAGGCGTCTCTGAAGAAAATAACTGAAATTGAATCTTTACACAAACAGCTGTCTGCGATGAGACAAGAACTAGATAATGCTAAGGAGACAGTGCAAAAGCGGGACAGTGGTCACTTCCGAAAGACAATTGAAACACTGCAGAAGGAGTGTGAACATATAGCAACGGTGTCATCTCAAAAAAGCCAGCAAATTCAAGATTTGGAAGCAAAGCTTGAGGCCTCAAATAAACAAAGAGCAGACCTCCAGGCTGAATGTACTGACCTGAAAGTGAATGCAAATTTAACTCGGAATTTACTTGAAGACAAAGATGCTCACAGCCAACAGTTGAAAGCAAAATTTGAAGAAGCAGAAAGTAAAATACAGACTTTGATGCAGAGCAAAGAAAATATTGAAACATTTCAGAAAGAAATTGAGGACTGCCAGCGTAAAATAAAAGCTCAGGAGTTAGAAATCTTAAAAAGTGAAGGCAATTTAACCAGATCTGAAGAACAATTGAAAGAGAAGAATAGCATCATTGCTGATCTGCAAAATAATTTAAAATGCACAGAAAATAAATTTCATGACTTGGAAAAATGTGTTGGTGACCTGAAACTACAAGAGATTAAATTTAAGGAAGAAGTCAGACAGGCCCAAGATGATCAGCATATTATAAAGGAACTCTTATCCAAGAAGGGAGAAGAGCTGGGAAGTAAACATTTAGAATTGGATAAGCTGAGAAAAGAATTATCTGATGGTGCTTCAAGATATGAAAGATTGACGGTTGAGCTGCAGAGGAAAGATGAGGAACATGGTGATCTCCAGGAAAAATACAGAGATGCCAAGAAGCAAATGCAACAGGTAGAGAAGGAGATTTCCACAAAACGTGACGATGAGAAAACGCTGAGAAACAAAGTCCAGGAACTTGAAAGAATGAAGAATCAAATGATTCGGGATCTTGAGACTAAGGAACATATGATCCAACAGTTTAAAACGTTATGCCATAATGAAGCAGACTTGAGAAAGAAGGTAGAAGTATTAACAATCACCTTAGATGAAAAAGATACTGCTTTAAGAAAACTGGAAATGGACTTGGAAGAGAAGAATACCCTACACCAAATGAAGGTGCAACAGGGCTCAAACGAAGATAAATCCACCCAGGAAGCTTCCCTCATGTTATCAACTGATAAAAAGGCAGAAGAAGCCGTACATCTTTTTCAAACTGTTTCCAAAGAACTTCAAATAAAAGAGCGAATAATTCAAGATATGAAAATTGCATTAACTGAACAAGATCAAACCCAAGCTGAGCAAGATGAAGTGCTTGAGGCCAAGTTGAAAGAGATTGAAGAATTGAATACAGAATTAGAGAAATGGAAACTGTGTGCCAAAGACTCGGGGAAAAGGTGTAATACACTTGAACACAGCCAGTTGGTGAAAAATGCAAGTGATGGTGATAATACCCAATCAGGACAGTTTCAAAAAGAAATTGAAGTTTTAAAACAGCAGCTGGTGGAATTAGAAGATGAGCAGAAATATAATCGGAAGAAATGGCTAACTGAGAAAATGGTCCTTATTCAGCAAACAAAGGAAGCTGAAGATTGGCGCAATAAAGACTTGAGAAAATGGGCAGAAGAAAGAGAGCATTATTCTAAATTACAATTGGAAATGGAAAGTATTGCAGCTGAGCTAATTGAGAAGGATAAGAATCTGCAAAAATGGCGAGAAGAGCGGGACAACTTGGTAAAGGAGCTCGAAGTGAAGCTTGGACATCTTATAACCAGCAACAAACAGAAAGATGAAGAAATAAGAAAACTCGAAGCTTCTTCAAAGGGGAGCCTAGAAGAGTCAGAAAATGTCCTAGATTCTTCAGAAGTTTCAACGGAAAATGGAGAAAAAACAAGTAGGTTTCCAAAACCTCAACTCGAGATTCAGTTCACACCACTTCAACCAAACAAGATGTCGGTGAAAGAATCGAGTGGCAATTTGATTACTGTGAAAATACCCAGATCCAACAAAAAAAGAAAAAGCTCTGCACTCGAGGAGAGTGGTATGCTGTCAGGCTGCTGGAAAAGCAATTCTACAAAGAAATCCTCAGCAGCTGGCACTTGTAAGAATATTGATGTCTGCGAAAACTTGAAAAATGCAATTGTTTCTAGAATGATATACAACAATCCTCCAACTTTCCCTACGCCTACCATGACCAGCATTGCAGAAAAGAATGTTAAAGGTACACCTGGTCAACTAAGAAAACAAACCTCTGTCTCAAGTCTCAAGTCATGCCAAAAGAAAGATGGAACACTGCAGAAAATTGGAGGCTTGTTGCAAAGTTCGCCAACAATTCTACAGAAGAAAGCCAAAAGGTTAATGGAAACATTAAGTTCCCCCAAGCATCTAGAAGTGGAAGCTACATGTAATAATGAAGCAAGGCCCAAAAGATCAAGAAGGAAACTGTATAAGCAAGATATATCATCACCTGTGAATTTTCCATCTCAACCAATAATAGAGATGAGTGAAAAAGAGAGTGATCATTCAATCATGAAGAGGCGATTACGTACAAGGACAGCTAAAATTACAAAGTGACCTCCTCTCTCGATACATGGAGTACTTTTATTTGTTTTTTAAACTGCAATCATTGTACTTGTACAGGAGACCTGCCATTTGTGAGAAGGGATGTATAAAATATGTTCAGCTCTTTTGATTTAAGATTGCACTTGTACATATTGTAAAACTCAAAAGTAAATAAATTCAAAGCTATTAACTCTTGATTCGAAGAACAATAAATACCTTAGTGATTTTAATAAAATACAGAAGATTTATGATCCTCTCTAAA
>XM_038773246.1
CCGCGGGGGGGGGGGCCTGTCCGACCACTTTCTGTTTTTATTCAGAGTTTGTACGATCTTGGACGCAGCTCTGAGCGAGGCGGGTGGCCTTGTGGGAACGGCAAGCAATACTCCACGAAGCCCGTCCTCACGGTGCAACCATGGCGCTTTTCGCGGATTTAAACATCGTCAACACCCCGGACACCGACAGAAAGAGGTTGCAAAGTCTAATAGAAAACGCGGCGCATCTTGGTTATTCAACAGTTGCGATTAATCATGTGGCTGAGTTTCAAGGAAAGAAACAGGAAATTGCCAAACCGATATCTGTTACAGAACTTTATCCATCTCCACCTATTGTGCAGGGGAAATCAAAACCAATTAAAATTCTGACAAGACTTACTGTGATTGTCTCTGATGCCGCTCACTGCAATGATCTGAGAATCACGTCTCCGCACACCAGGTCATATGACATTGTGGCTGTGTTGCCAAAAACAGAAAAGCTGTTTCATGTAGCTTGCATGACCTTGGATATCGACTTAATTTGTATTAATGTGATAGAAAAACAACCATACCATTTCAGACGACCTTCTGTCAATGGCGCTATTGAAAGAGGAATTTACTTTGAACTGGCATATTCTCCTGCTATTAAAGATTCTACAATGAGAAGATATACCATTTCAAATGCACTCAGCCTGATGCAGATATGTAAGGGAAAGAACATAATTATGTCAAGTGCAGCAGAAAGGCCTTTGGAACTGAGAGGACCGTACGATATTGCTAACCTAGGCTTGCTTTTTGGCTTAACTGAAGGAGATGCCAAAGCTGCCCTGTCAACCAATTGTAGAGCAGCCCTTCTGCATGGAGAAACCAGAAAGACTGCATTAGGTGTGATCTATACAGTAAAGAAGGTTTCAGCAACTGAAGAGAAGGATGAAGGCACACCCCTTTCCAAACGAGCTAAGACCAAAAGCGACTGACGATAGAAAAATGCTATTGTCAGATTTATAACTGGATTTCTAAATTTGCAAACAATTATTCTTGCTAATAACTGCATTGAAATAGTGCTATGTGGATTAAATTACAGTGCTTTTATTAGCAGTTCATATTTTGTTCATCAGCAAGGATCTTGAATGCAAAATTTAGGATTTTGTGGCTAATTAAGCATGTTAAGCATCTGTGAGAAATAAATTTTCAAATTTGCTAGTGGGTATGACTTCAGAAAAAGTGACTATCCTTTAATAAGCACCAGTGTGCAATTGTTATTGACTTCTAGAAAGAAATAAGATCATTTAGGTATCAAAAACAACTTGCATTTATCCCTAGTTCAACAAATATTGGATGTTTTGCAGAAAATATAATTATCTGAATCTTATCACCCAACCCTGAACTGTTGTGTGCACCTACTAAGAAAGGAGGATCAGCAGATGCTGTCATACTTGCATCTCTTCAAAATAACATGTTGTTGACCCATTTTTTTTTAAACTACGGCTCCTGGCATGCAGCCATTTCTGTCATCCATTGGTTGCACCTAAAGTTAAGATGTTAAATCAGTATTAAAGCCAGGCAGCTGAAAACTGCCAAATTGAGTGATAAGCCATTGTTCCTCAAAGTAAGATTGGCCATCCTGCAAGGTCAAAGACAGATCACTCATAACAGGAATGTGATGGGGATCTAAAGTGAGAAATTACTAGGCTTAGGTTACATCTACAGTTGTGTTCAGGACTGTTGTCACAATCCTGTATTTGGTCTCCCCAGTGTAGAGGAAGCTGCAACATTAACAGATGGTACACTTTGAAGGGAATGCATGTAAATTGTGATAAGTGATAGATGTTGCATGGGAAGGTTTCCGTGGAAGGATAGCAGTTCATAGGGGTTCCAGAGGAGTTAATCAAGATTGGGAGAGTGCTTGGTGGGGTAACGTTATAGACGGCAGAAAAGTATGAGGTGATCTGATGAATTTGGTTGGTGATAGGGAGGAAAAAGGTGTACCCAATCCTGGTGGAGTTGTATGGTGGACGAAGAGGGGAAAAAACCTGTGAAATGAGAAGGACCAAAACAGAAGACGATCATCAACTGAGTAAAAGACATTGCCAATGCTCCAGTAACAATCAGGAGTAAGGACCGAGTCGGAAAAGAGGATAGGAAGAAGTACAGGGTAGCACAGTGGTTAGCACTGCTGCCTCAATGCCAGGGACCCTGGTTCAATTCTGACTTTGGGTTACTGTGTGTGTAGGTTTCCTCCAGGTTCTCTGGTTTTCTCCCACAGTCCAAAGATCTGCAGTTAGGTGGATTGGCCATGCTAAATTGCCCCCGAGTATCCAACGGTTAGGTGGGGTTTTGGGGATAGGGTGGGGGAGTGGGCCTAAGTTGGGTGCTCTTTCGGAGGATTGCTGCAGACTTGATGGGCCGAATGCCCTCCTTCTGCACTGTAAGGATTCTACGATTTTGATAGTTGTGGGAATTATGCTTCTAATAGACATTACCGGAAAGCCTTATGACTGGAGCTGGAGGGTAAAAGAAGTAAATGTGATTTAAATGCATTGTTGGAGTTGATCCTCTGTACAGGTCTAACTTTTCAGCTTAATTGTCAATGTCTATTTCATGTTTTCGCTAATTACCCAATTATTTGGATTATGCTCTATCACATACTAAATAGACAGTTTAACCTTACAGCAGAAGATTGGTGAGCCTATTGAATTGCTTAATCACACTGTCCTATTAGGATGCAATCATTTGTTAATGGTCTGTTATTTTTGTATCCCTTATTTTCATAAATGTCAGCACTGTGATGTGAATTTAAATACAAGCATGCTTGAAATTATTAAAAAGAAGCCTCAATCCCA
>XM_038773249.1
AGCTGCCTGTCTCGCACAGGCGGCACGGCCCTTTATTCCCTGCTCCTAATCTGACACCTAGATTAATAAACTGCCAAGATAAGAAGGTCGAGCGTGTCTCTATAAATGTTGGGGAAGCGGGGACTGAACAGCAGAGGCAGAGATATGATTTCACTCGTGGTTGCAGCTTTGCTCCTGGCTCGTGCCTATGGATGCGGTTCTCCTGCTGTTCCACCTATGACCTCCAGGGTTGTGGGAGGGGTGGACGCACAGCCCCACACCTGGCCGTGGCAGGTCTCTCTCCAATATTTCAAAACTGATCATTGGGCCCACACTTGTGGAGGATCCCTCATCGCAACCAACTGGGTCATGACTGCTGCTCACTGCATCAGCAAGAACAAGATGTACCGGGTGGTGCTCGGCAAGCACAACCTCAAGACTTCAGAAATGGGATCAGTTACAGTCGAAATTGCGCCGCAGAACATGTTTGTCCATGAGAAATGGAATCCGATTCTCGTTGCTCTTGGGTATGATATTGCACTCATCAAGCTTTCCAGTCCTGTGACTCTGAGCAATTCAGTGGAGCTGGGCTGCATTCCTGCTCCTAATACAGTGCTTCCCAACAACTATTCCTGCTTTGTAACAGGATGGGGTCGCCTCTATACGAATGGCCCCATTGCTGACAATCTCCAGCAGGCTCTTTTGCCGGTGGTAGATCACGCAACATGCGCCAAACTAGACTGGTGGGGGTTTGCCGTGAGAAAGACAATGATTTGCGCTGGTGGAGATGGCGTCGTTGCGGGATGCAATGGTGACTCTGGTGGACCTCTGAACTGCCAGGCTGTTGACGGAACCTGGGAAGTGCAGGGCATTGCCAGTTTTGTATCCAGCTTGGGTTGCAATGCCAAGAAGAAGCCCACTGTCTTCACTCGTGTTTCGGCCTATAATGACTGGATTACCCAGACAATGGCAAACAACTGAGTGAGTCACAAAAGGGGTGCACGATTCAAAGTGGATTGTCTCTACAAATCAATAAAGAAATTATTTGCTTCTATCTGCTTGTTTTTTTTCTCCCCTTCCCCAAAATTGATAGTTTATGCAGGTCAAATCCAAATGCACACCAGTCCTATACCACAGAACATCTAGATTAATCTAAAATCCATAGGCTTCTATTCTCGTTAAGCTAATAGCATGCAAATCACTAAAGCACTGCCCTCACTTTTGACTAGTTAATATCCATTCAGGTCAGCTCCCTACCATTCAAAAGGTTGCAAACACGGTGGCAGTGGTTAGCACCGTTGTTCCACAGCACCAGGGACCTGGGTTTGATTCCCGGCTTGGGTCACTATGTGTTCAGAGTCTGCA
>XM_038773253.1
CAATCGATCTGAGAGTGAAAAGATGGCGGCGGCAGGGCCCAACTAGCCCGAAGCAGCGGCACGGCGAGCGCCACAAACCTCGATAGCAGGCCCAAGAGAGGGCGGGGAAATCGAGCCTGGACCCAGCAACCGCCCGCGGGGAGAGAAAGGGATGGATTTTCCACAGCACAGTGACCAGGTTTTGGAGCAATTGAATCATCAGAGGCACCTTGGGCTGCTCTGCGACTGCACATTTGTCGTGGACGGCATTGACTTTAAGGCGCACAAGGCGGTGCTGGCCGCGTGCAGCGAGTATTTCAGAACGTTATTCCTGGACCAGAAAGATGTGGTGCACCTGGACATCAGCAATGCAGCAGGTCTCGGCCAGGTGTTAGAATTCATGTACACGGCCAAGCTGAACCTAACCTCGACAAATGTTTTCGACGTACATTCAGTGGCTGGCTTCCTTCATATGCACAACATTGTCAGCACCTGTGCCTCTTTCATCGAAGGTAAGTCCTGCACGCCATCCCAGGCTATCACCAAAGAGGAGCCTTCTTTTTCAGCTAGTGGGCTAGAGACTCAGAGCAGTGATGGAAAACAGGAGAAATTGCAGGTCACAGAAAGCCCTGAAAAGGAAAAGAAGGACCCAGCTGATGAAGTGAGGGAGGAAGAGGCAGTGGAGTCAGAAGACGATGACACAACGATGGAGTATGAAGATGATGAAGACAAAGATTACAAGCCTGGTGACATGGTGAAAGATGCCGTCTCAAAGATATATGGTAAACGGCGACATCTTCCTGCCAGGAAAAGCACTTCAAATGACACCAAAGAATGCAACACTTCAGAGAATCCTGAAGAAGAGGCAACAGAAGATGAGCTCAAGGAGGCAGATAAAGAGGAAGATGATGATGACACTGAGATAAAAGAGAATGGGGAAGTGATGGCAGACAGTCACAGAGACAGTAAGACACACTCTGAGCTCAGTGAGAAGCTAGATGCTCCCTCAGAGTCAGAATCAACATTGGAGGATCAGGATGGTGCTGAGGATACCAGACGTCGCCGCTTTGGACCGTACATCGACCGCACGGAATCCCGTCCTTATGGATCAATAACACACAAGTGCAAGGACTGTGGGAAAGAGTTTACACACACAGGAAACTACAAGCGACACGTCCGCATCCACACTGGAGAGAAACCTTTCACCTGCAGGGAGTGCAATAAAGCATTCTCTGACCCTGCTGCCTGCAAAGCACATGAGAAAACACACAGTCCTGTTAAACCTCACTCCTGTGAGGAATGTGGGAAGAGCTATCGGCTGATCAGTTTGCTCAACCTGCATAAGAAGCGGCACACAGGTGAGGCCAAGTACACGTGCGACGACTGCAGGAAGACGTTCACCACCTCTGGCAATCTGAAACGCCACCAGCTGGTTCACAGTGGGGAGAAGCCTTACCAGTGCGACTACTGCGAGAGATCGTTCTCTGATCCCACTGCCAAAATGAGGCACCTGGAAATGCACGATGCTGACAAGGTTCACAAGTGCCCACACTGCGAGAAACGTTTTAATCAGCTGGGGAACCTGAAAGCCCACCTGAAGATTCACATCGTGGATGGACCCTTGAAGTGCAGGGAATGCGGGAAGCAGTTCACCACTTCAGGAAACCTTAAACGTCACCTGAGGATCCACAGTGGGGAGAAGCCGTATATCTGCCCACATTGCCAGCGAGCGTTTTCCGATCCTGGAGCATTGCAACGTCACGTGCGTATTCACACAGGTGAGAAGCCTTGTATCTGCATCATATGTGGGAAAAGCTTCACTCAGGCGAGCTCTCTAATTGCTCATATCCGGCAACACACGGGGGAGAAACCATACGTCTGTGATCGCTGTGGGAAAAGGTTTACCCAGTCCAGTCAGTTGGCCAATCACATTCGGCATCATGACAACATCCGGCCACACCAGTGCCATATCTGTAACAAGGCGTTCGTCAATGCCGGTGACCTCGCCAAACACGTCATCATCCATACCGGTGAAAAGCCCTATCTTTGTGACACATGTGGACGGGGCTTTAATCGCGTTGACAATCTGCGATCGCATGTTAAAACTGTCCATCAGGGAAAGATCGGCATTAAAAAAATCAAAACAAAAGATGAGGATGATGAAGAAGAAGAAGAAGAAGAAGAAGAAGAAGAAGAGGAAAGGAATATTGTCACTGTTACAACGGACACCATGGTTACCTTAGCAACTGAGGCACTGGCTGCTACTGCAGTGACCCAGCTGACAGTGGTTCCTGTGGCAACAGCAGTGACTGCAGATGAAACTGAGGTCCTAAAAGCGGAGATTACGAAGGCGGTGGAACAGGTTCAGGAAGCAGATCCCAATGCACACATCCTGTATGCCTGCGATTCTTGTGGGGAGAAATTCCTGGATGCCAATAGCCTGGCACAGCACGTGCGCATCCACACAGCCCAGGCCCTGGTTATGTTCCAGGCCGATACAGACTTTTACCAGCAATACAGCAACGGCAGTTGGCAAACTGAGCATGTCATCCAACCAGGAGAACTCCTGTTCCGAACACGAGATGGGACAGATCTCCCGCCCGCTGTCGCCGAACAAACTCAAGTTGAGAGCTGCCAGAATCCCTCGCAGTGAGGGCATTATATACGCACGCCAGACACATTGTGCAAAGATATGTAGCATAATAACATAGAAATGCACTGCCGTTACATCAACCATGCTGAATGCAACCATTCAGCTGTGACTTGCTCATTAAAGAATAGGAAGCTGCAAGACTGACTCCGTAACTGACTCCACTACTACATTTGAAGAGATTGTGCATTTCTCAAATTGAAACACATTGTCAATCGAAAATTAACACGGGCAACAACGCAGAAAATTCACAGCTGGAGGACTGTGACAAAACAGGACGATTGAAACTGACAGCACTTGCTGTTCAGCTGGACAGGGTTGTCCTGTTACAAAAACCTCTGATTTTTCTTCACTTTCAATGCACTAGGTCCAGCCCAGTGAGGGTTGGTGGTGGAGGGAGGAATTTGAGGTTTCAATACTCCTTGGGGTTTGGACCCACAATTGTGAAGCTGAAGTCAACATTATGCACTACATAGATCAGTCTAATGTATTGAGATGAGTACTAGGTGAGAGTACATTGTGTTGGTCACTCCTACGACTGCCAGCTCCTACCAGAACTCCAGTCCCCTGGTTGCCTCACAGATTGTGCAATGTTCTCCTGTGCTGGAGGGCTGAGCCACATAATATGTGTCGGGAAAGAAGTGGTTCTGTATTGTGGGGCAGCCCAGCTGATGGCCCATTTTAAGAATAAAAAGAAAATGTGGAGAGCATACATTTGGCATCAGCTTCTCTTGCTGGTTTAAAACAAAGCTGTCCAGAATCCTCCTAAAGCACTTCAGTGATTGGAACCATGTTCTGCAAAGCAGATGTGCCATTGGCACAACTTACTTGTTTAAAGAAAGACACTACTCTCCAACAATTATCACTGGCTTGGTATGCCAGTGCTGCATCGGTGATGTTTCAATCTTGCAGTTGCAGTAAGCTCTTATGTGATCTTCAAAACAAGTTCTGTGCTGCTCTGAATCTGGGCCTGAAAGTTGACACCACCTGGTATTGGCTGCGGGCGGGCTGTTAAGTGTGGGAAGAAAGTTTGTTAGTGATTCCCTCCTGCCACCCACCTATCCCAGCCATCAAACCTCAAACCAGTTGTGAGTCACTGAAACTGGAGTGACTGCTTTTCAGCACGCTTCAAACTATGCTCCGATGTTAACGTTTTTAGTTAGCATTAGCGTTTATATTCTTGGAATATAAACTGCCTATCTCATTAAGAGACTTTTCCCTTCTAAGCCACGTGATTTTCTTTTCTTTGATCGCGCAGATGAACTGCCATCTTTCTTTTTTCCCACCTGTTGCTATCATTCACTGTGGTTTTCACACTGGTTGGAATTCTCTCACCTTTCCAGCACTTGGGCTCTCAAACCATTACTTATTTAACAATATCCGAGAGCATCATTAGACCCAAGTGTTTGAGGTTGCCTCAGTTTCAGAGGGTCATTTCTGTTGTATACCAAGTGTCTCTGTAATGTCTCTTGGCCTGAATGTTGACTATGAAGTGGTGGAGACGTTTGATGCTTCAGTGAATTACCACAGCTGAATCTGAACAATGCAGGGATTTAAATCATGGTTCATGGTTATGAGATCCCAAGTCATTAATTTCCTTCCATTTGCACACATTAATCAAGCAGAACAAAGGTTGGCATGGGCCGTGTGTTGATTCCACCGTAAAATTCCTATTCTTAGGGGGCCAAGGCTTCTGGAAAGACTCTCTCTGAATCTGCGGTGTTGGCTTACCTCAACTAGTCCCTGTGCCTGACTCTGTTGTACACCTGTCTGTTGTATGTTTCCTCACCAGTCTAAGCGATATGTAGGAATTTTAAGATCTCTTGTGGGTTGCATGCTGGTGTCTCTGGCAATCAAAATGTTGATTGTCATTGCCTAAACTTGGTGTAAATGCTGCAAGAAGGAATGAGATATGAATGGTATAAACACCCCTTAAAAGCCTTTAGGTAATTTCTCTCTCTCTTCCCCCACCCCACGTCATGCAGGTTGCAGTGACTCATGTACATGGTATTATATCAAACTTATTTGAAAACTGACAATTAACTCAAGATGAATATTCAGTTCTCCACTCGCTACCTGTCTTGAGCCTTTCCTCCCATCGGAATGGGCACTTCTGTTTCTGTAAATAATTTTTAAAAGTTTAGATCAATTCCAAAAATATATAATAGATAAAAGCGATGCAGTTTTGTGAGTGAAGGTGTCAGGGTGCATTTCCTTTTCTCAATTTCCAAACTTTCTGGCTGCCTTATTTCATGTTATGGTCATCGGTTTCCCAGAGGTACTGCAGTTCCAGCTCCAACAATGATTTTCCTCTGACTTTTCCAAGCTGTGTAATTTACTGGGCCCAAGTTCACAGTAACTTTAGTTGGTTAACCCTATTTTGAACAGGATTCCAAAAGAGTTTAACTGATTACTTCAGGACTCCTCATGTTGTCTCCCTCATGGTGTGGGCAACTTCATTTAGTATATTACCTAACAGGTGGGGCCTTTGGAATTTCTTGCGACTCACAGTGGATCTAATACAGATTCAATTATTGAATATGGATCCGAATTAAAACAGATAATTGTTGCTAGCACTGCTGCCTACAGTGGTGAGGACCCAGGTTCGATCCCGGCTCTGGGTCACTGTCCGTGTAGAGTTTGCACGTTATCCTCGTGTTTGCGTGGGTTTCGTCCCCACAACCCAAAAATGTGCAGGCTAGGTGGATTGGCCACGCTAAATTGCCCCTCAATTGGAAAAAATAAATTGGGTACTCAAAAAAAATTTTTAAAGGGACAATTTTGCAGGGCTATAAAGAGGAAAGTCAGAGCCAAATTGCCACCTTCTGTGTTGAATGATTGTGAACTTCTTCCAATCAAAATAGCTCAGTGGCCAGATGGTGGCACTGTTACACAGTATGGAAAAGGACACACCAAAACCTTTGGGAAGTTTCAGAAACTAGGAGCTTTGTAGATTTAATGATCAGATTATCCTTCGACTATGGGGTAGCTAAATTCATTTACAAGTCTTCTATCCCTGAAGGTAACACATCAGAAATTAGGCACTAAAAATGCCTAAAACAGGCTTTTAATTCTGGGCGTGTCTGATTACTACTCAAACTGTGGTGAACAGAAACAGGTATTTTCCAGCAGTGAAACACATCCCCGTACAGACAGGAGATATCCCACATAATGACTTAATCTGTTTTGTTTCTGTGCAGTTAATGTAGTCTGCTTGTGCTGTCCCTTTGTTGCCACTGGTAGATGCTGCAGGACAGGATTTCAATGCATTCTGAACTGGCAAACATCACACGCAGCCGGGGCTATGTAACAATTACAAGAATGAAATGCAGATGACACAAAAATTGGCCGTGTAATTGATAGTGAAGGGCATAGCTGTCAACCCCAGAATGATATCAATGGTTTGGTTGAATGGGTAGAGAAGTGAAAAGGGGAATTCAATCTGGAAAAACGTGAGGTATTGCATTCGGGGAGGGTAAACAAAGCAAGTGAATGAATACTCAATAAATGGGAGGATAGTGAATGGGGTTGAGGATGTGAGTGACCTTGAAGTGCATGTGCACAGGTCCCTGAAGGTGGCAGGACAGGTGGCCAAGAAAGCATATGGAACACTTTCCTTTATTGGGTGAGGCATTGAATACAAAAGCAGGGATGTAATGATGGAACTGTATAAAACGCCGGTTAGGCCACAGCTGGAGTTCAGTGTATGCTTCTGGTCACCATATTACAGGGCGGACATAATTACTCTGGAGAGAGTGCAGAGAAGATTTACAAGAATGTTGCCAGGGCTTGCAAAATTGCAGCTATGAGGAGAATGGATAGACTAGGGTTGTTTGCCTTGGAACAGAGGCTAAGACATGATCTAAATGAGGTGTACAAAATTGAGAGGCCTAGACAGGAAATAACTTGTTTCCCCTAACTGAGGGGTTAATTACCACTGGGCATAGATTTAAGTTGATTAGTAGGAAGATTAGAGGGGGCATGAGGAAAAGCTTTTTCTCCCAGAGAGTGGTGGGCGTCTGGAATTCACTGCCTAAGTTGGTGGTTGAGGCTGAAACACTCAATTCATTTAAAAGGTGCCTGGATCTGCGTTTGAAGTGCTGTAACATGCAACGCTGCAGACCAGGTGCTGGAAAATAGGATTAAAATAAATAAGCGGCTAGTTTCTTTTTTCTCATTTGGTGGGCACAGACATGGGCTGAATGACCTTTTTCTACACCATGACCTATCTATGGTTCAGAGGAGTTTACCACAGCAAGGCTTTTAAACCTAAATGCTGTTTCTACAGAAATCCAAGGACTATCAGACAGAGTGCTTTATTAACATTTTTCTAATCTTGGAGGACTGAGAACTTTACTGTCATTGGTCTCGGACACTGATGTTGAGAGTCTGTACACACACAGTTTATTCCTGTATACTTATTACTGGGAAGGGTTTCAATACGGAACAATACCTCTCATATTGGAGAGCTTTTATTGAAAACAATAGTGCTGCACCTGTGTTTGGTTTACATCTTTAGATTCATATCAAAGATTAGATGTGCTCTTACGTCAGTGATTTGGTGCATGTAGGTCTCAAATGGCGCAACAATTGGCTCATGCAACAGTTTGACAACTGACCTCAGATTGGTGGCATCTGCAGCAGGGTAGAGATGAAAAGCAAAACTGTAAATGTTAGATTTTTGCACAGCACGCCAACCCGCACCTTAAAGAGAAACGCAGGCCAGTTGCAGCTGGGGACCTTTCATCAGAACTGCAAAGGGAATAAATGTCAACAATAACATCAATTAAAAGAAAAATAAATTTTAATCTCATAACGGCCTTCTCTGGTGGCAAGTACTGGAAACGTTACCAGGCATGCGAAGGTGCTATTCTGGCCATAGAGATTCTGATGACTTATTTTAAACGAACCTTTAGAAATTCCCCATTGTATTATGTAACCTGATCCACGGTAGGTAAAGTCTTAAATACACGTAATGGCACTTAAAAAATTCAAACATTTTTGTCTGAATTAATAAATCAGTGTTTGCAGATATAATAGCCATAGTAAATCTGCCTCCTACCTAGTAATTGTTTCCCCCAGAATCAGGCAAATTATTCTGGCATCCCAAAGAGTAGCCAATGTCTGGGAATTTTTTTGGGGGGGGAATGAATCCCTTGCTTTCTTTTATTCGTACATTGCACGAACTGTGCAATTGATTGTTTGTAAGATCTCTAACTTGTCAATGTTTCAATCCAGTACTCATTTAGTTCATCGGCCAAACAAATGACTCATCAGTCTGCTCAGGACAGCAATGTGTTAAGAAGCCAAACAGTTCATCTTACACAACTATCTATACTGGTAAGAATCAGGATAATTGATGCAGTGGGTTATCTCTATTTACTATTACGGAGCTTTCAAAGCCAAGTGCAAAACTGATCAATTTAGTTATTCTTAAAACCGTGCAGGACCTGGATCTAGCCAAACTAATTTGGGCCCAAATTAATCTAATGCTTGGTGCTGACGATTTCTCTGAGCTAGTGTGAAAGTCTGACTTTATGTGATTAGATTGGATTGGATTTATTGTCACGTGTACAGAGGTATAGTGAAAAGTATTGATCTGCGTACAGTCCAGACAGATTGTATCGTACATGAAAAAACATAGGACATGCACAATGTAACTACACAGGCAATGGGTGAGCATACAGAGTGTTAGGGCAGCACGGTGACTCAGTGGTTAGCACTGCTGTTTCACGGCTCCAAGGACCTGGGTTCGATTTCAGCCCTGGGTCACTGCCCGTGAGGATTTTTCTTTATAAATTTAGAGTACCCAATTATTTTTTCCCAATTATGGGACAATTTAGCACATCAATCCACCTAACCTGCACATTTTTGGGTTGTGGGAATGAAACCCACGCAGACATGGGGTGAATGTGCAAACTCCACACGGACAGTGACCCAGAGCAGGGATCGAACCCGAGTCGTCAGTGCCATAGGCAACAGTGCTAACCACTGGGCCACCCTGCTGCCCCCTGCCCGTGTGGAGTTTGCACATTCTTCCCATGTCTGCATAGTTCTCACCCCCACAACCCAAAAAGATGTGCAGGGTAGGTCAATTGGCCATGCGAAATTGCCTCTTGAAGTGTGTACAGTAAATTAAAAAAAGATTGTCATGAGGTATTGCATGTAAAATCCTGTTTATTAGCGTGAAATTATATATTGTCCTCTTCATTTGTATTAGTTACTTCCTTGTTAACCTCTTCCCCCCACTCCCACACAGTGGTAAAAATGTGGTGCAATTTGCAGTCTTACAGACCAGGAAGCTCACCTGTTCAATGGAAGGTTATTGCTGTTGATTGATAGTCCAAGGAATACAAGAAGTGGTAATGAATACAACTGACTGACTTGCTAGACCATTTCAGAAAGC
>XM_038773254.1
GTGCATGAATGACAAACAGTGACTAAATTCCATCCTATTCCCGTCACTTTCTTGGAATAACAACGTAATTCTTATGTTGCCAACTTGCACATTTCTTTACTTTTAAACAGGAGGCACTTCCCCCGCCCACGACGTCCAGTGCGGTCTCTTGTGTCGAGGCACAAGTGAGCTTCGAGCACTGAACACACCCTGTAGCTGGTGTCTGCCAAACCATGAGCGCCTGAGCTCTGTGGCTTCCCTCCGCTGACTAAAGTTCTCCTCCGTTCGCTCGGGCAGAATTCAGAACCAGCAGCACGGGTTGTGAAAGAGGGTGCGTGCAAACTCTGACAGTTTCTAACTCAGGGTTTAACTGCCTGGCTCACAATAAAAAGCAGGACCGTAGTTTAGTTACCAGGACTGCTGTGAAATCACTTTTGTGTGTTTCCCGAAATCGGTCCAAAATGCAGAAATGCAGGTGATCCTCAGAGTCAGACAACTTTCAATAAAGAAGAATTAAAGGAAGAATTATCAGGACAAGTTTGATACCACACACAAGACACACGCGAGGGGACCAGTACGAAATTAAGTTTATTGAAAAAAGAAGTTCCAGTCTTGTGTTCAACAATGAACAACTGTACTGTTGACCACAGTATCCATCAGATTCTGTTTCCCATCGTTTACACCTTTGTCTTCATTGTCGGCCTCCCAACTAATCTCCTGTCCCTGTACCACAGCTACCTGCAGATCAAACAAAAGAATGAGCTGGGAATCTATCTCTGCAATCTGACCATCTCAGACCTGTTGTATCTCTTTTCCTTGCCCTTCTGGGTTCAGTATATGCTGCAGCACGATGACTGGGTCCTCCCTCGAGCATTCTGCGTACTCAGTGGTTTATTCCTCTACCAGAATATCTACATCAGCATTGGCTTCCTCTGCTTCATCTCCATTAATCGCTTCCTCGCAGTGGCCTACCCTATGAAATATAAATTCTTACACACCAGGAGGGCTGCAGTGATCATCAGTGTTTTCATCTGGCTCAAGGAGATCCCTGCCTGTGCCTTTTACATCCAGTCCCAGGTTCTCAGTGTAGACAAGGAGAATGACACCTTGTGTTTCGAACAATATCCCATGCAGACAGAGGACAGATATTTAAATGCTTACAAGCTCTCGTTTGGGTTCTTGATTCCTTTAATTTTATTAATCTACTCTTACTACAAGGTGCTGATGGTGGTCCACAAGAGCCACGGGCTTGAAAAACAACGGAAATTAAGAATAAAAAAATTGGTATCTGGGACAATCATCATTGTCCTGGCTTGCTTTGTTCCTTATCACGTTTTTCTGATGGTCCGGACCATATCGGAACATGACTGTAAATTTGCAGATGCGGTTTTTGAAGCTTACCATTTTGGACTTCTGTTGACAAGTTTAAACTGCCTGGCTGATCCCATCTTGTACTGCTTCATATCTCCGAGCTCACAGGGCTGGTTAGGCAGATTCCTGGATCCTGTTGCAAACTTCCTTCCTTGCAGAAGAAGAAAAGAAATTGAGAATGTGGAGATGAAGATCAATTCACCAGGCACGGCCAAAATAAGTCTTGTGACTCAAAGACTCCAAAAACAGGAAGAAAATGATTATCAAAGTTCAACAAAAGCATGATTCGCTAATTAAACCTCTGATGGGATTTCAGTAAAAACAAAGTATGTATTTAGGTATGTAAAGGTCAACAGATAAAATGTGATGTGTAAAGGAAACACATTAAAAGAGCTCAAACAA
>XM_038773259.1
GTCAATGATTCACATTCCGAAGCTGTTGGTGGTTGGAGGGTAGATTACGAAAGACATAGGGTGGTGGGGGGTGGGAGTGACTGGTGTATATATAAAGATGTGGGAAAGCTAACTAACTGTTCGGAAGAGCTGCTTTTACAGCGTTATATTCACAATTGCACTAAAGGTAAACTCCTACTTTGATTGACTGCTGAATCCAAGTGAATTGAGATTTGTACCACACGCTGTTCACGCTGAAGGAGGAGGATGTCACAGTGCAAGATGTTGGGGCTCCTGCTGCTGGTCCACTTTTCCATTTCCCCTTGCTTCGCAAAGTCCGACTGTGTGGTGAGCAATTTCCAAGTGAAAGAAAACTTCAACAAGACCAGGTATGCGGGGAAATGGCACGCCTTCGCAAAGAAGGACCCAGTGGGCATTTTTCTGGAGAGTAACATTCACGCCGAGTTCAAGATTGAAAACGAGACGATGACCGCCAAAGCGATTGGACTGGTTACCTTACTGCCCGAGTGGATCGTGTGCGCCGAAATGATGGGGACTTTCAACAACACAGAAGACCCCGCCAAGTTCAAACTGAAATATTGGGGAGCAGCCGAGCACCTCCAGAAAGGCAATGATGATCACTGGATTATTGACACAGATTACGATAACTATGCCATCACATATACGTGTCGAAAGCTGAATGATAACGGAACTTGTGCAGATAGTTACTCATTTGTATTCTCGCGGGATCTTAAAGGACTGACCTCTGAATCACAGCGCGTTGTCCGAAAATGGCAGGATCACCTCTGCCTGGCATACAGATACAGGCGTGTTGCTCAAACAGGTGCGTGCCCTTAGATCCACTGGATTATTGTAACTTTGGCAAAGGTGGTGGCTGGGAACGTCCATCTGCAACACCGCACCAGGACCAGTTGTCATCACCTTGTGAATATATTTTTCTAAAGCTCGCATTTTTAATACAAGTGGATTTCCAGTCATGTATTACTCTTCCAATAAAGTTATGACAAACATTTGTGTATATACGTTCCTGCAGTTTTAGATGTTCGAGTCAATTTTGTGGGTCTGGCCAATGATAGAAGTGAGAAAAAAAATGTTTAGCAAAAGAGCTCAATCATTTCTTTTTAAGTTGTCACATAATGGACGGAATTTTATGGCCCTGTGGTGGAGGGAGCGGGGCTGGAAGATGCGGCCAACCATTCAAACGTCCATTGACTTCGACGGGAGCGGAAAATCCCACTGGTGGAAAATTCCACCTCGTGTAATTATCAGGTTGGCAGAAGGTGAACCCCAATTCTTTTCATCCAGCAATCCTTGCTTCTCATACAAGTTCTTTAAGGAATTGTCAGATCTGTCGTTAACTACTTAGCATTAATCCTGCAGCAAGTGTGACACAAAGAACAACCTCCCTCTTTCGGTGTTAGATTTAACAAGAGTGAAGAGAGACCTAAAACTCCAAACATAATGCGTACAACAATTTGTAACTTTGGAAACCACGTGTCTATTATAATTCACCTGCTTCTCCCACCAGAATACATAATCAGAGTTCCTTGATCCAGTCAGGCAATTTACTCCATAAAGATTGTTTTGTACATTTTGCTGGTTGAAAATTTAGTCACAAATAACAGAAGGTGCAGGTTGTGACTCCTGAATTCTGACGTTGGTGTTTGCATGTTCTGTAGCTGTCTTGTCTCTGCTTTTAAAATGAAAGAAACAAAGCAGACGTTGCCATTCACCCCTAAATTGAGTGGCACCGTATAAAATAGGATTCAGAGCCGAGTTGGTGAATGTAAATGCACAGACCCAGAAAAACAAGGTGGAGGTGAGGAACAAGTCCCTTTTAAAGTTCTGTACTAGAAGCAGGAAGATAATCAGAGAAATGGGTGTCCACATGATAAAGAAAGACGTCATGAGAATCAGGAGAGTCCGGAAGAGCCAATAATCCTGTTTGGAAACTCGAATTTGTCGTTGGTTTTCCGAGCTTGGCCGCCTGGCTTGCAATTTTTTCCGGGCAGCTTTGGTTATCTGTGTGTGGAAGAGACCATATCATTACACCGTCAAAGAAGGAAAATGAAAGCTTACACCCAATGTGTGGTTCCAGACAGTGGGCTGAATTCTCTGGGAGACTGAGGGAGGTTTATCCGGCCCGCACGCCGTCGCGATTCTCCATTTTGCCGGCCGGTTAATGGGGTTTCCCATTGTGGGGCAGCCCCACACCATCAGGAAACCCCCGTGCTGGCGGTAAAACAGAGGATCCCGACGGCGGAGAATTCAGCCCTATGTTCCCCTGCCGGAGCTGATTCGCTACTATTTCGAGCTGGCGCTGGGTGTGGTGCCCAGAATTTATGCATGGTGGGGATAGCAAGCCATTCTGTTGCGAATCATGCAAACGGGCCCCCAGTTTGAGCAGCTGGCCCAAAAATGA
>XM_038773266.1
GACAAACAGAGAGACAGAGAGGCAGACAGAGACAGAGAGAAACAAAAAGACGGAGACAGCGAGAGGAAGGGAGGGTGAGAGACAGAGAGGGAAAAACAGAGAGAGACGGAAAGATTGAAACAAGTGGCGGACCCTCAGACTGGGACTGTCTGGCTTGACAGGATGGAACTGCTACCCCGAGCAGCAATTCTCATTTACTCTCTCTCCATCCTTTGTCAGATGGTGGGGGTTCGCAGTGACGATGATGAGTGTGTCTCCAGTGAACACTGCTCCAACCTGGAGTCCCACCTGACGAGTCTGTGGTATGTCTGGTTACTGCTGGTCCTCTCTCTGCTATTGGTCCTGTGCGGAATCCTCACAAGCTGTCTGCGGTGCTGCGGAAGAAGACAGCAGGAGGCCGGAACATTGAGCCCACGACCATATGAAGTCACTGTCATCACCCTGGACCAGGACAACACTATTCACAGCACCATCCAGAACACCATCACCTCGATCCAGTCTCTGTTTGCACCTAGTGCTCGACGCATTTTCACGGTGACCCGTTGCCACAATGCAGCCCCTGCCCGCGAGAACCCTCCAGGTTATGAGGAGGCACTGGAGAGAGTCGAAGTTCCCAAAGTGCCTGAGGAGGGAGCTGGACCGAGGGGGATGATGGAGGCAGGAAGATAAGTTTCTGCCGATGTACTTTGGACGCCTGCCTACCCCTCCCTGAAGCCTAGCCTGAAGCTGCTCAGCATTTAGTTCCCTTCTCTTTGGATCCAGTCTGTAATTTGTGCTGCCAATCACCGCCTGTCAACTGTGATTAGTACAATAAAAATAAAGTTTTCAAAT
>XM_038773269.1
TTAAAGATTAATCCACACTCGATGTCTGGATAACATTTTTCCTCCATGCCTATGCATTGACAATTTGACTTCTGGTAAATTCGCTTTTTTTAGCATAAAATCAAGGTTTTCATTACCGTCAAATATCCCAGGTCCAACCATTATATCTGTCAGCATGGCAAGGGTTATGGCTCTGGTTTATGTTTGTGTGATCTTGCATGCAGCTCTGCCATTAACAAAATCCACCGATTGGTATTACGGTGAAACAGATGATGAAGATGACCCTGATGATCCAGATTTACAGGATGAAGAGAACACCATAAATTCAACAGACTCCAGATGGTTATTTGAAGATTCGGAGGAAGAAGATCCTTGTTTAATAAATCCTTGTGAGAACGAGGGTACCTGTGAAGCGAAAGGGAACGATTTCATATGTCACTGTCATCCTCTCTATATAGGAAAGACCTGTCAAATAGTGAAAAATCCGTGTAAGAAGAATACATGCAAGCATGGAGAGTGTGTCCTCAATGCTGTTCAACCATACTTCAAGTGTAAATGCAACTACCCATTCAAACCGCCAAACTGTAGAAAACCAATTCGCACGTGCTCAATAAACCCTTGTAAAAATGGTGGAATCTGCAGAATTGGCCGAACAAGAAGATCTTTCGTCTGCATGTGTCCAAAATCATTCACAGGACAGTATTGTGAAACAGATACCAATGACTGTTATGAGGAAAACGGCGAAAACTACAGAGGCAATGTTGGTACAACGGAACAGGGCAGAATGTGTTTATACTGGAGTTCACACTTGCTTCTGAGGAAAAATATCAATATATTTGGGGAAAAGGCTGAAGAAAATGGCCTTGGCGATCACAGGTTTTGTAGGAATCCGGATGATGACAATAAACCTTGGTGCTTTTTTCAAGAACAAAATGGAAAATTGAAATGGGATTTCTGTGCAATTTCTCAGTGTGCGAGAGAAACAACAGTAGCACCCGAGACTGTCACGACAACGGTGCTCCCTACGGCTTTCGAAAGCTGTGGGGAAGTAAGCTTAAGAAGCACCTTAAGTCGCATCTATGGTGGGACAAAGACAGCCCGTGGAAGGCACCCGTGGCAGGCATCTGTGCAACTAAAAGTTCCAATAAGTATTTTTGATGCAGGGCATCAATGTGGAGGAGCCTTGATTGCACCCTGTTGGGTTCTTACTGCAGCCCACTGCTTGGATGCAAGCAGCGAAGCCCAGCATTATCAAATAATTCTTGGGAAACACAATATAGATGAAACAGAACTAAATGAACAGAAGTTCGACATTGAGCAAATTATTATGCATCCAGACTATGAAGAGACAGACACTGCCTTGCGTAGTGATATTGCCTTATTGAAATTGAAAAATGTTGGAGGACAGTGCAGCAAGGAAACCAAATTTGTCAGAACAATATGTTTGCCAAATGTTGCTTTACCCCTCACTTCGGAGTGTTACATTGCAGGATGGGGCACAATTGAAACAGGAAACAGTTCAAAATATTTATTGGATGCATCTGTAAAACTCATCTCTCAACGAGCTTGTAATAAAGGAGCATCTTACAATGGCGTCATTGATGAAACCATGATCTGCGCAGGAAATTTAGAACAGGGAAAAGTGGATTCTTGCCAGGGTGATTCTGGAGGACCGCTGTCATGCGTGATAAATGGACAGTACCAGGTCTATGGAATAGTGAGCTGGGGTGACCGCTGTGGAATAAAAAATAAACCTGGTGTTTATGCCCGTGTCATAACATTCGTCAACTGGATTCAAGAAATAATATACTAGTGGCTAATTTTTCAACATGGAAATTAAATTGAATATTCTTCAGTGTCATCTGCACTATTCTGTTGAAAGGACTTAAATAATTCTCAAGGAAAATGACTGCAGGCTTTGCTACCTAACCTGTTTCTTAGTTGTTTTAAAATGATTACTTCTCCCAAAAAGTAGTTTGTAATCATCCCATCCTCGTCGCCAGTTTAAGGACACGGGGAGTCCACACTGTGTAAAATAAGAACAAAGCTTTATTTACACAAACAATATATACACTACCTGGTAGATCCCTAATGGGTTCCTTTCTCTTTGGTTGGTCCCTAACTGACAGACCTTATACACATTGGTTAATTGAGATACCCCGCCCATAGCAGGGTACTCCGCAAGGAGCACGGGAAGACAAGCATTTCCACCTTTAGGTCCCGTGCGAGATATTACAGAAAACATTGTTCATAAACAGAGAAGTGTGTCATTATCATCTCAGCTGGAAATGAGTTAATGATTCTAAAACCAAGATACTAAAAGTCTCAATTTTCATAAGGCAAAGGATGAGATGAAATAAACTATCACACTGATTATAGAAAGGCTGAAAAATGTTGCACATTGTATTTTTAATAAACTGAAGCACAATAATTGTCTTTTCATTTATTCTCCTCGTGTTACACCAAACGAAACTGAATTTCATATTTGCATTTATCATTACAACACTCGTAAACAATTTGCTGGAGGGGAGTCTATAACAAGAGTTCTAATTACTGTCTATAATGTTATCGTACCCTTTGGGTGGCATTGTCCCAGGAATTGTTCAAATCCGATTTCGGGCAGGGAAAGCGGTGTTTGATCCAGACACGCCAATGCGGCTTTTCCCGCAGTATTGTGCAGCACATGTTTTGAAAATGCAGAGGCATCAGGTTTCTCATCCCAGTACCTCTGGTGGGCAGCCTTTGATTCGCCTGCCCTGTCATGACGTCAGATCTTCAGTAATCCGGGCGCTATATTTAAAGGCTGCTCCTGCACAGGGCAAGCACTCTCCAAGGAATAGGAAG
>XM_038773272.1
ATTCACTTCAAACCGGAAACAGAGGGGCTGAGTTGAACACATTAGTAGCGAGCAAGCAAGCAAGCAAGCAGTCAGCACACCACCGCCAGTTTGTGTTTGACACTGGGGGATTTGGAGGTTGTAAGCCAGGCCTCGCCAGTAGAATGGGCAACAAGCTCTCTTGTATTCCAAAGAGGAGGCAACGCCCAAGGAAGAGGGCAAAAACACCGAGGAATGAATGGGATCAAGAACGGCCGGATATTTATGCCGAGGTGAAAAAGAAGCCAGCAACTAATCAGAATCAACCTGATTCCACCCCGCAGGCACAAACACGCCCAGCGAAGGAACCAAAGCAAAATGATAAAGTGGATATAGAATCTAGACTACTCAACTACCCCATCATAGGATGGAAGGAAAGTGGGGTGAAGCTGGAGGACCTGGGGAAAATGATTCATTATTCCAGGGTTAAAATCTGCCATCAACCCTGCAAGGATATCAATGACAGATGCTTGGCATTATTCCAGAACCACCTGATTATTCTCTCTGAGGATTTCCGTGGCTTCAGCTACCAGGGCATGCTGGCTTTAGCAGGGATTATGGGGAATAGCATGGAGAATACCAACAGCACTTCAGAGCAGAACCACGCATTTCAAATTACAGGACCACTAATACATCCCTTCACAGTCTACTGTTCCACTGAGGAGCAAGTGAAGGAGTGGCTTTATCATCTCAGCAAGCAAAGACAAGTGAACAGCAAGGTTGTAGATGCACCTCGAACACAAGCATGCAGAGCGCTCGATCAGAATCGCCTGGGACAACCCACTAAAAATGTTGATGTGAGAACGTTAATTCTGAACCGACCAATCCAAGGAGGCGAAAGGGGTCGCATTGATTCATTGGGCAGCATTGCCTGGATATCGGAGGCTAAGTTGCAGCATTTACCGTCTCAGGACCAACATGATTGTCTTTTGATTCTCTTCTCAACAACCCTTCTCATTTTGTCTGAAGAACACCAGGTGCTACATTATAAGGGTGAGCTCCCACTTAACTCTATAACAATATTTGAAGAGGATGAATCTGACAACGATCCATACACATTCCTGATAGTAGGTAAAATGATCAACCACATCATGGTGACGTCCAAGAATAGAACAGCTCACCAAAACATAATACATCACCTGGATTCTGCAGGGGTCAGAGTTCAAAAAGCTTCCCAGGTCAACAAAGGACGTGATTGCAAACGCTCTCCAGAATGCAGAGCTCAGCTTGCAGATAAGCACAGACCTTCACTGGAACCACACAGCAGCCCGACAGTGTACGGTATATTCACGTTCCCCCAGAAACCTGTCGAAATGATTTCTGTGTCTGAAGATCTGCCCACGCCGGTTACTGACAATGCGCTGGGTCCACTCACCTCTCCTGACTATGCTGAGCCTTACACACCTCCTCCCCGAACATTCTTAGCACCAGCTGAACCTTTAAAACAGAATTCATCTGCATACAAGCACAATTCTTCACCCTTGCCAATCCGTGGAAGCAGTATGAGATTCTCAGACCGCAGAGCGTTTACCCTGTCCCAGCCTCCACCTCTACCTTCAGAACGTTGCTGGTCACCAGCTTATGCGGAACCCTTTACAGCACGGAGAATGCAGCCACTGTCTCCTGGGAACGGATCCTCTCACAGAGATATGGTAAACAGCCAAGATTCATCCAAAAAACATCCTATATCAGGATCCAACATCTCCAGATTATCTCCTATTTCAATGCAGCCTTGCAACAACACAAACAACTATTGTTCACCTCTTGATAAGAATTTGAACAACCTCCTATCTCCAACGTATGCTGTGCCTTATGTCCCGTTTAAGTTACGACCAGCCCCTCCTGCAAAACCTGTTTGGCTTAGAGAGTCCATGTCCAGACCCAATTCTTCATCATTACCACACAGAGGGGGGGATCGGAATGTACCACTCCGTGAGACCCTTGCCTTGCCACAGTCACCAGCCAAACCCAATTGTGGCTTTGGAAAGGATCTCAACTCATTCACGGCCCGTCACCGCGATGTCCCGTTGTCGCCGCTATACGCTCAGCCCTTTAAAGTTGCCAGGAGGCAGCTAGCCCCGCCTACCGTCAGTCTCTCTGCTGCAGGCCTTGCAAGCAAACAAAATGGTTCATTAGTAAAAGACCAATGGAGTAACATGCACATATTGGGACTGGAACGTTTACCCCGTTCTTCTCTGCCATCAAGTTCTCTGTCAGGCAGCAGCTCCTGTTCATACCTGGAGGAAAACCCCTTGACAAACCCTCTGTCCCCACCATACGCTGAACCATATCTTCCTCAGTCAATGTTCCCCGCTGACCATTTCTGGATGACCAAAGAAGGATCGCCGAGAGGAAGTACTGATTTTTCTGTCCAATGCTTAAAAGATGACTCCTCTGAATATTATGCAATTATCCAACTTTTAGACAGCTATCGAGAAGGAAGGGGCATAAGTTGGTACAGTGATGATAGCAGGTTCTCGATGACATCGTCTGAACACACATACGCAGAACTGGAAAGTGTCCCAGATGACTCCGACTATGAGTTTTGGGAATTTGACATCAAACAACAAGACATTCCGCATCTTTCTGCTCCGACCCTTATGAAGCTACGTCAGCGAGGGATCAATGATTCGCGGCTACAGGGAAGGGTGCACAGATGGTCATGAACACCTTCTAGGAACTCTTGCTTGACCATTTTTTTTGGAAGACTGCCCCAGGAGTGGAATGCGCCAATACGTACGCAGGTATCCCTGGGCGAGAACCTGCCTGGGTTTCTCCTTTCTGTTGAGCTCTCCGGTCAATGCCAATGCTGCCCTGCTTGAAAGAGAAATTCAGAGAACCTTCGAAATGTCTTCTTTGCTTCCCGCCCCCCCCCCCCCCCCCCCCCCCCCCCCCAAAGATATTTGAGAGTTGAGAAAACACGACCTGGAGGGAGAGACAGCTTTTGGCCACCTGGATGGAGTATTCGTTCCACCTTCAGCCTCCAGCGCACTGAGGCAGAGTGTTTACTTTGCGGCCTGTAACTCTGGGCTCGATTAAGGCGCAAAACAATTACAATATTTGTGAAATAATTCATGATGTGAGCCGGTCTTATGTCATTCTCTTGTGTTAATATTGTTAATGTTCATATTTTTAATAATATTTCTATTTGCTTTGTTAAAATATTGTTCAATGCATTAAATGTAACGACAGGTAAAAGGGCACTGTGATAACCCTGACTAAACTTTATTCTAATAACTTGCCTGAAATTGTGTGTTCGTAACAAATTATGTATAATTATTATGCAATTTTTTTATAATGCTGAACCATTTTAATAAAGCTTCCTGTGGTGTTATTATTTGTGTCATTTCTCATTTTCGCGCATAAAGCCTTGGCAGGGGAGAATTGTTTCTTTTTAAATTTAGAGTATCAATTCTTTTTTTCCAATTAAGGGGCAATTTAGCATGGCCAATCCATCTACCCTGCACATCTTTTTGGGTTGTGTGGGTGAGACCCACACAGACATGGGGAAAGTGTGCAAACTCCACACAGACAGTGACCCAGAGCCGGGATCGAACCTGGCACCCGTGAGACTGCAGAGCTAACCACTGCGCTACCGTGCTTCCCTTGCAGAGGAGAATTCTGTTTTCGAACACAAAATGAGTTTCAAGCAGGTCCCAAACCCCCGGCCCTGACATTGTTAATGAGACTTTGTCTTGGAGAAATTACTCTGATCATTTAAGGTGTGTTATACATTGTAAACTAAATAGTTAACCAAAACGTTCAGCTTGTCTAAAGTGTCGTGCTGTTTGCAAATCTTTGTATTCGGTAAAGGCTTCAATTTTTT
>XM_038773277.1
ATACGTCACAGGGCCCTCGGCCCCCATTTTGCCTCCCGCCCGCCAGCAGCGCGGGGCCAACCCAGGAGGATGGTGACCGTGAGCGAGGACGATGGCGGCGGCGGCTGTCTATAAAAGGCCGGGAGCGTCGAGCCAAGTGAGCTGGTGGGGGAAAAAAAAATTGAGGGAAGGAAGCGAGATAATATATTTTTTATTTCCCCGATGGAATTTGAAAACGATGGAGTGAGGATCGAAGTACCGGAGCGGCCTGAAGCGATCGCCAACGGTAACGGCAAGGCCAGCGGCGGCGGCAGCAGCAGCAGCATCGCGGCCGGCTCGGTGGCTGGCGCCCGCAAGTCGCCGGCTCTGGCCTCCGCGCCGCCTCTCTTCCACATCTTGGTGAAACCGCCGTCCCCGCCCAGCCGTCTTTTAAATATTATGGACAATTTCTCGGATGAGAAGAACAACAGCAGCAGCAGCAGCAGCAACAACGGCGAGGTAGAGTACGAGAGCCTTCCCGAGACCGCTTCCACCTCCACCCACATGATCGCCGGAGCGGTGGCCGGTGTCCTGGAGCATTGCGTGATGTACCCCATCGACTGCGTCAAGACGCGAATGCAGAGCCTCCAGCCAGACCCAGCAGCCCGGTACAGGAATGTAATGGATGCCTTGAAGAGGATTGTCCGCACCGAAGGATTTTGGAGGCCAATGAGGGGATTAAATGTGACTGCCACTGGTGCTGGGCCAGCACATGCTCTCTACTTTGCGTGCTATGAAAAAATTAAAAAGACACTGAGTGATACCATTCATCCGGGTGGCAATAGTCACATAGCTAATGGTGCAGCAGGATGTGTGGCGACTTTGTTTCATGATGCGGCCATGAACCCTGCTGAAGTGGTGAAGCAAAGGATGCAGATGTACAACTCCCCCTACAAACGTGTCTTGGACTGTATGAGGACCGTGTGGAAAAATGAAGGGGCTGGAGCATTCTATCGAAGCTACACCACCCAACTAACTATGAACATCCCCTTCCAGGCTGTTCATTTCATGACTTATGAGTTCCTGCAGGAGAAATTGAATCCGCACAGACAATACAACCCCTCCTCGCACATGCTCTCAGGAGCTATGGCAGGGGCTGTCTCAGCAGCGGTAACAACACCACTGGACGTTTGCAAAACACTACTAAACACGCAGGAATCCCTGGCTCTAAACTCCCTCAACATCAGCGGACATCTTTCTGGCATGGCAAATGCCTTCAGGACGGTTTACCGGCTGGGTGGTATCCCAGCGTATTTTAAGGGGGTTCAGGCCAGAGTTATCTATCAGATGCCATCTACAGCTATTGCCTGGTCTGTGTATGAGTTCTTCAAATACTTCATTAGCAAACATCACCGTGAAAGAAGGTCAACATACTGAAGTTCAATGAGCCAGCACTGATGCCATAGAAACTTATTTGGACTTCATTGCTCCTATCTTTCCATTGTTGCACCCTTTTTAATGAGGGAATCTGGCAGTAGAGCTGACCCAAGCTGCACTCTTTCAATTGAGTAGAATTATCACCATGTCTCCTGACCACAATGTCAAACCAAAGTTTGTGTATTTGCTGTAACATCTAAAATGACAGGTAGACTTGGCCGTTGTCGACAAGGAAAACGCACAGGTATTTGCTGCTGGCAAGTGTTGGGCACATTTAAAGGCCAAACAATTGTTTTAAGATTTTTCCTTTTGGATACTTTTTTTCCTCCTCCAGTTTGCTGGGCTGGTTTAAACAATGTTTTTTTAAAAAAAAGCACATACAAGTTTACATGTTTAGCAAAGCGTCAACTGTTGCACCTATGTATGTATGTATGTGTCCTGTACCAAGTACTTCAACCACTGCCAAGGTAGGCATCAAACTGCTTAGCACAAAGCAAATACTGTTTGTTTTCAAAACTGTATTTCCCTGCACTCTTTGTACTACATCAAGCTTTTTCATGCCTACATTTGCATCAGCGATGTACCTAAATCAGAACTGAAATGTAGCCCTTTATATTCACTGGAATATTATTCTGGAATTATTTTATCCAGCTAAATTCTTTGATGTAGAAAAAAGGGTTTTCACAAGGAAGATGATTAAACAAAAAGCCAAGAAATGTTGTGTTGTCATTTCTCAAAAAGTTAGAAGTTTTTATTCTTTGGTCCTGACACTGGTATGTTGTGGAGTTACCATGTTGATTTTGCATGCCCCACCATGATGTGCAATAAAATTAAAATCTGCAATTTGGTTACCTTTAGGATTTGAGTTCTGAGGAAGTTAACTGCCAATCTCGGCACTTGGTCTTGTACCATTAAGTCACACTGCATATCAGTATATCAAGGTGTACAGTTGAGCAAATTAATCTATTATGCAGGATGAAGGCAGATAACTCAAATCTGAGGTTATATTACACTACCAATCAACAGTGCCTTCAAGGAGGCTTGAGAGTAATAAAATCTTGGTTTCTATTTTACAAATATCTGGTGAGTTCAACGCCTTCACGGCTAGTTTCTTTGCATAAGGCACAATGGCGTACTCCTACATTCTCTGGAGAAAAATCTTTCACCTATGTATTATTGCTTTGGAGGGGCAGCACGGTGGCACAGTTGTTAGCATTGGGACTAAAAAGCTGATGATCCGGGTTCGAATCCCAGACCTGGGTCCCCCTCCATGTGGAGTTTGCACATTCTCCCCGTGATTGCGCGAGTTTTGCCCCCACAACCCAAAGATGTGCAGTTTAGGTGGATTGACCATGCTAAATTGGCCCTTAATTGGAAAAAATATATAATTAGGTACTCTAAATTTAAATATATATATTGTTTTCGACTATGAAATAAGTGTGTTAAACAAAGTTGACTGAGTATATACTGTGCAAAAACAAGTAAATTAGTAATGGTAGTTCAGATCCCATCACTGCAAATTGTGTTAACTAAACCTGATTAGTTGTAGGCTAGAAAATTAATTATTGCAAATTTCTGGATTGTTATAATACAACTGGTTCTTTAAAGTTCTTCAAGGAATGAACTTTCCACCCCTACATGGTTTCTGCTTACATATGGCTAGCTTCCAATCAGTGTTGTTGAGTTTTTTTGCCACGAAGCAACCCAGCAAACAACACAATAACTGTAGAAAGCCCACCATCACAACTTGGGGCCATTATGAACAATACATTTTGCCGAACCAACACCTCACATTAGAAGGGTGATTTGGATCTGAAACATTAACTGTTTATCTCCACAGATGCTGCCAGACATAGACACAGAACAGGCCCTTCAGCCCTCAATGTTGTGCCGAGCAATGATCACCCTACTCAAACGCACGTATCCACCCTATACCCGTAACCCAACAACCCCCCCCCCCCCCCCCCCCCCCACCTTACTATTAGAACACTACGGGCAATTTAGCATGGCCAATCCACCTAGCCCGCACATCTTTGGACTGTGGGAGGAAACCGGAGCATCCGGAGGAAACCCACGCACACGGGGAGGACGTGCAGACTCCACACAGACAGTGACCCAGCCGGGAATCGAACCTGGGACCCTGGAGCTGTGAAGCATTTATGCTAACCACCATGCTACTGTGCTGCCCCAAACCTGCTGAGTTTATCCAGATTTCTAACATCTGCAATATTGCTCTCATTCTGATCCCTGTGTCTATATTTGGTCAACTTCATTGTTCCTTAGTGACACTGGTATTTTTGATTTGATTTCCCCTTTTAAACCCATTTTGCTTTTGAGCCTATACCAGGCAGATGCGATCATAATCTTTAATATTTTTCCCAGAATCAAATTCTGGCTCCAAAAACTGTAACTTTCACTTATTTTATAAAACATGGAGCAGAGTCACAGGACTGCTAATTAGTTTTAAAAAGAGAAAAATATTGGATTATAATAAATACTCCTCTGCTCCCTTTGATGTAAAAAATTTCACAGTTTTTAGGATTGATAAGAAATGCAAAGTACATCTTAAACTACAATGGTCTCATTATTACAAAGTCCACTTTAAGCACAAGATGACTGGTCAAATATACACACTGTTCTGAACCCAAGTTAGTGTCTGTAGATTTCTCCTCCGAAACTGGCTGTCACGTGAGTTTCGAAACTGCACTCCAAGAGTACACTTTAAAATCTTCTCTGATAATTATGCTTTTCCTTAGCGGTTTGCACTCCGAAATCCAGACCAGGTTTTCCAAATGACACTTCTAAACAAAGCTTCCACTCCAATTTTAACAGCGAATCCAATCCAGGAATTTGCACCAAGCCCTTTTAGGATTTTAGTTCTGACTGGATGCAAACTGCTCACAATTGATTTAATTTTCAATTCCTAGACCGTATTAAAATAGCATCAAACGTTTCATCTACATCTGAAATCTGCTGTCCCACTTTGTGATTGTGCCTTTAACACAGAACACATTGTTTACTCTTGAATTCTTCTGAACAATACCTTGGTCTCTGTTCTGTCAACTCCAATTGTCATAAAGGTTCACCCTGTTCCAATTGCTAGGTTATTTGGACTGTAACTTGTACTTGAGGAAGCCTACCTCTTTGCAGCTCCCATCCTGTCAAGTCTTTTGACCGGCAGAGTTGAGAGATATTCACTTGCGATCTAAATTGAACCAACCGGCCAGGCGTGATCTAGATTACTGTAACAAGTGGGTGTGCTGTCATTGTACAATGATAAATTGATGTTTGCATTCACTGCAGAAAAATAATCTGCGCCGATCACCCGAGTAAAATCCTGGCCCCGGGTCACTGTCCGCGTAGAGTTTGCACATTCTTCCCGTGTCTGCGTGGGTCTCGCCCCCACAGCCTAAAAAGATGTGCAGGCTAGGTGGTTGGCTATGCTAAATTGCCCATTAGTAATAATAACTTGTCACAAGTAGGCCTCAATGAAAAGGCCCTAGTCGCCACATTCCGGCACCTGTTCAGGGAGGCTGGTGCGGGAATTGAACCCACGCTGCTGGCATGGTTCTGCATTGCAAGCCAGCTATTTAGCCCACTGTGCTAAACCAGCCCCATATAGGATAAAAAAAGAATTGGGTACTCATTTAAACTGAATAAAGGAATCTCACATGGTGTGTGATGGAAAGTAACTTGCACAGTAAGGAGCATGAACTGAGGCCATCAGGACCATTGAATAAATTGGAGAATTTAATGTCTACATTCTCCAAAAATGCATGTTCTATGTTCTGCCCTGATGGCTAACCAAAATCCTTATTATCCATGACATTCAAACTTTCTGGGGGCTGCACTGTGGTCAGCACTGCTGCCTCATGGCCCAAGGACCCGGGGTTGATCCCTGCCCCAAGTCACTGTCATTTAAGAGTTTGCACATTCTCCCCGTGTCTGCGTGAGTCTCACCTTCTCAACCCAAAGGTTTTTAATAATCTTTATTGTCACAAGTACGCTTGCATTGCATTGAAGTTACTGTGAAAAGTCCCTAGTCGCCACATTCCGGCACTTGTTCGGGTACACCGAGGGAGGTGCTGTGAAGCCACAGTGCTAACTAATGTGCTGCCCTTGTGCTGTGCAGAGTAGGTGGATTGGCCACATTAAATTGCCCGTTAATTGGAAAAAACAATTGGATACTCTAAATTTATTTAAAAAAAACATTCAAACTTTCTAATGACCAGCACGTTTTGCTCAAATAAGAGCTGTTATTGCTAGTGTCTCCGGGTGGGTGGAATTCTCCCAAGCAATTTTCGTTCCTGTTAAGACTGGATTAACTGGGACTGTGCAGTGGTCATTTCTACTAATACTGTCCTGGACAGATGCACCTGCAGCAGGTAAGATTGGTGACAGCGAGGTCAGTAGGTTTTTCTTCTCTTGGTTCCCTCATTGACAGCAGCAGACCAAGTCTAACTTATGACCTTCAGACGACTGCCAGTTCAGTACATCTTGGTGGTGGACATCAAAGTCCATCACCCAGAGTACATTCTCTGTCCTTCCTACCCTCGACATTTCTTCCAACTGGTATCCAACACAGGAGCACTGATTCACAAACAGTAGGTTGAAATTAGGAGGTTTCTTTGTTAGCAACTCCCAACTTCTTGCATGGCACTTCGCCTATTATTATTTTTTCCAATTAAGGTGCAATTTAGCTTGGCCAATCACCTAACCTGCACATCTTTGGGTTGTGGAGGTGAGACCGACACAGACACTGGGAGTATGTGCAAACTCCACTCGAGCCTGGGCCCTCGATGCTGTGAGGTACCAGTGCTAACCACCGGGCCGCCCCCTTATTCAGCACTTTCACTCACTTCCTGCTGCACATCGCTGTTGTTCGCCTTCATGCAATTGCACCTTTGTTGAGGTGAAAGAGCAGAACCCACACCACTGCCAATTGCTCCAGGCCTTCTCTGTTGCCTACCTCTTCACAGGTCAGATGATAAATCATCACTGAGACTCCAGCTCCTCATTATAGATGTATTCATTAATTGAATGTAAATTCCACCAGCTGCCATAAATAAGTACAGAAGCCTCTGAAAGGGAGCGAGGCCCCCAACACAGTCTACAAGCAGAGGTTTCCTTTGGTTGCTGTAACCTGAAATTAATCCAAGCCACACTGTGGGCTCTTAATGAACAATCCCGTTGACAAAATGGACTATCCTCCCAACCTTCTTTCATAAATTGTATACCTGGACACCCAAATCTCTTTGTATAATCTAGCCTAGTTCCTAGACTCCTCACACACACACACAATTTACCTTTCTTGAGTCTGAAGTGGGTGATTGCAATTCCCCAGTACTTACAATATGATTTTTCAATGTTTTAAGGATATGGATGTTTGTTACAATAAAATGAAGTTCACACCTGCCACGAAAGTGCATGGCTTCCCCCTTCGCCCCCCTTTGCACATGGCCTCAAAAAAAAGGTGGTCCAGAACCCACTCTGCTTGGGACAGGACAAGAACATGTGGGATTGGTTAGCTGGGCCCCCCTGCTATCGTTGCACTTGTCTTCTACCTCTGGGAAGAACCAGCTTGGCTGTCCTGGTCAGGTTTGCCCTGTGCGCTATTAGTTGTGGTAGGCTCAGTCTTTTGCTTGAGTATACAGTACTATGCTCCAGAGTCCTCCCCCTATCTCAATGCCCAGTTCCTCATTACACCTTTCTCGTCTCATCTAGTGGGGCCCTTTCCTCCTGTAACAGCCGTCCATATATGTCTGCGCATTTACTGTCCCATAATTCGCCATGCGCTAACAATCTGTCCAGTAGGGTGTGTCTGGTTAGCTGGGGGAATGTTTTTTTTTATAAATTTAGATTACCCAATTATTTTTTCCAATTAAGGGGCAATTTAGCGTGGCCAATCCACCTACTCTGCACATTTTTGGGTTGTGGGGGTGAAACCCACGCAGACACGGGGAGAATGTGCAAACTCCACACGGACAGTGACCCAGAGCCGGGATCGATCCTGGGACCTCAGCGCCGTGAGGCGGTTGTGCTAACCACTAGGCCACCGTGCTGCCCTAGCTGGGGGAATGTTGTGGCTTCTTTGCGGAGGAAGTCTCTTAATTGCAGGAGAGCTGGAGCTTCTTTGCTTCCCCCTCCCTGGGTTGCTACTCTACCATCTATGTAGGATCCCTTACTGTCAACATCCCTTCTCCAGGTTTTGTAATTTTGCCAGAATGAACCTATGGTTTGCTGTAGATGGGGACTGCAACAGACATGTCTGAGTTTGAAGTGGTTCCAGGTTCTTAGTTAGCTACCACTACTGGGCTCACAAATACTTGGCTGGGGGAAGAATGAAAATGGGTTGGTGGCCAGTCCAATAGAGGAGGCCTCCTCCATCTGCACCCATACTGCTTCTGGCTCCCCCTGCACCCTTTCAACTTATGCTGCCCACTGGTGGAATAGGAGATTTGGTAGTGCCAGCCCCCCCCCCCCCCCCCCCCCCACACCATGCACTGCCCCCCCCCCACACCATGCACTGCCCCCTCAGGACAATTTTGTGGATACTGGGGTTCTCCAGCCACACAAAAGCCATAATTTGCTTGTCCACCTTGGTGAAGAAGGATTTGGGGATAAAGATCAGGAATTTGGGGCAGCACAGTGGTTAGCATCGCTGCCTCAGTGCCGAGGTCCCAGGTTCGATCCCAGCAATGAGTCACTGTCAGTGTGGAGTTTGCACATTCTCACCTTATTTACCTGGGTTTCGTCCACACAACCCAAAGATGTGCAGGGTAGGTGGATTGGCCACGCTAAATTGCCCCTTAATTGGAAAAAACTTGGGTACTCTAAATTTATTTTCAAAAAATAAATAAAATACAAGGACCTCCAGAAGCCCACCAACTTTGAGCATGACCAGAGCATTTGCACATGGTAGGCCCACCCCCTCACACACCAATTGCATCTATCCTCCACCCAATTTCTCTCATTTAAGTTCTTTTCCAAAATCTGCCCACTCTTCTGACCAACAATTGATCTTCACGGATCCTTTCCAATCTGATGTACTTGGCTTCTTTAATTAGCCATGGAGGGTGCATCCTTCTCAGTCTCTATTTTTGTAAATGTATTTTATTCCAAACTTATTCAAAACAAACAGTCTGGGGAGCATATTCCCCAACTCACAATGATAAGAGTTTGTACAAATTTTGCCCCCATTTTCACTTTTTCCCCCCTCCCCCAAGGGACGAGCAACACCTCAAACAGGGCCACAACCACCCCCACCTTGCCTTGAAGCCCTCCACTGAACCTCTCAATTCAGATTTAATCTTTTCCAAACCGAGAAAGTCGTATAAGTCTCCCAGCCAGGTCGCCACCCACAGTGGCATTGCTGACCACCATTCCATTCAAATCCTTCCATCGGCATTCCTCCTCTGGCCATCAACTCCGGCTTCCCTGATATCCCAAATATCGCCACCAATGGGTCCGGCTCAACCCTCTTCCCCACAATCCTCGTTAGTGCCGCAAACATTCCCACCCAGAATCTCCCTCGCTTCTCGCAGCCCCAGGACATGTGTGTGTGGTTTGCTGGTCCCCATCCACACTTCTCGCACTCGTCTGCTACTCCCTGGAAGAACCCACTCATTCTTGCCCGAGTCATGTGCACCAACTTGAAATGTATCGGCTTCATCCTCGCCCATGAGCAAGTTGCGTTTACCCTGCGTAGCGCCTCACTCCACACTCCCCAGTTTGGCTCCCCTCCCACTTCTCCTTTATCGTCATCATCTGCTCGCACCCCCTGCTCACTCAGCCACCCATATATGTTTCCGATCCTGCCCTCCCCATCCACGTCTGAAAGCAGCAGTCGCTCCACAAGGGCATACTCTGAGCTTGGGGAACTCTTTCCACAACATCCGCGCAAAGTCCCTTACCTGCTAACATCTAAACTCCCTTCGTCTCAGGAGCTCTAATCTCTCCTTCAGTTCCTCTATACTGGCAATTCTCACTTACGGGTACAGATCCCTCGCCTTAACCAGCTCCACTTCTCTCCATTTACCATGCATACCATCTGTCTCTCCCCCC
>XM_038773280.1
ACAGGACTACAACTCCCAGCTGCGGCGGGTGGCGCGCGGCCCGGCCCATGGTTGCCTGTCGGCGCGCTGAGCGATGTCGGGGCCGGAGGAGGAGATGGAGTTCGGGGGATTCCCGGCTTCGGACAGTCGCAGCTGCTCGGCCGGCAACAGCGAGCTGGAGTCCTGGCAGGAGGACGAATCGTCTGAGGAAGAAGTGGGACAGGATGAGAATATTTGTCTGGCAGACGTGAATCCGTATATTCTGTGTCCTGTCTGTGGAGGCTACTTCATTGATGCAACCACCATCACAGAATGCCTGCACACATTCTGTAAGAGCTGTATTGTCAAACATTTTGACTACAGCAACCGTTGTCCAAAATGCAACATTATTGTCCATCAGACACAACCGCTGTACAACATAAGACTAGACAGAAAATTACAAGATATTGTTTACAAGCTGGTGCCTAACTTAGAAAGCAATGAAAAAAAGCGGCTTCATGATTTCTACAGAGAGCGGGGACTTGAGGTTCCCAAACCAGTTGGCCCGGTGCCCAGCAATGGAAAAGTGAGCCGTATCCGATCGCTGGGTAAGAAGTTGGCATTGCCCATGGTTCCCTTGGACCGTCCTTCACCTCATCTTGAAATCTCGTTGGTGCTTGAGTTCATCGGAGCTGATCTGGGAGTTGGTGACTATAAGCCATTGCAGAAGAAATACATCCGGGTGTCGGAGGAGGCAACAATTCGACATGTTGAAAAGTTCATTAGAAAGAAGCTGGAATTGGACCCAATCTGTCAGGTAGACATCATCTGTGGAGACAAGATCTTAGAACATCACCAGACCTTGAGGCACATTCGAAGCAGCGTCACCCACAGCAGCATACGGGATGGTTTACTTATTCTACACTATGGACTTGTGCAAACCCAGAAATGATGGTGGATTATCTCCCATTATCACACAGCAATGTTATTGGGATCCCCTGTGACATCGAACAAGATGTAAAGGAGCACATTTTCTGTGTTCTGCTTGGAAATTGCACTGACCAGCTCCAGTGTGGCCAGAATCAGAGGCTACATTGTCGTCACACAAAAGATGATCACTTGAGGATCAGTTGTGCAACATGGCAAAAAATGACATCCTGTCAGTACCCCCACTTCATCCTCTGGACCTCTCAACCTGTTCCGATTCTGTAGTTATTTATGCAGCAGAGCTTTTGCTTGCCGAGCTTGCACTGTACTGTCAGTTACTTTAAAATATTTGTATGTGACACCAACACTATGGGACAGCTTTAACTACGCATCATGTTACTGTCCATTGAACTGTGACATTGCATCCCCGTCCTGACCACTAGTAGCGTACAACCATAGTAATGTCACCTCTAAATACTGGCCTTGACCGGCTGTCATGTCCTGGTACTGACCGGTGATGGTGAGGCTGCTGTGACACCAGTTGTTGGCAGTACTGGAGCTGATATCAATACTCAGAAATTTTGCCTTTGTACAGAGAACCTTGCTAATTTTTTAATTATTCAGGAGAGATTTTAGATATTTTTCACCAGTTTGTTGAATTTTTGCTCATTAATAAAATTGGAATGAAATTGTTTACTATATGAAATATGAAAATAGTTCTGTTTTTAAAAAAAAGTTTTGATGTATTCTGTTGCAATCCAGAACTTCAGACATTGCTCCAGTTCCTGATGAGCAAGATACCTTCAAATATGTGAGAAACATTCCACAGGAACGTTATAAAGGAAATTAGAGCGGGTGCCAAAACCTTGGTCAAAGTGTTCAACTCAGCTTAGCAAATGAAATGAAAATGAAATGAAAATCGCTTATTGTCACGAGTAGGCTTCAATGAAGTTACTGTGAAAATTAAAGCGTGGCCACCAATGATAGAGCAATTAAACTCAGGAACGATGTTACCCTTGCAATTAAATATTAAACGAAACACCTCCATGACAAAGTGAAATGAAATGAAAATTGCTTATTGTCACGTGTAGGCTTCAATGAAGTTACTGTGAAAGCCCTAGTTGCCACATTCCGGTGCTTGTCCGGGGAGGCTGGTGCGGGAAAGTATAGCAGAGGTTCCAAATTGAGTAAAGATCCTTCACTCCCGGGACAAGTACAGCATGGGGTTAGATACAGAGTAAAGCTCCCTCTGCACTGTCCCCATCAAATACTCCCAGGACAGGTACAGCACGGGGTTAGATACAGA
>XM_038773282.1
TTCGATAAAAAGAATAAAGGACCCTTGAGTGCAGAGTGCTCTTGCCAAACGAACTTCTATTTTTCCTGGAGCCTTTTCCTCTTCATTCCAATGGAAGTTACCAAGATAGTTTCCGTCCATTTCCTGATAGCAATAGTTTTTACTGCTCATGGCTGTATCTCTCAGCACTGGTCTCATGGTTGGCTGCCTGGAGGAAAAAGGAATGCCGTAAGTATGGATGCATATCTAGAGATGGTAAATGATGAAGACATCATAACTGATTTTGAGATACCCAAATATCAGTATTTATACCAGAAGATGAATAGTCCTCCAGCCTATATAACATCAGCGATAGGAAATTTCAGGAAAAGAGGAAGCTCCAATCAAACTTGCAGCAAAATACTGACTGACAATTTATCACAATTGCCTATTTATTTAAAAACATACTTTGTTGCGGAGAAGATTTGTTCAATATTTTGACATTAAGATTTAAGTGAAATGTATTGGTACATCGGACCAACTACATCTGATACTTTGAAGTAGCTAAGCATGTATCACTAGTAGAAGGAATACAGATAAATATTAGATTGTTTCCATTGCCTGAAA
>XM_038773284.1
CCTTGAGGGGGTGCTGCCCTTGAGTGTAAAGATGGCATCACGAGGGAAGAGCGAGACAAGCAAACTGAAGCAGAATTTAGAGGAGCAGATGGACAGATTGATGCAGCAGTTACAGGATCTTGATGTCTGCAGAGAGGACCTAGAGCCAGAGGAATATGAAGAAACAAAACAAGAAACATTGGAACAGCTGAGTGAATTCAACGAGTCACTGAAGAAAATCATGACTGGCAATATGACGTTAGTTGATGAACTCAGCGGGATGCAGCTTGCGATCCAAGCAGCTATTAGTCAGGCCTTTCAAACTCCAGAGGTTATCCAAATGTTTGCAAAGAAGCAGCCGGGACAGTTGCGGACTAGACTGGCAGAGATGGAGAGGGATGTGATAGTGGGAAAACTGCCCAGGGACGTCTACACGCAGCAGAAGGTTGAGGTGCTGACGGCCCTGAAGAAGCTGGAAGAAAAGCTTACACCAGAGGAAGAAGCTTTTCTCTCGACAAATGTGAGTGCCGCCCTCAGCCAGTTTGAGAAAGTTTCCCGAGGCCTTGGACCGGAGATAAAGTCCTTGCTCTTGCCAGTTCTGGAGTGGAAATTACAAAGAAGTGAAGAGTGATTTACGATCCCATTTTCCGTAGACCGTCCCAGATTTGTTGTTTACATTTTAATGTCTTGTTTGTTTTTGGTTTAAACTGAACAAAATGTAAAATCAGAATAGAACTTGTAAATATGTTCTTTGTATGCACAACCTTTCCAAATCTTTCTGTATGTATTCAGCTTCAAACACTCGCACTTTGAATCATCTTTCTTTAATAAAATAAAATCCTTGTTTCTGTGTA
>XM_038773289.1
ATCTTAAAATTGCAAACTTTGTAGAACGACTACAGGATGTCTGTATATATCTGGTACAGATATCTTTTAGTTTCTCTGATAAGATACAAATGATAAAGATTGCTTTCAGTTCCTCATAAGCAATTCGATTAGAAGCATAAAAACTTGTGAATGTGATACAGTGCAAAACAAAGTTCCCAACTGTAATATAAGTAAAGGATCTTCAAATCGCCCAATTCAGCCAAGTGGGAGATTCAGGAACTGATCCAGCTTTCTGTCGGAAATAAACAACAGGATTTGTTCAGAGGGACATGAGTTTCAGTAAAGAAGATTCAAATCGACAGTGATCATAAAATATTAGTGACCACACCTGTGAAAATATTTGAAGAAAAGTTCCAGTATTGTTTTCCATGATGATCAACTGTACCGACCACAGTATCCATCAGGTCCTGTTTCCTCCTGTCTACATTGCTGTCTTCATCGTCGGCGTCCCAACTAATCTCCTGTCCCTGTATCACAGCTACCTACAGATCAGACAGAGGAACGAGCTGGGAATCTATCTCTGCAATCTGACCATCTCAGACATGCTGTACATCATTTCCTTGCCCTTCTGGGTTCAGTATATGCTGCTGCACGATGACTGGGTCCACTCTCGGGCACTATGCATACTCAGCGGTCTGCTCCTCTACCAGAATATCTACATCAGCATTGGCTTCCTCTGCTTCATCTCCATTAATCGCTGTCTTGCTGTTGCCTACCCTCTGAAATTTAAATTCTTACACACCAGGAGGGCTGCAGTGATCATCAGTGTTTTCATCTGGCTCAAGGAGATACCTGCCTGTGCCTTTTACATCCAGTCCCAGGTTCTCACTGTAGACAACGGGAATGACACCTTGTGTTTCGAACAATATCCCATGCAGACAGAGGACAGATATTTAAACAGTTACAAGCTCTTGTTTGGGTTCCTCCTCCCTCTGATTTTATTTCTCTTCTCTTACAAGAAAGTCTTGACCATTGTCTGTACGGTCCGCGGACTTCAACGTGAGCAAAAATTAAGAATTAAAAAATTGGTTTCTGCGTCAATCATAATTTTCCTGGTTTGCTTTGCTCCTTATCACCTTTTCCTGTTGGTTCGGGCCATATTTGAGCATGACTGTAAATTTGCTGACAACTTTTTTGAGGTTTACCATGTTGGTGTTCTATTGACGTGTTTAAACTGCGTGGCTGATCCCATCTTGTACTGCTTCATATCTCCGAGCTCAAAGGGCTGGTTAGGCAGATTTCTGGATCCTATTACAAAACTCCTTCCTTGCCGAAAGAAAGAAACAATTGAGCCCACGGAAATACAGGTCAAATCAACACTTACCAATAAAACTGAATTTGCATGTTAAGCTTGCCAGGATGTGGAGGATAATAGTCCTACTTAATGGATCGGGAGTCATCAGGACACCTTGCATAACCTTGATTTACATTTCTTCTAGCATAAGAAGCTGATTGCTGAGTTTAAAACATATTATGAATTTGATATAGAGAAGAACAATTTCATAATGCTTTCATAATTTGTAACCCATCTTGTTTTGAGTATGGAATAAAATATATTTCAAAAAAATAA
>XM_038773290.1
AGTGAGGGATGGGGGAGGGATGAGGCTTCACTCACACTGAGAGCAGCCGCCCATCATGGTGAGAATTATCGCTCAGTCTCTCGCTATTTCCCTCCTCATCTTCCTCCTGGTCGCCAACTTTCTGGTAGTTAAAAGCACCGAGGCTGTGAACCTCCTCTACAAGAAAATATGCCGACAGTGAAGGGGATCGTGAGCCAGGCTGATATCAAGAGCAGATTGGGCACAGCATGCTGCATTATTGTCTTGCTCATCTTGCTTACCACTTCAGCAGACAGTTACCTAAACGCAGTCGAGCAAAATTTGAAATCCTGGTGCTGCTGTTGGTGACCTTCCTCCTCCTCCTCCTCCCGCAGATATTTGTACTGCTACGGCCAAAATCATCGCGATACTGTGGCCAACCCCTCCTCGTCAACCTGACCAGTTTTATAATCTTCACTTTCATTATGACGGGATTTACAGTCATTCTGACCTTGATGGACCCAATCCCGAATGAGGTGAAAGTGGCTTTCCATGTGTATGGAGTTGGATCATTTGCACAGGGAATCGCAACTACTGCCTTCACTGTCCCTGCATCTCAGTGTGCAAACACCACTCCTGAGCTGTACTACCTGTCCCTTGTGTTATCGGTACTGAGTGTACTTGCAACAGTGTTCGTTGGTTTTCTGATACCGTTCTGGCTGGCTGACGTTTTCAACAAAGGAATGGTTTCAAATCACCGATCACGAGCTGGAGTCTGTCAGAAGCCGGTTGCTAACTGCTCCTATCTGTGGCATGTTTAATGAAGGCACTTGAAAAAAGAACGGCAGCATGAATAATGTATTTGGTTGCCATGCGACAGTAGCTTCTGGAACATTCCACCAGCAAGAGTTTGAGCCACTGCAGTGGATGCAACCAACCTAAGTCAGGTTACATGAAAAGACTCTGACTGGCTGAGCTACACGTATTTGCTTTGTAGCTCTTAATGTATTTGACTGCAATATAACTGTTACATTTGGAGAAATCACTGTTTCTATGTCAACTGTTTTATAAAGTTTAAAGCATTTCAAATCAATTTAAATTGCAGCTGTCAACTGTGTGAGAGGCACAATTTATGAAGTAAAGACTCTAGGAAAGTCAAGAGACTTGTTTTTTTTTGAGAGCGGAGGTTTCTTAAAAAACAGGCAGAATTTTCATTTTGACTTTTTAAATGAATTTAGAGGAACCCAATTATTTTTTCCCAATTAAGGTGCAATTTAGCGTGGCCAATCCACCTACCCTGCACATCTTTGGCTTGTGGGGGTGAAACCCACGCAGACACAGGGC
>XM_038773293.1
GAAATCTCAGGCTGTGTGATGGATATTGGAACTTCAGTGATAACGCCGAGTGAGAGTGCAGAAGACACATTGCCCAGCATGTTCTGGGGTCTAGACCCAATATATGGAGTATTTGCAAAGCTCTACATCAAGGACATCCTGGAACTTAAAAAATCTCAACCTGTACCAGGTGTGTTCTTCTATAAAACCCATCCCATCACAAAGGTGGATATCCTGGGCACCATTGTCCAGAAGCGAGAGAGGGAGAGGTTTTTCAGTTTTGGAGTGGATGATGGGACTGGAGTGATCAGCTGTCTGTGGTGGAAAAAACAAAGAGCAATGGAGAATGTAAGATTAGCTTCATCTCCCTTTGGCCTGAATGTCCTGGAGCAGCTGAACAGGATCAATCAGCTGGAGAACAGCAACTCGCAGCTCGAACTAGGTGATGTTGTCCAGGTCAGGGGCAGGCTCCGGGATTATAGAGATCAGAGAGAAATCAACTCTACCAGTGTCTCTAAGGTGGTCGATCCTGTATTCACTGCACAGATCGCTCGGATGCTGGAACTTCCCTATCTTTACCGGAACTTTTATGATAAAACATTTCAAATTCAAATGGATTCCTCTGACCCAAATCAGCAGGGAGAGCCGACTCTGTCACTGCAGAGGAAGATCAAACAGTTTCTAACTCAGAATGGAGTAAAGAATTTCTATCAACAGGAGCTGGAGGCCATTGACTCACTTGTCTGCATTGCTGAACAAAACTGTGTTAGTTTGTGCCTCCATCACCCATCCCAAACCTCACAGGATCCCCCCAGCTCGGCCTGTGTATCGAAGCAGATCCACGAGCTTTTTCAGCAAGCTGTCTGCGCCCTGCAGGAGGAGGGCATCATCTTCCAGAAAGTGGCTGCACACACTGAGCTGTACCTGGTGACTGATGCGGAGAAGGAACTACACAAGGTGACTCGGAAAATCGTGCAAGATGATTCCACACGACCAAAATATGTTGATAAGGGCTGTCCTTTCCATCACATCGTCAGCTGTGTGCGTCACAGTTACAGTGCGGGGGTTAGTGAGGCTGCAGTGCAGAGGGTACTGGACAGATTGGAGTGCGACAGCGAGATAGTCAGCACCATGGACCGACACTACACAGTATCCTGACTGGGAGACACCCTGAGAAACTCCCCTGGGGCCTCAAGCCGGGCACCAACAACAACCTTGGCGCTGGACCTGAGGGGACCTGGGCCTTGACTGACAACCCCACATGGGTGATTATCCGGCCTGTCACTGAGACAGGATTCTGGAGCGTTCAGATTTTGTGCAGTCTGGGGGCTGAAGTGTACCACAGAGCCCCAAGGATTTCTACTCAATCTCAGGTAACATAACTTGGTGTTTTGATTTTATATTTGTGAACCACTCTGAACAAAATAAAGAATTCAAATTTATTTAAA
>XM_038773300.1
GAAACAGAGTGAGAAACAGAGAGAAAGTGAGGGAGTGAGAAAGTGAGAACACGAAAGAGTGAAACAGTGAGAGGAAAACAGTGAGCAAGGGAGAGAAAGAAAGAAAGTGAGACGGAGAAAAGCAACAGAAAGGAAGAGAGCGAGAAACAAAAGAGAGAAAAAAAATCAAAGAGTGAGACAGAAAAGCAACAAAGGAGAAAGAGAGAAACGACAGAGGGAAAGAACGAAGCAAAGAGAAACGGGGAGGAAAAACAGGAAGAAATAGTGAATGAAACCGAGGGAGGGAGAAGGAGAGAGTGAGATAGAGAAGGGAGAGAGATAAAGACAGGGCTCAATGAGGAGAGAGTGAAGAACAAAGAGAGAAAGAGTTAGAAGATCAGTGAATGGAGAGAGGGAAGGAGTGAATGAAGAGAGGGAGTGGAGGATGATGACTTAAAGGGAGAGCGGGAGGCTCGCTGCCGGGACTGGCGGCAGAGAGAGAAGTTTAACTGGAAGCGGGGAGAGAGAGGAACGGGGAGAGAGAGAGAGAACCGGGGGCGGAGAGAGAGGAACAGAGAGAACCGGGAGCGGAGAGAGAGGAACAGAGAGAACCGGGAGCGGAGCTGCCGCCGGGGTTTAATTATTTGGATGATCCCAACCCAAGTTGAAAGGTCAGCCGCGCATTGGCAATGATGGAAAGGGCGATTGACCAATCCAATCTCCCTCGGGTGCAAGAAGTGTGCCGTGGGTTCGCTGTCTTGGAGGATGGGGCGTTGGCACACAACCTTCAGGAACAAGAGATTGAACAGCACTATGCCTCAAACATTGAGAAGAACAAGTTGGTCCGTCAGGATGTTTGTGTGGCGAAGAAGCTGCAGGATGAGGAGGAACTGGAAGCCAAACACTTCAGCCGGGAACACCAACAACAGATTGAGGAGCTTGATTCTCAGTACGCCAAAGTTATCCAAGAGGAGATTGAGCAATGTGTAGCAGAGAGCCTGCAGCGGGAGCAGCAGGATAAGGAAGTGGCCAGGAGGTTACAGGAAGAGGAAGAGCTGAGAAACCAGAGGAGACTGCTGCTCGAGGCTGAGGTGTATGGGGCTGGAGAAGAGATGCACAGGCCCAGAGGGAAGAGGTTGTGGCATGGGCACGGGCAAAACCCTCTGGACAGGGAGGTTGCACAGCTGAATATCCGAGATTCTGGCGAGAGTGACGGGGAGCAGCTACAGCGAGATGAGGCGTTGGCTCGACTCCTGCAGGAAGAGGAGGAATTGAGGCTGGTGCAGCTGAGATCAAAGAGCCAAAGGAACCAGGAGGAGGACTTCCGTACAGCGCAGGTGGCACAGGACGAGGAAATAGCAAAGTATATTCAGAGGCAAGAACTGAAAGCTCACAAACAGTCCAAGGGGCTGGACCAGAGGCTGATGAGGAGAGAGTATTCCGACGAAAGCAGTGATTCCTCGGAGAGGCAGAAGAGGCGGAGTCTAGCAGACTCCACTCGACAAGAGCGACTGAACTCGGAAGGATTTCCGTCACCCAGTGATGAGCAGACTCCAGAGAGAGGATCGCCCACAGAGCAACTGCAGAGAACCAGGCATCCATTCCCCAGAAACATTGCTGAGGAGCTGGATCCAACCTTTAAAACCAAAAACACTGAGCACGGCTCCGACCTATTTCCTACTGTTCCATCAGCTTTGCCTCACCCCCGTACTGTGCCACCAGATGGTTTCTATGACTACCTGGATGATTCGTCCGAGCCGACATGTGTTCCACCGACCAGGCGACAGGAAGAAAAGATGGTGAGACAGAAATCAAAGGAGAAGAAGGAAGGATGCAAACAGCAGTGAGGACGCCTGGGCTGTGGAACAGAATGAGTGTGCTGGCCAACCGAGGAAGCCTCTGTGTATACTCAGACACACTGGGAAGCCTCTGTGTATATGCAGACACACTGAGAAGCCTCTGTGTATATGCAGACACACTGGGAGGCCTCTGTGTATATGCAGACACACTGGGAAGCCTGTATGTATATTTATATATACACACACACACACTAAGAAGTCTCTGTATATATTTGCACGCACACGTGCACACACTATATATTGACGTGCACACACGCACCCATTCGGAAGCCCCTGTCCCTATGCTCACGCACACACATTTTGTTCATCATAAAAGCTCCAGGTTTCCAGAACAGACTTTGTTTGAAGCACCGATGAATTGTTTGTTTTGTGTTGTACGTTATTAAACTTCATGCCCCTGCA
>XM_038773305.1
CAAGGTGGGAAGGAGGAAATAGGTTTGAGACAGATCTCCATATAAAACAAAGCGCCCAGGCAGCAGCGGGACGCATCAGTCATTCAATTTCATTGCTGTAAGTTTCAGGACGTCAGCTGCTCGCTCTGGACACGCAGAACAAGGAGCACACAATGTCTGTTTCAACTGAGGTGTGGCACACTGAAGCTGCCTCTGCTCTGGAAAGCCCCGATGGGAACTCTGAGGGAGGTCTGGAATGTACCATCTGCTTCAGCTCCTATGACAACATCTTCAAGACGCCCAAGTTGCTTGAATGCCAACATGCCTTCTGCTTGGAGTGCCTGGCCAGACTCGTGGCCACCATACCTGAGGACCAGACCCCCGCCGTCACCTGCCCGCTTTGCAGGGGCCAGACAGCCTTGCCTGACAATGGGACCCCTGCCTTAAAAACGAGCCAGGAACTGCTCTCCAAACTACCCCCTCATCTGCAACTGGAAGAGCCAGTGTGGGTGGAGGGCAAGAAACTCTGCTGCAAGAACTCCAGTGAGCCTGGCAACTCTGACTTTTGTATCTGCATTGACATTGGCGAATCAAAACTGGCAAGTTCATCTCCACCTTCAACAGCAACAGACAATAGACTACTAAATTGTTATGGCTTGTTTGGCGACTGGAAGAGACTGATCCTATTTACACTGGTACTGATCATTTTCCTCGGTATTGTGTTATGGCCACTCCGATGTGCGATTGCCACCCAGAATCTGAGCTGTAGGGTCCGTCCTCCACCAACATTTGCCCCAGTCACTACTATGACAGCAGGATAATCTGGGCAAATAGGTTGAAAGAAAGAACAAGTACATTGTACGCCACTGGACACGCCACTCGCTGCTTCCTCGAACCTTGAGGATTCTTCAACAGAGAACTCAGTGTTTCTAAATGACTTTGAAAGCAATTGAGGGAGAAATCCCAGCAAGAACAAATATAATTACTTGATATGATGTTTGTTTTAAGTTTCCACTCCTGGTACAAAGTGACATTGCTGATTCTACACACACACGCACACAAATGCCACTATCAAAATTAAGTGAATGGATTAGCAGTCAAGCCAAATAAGGACTAAGAAGGTTAAATGGGAACATCAACAGGATCTATGTTCTGTTGCTGTAGCTTGATTGGATTCGAGCTGTTTGTGTTCACAGTAACTTTTTGAAGATTGCATACCAAACTTGGTAGTGTGAAGCTTGATATTCCAGGGGGCAGGGATATGTAAAGCACTTTGATCTGAAGTGCTCCCTTTTTATCACACTTGATCGCAAAAAGTGGTAACTTATTTCACTCCTCGTCTAATGGATCAAGAGCCATGCAGGTGGGGAGAGGCTTCACAAACTTTGCAAAAGTTTAATACTTGGTACACACTGGTGTTACCTAACCAACAAAAGCCAATGGCTGATTTGTGGCACTTGAGCACTTTGTTGATCAACTGGTCAACTCTTTTTGGGGTGGGTGTGGAATCATTGTTTCTGTCACAGTTCACTTTAGAGGAAATTAATTATTTGGGGAGGGAACTTGTCACAAGTCTCCATGTTATAGGAATATATTTCAATCTTTATGGGGGGGTCATCTTATTTTCTCTTTTGGTTATATATTTTAGGAAAGATTGGCAAAAATCTTTGCACTTTGCAATACTCACCTGATGGTTAAAATGAAAATTGTCTGTAACATATCCATTCTAGTCGAGTTCTTGATCTAACAATATCTCTTTTTTTTATTGTTGCATATTTTAACTTCCAATGCATCGTTTCAAACCCTTATGAAAGCTACTACTTCAGCTGCACACTGAAGATAAGGGGACCTGTTTCTCTTCAACTAAAATCTGGGCACCTATTTGGCATAGCCACTGCTTGCTTCTCTGCCAGCTGTAGTAAAAACTCTGCAATGGCTCTTCCATTTGGGTAAAATCTTAAAATATATGGGATTTCTCTTTACCAAGTTAGTAGTGGTCAGTTTGTACAAATAAAGGGGTCCCAGATGCTTGAAGTAAGCCCCATTTGAAGCCTGCATGTACATTTTAACCATTGTCCCTTGGAACACTGGCTAACTATAACTATATCAAGTATTTCATCAAAATTGTGTGTTTGTGTGTGTCACAGTCACTTCATTGTCACTTCATTGGCAGTATGTGTGATATGCTCCTTCACATTTGGTGTAAGAAGCATCTTCACAGCTGACTGATGCAGTATTTAATATTACTTGTGAAACACTGATCCATTATATCTTCAAAATGTGAGATTTGTTGACTTTATTTTCTTCAAACCATGCTTCGCATGGCAGCTGCTGAATCTAATGACCTTGTGTACAGCTGAAAACAGAGCATTTTAGAATTTTATTTTTAATTTTATAAAGCCATCGGGGACTGTGAAAATGAATGTTGTATCCACCCTGAAGGAGGAATTTATCATCATGCAATGCAATGACTGGACTCTTAGTTCGAGCTGTCTCTCCATGACTTGGGATTCTGTTCCCAGCAAGGTTCTCCAAATGTGCTAATGAGGTGAAGGATCTCCTACCTGCTATCCTTATTGGATTGCAATCAATTGAAGGTTAATTTAATTCGGTTTTTAAATTATTTTGAAATATTCTAGCTCCTTGTAATTGTACGGTTTACCGATAATAAAGATTTTTAATATAGTTTTTTTTCTCTCTC
>XM_038773309.1
CCAAGGAGTATGTGTTTCCTTTCTTACAAACAATTGCCTTTCTGGGAAAAAGCTCCTACCTCTCACTGTGGGCGAGAACGGGGCAGCGGAAGAACAGGAGGAAATTCAAAATTTAAACCTTGAGCAAAACCCTGCACTGGGGGCAAACAGAGAAGACACGTCGGACAAAAATACCGCGAGAGGCTGCAACAGCACCATGTGATTGTGCAATCTCCCAGAATGAATCCTGACAATGCGGTCAAGCAGAACGAGAGTGAGCTGATGTTCGTCAAAAGATGCGATTCTGCTTTCGGGACAGGCACAGTTGAAGGGTGTGAGGATGTTCAGAATGTGCCACCCAACCAAATAATTAGTGTGACTGATGAGACTGGGGTGAGAAACGACCAGACAAATGACAGCACTGGAGGAGCAAGGAACCAGTGTTTACCAGAATTAGCCAATGCTTGTACAGAGAACACTGCAATTTGGGAGGGCAAACTGAATACAACAGCAATAAAACTGCAGAACGAGAACAAGAAGCCACTACTCAATCAGACAGTACAGGCGAGGTTCTATCGAGCGGTGGAATTTTCAAAACCCAGGAAAGCAGGAACTGACGCTTCACAACATAAATTGGAAAATGCAAGGTCTCGTAACAGCATCTCCCACCTCAAAACGAGAGGAGACGTGAGCCCCAGACCCAAGAAGTCCCGGAAGCTGGATGACTGTAAAGATTGCAGGCCCATGTTCTACGTTTCAGGCACAAATGGAACTGACCTAGTTGTCAGCTTTTGTGAGAACAGGGGTTGGAAGCGAATCTATGACAATGACAGAGCTGACTACTTAATAAAATGGTGTGAAATTAATACTCTGACCAACTTCCATTGCTTCCAAGAAGGTAAACAGCTGTTAAACCAGATCCCAAACAACAGACTTCTGACCACCAAGGTTGGCCTCTGTTCTTCCCTGAAGATCTTTGAGCAAGTAGTAACTAAATATACAAAGATTATATATCCCAGATTTCTGAAAATGGCAGAGTTTTATCCTGAAACGTACCGGATGGATGTGAAAAGTGAACGCCTCGCTTTCTTTGAAATCATGGAAGATGGACCAATTTGGATTTCGAAACCCGCCGGATCAAACCTGGGCAAAGGAATCTTTCTCTTGAAGTGCCAAGAAGACTGCCTGGACTTCCGCGCGAAACTGGAAAGTGTGGAGTGGAATTCTTCCAGCAAGATTTATTATTATGGTTTACCCATCAACAGAATAGTGCAACGATATCTACACAAACCTTTACTTCTGGAAGGTCGGAAGTTTGATGTCCGTTCCTACCTCCTGATTGCCTGTACATCACCTCACATGATCTTCTTTCGGCACGGTTATGTCAAACTGGCGTGTAACAAATACGATCCATATTCGGATGATCTGACAAGTCACCTGACCAATCAGTTTGTACAGAAAAAGAATCCTCTGTACAGTGAGATGAAGGAGGACACTGTCTGGTCCATGGAGCATTTGAATGACTATATTAATGAGAATTATATGGAATCAAAGAATCTCCCCAAAGACTGGGTTTTCACTGTGTTTGAGAAGAGAATGCGGAAGATCATGATACAATGTTTCCTCGCCGTCAAGGGGAAACTGGAATGCAAACTGGGCTACTTCAATCTCCTGGGTTGCGACTTTATGGTGGATCAGAACTTCAAGATTTGGTTATTGGAGATGAACGCCAATCCATCTTTACAGAGACACTGTGAAGTTCTCAAAACAGTCATCCCTAAATTAGTGTACGAAGCTCTTGATGTAGTAGTTGAGATATTCAACAAGTGCAGTAAAGGATTGCAGGCCTTGCCCCTTCAGTCACAAAGAGAGTTTGTCCTGTTGTACACTGGGTGCCACCAGGAAAAGCTTACGAAGCTTATGGCGAGGACAGAAAGCAACATGTCACCAACAGTTCATAAGCAACCTCACCACGTGGCTCTGGGTTCTGTAAAACGCACCGAGAACAATCCTATGCAAAAGCCTACGGCCTCTTCAGACCACATCGTTGTTCCAGTGAAGGGCCTTCAGAACACGGTTTCCTTGGTGCCTTACATGAAGTTGCCAGCCATCTCACTAACATTGAAGAACAACCCCCCGGCAAGCCGCCAACTGGCTGGTACCACTTCAGGCGAACAGAACCAACTAAAAACCAGCAGAGGTGTGGACGCTTTCAAAAAATTGCCGATTGCCGCGCAGTTAAAACCTTTGGTCACCAAAAACACGCACACCAGCTCCCAGCAATACCAAAGGTCGGAGAGCAGCCCCTTGTCAGTCAGCAGCACCTTTCACCCCCGGTATATTAACAAGATGGTCAAAAAACCATCCGAGCTGAAGATGAGCTCCAAGGAGAACAAGGCCCAATCTGGTGATGCGGCCTAGTCAGCGATGGTCGGAATGGAAAATCGCAAATCCTCCCGTCAGGAACGAATTTAGCCGCTCGCAAGGTTGTTTTTAAATTCCAACCATCTTCTTAAAAAACAGTTGATTCCATGCTTGACAATACCATCTCATTGAAATGAGCGCTGTTCCGTAAAATAAGTCAGTGTTTATAATCACCTGTAAATCAATAGAAAATATCCCTGATTGGACTGTATTGGCTACGTTGTTTCTGGAATAAAAAGAAAACCTTCCTTCAA
>XM_038773313.1
TAACGATGACATGGCTTCAAATGCTGCTGAGCCTTATTTTTCCAACACAGAAGAATTCCGGAACACCTTCCTAAGAAATCTATTTGTTTTCCCGGACATTAGGCTGCGCCAAGGTTCAACAGCTTTACAAATTGAAGCCTTTGAGAATGCAAAAGAATCTACCAGCGCCATGAACCAGAAAATGATCGACAATACGAACGCCAGGCCCATCAAGCACAGGAAATCCGATGAACTCAGAGACTATGGGCCTTTCTATTATGCTGGAGGCACGAATGGAACTGATCTAATTATCAACTATTGTGAGAACAAGGGATGGAAGCGAATCTTTGACAACAACAGAGAGGACTACATATTTAAATGGTCAGAATACAGAGTGCTTTCTAACTACCAAAACTTCCGTTCAGGTAGACAGATATTAAACCAAATACCAAACAACAGGATCCTCACTTCAAAAGCTGGCCTCTGCAGTTCCCTGAAGGAGTACGAGCGGATAGCAATTAAGTATTCAAAAGGCGTGTATTCACATAAATCCATAAGATTGGAGGATTTTTTCCCTGCGTCGTACCGGATTGATGTGCCAAGTGATCGGAATGCCTTTTTTGATTCCTTCAGAGATGGGCAAATTTGGATCTGTAAACCTGCCAACTTACAAGAAGGCCGAGGGATCTTCCTCCTGAAGTCTCGGGAAGACGTAGCGATATTCCGTGCAAAGGTGGAAAGCGTGGAAGATAATCCGCTGATCAAACATTCTCACTATAATTCCATCATTCACAGAGTGGTGCAAAGGTACGTTGTCAGGCCCTTACTCTTGGAAGGGAGAAAGTTCGACGTCCGTTCCTATTTCTTAATCGCCTGCACTGCGCCTTTTATGGCCTTCTTTCACCATGGTTACGCCAGATCGACATGCAACGTATACGATCCATTTACTGATGATCTGACAAGCCACTTGACCAACCAGTTCATGCAGCGAAAGAGCCCTCTGTACCAGGGAATGAAGGAGGAAACAATCTGGTCCATGGAACGATTGAATACCTATATTAATAAGAGATATATGAAAGAAAGGCACCTCCCAAAGGACTGGGTCTTCACTGTTTTTGCAAAGAGAATGCAGGAGATCATGACAATATGCTTCAATACGGCCAAGGGCAAACTGGATTGTAAACTGGGCTACTTTGACCTCATAGGGTGTGACTTCATTGTTGATCAAAATTTCAAGGTCTGGCTACTGGAGATGAACGCCAATCCTTCTTTACATAGACACTGTTCAGCTCTCAAAACACTCATCCCTCAATTAGTTTATGAAGCTCTTGATGTGGTAATTGAGATATTCAAAAAATGTAGTAAAGGAGCGTTTGTCTTACCACTGCATTCGCTGAAAGAATTTGTCCTCATCTACAACGGTTGTCATCAGGATCACGTGCCAAGGCCAATAAGAGTTGAAAAGACATCACCAATTGTTAAGCAGTTGTGTCCACGTAGTATGAAACGCTCAGTGAGGAAGCCCTTGAGGAAACCATCAACAATTAGATCGCTATCAGATCAGGGGGAAATGGAGGCTGTGGAAATGAAACCCCTTCAGAAAGCTGTTTCGATGCTGACCCATGGTCAGCTGCCAGTCATCGCCCAGATACAGAGCTTGTACTGTGCAGAGTCCAAAGCGAGAACCAACCCCTTCTCAAGATGTCACCCTGCCACTTTGGAAGGATGGACTCAGTTGCAAGCCAATGTCTCCAAACCGCTGATGATGAATACGGCATTTGTGTCCGGACTCAACAAGAGGTTTGCTGCCATTCCTCAAAAAAGTAAGAGCTTGGAGGCAGCCTACTCTCCTAGTAATGCACTGGCCCCCCTTGAATTGTAATACCCTCAAAACCATCTGGAATGCAGTGAAGGGATCATTAAAGTTACCTCTGGCCAGCTGCCCTTACATCAGGAAGCAAGTCAATTGCAATGATTATGGAGAACAATGCTGACAAATTCCATGCATTGCTGCAAGATGAATAAATTCATCCAGCTGTCATTAGACTGCAGTGATCGTAAAGCAGTTGTGAATGGACAAAGAGAAAAATTTGATAGCATTCTGTCTGTTCACTCATTTTGTCAAATTAAAATCTGTCCCAGTCATGT
>XM_038773318.1
CATCTGTTTCTAGTTGTCTCAGTTGCAGTCTATAAGTCTGGGAACCCCCTGCCCGAGGAGACTGAGGGCTGAAGTGCTCCACAAATTGATCTTAAACTTGTGAATATTGCAGAGCGAATACAGGATGTGTGTATACTTTTGGAAGTAGACGTCATTTAGCCTTCAGAAGGTTTCGAGGAGAAAGATTGCTTTGAGTTTCATGGGGGCTTCTCATTAACAATGTTACCTGACCCATCAACACTGTGATACAGTGATACTGCAGAACGAAGGAGACAGAACTTACCAACTGTAACACAAGAATCGCAATCTTCAAATCGCTCAATTCAGCCAAGACGGAAATTCAGGAACTGATACAACTTTCAGTCGGAAATAGACAACAGGATTCTTTCAGGAGCACACGAGTTTCAGTAAAGAAGATTTAAATTGACAATGATCATAAAATATTAGTGACCACACCTGTGAAGATATTTGAAGAAAAGTTCCAGTATTGTTTTCCATGATGACCAACTGCACTGTTGACCACAGAATCCATCAGTTCCTGTTTCCTCCTGTCTACATTGCTGTCTTCATCATCGGCCTCCCAACTAATCTCCTGTCCCTGTATCACAGCTACCTACAGATCAAACAAAAGAATGAGCTGGGGGTCTATCTCTGCAATCTGACCATCTCAGACATGCTGTACATCATTTCCTTGCCCTTCTGGGTTCAGTATATGCTGCTGCACGATGACTGGGTCCACTCTCGGGCACTCTGTATACTCAGCGGTCTGCTCCTCTACCAGAATATCTACATCAGCATTGGCTTCCTCTGCTTCATCTCCATTAATCGCTGTCTTGCTGTTGCCTACCCTCTGAAATTTAAAATCTTACACACCAGGAGGGCTGCAGTGATCATCAGTGTTTTCATCTGGCTCAAGGAGATACCTGCCTGTGCCTTTTACATCCAGTCCCAGGTTCTCAGTGTAGACAAGGAGAATGACACCTTGTGTTTCGAACAATATCCCATGCAGACAGAGGACAGATATTTAAACAGTTACAAGCTCTTGTTTGGGTTCCTCCTCCCTCTGATTTTATTTCTCTTTGCTTACAAGAAAGTTTTGACCGTTGTCCATACGGTCCGCGGACTTCAACGTGAGCAAAAATTGAGAATTAAAAAATTGGTTTCTGCGTCAATCATAATTTTCCTGGTTTGCTTTGCTCCTTATCACCTTTTCCTGTTGGTTCGGGCCATATTTGAGCATGACTGTAAATTTGTGAACAGTGTTTTTGAGGTTTATCATGTTGGTGTTCTATTGACGTGTTTAAACTGCGTGGCTGATCCCATCTTGTACTGCTTCATATCTCCGAGCTCAAAGGGCTGGTTAGGCAGATTTCTGGATCCTATTACAAAACTCCTTCCTTGCAGAAAGACAGAGGCAATTGATGCCTCAGAAATACAGGTCAAATCAAGACTCATGAATAAAACTGAATTAGCATGTTAAGCTTACCAGGATGTGGAGGATAATAGTCCTACTTAATGGGTGATGTATATCGGGAGTCATCAAGACACCTTGCATAACCTTGATTTATGTTTCCTCTCAAATAAGAAGTTACAAGGTGACCTGATTCATATGTTTAAAACATATTTAGTAGGGCATATAGAAAGTATTTCCCTTGATGAGGAGATATAAAAAATAGCGTGAGGCCAGTTCCACACAGCAGGATATGTGCCTGATTGTGTATAAATGCTGATGTCAACATTGGGTTTTTTACATTGGTACTGAAAGCTTTTTGTTAGGTAAACAAATCAAGAGATATGGTGGTAAGGTAGGTGATGCAATTGAATGATGGAGTAGGTTTGAAGTGGTGAATGGTCTCTTCTTGTTATCTTATCCAACATTACGGAATTTGTACACGTATGTTAGGGTTTGTCACCTATTTTGTAAATCCTCCATTTGCTCTTTAAAAATATCACCTTGCTTCCACATTTTTCTTTCTTTCCAGAAAGAAAGAATTTTGATTTATGTAACACTTTTGCAACTTCAAGTCTTCACAACTTTACAGCCAAAGATGTACTTTTGAAATTGATGGAGTCCTTCCTGTTTATTTCCTTATTACCCCATTCTTTTATTTTTGATGTTACATTTTTGGAAAACAGCCTGCACCTTTAATTCAAACAGAAAACTCCAATAGGTTGTGCTGGTTTAAATTTGTGTTGTAGACTGGTCGGCCCGAAGGACAACTGGGACTCGGTTTGATTGATTTGGCTGGTGGCCAATGAATTGGTTCAAGGGGCTGTGCTCTGCCTGGTAACAGGTGGTGATTGGATCTTATGCCAGTAGGATGGTTCAGAGACCTAAGGAGATTTCAGTTTTGATTCTGGCTGCACTATGAAGAGACCCATATAATCACTCCAGAAAACCTTCTGTGAGACCCGTCTCTCCCCAGAAAGATTCAGCTAACTATCCCCAGAAAGCCTGCTGCGAGGGCTGTGTTTCTGTCCAGCAGCCCTTGGGGTGTTGGATTCCTGAAACTACAGAGGCCTGCAGACAAACCACGAACCGAAAGCAAAGTTTGAGAAAACAAACACTCTGTGGCGACTGGACTTCAAAACCACAGGAAAGACTATAACAAACTGCAAGCCAAATACTTTAATCTGCAAGTTTACGGTGAAGAAGGTATGCTAAGAACCATAATCTGAAACAAATACTTTCTTCCTTTCACCTATGATCTCTACCCCTTCTCACCCCTGTGTTTTCTGTGCTATGTGTGTGTAGAGGGTGGGTAAGTGGGGGTTAGGTATTAGTTAATAGTTACCCAACTGTATCTGCTGCGTATTTCATTATAGTTCTTGTTATAAATAAAGAGTAATTGTGTTTACATTTACAAA
>XM_038773319.1
TTCTCCACTCGAGTTCTGTGGACACCTCACGGTGCACTGGTGAGGTAGAGCCAGCATGTTGGAGGTGCTTCTGAAAGGAGTATGATGGAAAGTGTGATGCTATTTGTTTTGGGAAAATACTGGGCTTGCGATAGGCAGTGCCATCCAACACATCAGGGAGCTACACTGGGATAGCTTCAACTATGCTGTTGAAATAGTTTCAGCTGTTAGAAATTCCACTTTTTCTCACTGACTTTGGCCAAAAATGATAATGATAATGTGGTCAGAATGAAGTTAGATAAACTTACCATTTTGAATATCATTTTCCCTGGTTCTAACCTACTTCGCTGCCATACAAGTCAAGGCGGAGTTGACTTTACAAGAAAAAGTTGTGGCTTGATGACATAAGACACTGTGGCATCATTGGAATAAATGCAAAGGAGAATCCAGCACTTCCTGCACTCTGCACAACCTCAGCAAGAGGAGCTAGCTGTGGGGACAGGCCAAGATGGTTAATGAAAATCATTGACAAGAACACATTCCAGGTCTTCATGTGCAGTCGTTCTGAACTGACCTCTGCTGGACTGAAGAACAAATTTGTCAGTCTATTTGAACCGGGGAGCAGTGCAGAGCTCAGCAGGCGGTGGTGCTATTGCGATGCCTCGACACTCAAAAGTTCCACTAATGGAAGCCCCAGATGGAGGATGGGGCTGGATGATTGTAATCAGCTGCTTCTTAGTGACCGTTTGCACAAGGGCCGTTTCCAGGTGCTTATCCATATTTTTTGTGGAGTTCCAGAATTATTTTGCTCAGGATTACGCCATGACAGCATGGATACACTCCACTGTCGACTGCACCACAATGGTTTTCGCACCTGTTGGGAGTATTATTAGCAATCGGTATTCCACGAGAGTGGCAGTGATTCTTGGAGGAGTGTTAGCTTCTGCTGGCCTCATTCTCAGCTCATTCGCTACTTGCCTGGAGTATCTCTATCTATCACTGGGAGTCCTGACAGGTTGCGGATATGCTTTAGCTTATTCTCCAGCCATATCAATTGTGGGAAAGTACTTCTGTAAGAGGAAAGCTATGGCATATGGGTTGGCCATGTCAGGAAGTGGAATTGGAACTTTTGTTTTAGCCCCAGTGGTTCAGCTGCTGATTGAACAGTACTCTTGGCGTGGGGCATTATTGATCCTTGGAGGCCTTGTTGCTAATATCTGTGTCTGCGGTGCTTTGCTACGGCCCCTCACTCTTACCGAGGATCTGCCCAGTTCCACCATCAGTAATATCGCAAGAAGAAAAATTTCTGAGGAATGCAGCTATAACACACACTGTGATGACCCTCAGCTGCCCAGCCCTACTGCAGATTCAAGTTTCATCAGGAAAGAGAGATGTAACAAGCAATTCTGTAGCTGCTGCCCGTCATATAAAGAATACGCCTTCCTCCTGACACCAGACTTCCTTGTGTTTGGTGCATCGTTGCTGTTTTTAGCCTATGGCTGCAGCACTCCTTTTGTGCATCTTGTACCATATGCGGTAAGCTCTGGGGTCAGCCAACAACAAGCAGCCTTCTTAATGTCAATACTAGGCATCGTAGACATTGTTGGCAACATTTCATTTGGCTGGCTAACGGACAGAAGGTTTTTGAAGAAGTACCGCAAATACTGTTACATTTTGACAATTGGGCTGGATGGTCTCTGCTCTCTGTTCATTCCCATTCTGAGATCTTTCCCACTCCTTGTTCCCTATGCAGTTCTTTATGGATACTTTGATGGGGCTTATGTTGCTCTTATCCCAGTTGTAACATCAGATATAGCAGGAAATGCTTTCCTCTCCACTGCTCTGGGAATAGTTTACTTTATTCATGGGATACCTTATCTGATCGGACCACCAATAGCAGGTTGGTTGGTGGATACAACAGCAAGTTATACGGCAGCATTCCTCGTCAGTGGGTTGTCCATGATAGTCAGCTCCATGTTGGTGATCTCTGCTGACTGGATAAGCAAATGCAGGAGTTCAGTTGACGTTCAAACTGCCGTGATAGAGTCAGAACCCAACGTTGCAAGTTTTCAGACTGCATCACTTAATCCAATATAAAAAGATTGGATTCGCGGAACACTGCTACATTAAGAAAATACAGGCAAAGAAATTACTGGCAAATAGAAAAGTCCTCAAAACATGAAAACATTTAAAAATAGGAAATCTTTATACTTGAATAGCTATCGGTAAATATTTTATCAATTCTTTCAAGGCCAAAGTATTTTCATAAATGTATATGTACCGTTTTTTAAAAAAGCCTTTTGATCTTCTTTAGACAGTTCACAAGTTCCTATTGACTTGCCAACTGCATCTCTACTGGTCTCTAATAGTTCCTATTTTTCCATTAAAAAGGGCCCATGTGTGGACATGTGACTCCTATAAATATATCAGATTTATAAGTGATTGTATATCTGCCCAGTATCAGATTTAATTCTCATACCTCAAGTTGATGCTGGGTCAATTTACATTTTTAAGACTGTGATCAATAGATTTTTGTTAGTTAACGTTATCAGGTGATATGGGGCTAAGGTGTTTATATAGTTTGAGGCACAGATCAGTCAGGATTTAATTGAAGGGGGGGACAAGCTGGTGGGGATGAATACCCACTCCTGATCTTATGTTGAAATTTTCCGTGCATCTAAGATAAAAAGCAAATTACTGCGGATGCTGGAATCTGAAACAAAAACAGAAAACGCTGGACAATCTCAGCAGGTCTGACAGCATCTGTGGAGAGAGAAGGGAGCCAACGAGTCTGGGTGCCTCTTTGTCGAAGCAGACTTGAAACGTTAACTTTCTTCTCTCTCCACAGATGCTGTCAGACCTGCTGAGATTGTTCAGTATTATCTGTTTTTGATTGCTATTAATCCATTTGTGTTTGGCTGTTAAATTGCTTGTTGTGATTTACTTTTGGCGCGAACCTTAACTCGTTATATATCAGGTAAGCAAAATGTCATACATATGGGCTCCTCAGGCTTGGGGAAGAACCAGACAAGCATGAGAAGGGAGAGAGTGGTCCTTTTGTGTTAAGATGGTTGCAAGTTATTCCTGTAGAGTACAAGAGGATTTATTAGGTCCAAGTGAAACCTTTTTGAAATTTCGAAGAGTGTCTTTGAATCCTGAGGAGAATTTCACCTCCAGAGTGGTCTTTTGCAATGAAAGTAAGGCATCAGATAGTGCTCTGAGTAATTATCTTGCTGGTTCCTTTCAGGATGGTTCTGTTTCCACAGTACCAACTAGCACTGCCATACAAAACATTAACCATCTAGCACTGGGGATGGATTTTGGCAGACTTTCCAAGCATTTACTGTATCAATTTAATGTTTTGCATTTCAATGAAATCCAGTCGACAGGTCTTTGCAAGCCCATCCTTGAGCCATATCTGCTGATGAACTGTTAGCTGTCTGAATGTTACTACGACAGGTTTGTTTTGTATACTCCCCTGTGATTGTTTTCATTCTTCTTCAGGAATGTCTTGAGGAAATATGGCTCACAAGTATTCAACGAGAGAATCACTCTGAAGGAGAACTGTGTAGCTCACTGGTAAATAAGGGTGGGGATGGTGAATCACTGTTTTAGTATTTTAGAATTCTCTACCTCAGAAGTTTGTGGTATTATTACAGAGGTGGAGAGATGTTTGGTCTCTTAGGGGATGAAGGAAAATAGGGGGTCGGGCAGAAAGAGGAGCTGAGGCCAAATATCAACCACAATGGTATTGAATGAAGGATCAGGTTGGAGGCGCTGTCTCTTCTCCTACTTCTTATGGTTCTTAAATGCCGGTGCGAGACACCCACTTTTTTTTTCGGCGTTCCCATCAGAAAGGAGGCTCTCCTGGCGGTGGGGCCTCGTACAGCCAGCAGGATCACAGAATCACGGGTGACACACCCCTGGCTCTGCAAACCTGCAAGCTGAAATCATGGCAACCGCCTGCAGCACTAAACATGATCAAATGTACTGCATGTTGTGTATCAAATGTCAGTAACAGGCCCAATTTCGTGCCAGCAGAAAATGTCTCAAAGACAGGCGTGTACATGCAGCTTGCTACAGTGCAAACGGCAAGTCTGAAGGTAAACTGTGTGCTAGGAGATTTTGAAGAAAATATTGTACAAAACAAACAAAACTTTCGATCGGAAGGTGCATCAGCAGTTTTGTTTTAATTCATGTTTGAGATTGTATTCCAAAGAATTATTCCCTGTAAAATGTCTCGTATTTCAGAACTGGTGCAATATCATTGAATTATGATGATTTTGTTTTGTTCCAATCGTCTATGCAATACAATATTACACATGTGATGATGTCACAGTTTCTGGGTCTTGTGAGACTAGACTTACCAGCCAGTAAGGTTTCTTTTCCTCGGTGTGTGAGGTTGAAGAAAAATGAATTCACTGTTGTACTGAAAATGTAAATTGGTTCGTAACGAGACATATTCTGTGTCCTGTGCAATGAAGAATATATTCTGCCTGATGAGCGCTAGTAATAGTGTAACTAGCCTGCATTCGTTTATTCATCTCAATGCACACGTGGAGTTCAGCTGGAAGAAAAGCTTGACTTTTTGACCGTAAATAATTGTGGAAGTTCGAAGAATGCTTTCTTTTAAAAAATCAAGGTGCACAGTGTTAAATAATAAGTCTACACTGGATCTTTCTTTGCATTGGCTGCGGAACTTTCTCGAGCTGCAGCACTCTCAATGTGACGTTGTCGGAATCTGGGTAATTTGTACGTGGAATGCTGGGAGATGACGAGCATTTTGTGCTACTCGCTAGCGAGCCAATCTTATGTAATTGGGTTGTGTACATGCAAAATGCTTCCTCTAATTGTTTTCCTTGGACGTCAAAATTGGGCATAGCCGCCTTTTAGAGGTGAGAGCAACAATGGGAGAATTCAAGAGCACAATGCGATGGGCCTGAGATAGTCCTGATGTTGCCTCATTCTGCCTGCTGGTGGACTGCAAGTCTGTTGGGGTGGTTGTGGTAGTCACCACTAGTGGTATGTTATATGTATTACAGCACTGTCCATATATTAGAGGTACAAAACAAACAGCCCAGGCAGCGCTGCCCGACGCGGAGCACGACCTGCAACGGGTGCGGGAAGAAGGGACACTTAGTTTCCGTTTGCCAGGCCCGGTCGGTCGCCACGTTTTCCAGGCCCGACATTACTATACCCCGCCACGGGCGATCCAGGGGTCCCACTATCTTCCTCATCGCAAGCCACGTGTGGCCTGTGGGCGCCGCCATCTTCCACACCACAAGCCACGTGCGGCCTGTGGGCGCCGCCATCTTCCACACCACAAGCCATGTGCGGCCTGTGGACGCCACCATCTTTGATGCCACCCGCCATGTGCATTCCGTGGGCGCCGCAATCTTCGGCGCCATTTTGGACTGCGCCTCGGGACCCCTGGTCATCTGGCCGTTCATCGCCTACTGCTACCTCCGCCATCGCTGATCAGCCCGGGACCTCCCAACATCTTCCGCAGCTTGTCTCTATCACCCTGGATCAGTCTCGGCCCCGTAACCGCGACAACGACGGTGAAGATCAATGAGCACGAGACGACCTGCCTCTTTGCTCCGGGAGCACAGAGAGCTTCATCCACCCAACTACGGTAAGGCTCTGCTCCCTTCCTGTACACCCCATCACCCAGAAAATCTCCCTGGCCTCCGGATCCCATTTGGGGGTACTGTATTGCGTAGAGTTCAGCAACTTCCGGCTCTACGTCCTCCCCCACCTCTGCGCTGCCCTGTTACTCGGCCTGGATTTTCAAAGCCACCTCCAAAGCCTTACTTTATAATTCGGTGGACCCCTACACCACCTCATCATCTGCGGTCTCACGACCCTTAAGGTCGATCCACCCTCCCTGTTTGCAAACCTCACCACGGACTGCAAACCCGTCACCACTCGGAGCAGACACTTGGCCCAGGACAGGACCTTCATCAGGTCGGAGTTCCAGCGGCTGCTGCAGGAGGGGTCATTGAGGCCAGCAACAGCCCCTGGAGAGCTCAAGTAGTGGTAGTGAAGACTGGGGTGAAGCACAGGATGGTTGTTGACTACAGTCAGACCATCAATCGGTACATGCAGCTCGACGCGTAACCCCCTCCCACGCATATCTGACATGGTCAATCAGATTGCGCAGTATCGAGTCTTTTCCACAGTGGACTTGAAGTCCGCCTACCACCAGCTCCCCATCTGCCTGGAGGGCCGCCAATACACTGCGTTCGAAGCAGACGGCCATCTCTTTCACTTCTTTCGGGTTCCTTTCGGAGTCACTAATGGGGTCACGGTCTTCCAGCGAGAGATGGACCAAATGGTTGACCGGTCCGGACTGCGGACCACGTTCCCGTACCTAGAGAACGTCACCATCTGCGGCCACGAACAGCAGGACCACGACGCAAACCTCCAAAAATTCCTCCAGACCGCCAAACTCCTTAATCTCACATACAATAAGGAGAAATGCGTGTTCTGCACCAACTGCTTAGCCATCCTTGGCTATGTAGTGGAAAATGGAGTCCTAGGGCCCGACCCCGACTGTATGCGCCTCCTCCTGGAACTCCCTCTCCCCCACTGGCCCAAGGCCCTGAAACGATGCCTGGAGTTTTTCTACTACTACGCCCAGTGGGTCCCTAATCATGCGGACAAGACCCGCCCACTCATTCAGTCCACAGTTTTTCCCCTGTCGGCTGAGGCCCGCCAGGCCTTCAACAGCATCGCGGCACTGCCCGTATATTAGAGGCACAATGGTAAATCCCTGCCTGCTGGCTCCGCCCAGCAGGTGGCGTATAAAAGTGTGTGTTCTCCTGCGCTGCAGCCATTCTGGTTCCAGCTACAGGAGGTACAACTTCTTGTTCAATAAAACCTTGATTGTTCCACCATTCTCATCTTGTGGTAACTGACGGTGCATCAGTGGTCATAGATAATGTAATGTTCGGAGTGGATTTGGTCTGCAGTTAGCACGCAGTCCTCCAGAGAGCTTGACTTACCCTCTAATAACTGGAGAAAATGTCAGTGTCCAGGTACCACATGGATTTCCAGTGGCGGTCCCATGAGACCACATGCTGCTGAAGACAGGCTGGAGCTGATGTTGTCTCTCCTACCTTTGCCTGTCATTAACCCAGCGTACCTACCTCTCACTGATAAATTACACCCCCCCCACCCCTCTGCGCACACACACAGGCTGAATGAACTTGTCATGGATGGAGTGACTTCTGTGGAAGGTTGGATTGTGGTCCTCACTGGAGGGGGTGCAGTTTCATCTTTGGGGGCAAGAAGATATATCAGAAACATGGCTGAATAAGAGACCCACAAACTATTTACATAGCTTTCATCTGCAGTGGGGGTTTGCTGCAATATGTGCATCTGAGTGAGTGATCGGAATAAGAAAACAAGTAAAGAATAGTTCCAGTCGCTGTGCTGTGAGACAATCTCTAACATCACCATTGTCCACTCCCTGTGTGTTCTCAGCTCCATCATGGCTCTTTCCCTAGTCTCTGGGCCCTAAAATGATTCTGGTGAAAAGTGCAACGTTTTTCTGTTGCAAGTGCTGAAGTAACATTGGAAATTTCAGAAGCTCAAAACTACCAGTTAGTCACTCAATATTCCTCATGCGAATTAGTGGTGTGGTAAGGTTTGTCTCAAGGATTTTCAGTTTGAAATAGCAGCAATAAAATGTTCTCCAGTGCAGTGTGACTGTGGCAGATGAAAGCATTGAGAGAACAGTTGAGCAAGCATCCTCAACCAGGTTACAACCAAGTGAGAGGAGCCTGTTATTCACCTGCCTCTGTGACATCGCACAGTGCTGGACTGCCTCACCTTGGTGTACACACTGAAACCTTTTTTAACCTCATCTGCTCCACGCTCCCTGGACTCTGGAGGATGCATTGCAGCTGACAGCTCCTTGCTGCATGGTCTGGATTTCTCTTCACTAATGCCAATGAGGAGAATCCTCCTATTCCTGTGCTGCTATCACATGCAGCTCCAAAACTCCTGATTGGTGGCGAACTGCACTCTTTGTCCAGTCCTTTGGTGTGTGGAAGCTGAAGAGCCGCAGGCCCATTAAATAACAGCTGCATCTGTTCGGAGCGGCAGTCACATCTATTCCTCTGCCCTAATGTCTGGAATGTTTATTGCGCAGCTTCTGGGGAATGAAGATAACCTTTAGAGTTTGAAATAGTTGAAAATGCTTTTGTTGGGAGGTGAATGTGCATTGATGATGTGAATGATAGGGTTATATTTCAATTAATGATCAGCCATATCACACATGATATCAGTTATATCACATATAACATCACGTGATGTGTGACATCCTTCATGTCAAACTTCTACAAATGCTGCCGTTACGGGCAGCACGATAGCACAGTGGTTAGCACCGTTGCTTCACAGCGCCAGGGACCCGGGTTCGATTCCCGGCTTGGGTCACTGTCTGTGTGGAGTCTGTACGTCCTCCCAGTGTCTGCGTGGGATTCTCCAGGTGCTCTGGTTTTCTCCCACAAGTCCGGGAAGACGTGCTAGGAGGTAATTTGGATATTCTGAATTCTCCCTCAGTGTACCCGAACAGGTGGCGACGAGGAGATTTTCACAGTAACTTCATTGCAGTGTTAATGTAAGCCTACTTGTGACAATAAAGATTATTATTATTATGAAGAACTACCCAACACTTGAACGGACAAAATATTATTGAAAGAGGATTTAATGCAATTCACACAGCACTTACACAAAGACAGCATTACAAATAGCTTTTAATATTTATGAAATCATTTTAACCTAAATATTATCTAGTAATTGTGTACAGATTTCTAAGAGATTTCTAAAAGTGATCAACTGTTTTTCACCTGGAGAATAATTGCTTTGAAACCTTGTTTTTACCTTTTTTGTATATATGTCTGCTCTTTTATGAAGGAATAAATTGTCTTTTGAACGATTGGTTCTTATCCTATATTTATCTTTTATTTTTTTGAAAAATATTTTTATTGGAGTTTTAACACAATATCAAACTTTACACAAGACAGAACAAGCAGAGAAAAAAGGAAAAACAACAATTGAAACGGCCTATTATTTACAGGTTGTCA
>XM_038773323.1
GATGAGAATCCCTCAAAACCAGAGAAGGAGGTTTGTCGTTCAGGGCTCCAAGCTGGGAGGAGGTGAGAGATAGAAAGATAAAGAGAGGGAGAGGCAGACAGAGAGAGGTGTTCACAGTAACAGGAACAAGGACAATAACTGCAGATCTGGGCTCAGAGAGTCCAAGCTATTTCAATCTGCTCCCCCTCCCTACCCTCCACCCCCTCCACCCCTCCTCCTCCCTACCCCCCACCTACCACCCCCCCCCCCCTCCAGCCTCAGCCCCAGCCGCGATGCTGCTGCCCATCCTGCCCTTGCTGACCCTGCTGCTCCCGCGGCGCTCCCAGCCCCTCTTCGCGGCCGTGACCGACGCCGTCCTCCCCGCCGACTACGACAACAATCCCACCCAGCTCAATTACGGGGTGGCCGTCAGCGACGTGGATAACGACGGGGAGCTGGAGATCGTGGTGGCCGGGTACAATGGTCCAAACCTGGTGCTTAAGTACGACAAAGTCACAAAGAGGCTGCAGAACATGGCGGTTGACGAGCGCAGCTCTCCTTACTACTCTCTCCGCGATCGCCAGGGCAACGCTATTGGTGTGGCAGCCTGTGACATCGATGGTGACGGAAGAGAAGAAATATACTTCCTCAACACCAATAATGCCTTTTCAGGAATGAGCACCTACACTGATAAACTCTTCAAGTTTCGAAATGGAAGGTGGGAAGACATTCTGAGTGATGAGGTCAACGTCCACAGAGAGGTCGCTAACCGTTTTGCTGGTCGGTCTGTAGCGTGTGTGGACCGGAAGGGCTCCGGGAAATATTCTGTTTACGTGGCCAACTATGCGAGTGGCAGCATTGGCCCCCACGCTCTTATCGAAATGGATGAAGCCGCTAGCAACCTGTCACTGGGGATTGTTGCCCTTTCCAACGTCGCAGCTGAGGCGGGAGTCGACAAGTTCACAGGTGGCCGTGGAGTTGCGGTTGGCCCCATCGTCAGCTCTGAGAGATCCGACATATTCTGCGACAACGAGAATGGGCCAAACTTCCTATTCAAGAACAACGGCGATGGCACCTTCACAGACATAGCAGCCCAGGCCGGGATTGATGACCCTCACCAACATGGCCGTGGACTAGCTCTGGCTGACTTCAACAGGGACGGGAAAGTGGATGTCGTGTACGGCAACTGGATGGGGCCACATCGCTTCTACCTGCAGACCAGCGTGAATGGAAGAGTCCGATTTCGGGATATAGCGACCCAGGCGTTCGCAATGCCCTCGCCAGTTAGAACGGTGATTGTGGCGGATTTTGACAATGACCAGGAGCTGGAGGTCTTCTTCAACAATATCGCATACCGAGGGTCTTCGGCAAACCGCATCTTCAGGGTCTCCCGACAGGAAGGAGCAGATCCGCTGATCCAAGAGGTCAACGCGGGAGATGCTGCGGAGCGCACAGGACAAGGGACAGGTGCTGCCGCTACTGATTTTGACGGAGATGGAATGCTGGATCTCATCATTTCTCACGGAGAGTCCAGGGCACAGCCGCTTTCTGTCTTTAAAGTAACCCAGGGCACCGACAACAATTGGCTCCGGGTCATTCCCCGGACCAGGTTTGGTGCATTTGCCCGTGGGGCGAAGGTTGTGCTGTACACGAGGAGAACGGGCCCACACCTCCGCATTATTGACGGAGGCTCCGGGTACCTCTGCGAAATGGAGCCGGTGGCCCACTTTGGACTGGGTAAGGACATCGCAACGCACCTGGAGGTGACCTGGCCGGGCGGGACATTCACCTCTCGTGCTGTTTCCCTCAGCGAAATGAACTCCACCATCGAAATCTCATACCCACAACAGGAAGGTGAAACTAGGAATCTGGAAATTGAGTGTGGGGAAGGCTTCACAGCTGATGGGAATGGTCGCTGTATCGATGCGGATGAATGTGTCCAGTTTCCTGCAGTGTGCCCCAGGGAAAAACCCATCTGTATCAACATGTATGGAGGCTACAAGTGTCGGCCCAACAAGAGGTGCAATCAAGGTTATGAGCCTAATGAGGATGGGACAGCTTGTGTGGCTCAAATCGCTTACTTCGGAGGAGGCTTTTCGTCAGCTTCCAGACTCTCTGCCTATCTCGACCAGGCTGCTGTGGTCCTGCTCGGCCTAGTCCACAGGCTTCTAGCCTGAAGCCTTGACCCTTCGATGCACCCCAACAACTCGACATTTGGAACCCTCAGTCTTCCACAGCCTAAACTGTCAACGGGTTCCACAGAATAGAAAGAGCTCGGCAAATGTTCAGTCACTGGTTCTCTGCTGTCTAATGCGCCAATGAACACACGCCCTGAGATAACATAACTTTCTGATTGAATTATAAAAATGCAGTGTTGTTGTCATATTATCCCAGTCCCAGCATACTACAGCTTAGCAATCTTGAGAGGTGCTTTATCTCAATTTGGTTAAATGGCACAACAGCGAGACACAAGACAGCAAACAACCAGCAAAAAACATGCACACACACCCACTAACCCCCACCCACAACCATACACCCCGACACAATCATATAGACACCCACATACGCATGCAGATTCAGTTACACAAACACATCAACCCAAATGCACATACAAACACGCAAACTCACACAAATACGCCTGCAGACATGCATGCAAACACAAGGAGACATTCGCGCACATATCTACAAACTCACCTGTACACAAAAAACACCCGCATGCTTACAAAACACACGTTTGTGCACATAAAACACAACTAAACATGCACGCTCAAGTCAACAAATACACGCACACATACAAACATATTTACATAGTCACACATAACCACATACATACGCACACACACCCACACACAGTAGCACCTACAGGAACACACACACTCATACACCCCCACACAATAATAGACACTAACACACTAGCAGGCATTCACCCGATCATCACACACATTCAAACACACAGTCACAAACTAACACACATACACTAATACACAGTAACACACACTCATACACCCCCCCACAATAATAGACACAAATGCACATTCACAGGCACACACACGATCATCGCACACATTCACACACACAGTCACAAACTAACACACACACACTCTCGCACACACATTAATACAGACTCACGCATACACATGATTATACTAACACACAGTAAGATACACACTCACACAGTAACACACACTCACACGCATGATTATCACACACATTCACACTACACACATTCACACACTATACCACAGTCACACATTCTCGCACACACACTAATACACACTCACGCATACACACGATCACACACACACAGTAAGACACACAATAACACACTCTCACATGCATGATTATTACACACATTCACACATTAGAAAAGTCACACACTCATGCATATACACGATCACACACAGACATTCACACGCACTAACACACTCACACGCATTCACACGCACTATCACAGTCACACACAGTCACAAACACAATAACACACACTCACGCGCACAAATAAAGGCTCATGCAGCACTCTGTTATATCTTTGCACAATGCTTAAAAGAATAGGAATAAATTGAGTGAAATTGTTTCATCGTCCTGCCGAGTGAACTAGCTGGAAGGTGAGCTGTGGTGTTGAGTTGTACACAATGACTCTGTGTGGAGGCTGATGTGTATTGGTGTTTTGTGGTTGGAGCCACCACCCTGTACAGTTTATAGAACTGGGCAACGTGACAAGGCTCGGCTCTTCCGTTTCTTCAACCCTGCGGGTGGGCACCTGCTGTGGGCCGACCCGAGCCAAAACTGCCCCAAGCTTCGCAGATGGCGCCTGACAGTCAAAGAGGCAAATTTGCAATTTCATGGAAGATCGAAACCTCAGCCCAAACCTGGTGAAGGATGGCATCTGAACCCACCGCACAATGGATTGAAATGATGGTCGGGTCACCAGTTGAACTGTTACGCTGCTACCTGAGTATCCATGTTTGAGTTGCAGCTTTACTCATCGACCTGTTATATAATGAAGCTAATGTACAAACCACTCGAGCAAGTGAAGGGAGTGTGGGAGGGAATGGGATGGCGGGTGGGGGTGGGGGGGGGGGGGGGGTGCAACCTTGCCGATCTGTTCAACAAGTCTGCGATCCTAGACTTTTCCTGCCATGTGTTCCCAAGCCGGACACCATTGGGCAGATGAAATGCCGGGGGCTTCCTCCAAAAAGGAGGAAAGCGATGGTATCAGAGGGCAGAAAGGTGCCACCTCCGGCTCTAAAACCTCTCAGACCGCTGGTGGAAGAGGCAATGGGCGAATCCTCTTGTCTTGGCCGGAGAAACCTTGCGCGGTATCACCATCAAATCCAAAGGGTGGTTGGTTTAGTATTCAGCAGGCGCCCAATGGTGAAGGGGAGGATTCTCCGGGAGGTTGGCACATACTGTTGGGGGCGGGGGTGTAGATTAAAGAAATAAAGCAAACATCAAAATCCAAACTGGCACACAGGCCTTTTCTAGTGTTCAGTGGGCCACTGCTCCCCCTTCAGGCCACAACAGTTGTGTTCCATTGTTGCCACCATTATACTCCAGCCCTGGCGAATGGGCATCACACGGCACAGAATGGCATCAAGTCTGGTGTTTGCTGATTCGGGTGGACTTTAGCCGTCCCTGACGGTTTTGACCATATATACCAGATCCTGGGCCACTGCACGTGCAGCCCAGGGGTTAGAAGTTGGTGTGCCGCAGGAATTTCAAAACTCACACAGAGAATGAGGCACAACGACAAGCCATTCACCCCATCCGCCTGGCCCACTCTGATATTTATGCTCCACGTGAGCCTCCTCCTTCTTGATGAATATTACACTGTGGCTTGTACAACAGATTGATTTATTTTTGAATGATTTATTTATAATATTTTCTAAGGCAAGAATTGGGCACTTTCTCAGCCGGGGACAGGGGATTTGTTTTGTTCAAGCAGTCAATGCCCTCCTCCAGATAATTGTTTATGAGCTCAAACATTCATCGATTAAAGTCGTGGCTTGAATATGATGCCATCGTGTGGCGCATGAATGTGATGTCATCATGTGGCGCTGGAATGTGATGTCATCATGTGGCGCTGGAATGTGATGTCATCATGTGGCGCATGAATGTGATGTCATCATGTGGCGCTGGAATGTGATGTCATCATGTGGCGCATGAATGTGATGTCATCATGTGGCGCTGGAATGTGATGATGTCACACTGCATGGGTTCTTCCCCTTGGCCTTCCTGTTCCAGTGTGGCGGTAGCTTCCTCACGGGCGTCGCTCCAGGCACTCAGCCAGAGCACAGACTCCGATCCCGGTCCGCTCCTGTTCAGTTCCGCACTGAAATCAAGTTGAAGTCGAGACATTCAAGGCAGAGGCTGCCCTGCCCCTAAGCAGAAAGAGCGGGAAACTGAGAGTGGAGAGGCCTCGGGCGGTTCCCTGCAGCCAGGAGCAAAGAGTGTTGGAGGGAGCCAAGGTATAGGGGATTTTCCCTCGGGCACGGACCCTCCACTATGGGATGGAAAGCTTGTGCCCCGACGATAAAGGAGGCATGCTGCAAAAATGGGAAAGAGTCCTAAAATATCCAAATAAAAACAAAATGCTTTCTTAAAATAATACAACCCTACGCTGGGAACAAAAACACAATGAGCGAAGTCGAAGTTGAAAAGCTATCACATAGTTCAGATACTGCAAATAACTTACACCAGTTCAATGCAGGTGTGCCCCAAGTGCATCTGGATAACACTGAATTATCAACCCAACTCCCATTGGACACAATCCAGAGTCAAAACATGAGATATATGATGGCAGCCCTGAGGAACTTTCTCCCACTCAAACCTCACCATGGATACGGCAAAGGCTATAGGCCCTGACAATATTCTGGCAATAGTACTGAAGACTTGTGTTCCAGAACGTGCCGCGCCCCTAGCCAAGCTGTTCCAGCACAGCTACAACACTGGCATCTACCCAGCAATGTGGAAAATTGCCCAGTTTGTCATGTACACAAGAAACAGGACAAGCCAACCAAGCCAAGTACCCCATCAGTCTGGGCAGCACGGTGGCACAGTGGTTAGCATTGCTGCCTATGGCGCCGAGGTCCCAGGTTCGATCCCGGCCCTGGGTCAATGTCCATGTGGAGTTTGCACATTCTCCCCGTGTCTGCGTGGGTTTCGCCCCCACAGCCCAAAAGATGTGCAGGATAGGTGGATTGGTCACGCTAAATTGCCACTTAATTGGAAAAGGTAATTGGGTACTCTAAATTTAAAAAAAAAAGTACCCCATCAGTCTACTCTCAACCATCAGTAAAGTGATGGAAGGGATCATCAACAGTCCTGTCTTGCTTAGCAATAACCTTCTCATGGACACTCAGTTTGGGTTCCGCCAGGGTCACTCAATTCCTGACCTCATTACAGCCTTGACTCAAACATGGACAAAAGGGCTGATCTCCAGATGTGAGGTGAGATTGATTGCCCTTGACATCAAGGCAGCATTTGAATGAATGTGGCATCAAGGAGCCCTAGCTAAACTGGAATCAGTGGAAATCAGGGGGAAATCTTCACTGGCTGGTGTCATATCTGCACATTCCTCAGGGGAGAGCACTAGGTCCAACTCTTATCAGCTGCTTCATCAATGGCATTTCCTCCATCAGAAGTGGGGATGTTCCCTGACGATTGCACAATGTTCAGCTCCGTTCGCAACTCCTCAGACAATGAAGCAGCCCGTGTCAAAATGCAGCAAGATCTGGACAATATCCAGGCTTATGCTGACAAGTGGCAAATAACGTTAGCGCCTCACAAGTGCCAGACAGTGCCCATTTCCAAAAAGAGAGAATCTAACCATTGTCTCTTGATATTCAGTGGCATTACCATCAGTGAATCCCCCACTACCAATATCTTGGGCAGCATGGTGGCACAGTGGTTAGCACTGCTGCTTCACCGCGCAAGGGACCCGGGTTCAATTCCAGCCTCGGGTGACTGTCTGTGTGGAATTTGCATTTTCTCCCCGTGTCTGCCCCAGTTTCCTCCCACAGTCCAAAGGTGTTCAGGTCAGGTGGATTGGCCACGCTAAAGTGCCCCTTAGTGTCCAAAAAGGTTAGGTGGGGTTACGGGGATAGGGTGGTGTGTGCTTAAGTAGGGTGCTCTTTCCAAGGGCCGGTGCAGACTCGATGGGCTGAATGGACTCCTTCTGCGCTGCAAATTCTGTGATTGACCAGAAACTGAACTGGACCCAGCCATATAAATTCTGTGGCTGCAAGAGCAGGTCAGAGGCTAAGAATCCTGTGGCGAGTGACTCACCCCCTGACTCCCCAAAGCCTGCCCACCACCTGCAAGGCAAAGTCAGGAGTGTGATGGAATACTCTCCACTTGCCTGCAAAAATGCAGCTCCAACAACACTGAAGGAGTTTGACAATGTCCAGGACAAATCATGCCGCTTGATTGGCACCCCTTCCACAAGCATTCACTCCCTCCACCACTGATGCACAATACTTGTGTACCGTCTACAATAGACACTGCAAGATCTCACCCAGATTCCCGAGGCAGCACCTTCCAAACCCACGACCACTACCATCTAGAAGGACAAGGGCAGCAGAAACCTGGAAACCCCACCACCTGGAAGTTCCCCTCCAAGTCGCTCACCACCCTGGTGAGCGACAATCAGCCGTTCCTTCACTGTCATTGGGTCAAAATCCTGGAACTCCATCCCTAACAGCACTGTAGGTGTACCTGCAGCGGTTCAAGAAGGCAGCTCACCGCCTCCTTCTCAAGGGCAACTAGCGATGGGCAATAACTATTGGCCTAACCAGCGATAGCCAGATCCTGTAAATGATTTTTTTTTTTGTTTAATTTTGAGTCAGCGACCATTTCGGACCAGGAAAATGAGGTTCAGCTGATTCTCCTCCAGTTGTTACTGCTCCTGAAGGTACTGCCGCTCACAGGGGGCTATTGGGTGTAGAGCTGCCGGCAGGATTTTACTGGTGGCCATTTGCTGGTGTGTGTGAGTCTGGCCATTGTGAGCGATGGGAACTACAGGGGAGGGGAAGCAAAGTTGAGTTTGATACTCGTCCTGCCCCAACATCTGTGCACGGCTGCGACCAAGAGCAGGAATTTGGCTGATAGGTTTCAGCCAGTAGGTATAAAGGAAACCTCAGTCAGTCTAATCAACAAAATCATCACAGGGCAGTCACAAGGTCAGCACATTTGGGTGTGTGTGGATTAGGGAGATGGATGGGACCAGTTAAAGCAAACTCATATCATGGTAAATCCTAAAAACCACAACGGTAGCTGCGCTCGCAACTTGCTTCATTGGCTGGGAAGCGCTGTGGCAAGTCCTAAGGTCAAGGGACGAGCTATTTCAATCCAGGTTCTTTTTTTTGTTTAATCCCAACCCACGGCACAGCGCCACTGGGAGATGTCCTGGTGTGTGCTTCCCTCAGGATTGTGATGTGCTGGATGTGAACCCCCTGGTACCGTGCCAGAGTCGGCGAGAACGTCACCCCCTTTCGCCAGCTTCACTGAACACGGCGCCATCATCCGCGGTCCTGCGTGTTACGATTCGGTGAACTTTGTATTTGACCTGTAGACGTCTCGTGCCCGCATCCGGCGAAAAACCGCGGGTTTAGTCTGATGCCGTGTGGTGTTGGTACTCTGTGTTGGTTGCCGATGGTCTGCACATAAATGTTGATTTCAG
>XM_038773325.1
CCTGCTCTTACCTGGACAGCAGGCTGACACCACGTGACATCATTGACCAATCGGCGCGTCCTTTTAGCTTCTACGTCCGGGTCAGAGTGCGGCAACATGGCGGCGCCCAGTGCTCGGGACTGAGTGGCAGCGGTGAAAAATTGGAAGAGAAAAGTCATGGTGCACCTGTCATCGAATCTGCTGAAATATTATCACCGGGGCTTCGTGTGTATCCGCATGGCTTTGGGTGGCTGCACAAATCGACCATTCTACAAGGTTGTAGCAGCGCATAACAAGCGGGCCAGGGATAGCAAATACCTGGAGCAGCTGGGCACATACGACCCCATGCCCAACATCTTCAATGAGAAGTTGGTCAGTTTGAACTTTGAGAGAATCAAGTATTGGCTGGCCTGTGGGGCACACATGACAAAGCCTGTTGAGAAAATACTAGGTCTGTCGGGCTTTTTCCCTCTGCACCCAATGATGGTTACCAGGGCAGAGAGATTTCACAGGAAGCAGGCACTAAGGGGCCACGCTGAGTCAGAGGAAGAGCCTGCGGAAGCTGTAGGGGGTGAGCTGCCGAGTGCCTGATGGCAGAGTTAGCAGTGCGAACCCTGCAGATGGACATAAACAGCTGCATAAAATGCTTCAATGAATGTCACCTGTAACAAGCATAAGCGATCCGTCTGCCTGATTTGGACCTGTGTCTATAAGACAGCACGCAGTATTGTCATGGGACTTGATTACTTTTGTATAAACAGATTATTATAAAAAACGCACTTAAAACCCGTGTCCTTTAATATTGTGCAGCTCTCAGTCTCATCCTGGTGTTAGACAGTCGGACACAGCCTGAGCTGAGGGTTTACAGCTGTGTGTTTCTTTTAGATCGAGTGTGGGTGTGATTGAGCCTCATGTCCATCACTGTAGTGAGAGCAGTTTGTTGGGATTATATAAACATTTAGCTCCTGCTGTTTTAATCCTCTGAAATATTTCAATTGTTGGACTTCACTCCCATCATTCCCCCTGTCTCTGAACATACATCCCAGGCCTTGTCTTCTCCGCTGCAGTTCAGAAATCACTCTGGGTCCATGCTGTATCCGGGCAATATATAGACTTCTTTTTTTTAAATAATTTTTATTGAAAATTTTTTACAAAATATATAACAACAAACAGTAACAAGCAACAATAAAACAACATAATATGCCTAACACCCCCAAGACCGTAGCAACGCATATATCGAACCCCCC
>XM_038773330.1
ATGACGGTGGGCGGCTCCCCCGCCCGGCGCGCGCTGATTGGACGGGGAGCTGTCGCCGAAAGGGAGGGAAAGAGTGAGTGGAGTGGCTACTTTGTGAATGTAACAAATGTGGTGATTGTAACTGGCCAGGTTTGAAGGCCCCAAGATGGCAGGAGGTACAGTGGATCTCACTAAATTTAACATCGATGCTCCCCGCTGGGATCAGACGACGTTTGTGGGCAGGTTAAAGCACTTCTTCAACGTCACTGATCCAAGGACAGTGGTCGTGTCAAATGCAAACCTCGATGAAGCAAAGCACCTGGTGGACAGCTGCAGAGCTGGCACAGTGCCCCCAGGAACAACAGAGGAGCAGTTATACTATGCAAAGAAACTGTACGACTCTGCATTCCACCCCGACAGTGGAGAAAGGATGAATTTAATTGGGCGAATGTCGTTTCAGGTACCCGGTGGTATGGCTATCACTGGTTTAATGCTGCAGTTTTACAGATCGGTTCCCGCTGTGGTATTCTGGCAGTGGGTGAACCAGTCATTCAATGCCTTGGTCAACTACACCAATAGGAATGCAGCATCGCCAATAAGCGCAAAACAAATAGGAGTAGCATATTTCACCGCAACTAGCGCTGCTCTAGTAACGGCAATTGGATTGAATCTAAACACAAAGAAAGCTCCACCCTTATTGGCCCGCTGGGTTCCTTTTGTTGCCGTGGCAGCTGCAAACTGTGTGAACGTTCCAATGATGCGACAACAGGAAATAATAAGTGGAATCGCTGTGACAGATGAAAATGAGAATGAACTGGGAAAATCCAGGACTGCTGCCATACAGGGTATCACACAAGTGGTGATCTCTAGAGTTACCATGGCCGCTCCAGGAATGATTATTCTCCCCATCATGATGGAGCGTCTGGAGAAATATCCATTTATGCAAAGGATTAAGTTTCTTCATGCACCGATGCAAGTGATGCTCGTTGGATGCTTCTTGATCTTCATGGTGCCTGCTGCCTGTTCCCTTTTCCCTCAAAAGTGTTCTATGTCAGTTTCTAAATTGGAACCAGAGCTGAGAAACTCAATATCCACGAAGCACGGAGACAAAGTGAACTCTGTCTACTTCAACAAGGGGCTGTAGGAGGTGATGTCCCAGGAATAGCTGAGAACTCCTTCACTTTTCGAACTCACCTCAACAGAATCGAGGGTGCAGATCACAAAAAGGAAAAGCCCATGTTCACTATGGTGTCTGAAGCTCCTGTTGCCATTTCCCAACCCCCCCCTCCTCCCTCCTCCCTCCCCCTGTTGAGATCCCATCAAATTCAAGAGTCACTTTTGGGCTATTCTCTCCAATGTGTTTGCCATCTGTTAATGTTTTTTAACACAGTGACTTGGCAGAGGGAACAAAACGTCGCTTCACACACGCACGGAAAGCTGAGAAACCTCAAGACTGAATCGAACCAGATCATATATAGATAGCTGCAATTTCTTGGAAGTCAAGTTATGTCCTGGCACTTTCCCAGTTGAAAATGAAAAGAGTGTGAGGGGGCAGTAAACATTTTACACTGCTTGTGCATTTATTGTCTTATTTTGGTCTTGCTGCCAAAATCAGGATGGTGGGTCCATGAATTAAACACTAATACAAAGGCAAAATATTGGGCATGCTGCAAATCTGAAATTTTAAAAATGCTGGAAAGTTTGACTGTTCCTTGCCCCACAGATGCTGCCTGGTGCATTGAGTATTTTCTGAGATGTTCCAAGTTGTCTCTTTTCAGCCCATTCATACTTTCATCGACCCCAGTCAGTCACCGTATTAATTATA
>XM_038773334.1
TCAACACTTCCTGTTGCAGTTTTATTTTTGTAATTTACATCCAGACCCTAAAGTGAATTTTTGCGATCGAAGATCTGCTTTTCTGTCAACACAAACACACACACACAAAATAACTTTCAGCTGCGCTGTGCACAATGTTTTTGCAATCGCAATTGAAACTGGCCATTAGCGAGGTCGAGCCTTTCTCATCAGTAGATGTCAGGTTTGGCCGGTGAATGTGAACAATTGATTAGCGTTAATTTGTGGGGTTGATAAGGACGGGAGAGGTTTGTGCCCTGTTCAGTTTAAATACTGAACGGCGGGTTTGGTTAGGCATTTGCCTTTTCTCTTCCAGAAATAAATAGTTTAACTTCGCGTGGCTGCGTCTGATGGAGCTGGAGGAGGAGTGGTGGAAAGGACAAGTGGTCGCCGATATCCATCAGGCACTTCGCATCAAGGAGCTGAGACTACCTCCCTACAAAAGCAACTCTCCTCAGCTGAACACCAGACGTTACTTTGCAGATCTTCTTGCAATCATCAGCAATCATTTTCATCTTTGCCCCACTGCTCGGCACCTTGCTGTTTACCTTCTAGATTTATTTATGGACCGTTATGATATTTCTATTCAGCACTTGCATCTGGTGGCACTCTCCTGTTTACTTTTGGCAAGCAAGTTTGAGGACAAAGAAGACCATGTACCTAAACTTGAACAACTCAATAGTCTCAGTTGTATGACCAGTATGAACTTGATGATAAACAAACAGAGCTTGTTGCACATGGAGCTCTTTCTACTAGAATCTTTTCAGTGGAACCTCTGCCTGCCCACTGCTGCCCACTTTATTGACTACTACCTCTCTGTTGCTGTACATGAAACCGATCTTCATGATGGAAGGCCTATGGTTTATCTGGAGAAGACCAAGTTATATACAGAAAAATATTCTGCCTACTTTCTAGAAGTGTCTTTACAAGATCATGGGTTTTTAAATTATTTTCCTTCAATAGTTGCTGCTGCTTGCATAGCAGCATCGCGAACTGTCCTTAAACTCTTTCCTTTATGGCCCGTTCGACTGCATCGTATTACTGCTTATGCATGGGATACCCTGTTGCCCTGTATTGAACGTCTGTTGATTGCTCATGACAATGATGTCAAAGAAGCCAACAAGCAGAAAGGTGAACAGAAAGGAGAACCGAGACGTGAACAATCCATTCAGCAGATTGGACGGACCACTTTCTTTACTCGTCCTCTAGCTTGCTCCAAAACCCGGACTGACCAGCAGACTTCACCATGCCTATACCCAATGCATTCACATCTGTTGCAGTGTTCGCATCAACACCAGAGCAGTCAATCTGGCCAGGCAACAAGATACACAATACCAGCTTGCCCTTCCAATCTCCAAATTAATCATGCAACTCATGGATCCATACAAGCTAATGCCATGACATTAGCAACCACTATAGAAGGTAAATCATGTATTAATATTCCTTATAACCGGAGCTACCCAGTCAATGGCCATTAAGCATGAAAACCAATTACAAGAACATGGTATTGAAAAGCAAACAAGTGTAGGAGTGACTTTATATTTTGAAACAGTAATTGTTTTCCCTACATCTTGAATGAGAGAAGCAACAAAACCACAATGGTAGGTGTTGGGGCTTATTGGGTACTAATATTTACAGAAATATTGAAAAGTATGTCCTAAATGCTTGTAAATGTACCTGAACAGACTAAATGGGATTATGAAAGGCTGACCGATTTAATAGGAACAGCTAGTTTGGGATGCTTTGATGCTTTTATCTCAGGAATTGCTTATGGTTGCAGTCAGTTTATTAATACTTCCTTCATTTGTATACCTTGAATACTAAACCATGATTAATGGCAACAATTTTAATAGCATTTTCTGGTTTTGTCATTATTTCTGATCCAAGAGTTAATGTAAATTGACTGCTCATTGTGCAATATTATCTTTTACTTTTTAACACCAGGGTAACATGTTCAATAATTGGTAACTACCTCATTAGTTATATCATTTTGCATAACCACAGACTCGATGTATAGCTGCAATGCAAAAACAGTTATGCTCCATTTATTTCTCAAGTAGCTGATCAACATTTTTATTTCTCATTTCTGCATAATTTATATTTGTACAATACATTTGCACTCATAGGATTACAATAGCAATCTCCTTCTGTTTTTTCAGGTTTATAAATCATTTTTTTTGTATGAAATGTATATCAATCTCCTTTGGACTGTTGGAAACTCCAAAGACACTTGCATTTTAAAAACTCTGCTTTTGCTATCGTCCATTTAACCTTCACGCCTCCTATTTTCTGTAGATGGTTCGGAAAGTTCCTATTGCTAAAATAGCATTATAAATGCTTTCTCAGTGTTTAAAAAAAATAAATGATTATTTTTAGTAAATTAATATTGTTTTTGCATAAGGTTTTCAAAGAGTAAGCACTATTTCCCTTGCCCTTGCACAAAAATATTAGTGACACAAATGTGATCCTTTATTCAGGGTGCACTGCTGCTTTGTTTCCCACATTTGAATGTGTCAAGAGTAAATCTAGTTTATCAAGCACATAGCACCAATCCCAAAATGGAGAATTTGACTAAGTGAGGTAGTTGGTGGTTTAAATTAAAATTATTTCCACTAGATTCTTTCAAGATGTTCGAAATGTCTAATTTTAGTTGGATTGGCATCTAATTAAGATATTGTATATAACTTAGGAATAAAATTAGTTTTATTTTGATTCAAAAACAAAATGATACCTATCTCTATTCCATGGTTTTGTTCTTCCCTGTCTGAAATAACCTCTATATATAAATGGTATTTGGGTGTCATACAGTCTGGAAGTTTTATCAGGCATACAAAATTGCAATTTTTTTGGTAGACTTTTTCAATCTGTTTATGGTAAAAAGTTAAGAAATAGCAGGAAACAGTGAATTTGATAATTCCATGCTCGTAACAAATTTCCAGTAACCACCTAGCATTTGTAGGTAATACAAGGGATTGCATTTGTGTCTGAAATTCTTTATTGCATATAATATTTCATCAAAATGAAGCTGGTTAGCAGTTGTAAAATCTGCATCAGTTGTGTTTTGAATTTTCTGATCAAAGGCTAAATTATTTGTTTTGAATAATTATAAACATTTTCTTAATACAAATGTAACCGACTTCCAAAAAAATAGTGTTGGAAGGTCATATTCTTGAGAGCTGGGATTACATAAAACGATAGAAATCCATCAATCTTCACCTCTATTTTTTAAGTAAGAGCTAATAGTCTATATCTGAAATGTCAACCTGTCTCCTCTCCAGGATATGGAAGGGATCTGTTGCATACTTCCAACTTTTTTTCACAGTATGAAACGGTGTCACCCCTGAGAACATCAGAATATGGTGGGGCAACCTAACAATTTGAGATCAATGAACAGTCTTAATGGAGACATAAAACCAGTTCCAAGATAAACTAGGGGATTTCAATGAACAGTCTTAATGGAGACATAAAACCAGTTCCAAGATAAACTAGGGGATTTCCTGAGCTATTGGTCAGAGGAAATTACAAGATGTCCTCTTTCCTTGCCTGTGGGGTTGTTCTTAGTGTTGTCACTGTGTCCCATCATGGTTATACTGTTTTTGTGTTGTTTTGGTTTGGTTTCTCATTTTGTGGTTGTTTTTTTTTTTTTTTTTGCTGTTCAATTTTGTTAATATTTGTGTTGCGGATATGTGGTGTCTTGCTCTTATCCCTTCACAAATTTGCAGTGCTTGTTTTTGTAGCGTTCCTCACTTCCACTGCTTCAATCTTTAGCGCTCTCATTATGTACCTGCTGGCCTTTTTAGCTCCTGGTTCTACTGATATTTGCTGGATCTTGTCATTTACCATTTATTATTTTTTTTTTGTGATTGTCACTCATGTTAATCCAAAATTAATTTTAATCGTCACACAATCACAAATTAAACCTGCAGTCCCCCTCCCCTTTTTACTGGGAGACATTGTTGCACAATTCTCTTCTCTTCATTGTAGACTTTCGGCCTGCTTAGGCCTGTTTGCTCACACAACAAACTTTATAACATGAAATATTTCACCACCGAGAATTTATTAAGTTTGTACTTTTATCTTACAAATTGCACATGCATGATAACTTGGGTCTGATATCCAGATCCTGAAATGATATTTCAATTCTATGTAAAAATAAATGAAATTGTTCTGAATCTTGTTGCCCATGTTCTTTTGATCTTCCAATATTTGAATAATTGAATATTGTATGCTCAATGGGAGTTGTTCCAAAATATAGCTAGTTTTCCTGTACCTTCAGTCACTTGCTAGCCTTCCTAGTTCACGTCAACAGTACTGGGAGGGATTGGAGCTAAAAGTCATCGGCAACTCAGCACTGTTGCCTCACAGCACCAGGGACCTAGGTTCGATTCCTGGCTTGGGTCAAGTCTGCAATTCACCCCGTGTCTGTGTTGGTTTCCTCCCACAAGTCCCGAAAGACGTGCTTGTTAGGTGAATTGGACATTCTGAATTCTCCCTCTGTGTACCCGAACAGGCGCCAAACGACTTGGGGATTTTCACAGTAACTTCATTGCAGTGAGCCTACTTGTGACAAGATTATTATAAATCTCGTGCTCTGTTCATCCAAGCCTCAGTTAAGAGATCTAATATAACTTTTCTCTGCTTGTATATTTCTCACTTTTGATTTATTGCTTTTATGTAATGTAAATATAGTTTTTCACTGATCAAATATTTTGACTTTAATCTGCAAGGACCAGCCCATGTGTATCTTCCCTGCTTAACACAGTGATAACGGACAAGTGTTAGTCCTTTGCTACTTTAACCTGCATAAGATCATGTATCTGAAGGGATCAGTTTAGGAAATTACTTTTTTTTTCTGTGAACTGAGCAGTGCTGAGAAGTGGTATAATCATAACTTCCTTAAACTTGGACATGTCAACATACAAATCTTGCATACGGCTCAAGCCGTCCTTATTAGAATTTTTTGATGACGCTCTTGTGACTGTTTTCTCCATTCTCAAATAATGCATTTAAATTTCCATACTGTCAGGGAATCTTTTTAGGTTCTGGCCACTAGCAGATGAGACTTTAAATTTCCCAAACTGCATCTCTAACTCAATTTCCATCTGCTGCAAGTAGGTTTAAAGATTTTTCTAAAACGTTTTAAGCATATCCTAATTCATTTTTAGCCTCCTGAAAGTAATCTGTATATGTAATCTGTATATGTTTTCCCAGCTCGCAGAATAATATGCTTGGCCCTGTCCCAGTCCTTGAGCTCTGCTATTAGATTGAAATAAAGACCTTCCCAGGTGTATCCTGGGCTGAACTCTCAATCTAATATGAGCAGTCTGCAGCAATGTCCTGTTACAACCAGTTGCTTGGCACCACTATCCAACTCTGTGTCTTTGCTAAGTGGCCTCTGGTTTGGACCAGCAAACCAAGATTCATGCCACTCCAGATCCTTGACCAGCTCCATTTCTAGCACTAAATTGGGAAGCTCCTGTTTGTAAACCTCCTACAGTGCTATGATAGTACCAGAAATCATCTTTCTTAAGCTTGCTGTTTTTTCTCATTTTTAATCTCTGTGACCTATGTAGCTTTTGCTGTCCACTGTCACATTCTTTGGAAGATCAAACTCCTCCATAAAGAATACTTTATGCAATAATTCCTTCATATTTTTATTTGGGTGCATGCTGCAGATGGGATGTTGAACAAACGTTTCACCAGCACAAAAGAGCACATTTATATAATGCAGCTGCGGACAATTTTTTTGCTTTTTTTAAAAGCTGGATTTTCTCCAATTTATTTAATTACTGATATAAACAAAATTCTGGCCTGAAGCTATTTGAAATTAAGTGCTAAATGAAGAGGTGTATCCAACAACGAATGATACTCATGTTGTTTTATGGTATTTAGGCATTGTAAACACAACAGCTAGCTTTACCTTCACTTTTTGCATAGCTGTCTCCTGCCTTTAATTATATCGGCATTTTGTTACCTTCATATTTCTGCCCGTTACTCAACTGATCCACTCACGGTTGATTATTGTATAGATTTGTCTGCTTTTTCAATGATCGTTTGTAATAAAATATTTGGAACCGTCTTTCATGCTTGCAATTGTCCACAAGGAACAGCTTTCACTAACATAATTTTCCCTCTTTTGTTGTTGATTGTGTTTAAAATGTCCATTTCTTGTACTTTGTTCGGAAGAGTCTGGACCCAACGCCAAATTCACCCTGCTCTGCACAACTGGCTTCTGGCCTTGTGGGGCAACTACTGTTTTTTGT
>XM_038773338.1
GGTTGTTGAGAGTAGTAGTAACCGTCAATGGGAGGGGAGATTTCTGTCTTGTGAGCAGATTATTTTTTAATATAAAATTCAAGAACACCGCTGGATAGCTTCGTATTCAATCGTTAAAAAAAGGACTGGGGTTTGCCGTCGTCGCGTGAGGTTTTGAAAGATGGAAGAAGGGTATGATGAAGGTGACATGTTTACAGTTGAACACGAGCTGAAGAACGCTAACTTAACAGGACATGCAGAAAAAGTAGGGATTGAAAACTTTGAACTGCTGAAGGTCCTTGGAACAGGAGCTTATGGAAAAGTGTTTCTTGTGAGGAAAATCAGTGGCCATGACACCGGAGAGCTTTTTGCCATGAAGGTGCTGAAGAAGGCAACAATAGTTCAAAAAGCAAAGACTGCAGAGCACACCAGGACAGAACGTCAAGTATTGGAACACATTCGACAGTCACCTTTCCTTGTCACATTACATTATGCTTTTCAGACAGATACAAAACTCCATCTTATTTTAGACTATGTGAATGGAGGGGAATTGTTTACTCACTTGTCACAGAGGGAACGCTTCACGGAGCATGCAGTGAGAATATACAGTGGGGAAATAGTGTTGGCACTGGAGCATCTACACAAGCTTGGAATTATATATCGAGACATTAAATTGGAGAATATACTACTCGACAGTAATGGCCATGTGGTTCTAACAGATTTTGGACTCAGTAAAGAGTTTCTAATTGATGAAAATGAACGAGCATATTCCTTTTGTGGGACAATAGAGTACATGGCTCCAGAAATTGTTCAAGGAGGAGATGCAGGACATGATAAGGCTGTAGATTGGTGGAGCCTTGGAGTCCTGATGTATGAACTGAAAACTGGAGCATCACCTTTTACTGTTGATGGAGAAAGGAATTCACAAACTGAAATTTCAAAGAGAATTCTGAAAAGTGATCCTCCATATCCTCCAGAAATTGGTCCTTTGGCTAAAGATGTAATGAAGCAGCTCCTCGTTAAAGATCCTAAAAAAAGGTTGGGTTCTGGTCCAGGAGGTGCTGATGAAATTAAGTCCCACCCCTTCTTCCAGAAAATAAACTGGGATGAGTTATCTGCCAAAAGCATTGAAGCTCCATTTAAACCAGTTATCAGGGATGAGTTGGACGTTAGCAACTTTGCTGAAGAGTTCACAGAAATGGATCCTACATACTCACCTGCTGCACTGCCTCAGAACTCTGATAGAATCTTTCAGGGCTACTCCTTCATTGCTCCCTCCATTCTCTTCAAACGTAATGCTGTGATGACTGATCCCATTCAGCTACTTATGGGAGTGGATCGCCCGGGCAGTACTGCCATCGCACGCAGTGCTATGATGAAGGATTCCCCGTTTTACCAACACTATGATCTGGATCTAAAAGACAGTCCACTTGGAGAAGGAAGTTTCTCTATCTGTAGGAGCTGTCGAAATAAGAAAACTGGGCAGGAGTTTGCCGTGAAAATTGTCAGCAAGAGAATGGAAGCAAACACTCAAAGGGAGATTGCAGCTCTGAAGCTGTGTGAAGGACACCCTAACATTGTAAAACTGCATGATGTTCATCATGACCAGTTGCACACATTCTTAGTGATGGAACTGTTGAAAGGCGGAGAACTGCTCGAGCGGATCCGAAAGAAGAAACACTTCAGCGAAACTGAAGCCAGTCACATAATGCGTAAACTGGTCTCTGCTGTCAGCCATATGCACGATGTGGGAGTTGTCCACAGAGACTTGAAGCCTGAGAACTTGTTATTCGCGGATGATAGTGACAACACAGAAATTAAAGTCATAGATTTTGGGTTTGCGCGATTGAAACCTCCTGATAATCAGCCTTTGAAGACGCCGTGCTTTACTCTACATTACGCAGCTCCTGAACTACTGAAGGACGATGGTTATGACGAATCCTGCGACCTGTGGAGTTTGGGTGTTATCCTGTATACCATGCTATCGGGGAAAGTTCCATTCCAGTGTGAGGAAAAGACATTGACTTCCACCAGTGCCGAAGAAATCATGATGAAAATTAAACAGGGGGACTTCTCTTTCGAAGGGGAATCTTGGCGAAACGTTTCGCAAGAGGCCAAGGAATTGATACAAGGGCTCTTGACTGTTGACCCAAACAAACGGATTAAAATGTCAAGCCTCCGCTTCAATGAATGGCTTCAGGACGGCAGTCAGTTATCATCCAATCCACTTATGACCCCAGACATTCTTGGTTCTTCAGGTGTTTCAGTCCATACATATGTCAAGGCAACTTTTCACGCCTTCAACAAGTGCAAAAGGGAAGGCTTTTGCCTTCAGAATGTGGACAAGGCGCCTCTGGCAAAAAGACGCAAGATGAAGAAAACCAGTACCAGCACCGAAACGCGGAGCAGTTCAAGTGAAAGTTCACACTCCTCCTCCTCTCAGTCCCATGGCAAAATCACAAAAACCACAAAGCTACAGCCCAACAACCCAGTAGACAGCAATAACCCGGACAGCATCTTTCAGTTCTCCGATTAAGCTGCTACAGTCAACCTTTCACAACTTGAAAAAATTACATTTGTGCATTTTTATTGGGAATTTGACTTTCTCCTTTGAGGACCACAAGATTTTCCAAATATTCCCCCTCCAAAATGCCTAAAATATTTTGTGCTTTTAACTTATTCCAAACACAGATCTATATATAAAGATTTTATAAATAGTTCTGGACTTCCTCACATTATCAATTGATTGGTTTTCACTGGGGAACCCAAAATTAGGAGTGATAAGTATGACAGCCACTATAAATCCAATCAGCAATTTAGGAGGAATCTTACTACCACGTGGAGTAATTGATGCAAGTAGAATAGATCTCTTTAGGGAGAGGCAAGATAAGCACACAAGGGAGAAAGGAATAGAAGGATATGCTGATAGAATTAGATGGAGAAGGGTGGGAGGAAGCTCCTGTGGACCATTTAACACTGGCACAAACCAGTTGGGCTGAGTGGCCGCTTCCTGTCCTGTGAATTCCATGTAGTATTTCTGTATTGGAAAAAGATAGAAAGAGGTCCAATTTTTAAACAATTTAGAAATATTCTGGGGAGATAAAATCTCACAACCTGGCACTCATAGGGATTTTATTTACTTTTCTGTGTCTTTTTTTTAAAGTGTGAAAGAATTTCTGCAGCACACTAAAGTTATCGGGTGCACTTTTCAAAGAACATTCGCACATATTTCTGTCCTGCAGTTCCTACAAGGTACAGAGTAAGATGAAGGCACTGTGTTTGGACTGAATCAAAAATAAGAAACATACTGTACAAACAGATCTACAGTGGATATAACATATGCAATCGAGATGTGCACATGGCTCAGATTTTTCACGTTATTTGCTTGCACTGTGTAACTTTAGAACCATCACCATTTTGCTTAGACTTTTTTCAGACACTAGCTTTGTGTTATGCCGCATACATGCTCAAGTGTAGCTGGACACAGGAATCGCCGATGGGAACACACAGTACCCTCAACCCACCCACCACTACCTTGCATCTGGCAGGTGGCACGATTTGTTCCAAAAGATTGATGGTGCGCATTGGTTGCCCATTCCCTTAGATGTTGATTGACATGGCGTATGAAGGGAAAGAGGAAATCCATATTCCAAATGGGGGAGAAAATCAAAAATGTTTCTTTCCCCCTCAAAATGTAACTGCTCCAGTGTCAGCAATTCTGACTTCTGCAGTGTTTTTTTTTTAAAGTGTAATAATCAAGTAAGTGACTGATATGGACAATCTGAGTCCTAACACATCCTTTATATATATGTATATATATATGTTCTATTTTTAGGGGCCAAATGAGAAATTTGCTTCTATATTGAAACAAAGGCTATTTGATAGTAATGTGTGCTCTATGCCACGTGCTTTGTTATTTATGTATACTTTGGCATGTAGTCTGTTTATTTTTTTTTGCATGGTGACAATCGTGTAACCAATCTGTTAGTACAAGTTTAAAGAATTGTGTTGCAAACATTAATTTAACTCGTACTGCAACATAGTCGACAATTTGACATATTTCAAGATTTTGTCTGTCGTTGTGCTTTCTGAGTGACTGGTAATTAGTTAGCTGAGTGGTGCAGCCCACCACCTTCAGATTAATACAATTAATGCAAGAAATCCAGATTATGTAACTCTGCATGAATTTTACTCCCTGTTTATGCAACAGAGAGACTCTTACAAGAAATGTGGGTTTGGTTGGGTGGATTCTGTTTTGCTGTGAGCCTGCTAATAACTGCAGCTCAGGTGTTATCAAAACATTGCATTGAAGATGATCTACAGGAATCAAAGGGAGTAGAAAGTATGTGACTCTGTCTGGTCTGCAGAGGTTGCTTTTTGACACTGTTGCTGCTTTTTGGTAGCGGGAAACGGACCTTCATAACCCACTGTATTTTCCAACAGGAATGGAGTGGCTCTTCAGTGTGATCCTGATTTCCCATTTTTGGTTCTTTGGCTGATAGCATTTACACCAAAACATAAAAAGGAGGAAAGAAAGCAAATTACTGCAGATACTAGAAACCTGAAACATAAACAACACATGCTGGAATCACTGAGCAGATCAGTCAGCATCTGTGGACAGAGAAACACAATTTGGGTCGATGACTTTTCAGGCAATCTGCAACATGAATCCCAAGTTTCTCTCGAAAAAGATTCTTCCTGGCCTGATAAGTTTTTCCAGCATTTTCTGTTTTTATTACTGAATGTAAGGGATTTTTCTTTGTCAGCCAGGGAAAAACAGGGAATCTAAAAGGATTTATAAATGATCTCTAAATTTATGGGATTTTGAAAGCCAGTTGTCTCTGATTACTTTTATGTGAATAGGAAATTTATAAGCTTTCGGAACCCATTATTTTATTAAGAAGAAAACTTGAGCGTCATGGTCCACAATCTTCTGACCAAATAAAGGGCCAAGTAACCTTTTGTATACTAATTTAACCTAGCCCACTAGCTGTCTTTCAAAGAAAAGCACAAATCTTTGTGCGAATGCAATTGATTGATTGACGACTACATGCAATTGTTTACATCCTTTTTCAGTTGCGGGCTAGAGGAACACTGAAGGCCGCGTCTGGCTTGGAGTTGGAGACCGCTGACACAATTGGCCCTGGATTTCCTGGATCATATTTATGCAGAAATAATGGGCAGCTTTACACTGGTTTTAGTTCTGATCTGATCCAGAATTTCCTACGGTGGCCATTTGCCTACAACTGGCATAAAACATGCAAATATGGCAATAGGTGTACTAGCGTTTGAACTTCTGTCTTCTGCCATGATGCCTCACTTGATGCCCAATGCCTCTGCTCCTGCTCCTCTTCCATTATTACGCAGAATACCACTAATGCATGTTGGGAAGGACATTCCACCTGCTTCATCCTTCTGAAGGCGGCGGGGGATTTGGTCTCCAATTCTATGTACACTGAGAATGACTGCATGTTGCCTCAGTGTAATGCAGGCTTTGGAAGAGAATCACCATCCATTATCCCAATGCAGCTGACTTTGACCAGGATGTGCCCAATTCTTTGAATGTAAATCTACGTCAGCACCATTATTCATCCAAATTCAAGAATACAGGGTGGAGCTGCAAAAATGAGAGGCAGAGGGTCTCAGCAGATGCACCCGGGGTAGAAAGGGCAAACAATTGAGGAAACTGGCTGGTGGAGATGTTCCAAAGTAAACTGGTTGGAACCAGTTGTGTGCAAATTTCCTTAGAAAAGGTTCTGCATCTCTCATGCCACAATTGCGCTGAAACAGGATATTTGGGCCATTGTGTTTGCATTCTCTGGGTATGTTGTACTGTAGAATGGTATATTTCTACATTGTGCATATGTTAATTCTATACTATTAGACAGTGTCGGGGGAGAGAAAGTTCCATCTTAAATGCCTTTTAATGGTGAGTTTTTAAAATATATATTTATGAGATTCGTTCAGCTTGGGAATTTGCTGAGTAAATAGAATCTCTGAACCTCTGTACTGAAAGTGTCTAAGGTGCTGTAATGTGGAGAAGTGGCTGTCAATCACTGGATTTCTGAATATTTGATGCATGGTTCAGACTGAATTCTACAATCTCTTCTAACTGCTATTTTCATAGTGAATTCAACATCTGCGATTGGACTTTGTAAATATTAACTTAAGCTACTGAACAGGCTGCAGTGTTGATTTTGCATCCAGGTTAAATATGCTGCTGATAATTTGAAAGAGCTGCATATCTTTCTCCAGTCTGTTTGAAATCATTTTTATTCGGAGCTGTGCACTCTTCACATTGCAGAATAATTCAAAGCATTTTCTCCCTACAGGTTTATGCTGTTGAAGAAGTCAAGCTTGCATAGCAACAGATTTTACCTAATATACATGTTTTTGCATACAGTTTGTAACACCCTGTATAATACTGACTTTTTCAAACGACTTAAAGATTCAATTTAAATCAGAATATTGTTGTTACACGGCACTGCCCTGTTGCTATATTTATTAGATGTTTAAAGAATTTTAATGAGGGAAATATAATTCAAACACTGAAGAGTTTATTGCAACTTTCTAGCGACTTGTACTAATTTTTAAAAGTTGATAGCTTTATTCAGGTGAGTCAATGAAAGCTTCTAAGACTTTTCAGAACTTTAAAGTCGACTTGTTTTAACTATACCTCCTTAAAGGAGGTAAGCAAATACTCATTGTAGTTTTTTTAGTGAGAATTTAATTGCAGTTTTATTGTGTGTAGTGAGAATTGTCGCGCTGTGCAGGTGTGCTATGAAATTAATGCAATTTAATGTATCTATATTTACAACAAAAATATTTCAGTAAATATTATTGTGGATCAGTTGATCCCCCCTCCGAGGGAATGCTCCACGTAAGGATTGTACTTATTTACACTTGCAAGAAAATGGCATTTGTTTTTTTTCCTTGATTTAAGTGTTCAGTATTGTTGTCCAAAGGAACAAAATAACATCTGCAACAAACTTAAAGCAACTAAAGGGTAGAAATTTCAATTGATGCCTTTTTCATACAAATCCATACCACCGTGGAAGGCTTACATCACATGAGGCAGCTCTTCAGTTCAACGTGATTTCTGACAACTCTTTGCTAGAGCCATCCAAAACTAAAACCCATTGCCTCACACTCCACCGCACCTTCCTCCACCACTCCTCCACCCAACTCCCTCCCTTCACCAACCCCATGACCCACCCAGGGTATCTGACCCTGTTTGGAAAGTTTATTAATTTTTCCTTAACAAGTCCAATGCCATCTGCCTAAACGACTATCATTTTCATGCTTCCGTTGCCCTCAACATAAAGACAGTTCTCCTAACACCTCTCTTCACTCAATTCATAATTATTTTACATTGTCAGCTCCTCAAGCTGTCAGTTTCATTGCCCTTACTACTACAGAGTCCAGACCATGTTTCAGGTACTCTAACAAACGTTTAAAACCAGAATGTTAACTGAAATGTTCTTATTGGTTTTTTAGAAAATATTTTATTGAGGCATTTATAATTTTAACATTTTAAACAACAGAGAAATCCAACACACACAAAAAACCCACAATAACATTCCCAACTCCCCCAGCCCTACACCTTAACTACCCGCACATTAGATTGCCTGCCCTTATTCGTCCCTTGTATGTCACCCCCTCCCCTCCCCTTCCTGCTGACAGCCAATTCTCCTTGAAGAAGTCGATGAAGGCCTGCCACCTCCGAGCGAGCCTCTGTAATGAACCCGTTAAGGCCAACTTAATCTTCTCCAGCCTGAGAAACCCTACCATATCACTGACCCACACCCCTGACTTTGGGGGCTCCGAGTCCCTCGATCTCAGCAAAATCCGCCTCCGGGCCACCAGGGAGGCAAAGGCCAAAACTTCAGCCTCTCTCTCCCCCTGGGCTCCCGGACCTTCCGACACTCCAAATATTGCAACCTCTGGACTCGGAGTCACCCCCCCCCCCCCCCCCCCCCCCC
>XM_038773342.1
TTGTTACATTGGCTCGGGAGCTTACTCAGCTACATTGACCTGGGAACATACTTCGCTACATTGACCCGGGAAACACACTCTGCTACATTGGGCCGGCCGGCACCCAGAGCGCCACGAAAGAGGAGGGGAAATCGATACACCAACTGTACCAACCTGCTGGGCATCTCCACACAGCCTGTACCAACCTGCTGGGCATCTCCACACAGCCTGTACCAACTTGCTGGGCATCTCCACACAGCCTGTACCAACCTGCTGGGCATCTCCACACCGCCTTCACCAGCCTCCTCACCCCGGCTTTGGTGCAACTCACTGTTTCCCCAGGATACCAAACTTGCAAATTCTGCTCGCCTTGTTTCCCCTTCCCCAGGATACCAAACTGTTGCAAACTCTCCTCTACCTTGTTCCCTCCCCCTTTTAAAAAAAAAGTGACATTCAATATGCCAGCTGACACCATGGAGAAATCTTCCATCTCCCCCACGGTGGGATCTTCCGCAAACTCTCCGCAAACTCCGGATAAACCCAAAAGCGCCAGTGAGAACCGTAAGTCTTCCAAGCCCATCATGGAAAAAAGACGCAGGGCGAGAATCAACGAGAGTTTGAGTCAGCTGAAGACTTTGATCCTGGATGCACTGAAGAAAGATAGTTCCAGACATTCCAAACTGGAGAAAGCGGACATCCTTGAAATGACAGTGAAACACCTTCGAAACCTACAACGTGTACAGATGACCGCAGCTTTGACGGCAGATCCGACGGTGCTGGGCAAATACCGAGCCGGATTTAACGAGTGTATGAATGAAGTGACCCGTTTCCTCTCCAGCTGCGACGGGGTTAACACTGATGTCCGCACCCGCCTCCTGAGCCACTTGTCCAGCTGCCTGGGCCACATGGTGGCCATGAATTACTCGCAGGCTCCGGCCAACCCTGCCGCGGTGCCAGGGGCTCACCTTAGCCAGCCTCTGCACGTCCAGCTGCCGGCCAGCGGCGGGGTCGGCCTGCCCTGCAAACTCAGCCCGGCCGAGGCGGTCTCCCCCAAGGTGTACGGGGGTTTCCAGCTGGTGCCGGCCACGGACGGACACTTCGCCTTCCTCATCCCCAACCCGTCCTTTGCCGCCTCCTCGGGCGGCCAGCTGGCCACCATCCCCCTCTACGCCAACGCCAACCTGCCGGTGGCTGTCAGCTCCGCCGCCGGGCCTCCCAACTCCAAGCTGGCCCCCTCGCCCGTCCAGGGAATGACCTCGGTCGCCTTCGGGCCCAACATCCCCGGAGTTTCTCAGATTCACAGCCCGCTGGGAGTGAGCACAGGACCGGACACCTCGGAATCTGTCTGGAGACCCTGGTGAACCCCCCCACCCAAAAAGGACTTTTTTAAAAAAAGAACTGAGCAATAAAACCTGTTCCATTGTTCGGGACATTTGTACTTATCATTATAAGAGACTTATTTATTTCGAGGTGTAAATAGAGCATACTTTTGATTTCCACGTGACTTTCTGAAATATTTTACTGTCGGGAGAGTTCTTGTAATAAGATTTTGAAACCTGTTTTAATATAGGTGCCATATACCAAAGTCTTTTTGTAAACTTGTTTTTGACTTTTTACAGAAAATAAAACCATTTTCCTATATAAGCAT
>XM_038773344.1
GCTAAGTGGGAGACACGTGCGTGCGGGCAGCTGGCTGGAATTTGGCGGCTTTGTCGGTTTAAAAAAAAGTCGGACGGCCCCTTCACGACCGTTAAACATTCCTTGACGGCCAGGTACCATTTGGTGATGCTCTATCGATGGTCTTTGGAAATCGAGATTATTCTCTCCTGGAGAGATGACTGAAAAGAAGATGAATTATTGCAGGTTCGATGTTGTAAAGTGCCAACAACAGAAATTAGAAAATGGGAATAAAAAAGGTGCCACAATTAAGACTGCAAACATTTTGGATAGTCCCTCCGAAGTCCTGTTAGGTGAACGTTTGTATCCTAATTTTGCAATTAGTAAACCTGTTTCAGAAGATGGAACCCCAAGTATACCAAAAAAGAGAAATTTCAATTTTTGTGAGCTAGCCAAGGAATATTTTGCTGACCGTACCCACCAGTCAAAAGGTAATAGATTGGTTGGAGGTAACATCAATGAGAAAAATAAAACTGGATTATTGAAACGGCTGAATGGAGAAATCCAGCAAAATTTTGACCCTGAAGATATAGAGCGAAGAATGCGGCATCAGGCAATTGGTCCGATCTTGTCTTCATCTGTATCAACTGAAGACATGAACAGTAATTTTAGACTTGAGAAAATGTTGACCACATCTTCACCACAGTCAGCCATTACAATTTGCAGTTACTGTGGATTGCAAGGATCAAATCGATGTTCGCAGTGCAAGCAAGTTTATTGTTCAGTTAAATGTCAGAAGATTGACTGGCCAGTGCACAGGTCTATATGTAAACCTGCAAAACCACTTAGACCGGAGAACCATCCAAGATTAACCAAAGAAAAGATGCCTGTGGAGCATAATGTGTGTACAAATGCCAAGATAGTGGGGAAGAAGAAAATTCGATTAAGTGATCTGAGATGCATGAAATTGCCAAAAGGATCACATGTGCAGATTGTTGTCACTGATTTCAAAGATCCAACTGAATTTTATGTACAAATCCTCACTTCAGAAAACTTGGAGGTTTTAAGAAAACTTGAATTATCACTGAAGGAGGCCTACATAAATGTGAATAATACAGACGAATATATACCTGATGAGGGAGAAATATGTGCAGCAAAATTTTCAGAAGATAAGAAGTGGTATCGAGCATTTATTCATTATGTGGATATTGTACAGAAGAAGGCAAATGTTTTGTATATTGACTATGGAAATAGGGAAACCGTTCCACTAAACGAGATGCGGCAACTGGACATAGAAATGGCGCTTTCACCACCCTGTGCAATTAAATGCTGTGTCACAAAAATCTCTGAGCACAGTAGATGGGATGAAGAGTGCATCAAGTCAGTCAGACTTCAGCTTCTGCAGAAATCTTCCTCTATGACCGCCTTGGAGAAACCAAGTAATGAATCTTGTTGTCCTGTGAAGATCATAATGCCATCTGGGCAGTTGTTAGAGAGCTACGTTTTAGAAAAAGGTTATGCTTTAATTCGTGGAGATGAAGTGATCACTACAAGAAGTTCTGGGCGGTTTGATCTCAGAAATGCAAATGATAAAAGTGCGGAAGTTTGTGAATCTGCACAAAACTCAGTATTTTCCCCTAGTGTGGAAGACGTTTCTGTCATTGTCACACATGTAGAAACACCAAGCAACTTCTTCTGTCAGCAGCTATCTAGCAGATATGAGTTTCAACAACTGCAAAAAGTAGTGGCTGACTATTGCAATAACATAACTCTGATACCAAGTTTTAGGCCAGCTGTTGGAGAAATTTGCTGTGCTCAGTTCACAGAAGATAACCAATGGTACAGGGCTGCTGTAATAGATCATGTAGCTGAAGATGCTGCCATAGTGGGATACATAGATTATGGAAATTTTGAGAAGCTCCATTTCAGCCAGCTCCGCCCTGTCCAAGAAGAATTGTTGGAATTGCCAAATCAGGCTTTGAAATGTGCTTTGGCAGGAGTGAAACCGATATCTGATACCTGGTCTCTGGATGCAATATTAAGGATGAAAAGCTTGGTGATGAATAAGTTGCTAAAATCCAGGACTGTAGAGAAGAAGCAGAATAAACTGGTCGTGCAACTTAAAGATGAAACGCAAAATCCAATTATTAATATCAATGAAAAGTTAATTTTGGAAGGATTGGCTACTAAAATGGCAGGAGAACAATTAATTTCCACCCTGGAAAGCAGCAAAACTAGAGCGTGTGCGGGAAAAAGTATATATGCAAAGCAGTGGAAGACTGTGGAGCTGCCTTTGAACAGTGTTGTACCCATTAAGGTGAAAGAAATAATAAACCCTGGCATCTTCTATGTTCACATTATTGGGACTCCAGACTTTAGGAAATTGTACCTGCTGAGTACAGAGTTGGCTGAACATTGTAGTTCTCAACCAGAGAGTTGTGTTTTCAACCCTGAGGTTGGTGATGCTTGTTGTGCAAGACTTGCAGGTGATAACATCTGGTATCGTGCAATTGTGCTGAATTGTTCTGACCTTACAGTGAAAGTAATTTGTGCAGACAATGGAATTGTAGAAACTGTACCTCTTGAACGGGTTAAGTGTATTACACCAGAACTTTTGGATCCCCCATTTCAAGTTGGAAAGTTTGCACTTTCAGATGTTGAACCAACATTTGATGTATGGACTCCTGCAGCCAGCAACTTACTCAAAACTCTGCTGCTTGATAAAAATATTTTGGCCACAATCAGAGAGTTTGATGGAAATATCCACACTGTCGATTTGATCGGACATGTTGAAGGTGCTGCAATTAAAATATCTGATAAATTGGTATTGGAAGGTCTGGCTAAATACCCAGATCAGAGAATAACTCAAAAAGATCACAAGAGTTGTTGTTGCAAAGATCTTCAAAAAGCTATGGAAGAAATCAAGCAACAACTTGCAGTACTCATGAACAAAAATAAGGAACAAATGTGTAATAAAGCGGAAGGATAAATGTACAGTGTATTTTTTTTGTAGAAGGAACAAATGTAGTATATAGATTTTGTTCCTCTGCTTTGATAAATTTCTTGTTTTGTTTTGACTCATTACTGGAGTTTAAAGAAAAAGGAAAAGTACAGATGGGCATCTGCTTGTGTTTTGTGCTATCTCTGAATCTTGCCTGTTCAAAAACTTTAAAACGTGAAAGATTGTTGCAAAAGAAAAAAACAATCACACCGGCTGGAAATAAGTCAGCCAGTGGTCAATATCTGAAATAAGATGGTCTTTATCAGAATATTCTAAAATTTGACCCAATAAAGACTATGCTATCCCTTCAGAAATAAAAACATAAAATGCTGAAATACTCAACAGGTAGGGCAGCATCTGTGGAGAGAAATAGTTGATCTTTTAGGCTAATGACCATTCATTGTACACTATCCCTTCATTGTGCTTCAAATTAAATATTACTTTATTCCTGAAATGGTAAGTAGAGAATTAAATGTAGAAAAATATGTTTTGGCATTTTCTACATAAATTAACCTAATCCTCTGTATAAGACTGTACATCATTTAAGGTACAAACATTTTCACAGTTCGGTGTGAAAAGAATGACCCAAAGGTTAGCAAGGCTGTGCTGTAAGTAGGAATGAAAAAATGACAATATGGCTCATCAATCTGCATCCTTCAACACACCGGTTTGTCATAGACTTGCCATAGATGTTTGAGATCTCAAGATGTGAATTGATATAGGTCAAACATTGGTGAATAAATGATAATTTAAAAACATATCCCTGGCTCCTTAAGTGAAAAAAGCAGGATATCAATCATAAGCATTATTATGAAATTCTGAAATAAAAATAGAAAATGTAGCAAACACATCTGCTCAGCGATAGAGTAACGAAGTTAACACAATTACGTCCATGGTCTTTGCTGATTTCTGTCTGGATATATTATATTAATCCTTTAAAATTACTGAGCTCCAGCAGATGACAGTTCAAAAAACTTAAATATTGGTAGGAGTAAACACAGACTGTCAACTAAAAAACTATTGAAACCAATTGCATGCATAGATTGAAAGATCTTAAGTTAGTTTACTTTTGTAAAACACATTTTTCCACTGAGTATTTTGGCATCTTCAAGAATTGAAGATACACTACTCAATATGATATTCAGCGTTTTTGATGCTCATGCATAGTGTGACATGGGTTAGTTGGTTTGCCGGTGTTAATTTTCTCAGCTGCCTGATTTTGAGTTTTGAGCAATTCACTAAAAGTATCATTGACTTCAGATCAGAGACAGGCAAGTTGCATAAGCTATGGTGTTGAAGTGAGAAAAAAGTCTTCTGTATGAAACGTTGTACGCTTATGATTGCAATAATGGGAAGTAGTGAAGTTTCTCCGACCTTGATGTGTACAATTCTGTAGATGCCCACAGATATTCCACCCATGTCCATTAATTATGTGAGACTTAATTTCTTCAGTCTGCTTGACCACAGAGAAAGTACAACCTGAACCCATTTTATTCTCATCCTAAACCCACCAGCACAAATTGCTGGCTAAGAATTAGGACCATGAATTCTGGACAATTTCATCCACTCCAAAAATAAGATAGACCTTTCATTCATATAGAAGTTTTGACACACTTGAAGCTTCCAGATGACCTTATGGCCAATGAGTTAGTTTTGTTAGATATTTGCTGTTGTCACATAAACAAATGCAGCAGCCAGTTTGTGCACAGAAAAATATTTTAGAAAATTACAAATTTGAAAGAAAGACTTGCATTTATATACCATCGTTCACAACCACTAGATGTACCAGAAGTATTTTTGAAGTGCAGTCACTGTTGTAATGTAGGACATGTCTTAACTGTAGTGGTGCCAGAATCTCTTCGAATAATATGGAATTTTTTACATTCCTCTAAACAGACAGGTGAAGAATTTGTTTAATGTCTCATCTAAAAATGACACTTCAAGAAAGTGCAAAACACAGGTGCCAACAACCACCTATACTCCACCCATAAGGTTATTTTTCAAGTGAGCCCAGATAAAGGTGTTAATAATACAGTCTTTGTTTTTTTTAATTCAGCCCCGATTAAGTCCTGCTCGTGCAGCTCTCCTGCCTGAGGCTCACGCTCCTTGTATTCCAATGGCAAATGCCAACTTTGTTGTATTCTTTTGCGTTCCCTTACTTGGAGAGCTGGGTAATGGAATGGAGACACATTCCTTCCTAGTATTCACTGTGTCAAGTGAAAGTCCTTTGTGATCTTTTGATTTTAATAAGGATCTTTCACAATGCACTGTCCAGATTGATTTTGTTTTTATTTACCAGTAACAAAGAGCCAATTAAATTGTTATTGGATTAAAATGGCAAACGAATAATGAAGGGGAACCAAGATGTAGAGAAAAAGGAAAAGATCAAAGGGACCAGGAAAGGCAAAACCAGAAAAAAATAAATAGAATAATGAGGAAAAGGTGAGAATTATATAGTCATATTTATATGATCCTGAAGGATGCACGATTGACTATATTTCAGTGTTCCAATGTGATGCTTTCGCTGCCTGCTTGCATTATTGTGAAATTGGGGTAATACTGTACCCATGGATTGAAATGACTACATGGACTCCTGCTTATTGCCTTCCGATTGCTTGTATGATTTTAATTATTAAAATGCCTGGCAAGATAGATTTTTTCCAATCTTAAATAGGAACAGTACACAAGTACCTAGAGATTTAGTTTGTTCATGAGGCTTGCGCCAGATGTTTCTTGATTACATTTTTCGAGTTATACGTCTGCTTTCCAAATGATTTCTGGTCAACTATTGGCTGATAGTATTTGAGTCCAGACTCTATTGCTGTAAAGATACGGTAAACTGAATTGGTGTTTAAGCAAATGTGAAATAATTAAAATGTCAGTAAATGGAAATACTCATTGGGTGATATCCAATAGTATTTTATCGTGATTTGGGTAACCACCACCAGCCATCAAGAAAGTCACTGTATGGGTTTGTAACCCTCAACAAAAAGTTTATTAGTACCATTGCTTTCATGGTGAGTTGTGGTTCGTGATTGGCCTATGCAGGGTAACATCATTGAGATTATTCCTGTTCTTGTCAATATATCCACATCATTTTTTTTCAAAGTGAAAAATTGAACTGTGGAGCTTGCACAGAAATGGGGATTAAAGGAGTCTTTGTTAGATTTTATTTTTCCTTCCCTGTAAGCAGAGGCTGCAACTTTAATTGTAGCACTTGCAATTAATTCTCCAACTGAAATCACTAACACCCTAAAACTTGCTGTATTTTGTGGCTCAATTTTGGAGTAGATGCTGTCATGCTTTAGGAGAAGGTTTGGTAAAGAAGGGTTCTACATGGCAAACTGCTCTGAATCTGTAAAATGGACCAGATAGTTTGATACTGGTTATTTGTGATTCTAAGCACATATATTTTTCTGATGAAAGACATCAGTGAGAAGTGTGCCCATTAACATTGCAATTGTTTTGGATACTTAGTGGCCAATCCACCTACCCTGCACATCTTTGGTTGTTGGGGTGAGACCCACGCAGACATGGGGAGAATGTGCAAACTCCACACAGATGGTGACCCGGGGCTGGGATCGAACCTGGGTCCTCGGCACCGTGAGACAGTAGTGCTAGCCACTGTGCCACCGTGCTGTTCTCGCTGCTTGCTCATTATCAGAGGGGCACGAATTGATAACTCGGATCATCTCTCGTAAAAAAAAAATTGTATTTTCAGGTTAACTTTGTGGCATGAAGAGAACTATACTTCAATTACATGTCTATTAATTTTGGCAGCATTGTACCATAATTACAAGGTCACGGTTTTTAGACTATATGCTTTTATGGTTGAACTACTTTGAAAACTATAAAGCTATCTCCATATTTGAGGGTTGTTATTGAGATTGTTTGAAAATCATGCCACAAATTCTGAGACCATACATTTAAAATGTCACTTCAGCATTGATACATTTGTCATCAAATGGCTGGTTTAGCTCACTCAGCTAAATCGCTGGCTTTTAAAGCAGGCCAGCAGCACGGTTCGATTCCCGTACCAGCCTCCCCGGACAGGTGCCGGAATGTGGTGACTAGGGGCTTTTCACAGTAACTTCATTGAAGCCTACTCGTGACAATAAGCGATTTTCATTTTTTTTTCAAGTGCAACCAAATATGAATATGTGGGGTAGACTGGGCAATGAAAACCATTGCAGGACTTGAATGTGATTAGTTAAGTGATCTAATTTCTTCTAAAGGAAGACTTTGGATTAATTACTGGACTTTCACCTCTGACCTGGCCTTAAATCCAACTCTGACAATATCTCCTTTGTCTTCAGGCTATACGGCATCCTGTGAGAAATAGGTTTGGTCAATCTTAACATAGTTCCAAAAGGCAGAAGATGACATCTTGAACTTGGGCATTAGATTGGTACTCCCACTCAGTGACCACAAGCAAGTCAGGGCATTTTTAGGTCATGTGACTTATCATGAATGTGACTTTAATGACCAAAATTAGCTAGGAAGATAGTTTTTCAGTCATTAAAATATAAACAGTTTAAAAGAGTCCTATGCAGCTTACTTCAAAGGCAGGACTTTGCATTGTGTCAGCATTCCTCTATTCATTATGGTAGGTTTTCAATCAGCAGGTTTTTGTTTTATCTTAGCACTGGGCCATATTTTCTAGCAAAAAGGAAAATAATTGAAGGTGAACTTAAATATGATTGCCTCTAAAATAACTGCATAGCTGGAATTCAAGCTCTTCCTCCATTTTGTTTAGCCGCTGCAAATTGTGGCTATTTTGCATAAATATTTTCATATCATGAGAAGAAACTAACTTCAATATCTTTACCTGTGAAAAGTACAAAGATTTGGGGGTATTTTTTTTTTTTGTAAGTTGAGGGACAAGTGTGGAGATTGTCATGTTGTATTTTGAGGATCACAGTATTTTCACTGGTCTCTACAACATTTGAATAAGTACCACTGATCTCTTGACCTTGACTATTACAACAACAAATAATACTTCAATAAATAGTTATGGGTTAAGACTTGAAAACTAACCTATCTGGTTGGTGTCCAGTAAGTGAATTCTCTCTGTCCTTCCCTCTCCCTTTCCCCTCAGTTATGCATAATTTTCAGAGATTTGGAAGAATCTGACATTTAAACGTCTTTATTTTTTTTAAACCAAAAGTTTGAGTTTGTACGTACAATTGTGCACTTTTATTTGAATATTAGTGGTTATGTTAAGATGTTTCATCTGTTTGTGGTGGAAGCAAGCCTATTTCTTTGAAGATGCTATTTAAGGAAACTATCTTGGTATTGTAGACCAACGTGATGGAACTGGCAATTACATTTTTGTTTGACTGAAATTAAAAAAAAATCAAGCTTTGAA
>XM_038773349.1
TTTGATTTGTCTTGCGGAACTAATTTTTAGTTTGTATATTAGTTTGTATATACGCGGTATTTTGGGAAAAAATATCGAAGTAGCTTCCGGTTTAAAAAATTCATATGGTGGCGATGTTCCATGTGATCTCCAATATCACCTCCCCCTTTAAACAGGAGCTGCATACTAATTTGTTCAAGATACTCTAGTACTCTATCGACTGTTACAAAGGACGAAATGGCGACTTGGTTATTGCTTCCTAGGCTGGGAAGAAGTTTTGTCAGGACAAGATTTCCAAAAGTTCAGCTGCAGCTTTCAAAATTTTCCACTGCAGATGTTGCTTTGGATAATGGCCGCGATTGTGGCACCAATATTGCACCACTACAAACTTTCACTGAAGCAGAGATGATGATGAAAGAAGCAGTTGCCAAGTTTGCTCAAGAGCGAATTGCTCCACTGGTTCGCAAAATGGATGAAGAGTCGCACATGGATGAATCTGTCATTGCAGGATTGTTTGAACAAGGGTTAATGGGAATTGAGATTGAAGAACAATATGGTGGACCAGAATCCAGCTTCTTTTCCTCTATTCTTGTCATAGAAGAGTTGGCCAAAGTGGACCCATCAGTAGCAGTTGTATGCGACGTACAGAACACTCTGATCAACACATTGTTGAGGAAATGTGGGACAGAGGATCAAAAGAGAAAGTATCTACCTCGTCTTGCCACAGACATGGTTGGCAGCTTCTGTCTTTCAGAAGTTGAATCTGGAAGTGATGCATTCTCTTTGAAAACTTGTGCTGAAAAACACAAAGATTATTATATCATTAATGGCTCCAAGATGTGGATTACTAATGCTGATATTGCTGGAATATTTCTCGTTATGGCAAATGCAAACTTCTCAGCTGGCTACAGGGGGATCACGTGCTTTATAGTAGATAAAGACACCGAAGGCCTGCAAGTGGGGAAAAAAGAGGATAAACTTGGAATTCGTGCATCATCTACTTGTGTGGTCAATTTTGATAATGTCAAGGTTCCAGAGAGTAATATTTTGGGACAGCTGGGTCAAGGGTACAAATACGCCATTGGAATGCTAAATGAAGGCAGAATAGGGATTGCTGCACAGATGCTTGGATTGGCACAGGGATGTTTTGATAACACTATTCCTTATTTGAAGCAGCGAATTCAGTTTGGGAAAAGAATTTATGATTTCCAGGGTATGCAACACCAGATTTCTCAGATTGCAACACAGTTAGAAGCTGCACGACTGCTTACTTACAATGCTGCTCGACTCAAAGAAGCAGGGAAATCCTTTATTAAGGAAGCCTCGATGGCAAAATATTACACTTCTGAGATAGCAGCCTTGACTTCTGCCAAATGTATTGAGTGGATGGGAGGAGTTGGTTTCACCAAAGATTATCCTATAGAAAAGTACTATCGCGATTGTAAAATAGGTTCAATATATGAAGGAACCTCAAACATCCAGTTGAATACAATTGCAAAATTGATAGATCAAGGATTCTAATGTTACTGTATGTCATCAACAGCCCCATTGGTACTTTCTTAATGGGGTAAAATGGTCTACAGTAAATCAACAAGAACACACAATCCAGCTTCAGAAAATTATTTCCCCATCTGCAAATAATGTTTTCCATTCATTACAATAAAGCTCCACAAGTAAAATCAAATACCATTTTGGCTGAGTTATTTTAACATCGATTTCCTAAGCTCCTCTTTGACTAGCTTTGAATAGTTGTGTATTGAGCTTTGATATTGTTGTTCCTGCATGAATGGAGATAAAGTTAATAAATTGATTTTACTAAATATCTCCATTATATGTTTTAAATGATTTATATTGGAAAGATAGTACAGTATTTAGCAATATGTTTTAAAAATACTAACTTTTTCAGAATCCACTTTCTGTTCTCAAGTCAAGCCACTTTTGACTGTGCATAATCTCCACTGTGGTTTTCTATCCAAAATCTGGCAATATTTTTCATGATAAAGTGATGCAATACTTTTATGGCTTTAAATAAGCATTTCCGAATAGATCACTGACTAGTGGTCATAGATTTACATTAATTGGCAAAAAAACTGCAAGATAAATTTACATTTTTTTACGCGCACAGTTGCTGAAGATCTGGAACACACTATCGGAGAAGGATGGTAAAATCCGATTCCAAACAAACTTTCAAAAGGTAATTGAACAAATACTGAAAGTAATTTGCAGGGTTTTGGAGGAGAAAACTAGGATTTGGAATGAAATTGGACAGCTCTTCAAAGACCCAACAAGGGCACAATGGCCTGCCTTCTGTGCTATATGATTATAACTATGTAAAATAATGTATAAATAGTCTCCTGCATCTCTGGTAGTTAAAAAGTGGGTGTGCATAAATTATGGTATTGAGCCATACAGTCCATGAACTTTTTTAAGATCAATCCTTGGTGCTGAATTGGTTGACGTCAGTTATGAAGAGACTGGGTTGCTAGTCTTGGCCTCAGCTCCTTTGAGCTCGGAAAGTTAACTGTTCAGTGACTCTGGTTGAAGAAGTACCCAACTTCTACAATTGAACTGACTGCCAACATTTCCTCTTTACTTTTCCATCAAGAATAGACAATTATTGAGGTACTGGAGGGCCTCTAGGACGTGTTGTTCCTGCAGGGCACAAGTATGAATTTATACACCTCAAATAATGCTAACGATTACCAATTTTGGTTAATCGTCCATTTCAACCCCATTTAACTTAAGGGATCTCGCTTTTTCCTTGATAACCTTTTTGCTGTAATACTAAAAAAAAAATTATTTCTCAAACTATATATTACTAGTTCCCTCTTTTCCTTTCTGACCATTTTTTTACATTTCTAGGATAGTCCTAAGTTCTTCAATTTTGCATGCCTTTTATCCTATAGGCTCTGGGATTTAGTTTTCTTATTAATTGCATCAAACAGATTTCCATGGATCATTTAGGGTTTTGTTGGTTTTGATCTGCACTTCACCAGCTTTTGGTGTACACTAGTCTTGCATGCTTCATGCTATATCTTTTAAGGTATTCTATTTATCTTCATCCGAGTTTCTTTAGTACTCCTCCCAGTTGATTTGTCCAAGCAAATACTGTCTTGCCTTGAAATTGACTCCTTTACTTGAGCATTGGTTTGTGGTCTTATTACAAATCGTCAAACTCGATCATGTTTAGGCAACACGGTGTCCCAGTGCCAGGGACCTGAGTTTGATTCTGGCCTTTGGTGACTGTGTGGAGTTTTCACATTCTCCCCGTGTCTGCATGGGTTTCCTCCAAGCACTTCAGTTTCCTCCCACAGTCCAAAGATGTGCAGGTTAGGTGGATTGGCCATGACCAATGTGTGGGGTTGCGGGGATAAGGCGGGGAAGTGGGCCGAGGTAGAGTGTTTTCTTGGAGGGTTGGTGCAGACTCAATGGGCAAATAGTCTCCTTCTGCACTGTATGGCTTCTATGGATTCTATTCTATGATATTTTCACTGTTGTCTGTGGTGCCACTTCTTCCATCACCACTGTCAGACCTGAATCACTTCCCTTAAAATGCAAATAATCTCTTGTGGCATCCTTAATGCAATGAGTAAGAAAGCAGCAGTGCATTTCATTTACCAGCTTACACTCTTCCGGCTGAAATATCTAATTGGAAAAATATATTAGGCTGAATCTCCCGAGAATGGTGATCGCCTGACTGCGCCTCTCTTACTTAACTTGCACTGGAGCTTTGCATTTCTCACCTGGACTTACGAACCAGGCTTCCTCAGAAATGCAGAGCACACCTTCTGTAGGAGTTCTTATTTATCTGGGAAGCCAAGTTATATCTCCTTTTATGACACTAGCTGCATAGACTGGTCAGTTCAAATGTCCCAAAGCCACTTTGAGAAGCTATGGAGACAAGGTAAATGTGTTAGTTTGTGGGTGAGGGAGTTTGGTGGAGGATGTGTGGGTGAGGGGATAGGATATATGGGGGTGGTGGTCAGAGATGTAGTCTGATTAGTTGGCTGGTCAACTTGCAGGGAGGAATCGACAGGAGTGGTCCAGTGTTAAGTGAGAGGGTCAGAAATATAGTTACTCGGGAGTTAGAACTGGTTTTAATCTTTCAACTTTTCATAGGTAACTATTCTGGTAAGTTGAAACTCTTTCCATCCACGACTCTAACTCCAGAGTTTTGAAGGGTTCAAGTGCAGGGTAATTGCCCATCAGAAGTCCAAACTTACCAAGCAATTCTCACGTAGTCAGTGCATGGAGACCTCCAAGGGGGGGCCCCCAGCGCATCTTGGTGAAATACCTCCAGGTACAGCCTTTCAGAGATTGGAGGTTCTAGGTCATTATTTTCATAGATTTCATAGAATTTACAGTGCAGAAGGAGGCCATTTGGCCCATCGAGTCTGCACCGGCTCTTGGAAAGAGCACCCTACCCAACCCC
>XM_038773352.1
GCTGCCCGTGGATGTGTCCCGGCTCAACTGTGACATCTTCGCCGGCCTTTTGTTCCCTTCGTCTTCGGGGACTGCAGCCAAAGGGGAAAGCGGCCGGAGAATATTCCTGGGACAGTCATCAAAAGCGAGTGGGCCCACCCCCACCTCTCTCTTCCTCCCCCAGTGGGTGGCCCCGCTATGTTTTGCTGTTTAGAAGCCGCTGTCGAGTGAATGGAATTAAGCTGAAGGAATTAAAGAAGCTTCAATCAAGACTAAGAATATGCGAGAAAAGAGAAATGATTCTGTAGACTTTGTCAAGGATTTTCAAGAGTATCTCACTCAGCAAACACAGCATGTAAACATGATTTCGGGTTCAGTGTGTAATGAAAAGGAACCGGAATTACTTCAGCCTGCTGGGACTGAAAATCATCAAAATGGAATCCACCATGCTTCTGTTGAAGTTTCTCTTGATGATGGCACTGGAATGATAGGAGAAGGGCCAGAAAGAACGGTTGATGGAAAGCTGAAGTGTCAGTACTGTAACTATGCTAGCAAAGGGATAGCACGGTTGATGGAGCACACCAGAATGCACACAGGTGAGAAACCCCACAGATGCCATCTATGTCCATTTGCTTCAGCTTATGAGCGTCACCTTGAAGCACATATGCGCTCACATAGAGGTGAAAAACCATATAAATGTGAGCTTTGTTCCTTTCGCTGCAGTGATCAAAGTAATTTATCCCACCATCGCAGGCGCAGGCATAAACTACTTCCTCTGAAAGGACGCAGGACATCACTGACTAATAAGAGAATGATGGGAATTTTACAGAAAAAATCCAGTTACTCCCTGAGTTATGGAAGAAGACCTTTGAGTAATTTCAGTCCTCCCATGGTGACGCAGAAGACAGATTACCTTGATGAATATTCTCATAACATCTCTGCTGAATCTTATGAGTGTCTGACAAAAGCACAGACTAGTGGAATATCAAGGGATGTACAGGACATGATGGTGGATAATCCATTAAACCAGCTTTCTGCCTTAGCTGGCCAGCTTTCCAGCCTTTCACAAGATGACCAAACTCCAGCATCTTCTGATATGACCTGCAGGGATGAGAAACCATATCTGATACCACACTCTATGGGACCAATAGTTACCACTGTAGTTTCTAGTGTGGCTCAAAGCTCATCCAATGCTAGCCCTGATAGACATCATGTGCATAATCAAAGAACCTTCAGTCCTGTTCCAGGCCCTAATAGTGAACGCAGTGCTCACATGAGCTCACCCTGCATGACGAACAGCCAGCCGAGCACACCTGCTCCTCCAATTCAAGTCCAGGATCCCCAGCTTCTGCATCATTGCCAACATTGTGACATGTACTTTGCAGACAATATCCTTTACACTATTCACATGGGGTGCCATGGTTATGAGAATCCATTTCAGTGTAACATATGTGGATGTAAATGTAAAAACCAATATGATTTTGCTTGTCATTTTGCCAGGGGTCAGCATAAGCAAACTTAATATTATTTGTATTAATAAAGCTATTAAAAATTATTCAAAATTAATCTTGTTTTATTCAGTGGTAACTTTTATATCTCAATCCTGTGTAAAACTATAATAAAAGTTAAATTAGTTTACAATCATTTTATTTCAAGAAAACGTAAACTATATTTTCTTGGTTGCCGATGACTTAATTCCTCCTCCCAGTATGAGACTGAGGAAGGCTTAAGAGTTGATGGAAGAGATGAAACAAAATGAGAAAACAGGAAAATAATTACTATCCTCCAGTATGCTTCTTCCTTAAGATGTTGACGTATGCAATATATCCTAATTATAATTTTGCAATATTCCCTCTTCAGCAACTGTTCCTTTTTGATTGCAGAATTGCTCATGTCAGTCTGCTGTTTAAGGGAGATGAGTGGGGAAACCAGGGAATTATAGACTGGTTAACCTCACATCTTTTGGGCAGCTCCTAGGATAAGGTTACTGAATATCTTCAATTTTCAGCTGATCAGAGAGCCAACATGAATTTGTAAAGGTTGTCATGCCTGATTAATCTTGTTTGATTTTGAAGAGATACTTCAAGTTGTGGACAAAGAATTATCTATGAATGCTGTTTATATGGACTTCTGGAAGTCCGTTGAGAGTCTGTTGGCTAAAGTTGCAACTTAATAATCTGAGCAGCAGGAGAGAGTAGTGATTAATGGGCAGGTAGGCAAAATGTGGTCCTGCAAGGATCTGTGTTGGACTCTCAACTAATCACTGTTTTAATTTATAGCTTCTAAAGGCCACATATTCAAATTTGCCAGTGACTTTTAGGTTCAGTGAATTGGGGAAAAATGCAGCAAATGGATTTCAATGTAGGTAAATGGGGCAACATGGTAGCACAGTGGTAAGCACTGTTGCTTCACAGCGCCAGGGTCCCAGGTTCAATTTACGGCTTGGGTTATTGTCTGTGCAGTCTGCACGTTCTCCCTGTGTCTGTGTGGGTTTCCTCCGGGTGCTCCGATTTCCTCCCACAAGGCCCGAAAGATGTGCTTGTTAGGTGAATTGGGCATTCTGTATTCTCCCTCTGTGTACCCAAACAGGCACTGGAATTTGGCGACTAGGGACTTTTCACAGTAACTTCATTGCAGTGTTAATGTAAGCCTACTTGTGACTATAAAGATTATTATTACTTTTGAGATAATCCACTTTAGAGCTAATAAGCATAGGATAGGGTACTTTCTAAATGGGGGAAAATCTAGAAGGAATGGAGCTCCAGAGAGACTTGAGTGTGAGAGTGGTGCAGGAGGAGGGGTCCAGGTACGTACATATTAAAATATAACTAACAGGCAAACAGATACAGAAAATAATCAAAGGGTTAATGGAATGTTGGCTTTATATCTAGAATACAATGAGGTAGAAGTCATGCCTCAACTTTACAACGCCACAGCTGGGGTACTGCAAGCAGTTCTGGGCACTCCTCAGAAAAGAAAATATATTGGCATTGGAAGGAGGTCAGCATAGATTTACTATGATGACCTGGATTCTGAAGGCTAAATTGTGCGGAGGAATTATACAAACTAGGGTTGCATTTCCTGGAACTTAGGTGGGGTGATTTGATCAAAGTTTTTAAGATATTAAAGGGAATGGTATGGTTAAATATTAGCAATTTTGGTTGGTTGGGGAGTCGAGAACTATGGGGTATATTCTTAAAAATTACAGGCAGACCTTTATGGAAACCTTCTACAAAGGCTGGCAGCAGTTTGCAACACTTCTGTGGTGTAATTGATGTGAGATTAATTGTAAACTTGAAAACTAAGATTAGTTAACAAAAGTAACGGAAATGGGGAAAAGACACGTATATATGGAATTGGATCACGGAATGGTGGAAAAAGCTTGAGGGACTAAATGGAAGTCTCCTGTTCTTATATTGGATTGGATTTGTTTTATTGTCATGTGTACCGAGGTACAGTGAAAAGTATTGATCTGCATACAGCCCAGACAGATCATTCCATACATTGAAAAAAAACATAGGGCATACATAAATACACAATATGAATACATAGACACAGGCATCTGGTGAAGCCTATGGAGCGCAGTGCTACTCGGTAAGAGATGTGTGAAGAGATCAGTTCAGTCCACAAGAGGGTCATTCAGGAGTCTGGTAACAGCAGGGGAGCAGCTGTTTTTGACCTATTAGTGCGTGTTCTCAAACTTTTGTATCTCCTGCCCAATGGAAGAGGTTAGCAGAGAGAATTACCCGGGTGGCAGGGGTCTTTGATTATGCTGCCCATTTTCCCAGGGCAGCGGGAGGTGTAGACAGTCAATGGATGGGAGGTGGTTTCGCTTGGACTGGGCTGTATTCATGACTCTTGTTTTTTTCGGTCTTGAGCAGAGCAGTTGCTATACCAGGTTGTGATGAAGCCAGAAAGGATGCTTTCTCTGGTGCATCTGTAAAAATTGGTAAGTGTCAATGTGGACATGCTGAATTTCCTTAGTTTCCTGAGGAAGTAACTGCTTGAGGAAGTAACTACCCTTCCTACTTAAAGTGGCTGGCAGTTTTGACAGTATATTTGATCATGATGAGGGGGAGCCATCACAGCCATGTTGGATCCAGTCCACATGCATACTTTTCATATCCCACTGAATGGGAACCTACCTCTTTCCCACCTCACTTCCAAATGTCTAGCCTAGGAATGCTGAGACCAGTTGCAGCATTTCTGTTGCTCACTTTGCTGAAATTTAAATAGAAAATTGATTTTCAAGTTGATTATAAAAGTGCGTATATGAGGTTTCAGTAGTGCTCATAGTTTCATTTCCAAAATGTTTTTATAGATCGGTGAATTTTAAAATTATTTTTCTAAGCATTTATGGCTGGAGTATTTGAAAGGATCTTATTGGTAGAAATATGATTCAAGGTGGCTTAAGGAGCTTGTTGCTGCAGCTGTGGGAATCCTGCTGTAAAATGTACCAGAGTGAGTTGCACTGTCCCGCTGGGAACACCACCACTGTGGGCACCAAGTGTGATGGCTAAAACGACTGACTGCGAATTGAATAGCCGGTGTAACTGTTTCTCGCCGGTTGGATATTCCCCTTCATGCGCATACAACAATCGAGTCCGGGGGGGGGGGGGCTTCTGTTAAGCTTCCTCCACTTCATTGTTAACTGGTTGGGTTAAGAGCTAGTTATAGATCTGTGGTCATCTTGGGTGTTCTAAACCACTGAGTCAAATCTAATCTGAAGTCCTGCGGGAATGATGTTCACCACATGCTAGCATAGACGTGGTGACTGCATACGACTAGCCGATAGCCAAAACTGTTAAGCCTGAGTCCCATTGTGGTAGTCAGCGAGAATTCGACCCTCAAAGATGTTCGCACAGCTATTGAGGGACAAGTGACCTCAACACCCACAAACGGTCTACGTGGAAGGTCAATGAACACCAAACCAGTGTCTAGCTTCCCAGGATGGGAGCCATGGACAGAGGAGAGTGCCACTTCCCGATCCTAAAGACCATTCTGACAAGGAAGAGGAAATGAGGTGAAAGTTTGCATGAACCTAGAGACTTTTCTTATAAGACATCCACTTTGTCTTGGCCTCAAAGAGTTTGGTAAAGACTTAAGAACGAGCGCCTACTCCCAGGTTGCACAAGTAAGATGTTGCTTTTTAGTTTGAAAGTTGTTTTTCCTGTTGTTACTCAAGTTCTGTTGTATGTTTAAAGCATCTCAAGTCAGTTATGAGGATAACTAACCTGAAATCATTCTGTTCTTGGTGGTGTGACAACATGCCTGGCTAATCCCATGGAATGAAAGATTGTTTCATACAAGATCAACCCCCTGGTCCACCTCACAGTCCTCCCGGCTGCAGTCAGTTGCTGGTGATAGTACAAACACCTCGATAAATGGTGTGAAGACATAGATTGGGCACTTGTGTGAGTGTTTTGAAGTTTTACAAGGAGATCCCAGTCTCTTTATATAGTGTAATTTATACAGCCTTCAGGTGTTTCTCCATGTAAATTTGCTGTTTTGCATGTACCATGGGTTCTGATGGGTTATGCCAAAGAAATTCTCTTGGTATTTGCCTAGCAAACAGATAGTGATCGAATGGTAAAAGTTGCCTATTTTTCCTTGGGGAAAAATCTGAACCTTTCAGCTGTTCCTCGCAAAGAACAGGGACTCAAAGAATTGGAGAGTATTGTACCGAATGAGTTCATCCTGGGCCTGTTTGATTCTATTTAAGTTTGTTTTGTGTACCGTACTAAATAAATCAAATCCTTGTTATAAATCTGTATACTGCTTGTTTGTTCTATGCCTGGATTATTCTGCACAACACAGCTGCGATTTGTAGCCATCTGGGATGGCCACTTTCAGTATATAAAATGGACACTCGCAGAGCCTATAGGGAAATATGGACAATACTAAGCAACAAGCAGGCACAGAGCCTGAATATATATTTGGAAGGCAGTCAGCAGACTGAATCGAAACTCTGGGTCGATTTACATCTTGATGGCCCATCTCCGGGAAACAAAGAACAAGTGCTCAGGTAGCCGATACTGTCCCAGACAGTCCAGCACCACTACCCCAACCAGAAGACACAAACAAAGCAAGGCCAACGGCCACCTAGGACATGCCCAGCCATCAAGGCACCCACCCCTTTATTGGTTTAGATCGATGACAATGATCAAGAAGCTGCCCAATTAATTGGGATCAAGTTTAAGGGCGCCTAAAAGCGTGCAAAGCCCCTCCAAGTATAAGCAGGAACCCCGCCCAAGATTCAGCCTCTTGGATTCGGCTCTCCAGCGGAGAGACCCATTCACCAGAAGCAAATTAAATTCAAGTTCAACGCTCGCTACCAGATGGACGAACTTAGCTGTACTCCTGTTACCTCTTTGGGGCAGCACGGTAGCATGGTGGTTAGCATCAATGCTTCACAGCTCCAGGGTCCCAGGTTCGGTTCCCGGCTGGGTCACTGTCTGTGCGGAGTCTGCACGTCCTCCCCGTGTGTGCGTGGGTTTCCTCCGGGTGCTCCGGTTTCCTCCCACAGTCCAAAGATGTGCGGGTTAGGTGGATTGGCCATGCTAAATTGCCCGTAGTGTCC
>XM_038773357.1
TGATTAACCTGGCCATCATTGCCAGTGACTTGATGAAGAAACCAAGTGATATTGGAATAAACCCTCGGTGCCAGTCTTTCCCAGAAGAGCAGTATTTCTACAGGAGCTGCTGACTTTCAAATGTGGGTAAATACAGCTTTAAATGTTGCTGCTGGAGTGAGGGAGCTGGCGCTTTAAGTCTCCCGCAGCTTGGCAATGTGGGCAGAGAGTGGTGTCTGCTGAAGTGGCTCCTGGCTCCGGCTCTCATCACACTTGTACCCGGAGCGACCTGGAGACAGCAGCTCGGAGGAGAAGCTCCGGGGCAGCGGAATGAGAGAGGGGCAGCCTGTCCCCAATCTGCTGACAGCTCCTCAGAGCCAAGCCCTTTCCTTCTGACTGAGCCGCCCCTACCCCCAGCTTTATACAATGGGATTTATCACCTTAACATTCACATCTCTGCTTTTCCTCTCTGCGCAGCACCGTGGCTTGATAAGGGCAATGACTGATGTGGGGGAATATATAACCACTGATATAGAAATTTCCTGGCTACCAAACCTGGATGATTTAATGAAGGGATACGCTCGGAATTTCCGACCAGGAATAGGAGGGCCTCCCTTGAACGTGGCCTTGGCGATAGAAGTTGCCAGTATTGACCATATATCAGAAGCTAATATGGATTACACAATGACAGTGTTCCTTCGCCAGATCTGGAAAGATGAGCGGCTGTCTTACAATCACACGAACAAGACGCTTGGCTTGGACAGTCGGTTTGTGGATAAGCTGTGGTTACCTGACACGTACATTGTCAATGCGAAGTCAGCTTGGTTTCATGATGTTACAGTGGAAAACAAACTTATCAGGCTTCAGCCAGATGGGGTCATATTATACAGCATCAGAATTACTTCCACAGTTGCTTGTGACATGGACCTCACCAAATACCCAATGGATGAGCAGGAATGCATGCTGGATCTGGAAAGTTATGGCTATTCAGCTGACGATATTGTTTATAATTGGTCAGACAATCAGGATCAGATACATGGGCTAGACGAAATTCAGTTGGCTCAGTATACAATAACCAACTATTATTTTGTCACAGAAATGACAAATTTCAAATCGGCAGGTCAATTTCCACGGCTCAGCCTTCGCTTCCAGTTGCGGAGGAATAGAGGTGTTTACATCATTCAGTCGTACATGCCTTCCATCCTGCTGGTAGCAATGTCCTGGGTATCGTTCTGGATCAGTCAGTCAGCGGTGCCTGCCCGGGTTTCCTTAGGTATCACAACAGTATTGACGATGACAACACTTATGATCAGTGCAAGCAAATCTCTACCCAGGGCATCTGCCATTAAAGCACTGGACGTATATTTCTGGATCTGCTATGTCTTTGTCTTTGCTGCTCTTGTTGAATATGCGTTTGCCCACTTCAATGCAGACTACATGAGAAAGCAGCGTGCAAAAATTAAGGCACATAAATCATGTGTGGAGGCCATTAAGAGAAATGGAAAAGACGCAATAGTTCTGTTCTCCTTGTCAGCAGCTGGGGTGAACCAGGAATTGTTCATGTCCAACAGACTGCACCGCACTCATAAGAGTGTGCATGGAGGTGAAATTGAGACTGGAAAGACGAGAGCAAATAAGCACAATCCGAAGCTGAACAAAAAGATGACACTGAAATCCGTGTTCAAACCTATTGATTCTGACACCATTGATATTTATGCAAGAGCCGTTTTTCCAGCTGCCTTTGCTGCTGTCAATGTCATCTACTGGGTAGCTTATACCATGTGAATGGGAAGCAGTCTGGAAACTAGCCCCATCACTATATTGTATAGGAAGGCACTGACTGTACATAAACAGAGAACACTTTCACAATGCCAAACCTCCAGAGGTTTTTGATCTGGATGCTTTGACATGTCAAGGAAACATTTGATAAATCTGTATAAATTCTCAACAATAAACTGTGATTAATGCCTGACGTGATGAGTAATCTGTTCTCCATTATCCTTTGTCTGTTGGTCTTTGCCTCAACAACCTGGATGTCTTAAGAATGAATTAAATCAGCAAATCATCTAATGTGACAATGCAAATAATCTGTATCTTGGAAATAATAAAGCTCACTTAACTGAAGTGTTGGACAGTTTATATATTTTTTTCTACAATCTGACAATTGACGAGAGAATTCTCTCCATTTTGAGACATTCAAACATTATCTTTCTAAGTCTTTAACTTAATGTAATCATGTCAAAGTATTCTATTGTTTGTGGGAGTCGTTTTGACAAAATATGGCTTTGTCAATAACGATTTAGTTAATTTTTGTCTCTTTACTGTTGAAGGTTGAAAGTATCAGAGTGAGAGAAGTTTGCTACTTCACACAGTTGTGTTTATGAACACTCCCAAATTTGATACAACTCGCCAACCACAACTCTTGCTTTACACCCTCTTTATATTTTGAAGTTGCTGTAATTAGTAATTGGGGAAGTGCACAATGTGGGCACAACTACAATTCAGTTATAAATAGATAAGGTTAAAAGTGATTCCCAGTCCATGGAAAAGCCTACTTTTAAAATGCCTCCAAAATGAACAAGTGGAGAGGCAGAAAGAGAAAGAGGAATCAAATAATTAACCTTTTTTAAAAACAAATAGCA
>XM_038773360.1
TTGTGGGGGACCACTGCTGAATGGTGCTCGCCCGAGGTCCCCGAGGCGAAGGGGATGAATCCCATTTGTAGGTTCATCTATTTGGCCTCATCACTGGTGGGCAGCCAAAAGATTTGTGAAACTTTTAAAGATTTGCTACATTTCTTACTCTTGGCCTTTTCATTTGCAAATCCCCTTGACAGCTTTCGTAATACTGGAGGTCAGGGACTTACAGACATCGTTGAGCCCAGTGTTCTGGGGTACCAATAGCTGCAATCATTTCGTATTCTGCACCTGTCCCAGATTCCGCCAAATATTTTAAGAGGTGCAAGATAGGGGCGACGACGCGCAAACACCAGATCCCACCCCAATTTCTATCTCTGCCCGTCCAAATGCCGATCCTTTAATAGTCCGAGCCCTGTGGAAATGTGGTGTCACTGGGCGAGATTCTCCGGCCTCACCGCGGTGTGTTTCACGGTAGCGGGAGGCGACCCCTGTTGGCCGGCGACGGGATCTTCTGGTGTCGCTGCTGTCAATGGGATTTGCCATTGAACCCACCCCACCGGAACATCCCACCGGCGTGAACAGCCACAAGATCTCACCCAGACAGTCTTACATTTAAAAAAATCATAAACATGGAAACATTAGCCCATGAAACACTTAAAAATTGTCTTTTGAACGTTCCAGTATTTTATGGAAAAGACTCGACGCTTGAGGAAGTCCTCGGGATGTCAGCGGGATTGTTTCGAAGGTTGGTGGATAACGGTGACGAGGTCAGTGAGGTGGAACATGATTCAGCTGGAGGCATAAAACAGGGCAAATGGACTGACCTCCATCAAGCTGCTTATAGCAGCAATGGACACCTCGTAAAGACTCTGTTACAGCACGGTGCTCCAATCGATACCAGGGATGAATATGGTTGGACCCCACTGCATCATGCCGCATTTAATGGTTGCCTCATGCTCGTTAAACTCCTTGTTCACCGCGGGGCACCAATCGATGCCGCAGACCAACATGGCTGGACTGCTCTTCACCGGGCCACGTGGAATGGGCACACTCAGGTTGCTGAGTTCTTGCTGCATCGCGGAGCTTTGACTACTGCGTGCACCAGGTGTGGGATGACGCCGTTGCACTGTGCAGCTGCATGTGGGCACACGCTGACTACGCAGCAGATCCTCAGCTATGGTGCGAGCACAGATGTGTCCGATGCAAGATGCTGGACTCCATTGCATTGGGCAGTCGTGAGTGGCCAACCACATATAATAGAATTCTTACTATCAAAAGGAGCATCAGTGAACTGTACGACATGTGGCAACATGACACCCTTGCACTTGGCAGTGGAAGTTGGAAACAGAGAGGTGATTCAATTGCTTTTGGAAAATGGAGCCTGGATCAATGCAGAAGATGATATGGGAAGGACTGCATTATCAATAGCTGCTGCTAATGGCCATCAAGAGATAGTGACAGATTTACTAGCACGGGGGGCTGCAGATAGTAACCGAGCCTCAGCTCTCCAAGCTGCAGCAAGAATAGGTCACATCAGAATATTGGAGCTCCTGACAGAACGAGGGGCCAGCGTGGACATCAGAGATAGCTTGAACATGACTGCACTTCATCGAGCAGCAGAGAGGGGAGACACAGCAATTGCAGAGTTCCTACTCGAGCACGGAGCTGACATAGAGGCCAGAGGCAGGCTGAAGAAAACCCCGCTCCACTTCGCCATGGAAAGGGGTCATGAGCGGTTCATCCACTTGCTGCTGAGCAAAGGTGCAAATGTGTTTGCCACGAGTCAGTGGAATGAGACTCCACTCGACGTGGCATCTGCACAGGCCTTTCAAAAAATCTCTTAGCTTATTGAAATACATAAATGGCGATATGGTTTTGGCTTTAAACTGAAATCAATACTATGGCCTGGACAGCATCATAAATCACACACCACTGTAATTTGTACAACACTGTAACTCGCACAGATTCACTACTGCTCACAATGCCATGCACTGAAAAACAGGCTGGAATTTTCCCGCAGTTGTGATTCACTGCGGCAGCAAATCCCCGCCCGCGTGTATTGGCAACAATGGGAAATCCTCATTGACAAGCGGTGGGATGACAGAATCCCGGTGCCGCCGAGGAATACGCAGCTGGGGAGTGGAGAACCCTGCCCATTGTTTGTGCACCAATATACCTTGGACGGAACGTAACAGAAACATTTCTAAATTAATTTGTGGGTGGGCTCCCCACCGCTAATCAATGACACTTTGTCACTTTTTTGGGCCCTGGGGTGTGTTTCTCACCAGTTGAGCCCACACTTAGAATTTTTTTGATTACTGGGGAGCTGAACTCAGAGACCGTGCCACCATTTTGAAAGGGTGCCCCTATCTCTAAGTGAGCTTGTGGATCCCCCCCCCCTCCCACCCATAGGCAATGGCACCCCCCCCCCCCCCCCCCCCCCCGCACGCATGGACACTACTCCACAAACCTCCAAGTGAGGACACCCCACAATGGAACCCTTGGGGCCCCCACCTCATCAGCCCCCCCCCCCCCCCCCCCACATCCCCTTACAGGAACCTCCCTCCAGGATCTCACCCACAACCCTCCCAACCTCCCAGAGACCCTTACTTACCTGCCCTGTATCCCCTCACCCGTCATACAGCCCCTCCACCCTCCTTTCATGGGCATGGCCTCGCTGGTGCCTTGACCAACTTGGGAGCACCATCTGAGCAGCCAGGGTGGCAGTGCCAAGATGCCAGCTGGGCAGTGCCAAGTTGCCTGCGTACCAGGGGGAGGGTCGGGGGCCACCTTACACTATCCTTGGCCACCTAGGGGACTCCAATGGCCTGGGAAACCCCCTCCAGGTGCCGTTCCACCTGGTCCATGTGTGTGTGGACCAGTATTGAATGGCGCCCGGCTGCAGGCCGGTAGATCCCGGTTAAGCTCGCCTACGTAGGTTAAAACCTACATAGGCGCGCGCTGTTTTGTCATGCCCCTTTTGGGTGGGATTCTGATTCTGACACCTCACAGGACTTGGATATATTCCGTGAGGTTTACAGGCTGCTGGGAAGCCCACGAGAGGCCTCTCCCTGCACCTACTGGCCATGTTGCATTCTCGCTCGAGCGCAACCTGGCCAGTAGATCCCGCCCCTTGTGTAATGCCCGACCATATATACAGCAGCACATCTTCTACACCACGAGCCCTTGTGCCACATGACCTTGCCTTAATATCCCAACCTCACAATGGAGAAGAGTCAGAAAAGGAAAGGAGATGGTGGAAATCCCACTTCAATGGGACATTCCATGCTTACCCCATTGTCATTGCCCTGCTGTGCTTCCTAACTTCCTTCCTGGCAATACGCAAGTTTATTCAACCCCTCTGTCCCCACCACCTGCTCTTTCTCACCCGTGACCTTCAACAAACTCATTAGCACCATCCTCTGAGGTATGTTCTTCCTCTAATTGAGGTCTGTCCCCTTTGTATTGGGTGCAGTTGGTGCCAGCAAAGAGATTGTCGTGACATAGTCATATAGACCTACATACCCACCATCGCACTGGCACTGAAATTCATCTGTAACGTTACTCAATTGTGTGGTAGACAGAATGTCTTTTTGGACTGGGTCAGCATCTGTTATTGGGAAATAGCACTCACGTAATCACTATGTCCCAATGATTGGCTGGCCAAATCAAACAGCGCCTTCCTGCAGTTGCTCGTAAAAGGCAAAGTAGTGACCGTTATCAGTCAGCCCATGCTTTCAAAAACCAAAAGGAAACATCTACTGTTAGATGTGAATCTGTGATTTGGCAGCACTAGCTGAAGAATCCTCAGTGCTCCAATAGCTACACTAACAACCAATTTAAGATAATCAGTCGAGCCCATAGCATGGCTCATTTACATTTGCTAGAAGTGACACACATTCATACACAGGGACCCATTCTCTGCAAACAAAAGGAATATGTTCAAGCTTTGTGCCTTTGCTGAATTACCCAGGAACTTGGGGAGCCTATGGTTCACCATTGCTTTCTCCACGGCAATGTTAGCTTCTAGCTGCTGTTGAGTAGTCAAGAGTTTTGCTCCTTTCCCAAACACCTTTATTTTCCTTGAACACACTCGCCACAAAGCTCTATCACCACCAGAAGTGCCACCTGCAACCCCTTTACATATCAGTGTCAATTATTGGATACTTAACTTCAATTTGACATTTAATTGGAATGTTCTTAAGGCATTCGTAACAGACCATGCCTCAGCCAATCAGAGTTGACTTGGCAGGTAATTAGCATCCCTTTCCTCCTGTAGTACAAATTGCTGTGATCATTTGAAATTTGATATTCTCGTGTTTGCCCTGATGAGTTTAAGATGAAAAGCTTCCGCAACATGCCTCTCTTTTCAGCAATATTGAAGCTCCACACTACCTTCTTTTAAATGTATTTTATTACAAACTTACATAAAAGGTTACAAAACATACCAATTCCCCAACACACAACTATCCAATTTGTACAAATGTTTCCCTTTTTCACCCCCCTCCTCCCTCGCCCCCCTCCTCCCTCCGCCCCCCTCACCCACCGCGACGAACAGCTCCTCAAACGCGGCCACGAACATCCCCTTCTTGTCTCGAAGCCCTCTGCTGAACCCCTTATTCATACTTGACCTTTTCCCGCCAAAGAAAGTAATATAAGTCCCCCAGCCAGTTTCTATTTCTTTTACACTAAAACTCTATTAATTTCCCCTGCTACAACCTGATTGGCATAGGCTGTATCAAGATCTCTGACTTTAGGCTCACAGGGGTGTTGGAGTTTGCAATGCCTTTGCCTAAAACAGACAACATGTGACTACACTATAGTACATTACAATCACTGAGTGTTTGAACTTCTGTACTAATGGAGCTGATTGTACTGAAACTTAATCAATACATGCATAAGTCAATCAAAGATTTAGAATTAATTGTAATTGTAAGATTAATGCAGTGACAAAAAATAAAACTGACTATTTAACCAATGTGTTGGTATATTATAATGAAGCTAATTCTAACTATCCAATCTACTCAGAACAGTGACAGAGCTGTGATGGAGCTAATGTCAATGAGAGTCATTAAGCATTCATGCATCATGAAGCTCAGTCATTTTACAGAAGCTTGACGTGTGAAGCCCTTGTAAAGTGTTTAGTGTGCCAAGGATTTTACTACAGTGCAGAAAGAGGCC
>XM_038773364.1
GGGGCCGGGGTAACTGTCAGAGTGCGAGAGAGAGAGACGCGCGCACAGAGGGACTGAGGGGGGCGCCTGGCGGAGCTCCCGAGGATCGGCCAGCCCTGCCCAGGGCGAAGTTACACAGAATCAATCGCACCCGAGCCGAATAGACCGAAAGGACATTTAAAAGGTGCTCTCCAGGTAAGAAATTATCTTGGAAAATGCCGCTCTATGGTAAAATTATAGTTATCAAGCGTACTGGAGCAGATGGATATAATTTTCCGTTGACATCATCTTCATGCTTGTTTGGAAGGAAAACTGAGTGTGACATCCGTATCCAATTGCCTCATGTTTCGAAAGAACATTGTAAGCTTGAAGTGAATGAAAATAATGAGGTAATTTTAACTAATTTGAGCGAAGTGAATCGAACACATTTGAATAGCAAAGTTGTACTTCTATCTGAACGTCTAAAGCATCGTGACGTGTTCACCATTATTGATCGATCTTTCAGGTTTGAATATCCTTCGGATTCAGTCCACAACACTAGCCCAAGAAAAAGACGGAGTTTGTCAAGCCTGAAGAATGAAACTCTACAAGTCCTTCATGTTCAACAGGGAGTAGATGATGGTTCACAACCTTCTGGTAATGCTCGTAGGTCTACAAGTGGACGTACATCTGATAAAGTAGATGTGGATAAAATCTTCGAAGCACCAACCAAACCTGCAAAGGCTACGCCAAATGAAAGAGATGATTCCGCTCCAAAGCATGTGCGTAAGAGAAGCTCCACAAAAATCCTTAATGATGAACAACCTGCAGATGAGGAATACTTATCGCCTTTCTCCAAACTTTATGAAATGTTCAAGCAGGAGGCCACAAAACCAATTCAGGTTAATCCAAATGAAACTAATATGCACATAGCAGTTAAAGAAAACAGTACTGACATGACAAAGCAAACTGGTGTTCCAGAAAAAGAATCTGATGCTGCAATTTCTCAATATGGCCAGAATCCCAGAGCATCTCTGAGCGCAAAACTAAAATACGGGAGGAGGAGCAAGATTACACAAGAAGAGTGTAAGAATGAAAACAATAGTGGATATGAAAAAGTGAACCACCCGGAGACGCTGTTAATTGACGCTATTGCAACTGCAAAATCAGTGGCTAACATAAAGAGCCCAAACAAAAATAATGTTTCAGTGGAATTAAACAAATTTAAAGAAACTTTCACTTCTGAGGCAATGGTTACATCTCCTGCATTTTCTGATGTAGCTGTGAAAGAGAAAGAACTAAATTATCATCTGTCCCCTAAATGTACACCAAAAACAACACACAAAAGTCAAGATTTCACCACTCTCCAATCCTTAACTTATGGTAAAGCTGTGAAGGAAACCCAAGAGATTCATTGGCGTTCGGTGGAAAAGGATCCAAGTATAGTTACGAAAACTATTGGAATGGAGCAAGTACCGATTAATGTTGGCAAGGAAAAGGCTGAAACACCCAAAAATCGTGAAAGATCATCATTACGTAACAAAAAATTTGAACCTACAGATATTCAGTCTGAGCTGGGCGAATACACAAATATTTCTGAGCTTTCGACTGCAATATCAGAAGTGGAAGATAAGTCAGTAGAAATGGAACATCCAGCAGCTAATGTAGGTGAGGAAAAGGCTGAAAGACCCAAACACCGTGGCAGACCATCAGTACGCAACACAAATGTGCAACCTACAGAAAGTCAATCTGAACAGGCTGAATCCTTAAACCTTACTGAGCTTTCTGCTAGAAAATCAGTAGAAATGGATCATGCAGCAGCTAATGTAGGTGAGATTAAGGCTGAAGCACCCAAAACACGTGGCAGACCATCATTACGCAACAAAAATGTGCAACCTACAGAAATCCAACCTGAGCAGGCTGAATCCACAAATGTTACTGAGCTTTCTGCTAGAAAATCAGTAGAAATAGAACATCCAGCAGCTAATGTAGGTGATGAAAAGGCTGAAACACCCAAAACACGTGGCAGACCATCATTACGCAACAAAAAAGTGCAACCTACAGACACTCCATCTGAGCAGGCTGAATCCACAAACGTTACTGAGCTTTCTGCTGGAACAGCAGTAGAAATGGAACATACAGAAGCTAATGTAGGTGAGGAAAAGGCTGAAACACCCAAACAACGGGGCAGACCATCATTACGCAACAAAAATGTGCAATCTATAGAAAATCTATCTGAACAGGCTGAATCCTCAAACTTTACAGAGATTTCTGCCACAAAATCAATAGAAATGGATCATACAGAAGCTAATGTAGGTGAGATTAAGGCTGAAACACCCAAAACACGTGGCAGACCATCATTACGCAACATAAATGTGCAACCTACAGAAATCCAACCTGAGCAGGCTGAATCCACAAATGTTACTGAGCTTTCTGCAAGAAAATCAGTAGAAATAGAACATCCAGCAGCTGATGTAGGTGAGGAAAAGGCTGAAACACCCAAAACACGTGGCAGACCATCATTACGCAACAAAAATCTGCAACCTATAGAAAGTCCGCCTGAGCAGGCTGAATCCACAAACGTTACTGATCTTTCTGCTAGAAAATCAGTAGAAATAGAACATCCAGCAGCTGATGTAGTTGAGGAAAAGGTTGAAACACCCGGAAAACGTGGTAGACCATCATTACGCAACAAAAATGTGCAGCCTATAGAAAGTCAGCCTGAGCAGGCTGACTCCACAAACGTTACTGAGCTTTCTGCTGGAACAGCAGTAGAAATGGAACATACAGAAGCTAATGTAGCTGAGGAAAAGGCTGAAACATCCAAACGGGGCAGACCATCATTACGTAACAAAAATGTGCAATCTACAGAAAATCAATCTGAACAGGCTAAATCCTCAATCTTTACTCAGATTTCTGCCAGAAAATCAGTAGAAATGGATGATACAGCAGCTAATGTAGGTGAGATTAAGGCTGAAACACCCAAAACACGTGGCAGACCATCATTACGCAACAAAAATGTGCAACCTACAGACACTCCATCTGAGCAGGCTGAATCCACAAATGTTACTGAGCTTTCAGCTAAACAATCAGTAGAAATAGAACATCCAGCAGCTGATGTAGGTGAGGAAAAGGCTGAAACACACAAAACACGTGGCAGACCATCATTACGCAACAAAAATGTGCACCCTACAGACACTCCATCTGAGCAGGCTGAATCCACAAACGTTACTGAGCTTTCTGCTGGAACAGCAGTAGAAATGGAACATAGAGAAGCTAATGTAGGTGAGGAAAAGGCTGAAACACCCGGAAAACGTGGTAGACCATCATTACGCAACAAAAATGTGCAGCCTATAGAAAGTCAGCCTGAGCAGGCTGAATCCACAAACGTTACTGAGCTTTCTGCTGGAACAGCAGTAGAAATGGAACATACAGAAGCTAATGTAGGTGAGGAAAAGGCTGAAACACCCAAACGGGGCAGACCATCATTACGTAACAAAAATGTGCTATCTACAGAAAATCAATCTGAACAGGCTAAATCCTCAATCTTTACTGAGATTTCTGCCAGAAAATCAGTAGAAATGGATGATACAGCAGCTAATGTAGGTGAGATTAAGGCTGAAACACCCAAAACACGTGGCAGACCATCATTACGCAACAAGAATGTGCAACCTACAGAATTCCAACCTGAGCAGGCTGAATCCACAAATGTTACTGAGCTTTCTGCTAGAAAATCAGTAGAAATAGAACATCCAGCAGCTGATGTAGGTGAGGAAAAGGCTGAAACACCCAAAACACGTGGCAGACCATCATTACGCAACAAAAATGTGCAACCTACAAACACTCCATCTGAGCAGGCTGAATCCACAAACGTTACTGAGCTTTCTGCTGGAACAGCAGTAGAAATGGAACATACAGAAGCTAATGTAGGTGAGGAAAAGGCTGAAACACCCAAACAGCGGGGCAGACCATCATTACGCAACAAAAATGTGCAACCTACAGAAATCCAATCTGAGCAGCGTGAATCCACAAACTGTACTGAGCTTTCTGCGAGTATATCAGTAAAAATAAACCATACAGCAGCTAATGTAGGTGAGAAAAAGGCCGAGTCACCAAAAAAACGTGGCAGACCATCATTACGCAATAAAAATGTACAACCTACAGATATTCAATCAGAGCAGGCTGAATCCACGCACGTTACTGAGCTTTCTGCTCGAAAATCAGAAGTGGAAGATAAATCAGTAGAAATGGAACATACAGATGATAATGTGGGTGAGGGAAAGGCTGAGGCGCCCAAAAAATGTGGAAGACCATCGTTAAGCAACAAAACTGTGCAACCTACAGATGTTAAGTCTGAATCTGCAGAGATTTCAGAAGCCGCTATAAAATCAGAAGCCTTGAGTAAACAGAAAAGTGGTACCCCCGTCTCTCCAATCCGCCGGCTCAGGAAAAAGGAAAGTGATGCCCCTAATTACTCAAACGAAGTTGAGTGCTTGAAGAAAAAGGGCTGGGCATCTAAAAGTCCGCAACGTGACTTGGCCAGTCAACAACTTGAGAAAGTTGTTGCTGGGAGATATCGTAAAAGTCCTATTAATACTGTTGCTGTACAAATGGAAAGCTTTTCATCTGGAGATGTTGAACTTGATCTCTCCACCAGCAACAAAGGATCCCCTGCAGCTGCTATCTCACATTTATCAAAAAAGCGCAGAAGTGAACATGAAGAGAACTTTTATGGGCCAAGTTTTAAGCGAAAGCGAGTTTCTTTTGGTGCAAACCTGAGTCCAGAAGTTTTTGACAAACGCATGCCGCCAAGCTCTCCTCTGCGAAAAGGAGGTACTCCAACCCGAGTGAGCACACCATTTCGATGTACTCCACGTACAGTGCTGAAATGTGCTTCCGGCATAGGAATGCACACTTGTACTATTCAGGAATTCGGTGAACTAAATGAAAATCATCCAAGTCCTATGAGGTCAACTGTCCCTTCAGGAACCTCCCCCAGGCAAACTAAGAAATCACCTGCTGAAGTTCCTTCACCAGGCAAGAAGTCTTTGACAAAAACTAGCATTAAACCACCAGCAAAGAGGACACCTTTGGTCAAGATGACAGCATCAACTAAGACACCCTCCATGTTAGATATCAAGCAGTCATTTGATGCTAAGACTCCTTTGCCATCAAAAACACCTTCCAAGAGGTCACCCTGTGCAAAACGTCCTTTACAAAACAAAACTCCATCATCAGCTACCAAGAAGTCAGCTGTTGCTAAGACATTGCCCAACTTGTCACCCAGAAAATTGGTAGCCAATAAAATGTCCAGTCCAATTACTGAAGGATCCATTGATTGTTCTCCACGTGTACGTGGGCGTTTCTCCATCTCACAAATTGCTACTCCTCCCCACTTAACACGGTCTAAATCTCCTCACTGTACACCATCTCATAATCTGGTGCCTCAGCAGAAAGCAAGTTCTGTGAAAAAGCCTTCCAGAAAAAGTGGTTCATTACTCGCAGCAGGACGTTACAGAAGGCAGACAGGTGCTTCAGCTGCCAACCTATTAGTGACAAAGTCGTGGGCACAGATAGTAAAGGAAGGAGTGGCAAGACCTCAGTTGCAGTGTGCTAGAAAGAAATCTGCTGTGGTGCAAAAACGGACTAAGAAAACATCTTCAAAAGTGACACCTGCTTGTTCAGTGAAAGGTCACTTTAGTACTGGCCATGCAGCTTCCCCAGCAACGATAGTCATCGGCAGGTCACAAGCTACTACCATTAAGACACCGAGAAAGGCCCCACAGGTTGTCAGACCTGTCTCATTGACATATAAAGATTATGATATGGATGAAAGCTTTACAGGTGTAGCTGAAATGTTCAGCACTCCTATTCATGAAAATGAAAACACCCATCCGATACTCTGTACCTCGAGCATTGTTGACGAGTCTCAAACTGCTGTGACCAGTCCAGTAACCCAGAAATCATTTGATGACTCCATTATCAAAACACCTGAAGAAACTGGTGTAATGGCTATCTCACCACTAACTACCGCTGATCCAAGAAGTAATAGAAAATACAACAATTCAGTTTCTCGTTTATTGAGATGTAGAGCTAATTTCTCTTCTAGTTTGAATGATCTTTCTGAGAGCATATCCCAAGTACCAAAAGTAAAAGGCAAGCCAGTAAAAGACGTAGTTGATATAAAACGAACCATGAAGACACCCAGAATAAAAGGAAAGCCAGTGGAAGATATGGTTGGTGTAAAAAGAATCATGAAGACACCCAAAATTAAAGGAAAGCCAGTTGACGATATGGTTGGTGTAAAAAGAATCATGAAGACACCCAGAGTAAAAGGAAAGCCAGTGGAAGATATGGTTGGTGTAAAAAGAATCATGAAGACACCCAAAGTAAAGGAAAAGCCAGTAGAATATTTTACTGGACTATGCAAACTTATGGCTGAGCCGAAACCAAAAGTAGAATCTCCTGAGGTTAGCTATGTTGGAATTAAAAAATTGTTTCAAGGGAATAAAGAGATGGAAAGCTGTGACTACAGTGGTTTGGCTGAAATGTTTTCAACTCCTGTAAAAGCTGAAGAGAGTTCAGATTCCAAGCTGCAACAAGCTTCAAAAATAAGTACAAATGAAGAGGAATCAGATATACCACCTGCATTGCCTGAGAAGATCTATAGTGATGGACAGACAACAGAAAATAAATTTAGCCAGATTGTAAAACAGCACAGTGATGAACTATTGACAACAAACAATCCTCCCCAAGAAGGTGGAAATTCAAGCCTGACATCAGATGCTCAGGTGACTAGAAAGGGACAAGTCCGAACCAAAGGTGTGACCTCTCCATCTTCCAAAGAAGAGTCCATGCAGCGACCTGAGCAACTTAAAGCTTCACAAATGTTTCCTGAAAATGGGCATGTTGATTTTTCAGAGGGGGAAATAACTGAATCTAAAGATGGACATGCTGCAGTGAACAAATGGATTTCACCAACAAGGAGATCTTTAAAGGAAAGGAAGGAAATGAAAGATACTGGTGCAGAAGAATTCCCAACAACAGTAAATGCCATACCAAACAACACAGAGGAAGTAGGAAAATTGAATTCAACAAGGAGATCATTAACAAGGAAGATTAATGATACTGATGTGAAAATGTCACTTATGCCAAACAAAACTACACCAGGCAAAAGAGAATCTCACCATGAACAGAGTGAAGAGCTAATTGTGTTGAAGCCACAGGCGAGGGGATCATTGAAAAAGAAGGGTAATTTTCAAAATGCTCCCAATGTTGAATTGAAAGGATTGCCTAGCTCAACAGTAAAGATCCCCACATCAAGCAAGAATGAATCTCCAGGTAGAGCAATTGAGGAAATTAACAAGCTGGTTTCGCCCAGAATTAAATCATTGAGAGGGAAAAAGAAAGTCCAAAATGTTCACAGCAACAAAATGAAAGAATTATTCGCACTTGGCAAGACTATACCAGGCAGGAAAGAGTCTCACATTGGGCAGATTGATGAAGTAAATGAAATTACTTCACTAAAAAGCTCATTAGAATGCAAGAAGGAAGCCCAAAATATTCCAGACGTTGAAGTAATAAGTCCACCTATTTCAGCAAAGAACTGCATGCAAGATGAGAAGCCAATTCCAGTGGCACAAATTGAAGAGGTGGTGTGTACAGCTTTGAGAAGATCACAAAGAAGAAAGAAAGAAACTGAAAATATCCAAGTTACTGGAGTGAAAAAATCATCTACTGTAGCCAAGAGCTCAAATGGTAAAACATCTCGGTATGGACAAACTGAGAAACAAGACAATTCAACTTTGAAAATGATAATGCAGGAAAAGAATAATACTAAAAATGTTGACTCGGGGTTACTGAAAAATGGATATGCATCACCAACCCCCCCCATAAAAGAGACAGAAGAGGTTAAAGATCATCCAATTGAAGATGAAAAAGCACTCATTAGAGTAGGAAGACCACAGAGGAGAAAGAATATAAATGTTGAAGAAACAGAGACAACAAATGGGTACACAAGGAAGAGAGGTGCTCGCTGTGCACATATTGAGAACATAAAAGAATCAAATGACTCGCAAAATAGTTTAACAGATCAGGAAGAGGTTGATAAAACAGGAGTGAATTCTGATCCAAAGGAATCTGTGAGAAATGGAGTAAAGACTGAAAACATAAAAATACTTGAAAAGAAAGACCTGGCTCACTCAAAAGCTAGATCCACACGAGGAAAGAGAGGAGCTAAAGACTTGCTTTTGGAAGAAGTTGGAAAGGATTCTGTACCAGCAAAAAGATTGCGGAAAGAGGAAGAACTGGCCAAGGCTCCAAATAAAGCTGTACAATGGGATCCGAACATTGCAACTCCCAAATTAGCAGAATGTACAGTCGAGGCATTAAAAGAGACAGCTAATAAAACAGAACCATCTGTACTTGAAAGGACGTCACGAAGAGGAAAAGCTGCAAAAAGGGAAGTAAATACGCAAGTTTCAGTGGAGTCAGGAGACGTATCAAGAAAAGCAGTATCCGAGCATTTAAACAGTAAAGTAAATACTGATGCATTTGCATCCCATGAACCAACTGAACAGAAAGGAAGGCCAAAAAGGACCAGAAAAGACATTTCGTGTGAGATAAAGGCAGTCACTAAAAAGGACAACGGTGCTGAAAATACCAATGAAGTACCACCTGTAATAAAGTTATCGCCTACACCAATAAAACAATCACTGAGAGGGAATGTCAGACATAAAGTAACTCAAGTTAAGGAAGAGCATGTAAAGGAAATGTCTTCTAGAAATTCAAAAAGAATCACAAGGAGGCAAAAATTAATGGCAACTACTGGCGAAGAACCACATGTTCCAGTAAGGGGAGCTTCAGGGAAAGAAAAACATAAAGTGACCACGCCTTCATCAAAGATGATGGTGAAAGGGGAGCAAGCAAAGGAATTGCTGGTTGAATGTGAGGATTTACCAGAACAAACAGAAGAGCAGCAGACTATAGTTACAGTCGATGCACTATTGGATACTGTAAGTAAACAGGTGCTACTGCAAGAAGATGAACCAATTGTTCAAAAAGGCAAAAGTGAAATTTGGCAACAGACTAAAGGAGCTCTTGCTTCCCTGTTAAATGTTGATATTACTATTGGAGAACTGGCCCTGAAAGAGAAGAGAAGCCATTTGAATGTCTCTATTGGTGGTAGTGAAATGGTTGATGATTTAGATATCCAAAGCAACACTGGAGCTACTAAAGGATCTTCAACTAAAAGTAATATTTCTAATGCAGCAGAGAGGGCCTCTGAAGTGAGGAGAGGTACTAAGAAAACGGATATGGTATCACTTAATAAATATGAAATGAAAGAGAACGCTCGATCAAAGAGAAGTGTTAGAAAAGGAAGATCTTCAAAGATGATTGCAACAGAAAGTGAAGTGGAAAATTTAGTTCTTGATACTGCAGAGAAAACATTGGACTTGCCCAAGAGGGCTTCAAAAGCATCTACTCGGTTTAAAGATACTCAGGAAACAAAATCTGATGATAAAAAGCTGCCTGAGCCAGCTACTAATAAACTCAGTAAAAGGAAAATTGCAACCGAAGATGCGCCATCAGGTCCTCCAGAAGGCCTACAAATTGAGAAAGAAGTGGTTGATCCTGCTAAGGCCCCCAGAAAAGGTGGCCGTGGAATGGTTAAAAGAAATACTTCCGCTGTAATCAATCAGGAGTTGAACATAGATGTAACTGAAAAGGAACAGGTACTGAGTTCAGCCAACAAAGCTGAGAAAAACAAGAGAGCCAGAAGAGGACAAAACTGCTTTGACAAGGAAACTGCTATTACGGTTGCTCAAGTAGAGAACAGTGAACTGATTGATAAAAGACGGAAGAGAGCTAATCCTGCAGCACAAAGAAATGGTGATGAGCAAATACAATCCAGAAAAGATGAAGCTAAAGTCAAAGACCAAAAGAGTAACAACCTGTCAGTGGAATCCTCAAAACCAGCTAGGAGGGCAACAAGGGCTAACAAATCTTGTGAAATTGCAACAATAGAACCAATTTCAATCCAGCCATCTGCTAATGCATCCATATGTCCGTCAAAAATAACCCTCCGAGGAAAGCGTGTTAGTGCAGAAACCTCTGATCCATCTCCTAAAAAAACAAAAATGGAAAAGGTGACTGGAAAGGTTGAAACGGTAACGGCCCAAGGCAGAAGAACAACTAAAGTAGCTGTGAGCACAAAAAAGCCACTTCCTGTCACACCACAACCAGCCAAGCCAACTGGACGTTCGACCAGATCGCGAAAATAGAAAACCCCACATCCAGTCGTACTCTTATAATCCACCTGCATATAGATTGTAGAAATTGCATTTTATTTGCCCTTTTGATTTTCCTACCTTTTTTGTTTGCTTTTGGCACAGGTGAGCTGTCGCATAATTTCAGTAGGTTGCTTGGCAGTCGACGGAAAAAGAATATATTAATGTATTGGAATTTTGGTAGAAGGACCAATGTTTTTGTGATTTTTTTAAAGTTTAAGATTTCGGGTTTATGGCTTATAGGGATAAAAATAAAGCAATTATCAATTCATGCGCATAGTGTTAATTGTGAAGATGTAAACTCAGCTGTTGTTTCCTTGCTTTTAAGTAATCTGTATCAAGTATTGGAATTGTACATGGATATCAAAAAAATGCATTTTTATACACTCTAAATTCCTGTTGCAAGAGATTTAATTTTAGCAATACATTTTGTATATTGGGTTCCTTGTCTTGCATCCAAGTTCTTTTAAAAGGGAAAGGCTTCTTAAGGCATTTAAACTGCTTTATTTAAAAAAATGTTGTGTTTGCCTTGCTCAGCTGACTAGCATTAAGATGGCATGAATAACCTAACATTTAAAGGAACCATGTAGTACATACAGGTTAGCTGCTGGATTATTTCTTCTGGCTGCTGGTAAACTTTTAACTGCTTCTGGAGGTTTTCTACACAGTCGATGTTTTATTGCATTACAGGGTGTGGTTTGACTGAACTTGCTATCTATTTGTGCCATTTAAAAATATTCTGATGTAAAGTTATTTCCAAGTATGGGAGAACTGGCAGACCTTACTCTGGGAAATTAACATGATTGGGAAGGTAGGCTGCAAAAAGCAGACTCCAGTTGGAGGCCAAAAATAAGTGTCTTAAGGGAGAAGAATTTAGCTCAGCTTTAACAAGGACCAGCGCATGCAAGTGAATTTTTTCGGTATTCACTGAAATAGTTTGCTGTCGCCTCAGCATGGCAAGGACCCTCTTTTCTATGGTATCAAGGTGACCTAGCTTTGAATTTTTAAAAATTCCATTCTCTTCTTTCAGGCTGCTACTAAAGATAAAATCTCATTTTGGAAAATGAGTTGACTGAGATCTCTTAAGAGAGAAGTATATCTTGTTCCCATTTGCAGAGGAGCTCAACTGTACTCGTTGCAAACTTTCCTAGTTACGGTGACATTGACTGCAAGCTCCTTGTCTAAACATTGCCATTTTAATAACAAAGGGAATTGATTCCGCTTCCTCAATGCACAGCATTGCTGTGACCATGGGCAGGTGAATGCCTGATATCCTCCGTCTAATTGGGCATCTTCGCTGTATGTGTAGAATGAAATGACATGTCACAAGGAACATAGAACAGGTCATTAGTCTCCGTAAACAGTCTCCATGTCACTCTG
>XM_038773368.1
CATCGCAATGTCCCACAATTGTAAAAAGGGTTTTAAGACTATGCAATAAACAAATTGCGCCGCAATTGCGGTGGGCCAGTTGGTCTCTGCATCAAAAGGCTTCAAGTCCCACTCCAGTGATATTAACAACAAAAATCTGGCGGGCCAACGCTGTGCTGAGGGGACGCTGCACTGTCAGAGACAAAACCCTTTTATGCTGCACTCTTCTAACCATATCAACTGTGACGTTCAGGATCAATACATTTTCATTAAAATAGGCTGTCTTTCCAAGGATCTAATGATGTTGAACGCTCGCTTCCTGAAGTCTGTGCTGCCGGCCTCCGCCAGAAGTTTGATCCGAACCGGAATGCTGCGGGCTGTGGCCACCTCCGGGATTTCCAAAGGTTTCAAGCAAGCCAACATTGTGATAGTGGACAAAACATTGGCTGATGACTTTGAGAAGTTTTGCTGGGCAAACAATGGACCACTGCCATTACTGTACAGGAGTAAACCTGGCGAGTGGAGCTGCCCACCACTCAGCACCGATTCTGATATAAGGACTGATTGTCCACAGTACATCAAGTATGAGGAAGGAAATGTCACAGGCAATCTGAGCAGCCTCATGGAATTTACCGAGCAGTTGAAGGACATGGTGACGTTTTATCTGGGATGCAGCTTTTCCTTTGAGAGCGCACTCCTCGAGGCTGGGGTACCAGTAAGAAATATTGAACAAGGGTGTAATGTCAGCATGTTCAAGACTTCCATTCCATGTGTTGAGGTTGGAGGTTTCCAGTGTAACATGGTGGTCACGATGCGACCTGTCCCCGTAGACAAGCTTGATGCAGCTGTGCAAGTAACCCATTGCATGAAAGATGCCCATGGTGCTCCTGTACACATTGGCTACCCAGGCTTAATTGGAGTTGAAGACTTGTCCAAACCAGATTTTGGAGACGCAGTTAAAGCACATCCTGGTGACACTCCAGTTTTCTGGGCCTGTGGAATCACTGCAACAGAGGCTGTTCGCAACTGCAAATCCCCTCTGGCTTTCACCCATGCTCCTGGCTGCATGTTCATTACTGACTTGAGGAGTGATCAGGAGGTGGTCAGCAACTATGCTGCTGACACAGAAACCCCGCACATTTTCTGCATTTCTCAGAATCCACTCCACTATAGCGTTGCCTCAGCTACCGTGCTTAAGAAATTCAAGGCTATGGACATTCTGATTCAGCAAGATCCGGGCAATCGAGGTATCAAGCATTTATTAATTGAAAACCAGCTGGTGAAAGCCTGTCTGTCACTATCACATGCAAAATCTGTGCTCATAACTACTGGATTTCCAACTCACTTCAATCACCAGCCTCCAGAGGAGACGGATGGTCCTCCAGGAGCGATTGCCATAGCAGCTATGTTGCAGGCCCAGAAGAAAAACGTTGTCATAGTAACAGATCAAAGAGCCTTAGAGATGAACAAAAAGATTATTGAAGAAGCTGTTGAGCAAGGAGTTTTGAAAACTCCCATCCTTGTTGTTAGCTTCCAGGACAATGGTGAAGATTCATCCCTAAAGTTCCTTTGCCGTGATGGAGATCCGCAGTTTCCAAGGTTTGATCATCTCTTAGCAATAGAACGTGCTGGAATGGCTGCAGATGGCAATTACTACAATGCACGGAAAGTGAACATTAAACATTTAGTGGATCCAATTGACAAACTGTTCCTCACAGCACAGAACATCCCTGGAATTTCCACAACAGGTATTGGCGATGGAGGGAATGAACTTGGAATGGGAAAGGTGAAAGAGACCGTCAGAAAATACATTCACAATGGGGACCTGATAGCTTGTGACGTTGAAGCAGATTTTACAGTCATTGCAGGTGTATCAAACTGGGGAGGTTATGCTGTAGCGTGTGGTCTGTACATCCTCAACAACTGCACAATCCATGAACGCTACCTACGCAAAGCAGTTGGGTTCTCTAAGACCGCTGAAATGGATATCTGTCTCTCAGCATTGCCAACTGTCCATAAGGAAGAAAAGCTGCTGGAGTTGCTGGTGAAACATGGAATTCGAAGTGGGAAAACTGGGAATCTGGGAATGGAAGTGGATGGCTTGCTTTTCTATGACACGCACTCATCTATGATCAAACAACTGTTGGAAATCACACTGGGACAGGCCCAAACAAATTAGCTCATAAAGTGGGCAATGCAGAAAGATATAATATAGAATTACAATCATTCTCACCAATCTTCTAAATTAGAAAGTTCCAGTTAGGTTTACACTAACTACTCAATATAATATTTGCATAACAGGAAGGTTATAATGCTTTTCTTGATTAATTTCATATTTTAATGGCTGTGTGTGCTTCCAATTTCATGTCAAGAGTGAATACAATACATTTCACAAATCAGGTTATTCCAGTGTCTGGGTTAGTCATTTCCAAACGATAATTACGCATAGTTCTGTTTGGCATTTAATTTTACCTAAAAATATTGACAATTGGACTTCTGGTGATGGGGATGTGCTGAGTAGGCGCACCTCAGGTGGCTCTCCTCCAAAGGACAGAACAATAGGGGCTTTCAGCCGACTTGAGCCTGAAAATTGGACTAAAACCTCTCCTCCCATAGAGAGGGGGTGCGGGCTTGGGTGGGCTGCTCTTCCCAGGAGCCGGTGCAGACTTGATGGGCCGAATAGCCTCCTTCTGCACTGTAAATTCTATAATGACAAGAAAGATAGCACGAATGCCAGGAAGCAGCAGCTCAAGAAGCTGCAGGGACACCAAAAACTGTCGCAAGGGACGAGTGAGCAGCAGACCCACGAGGCGATGGAAATCTGCTACCCGCAAAGCGAGAACGTACTCTGCCCCCCACCCCCCACACCGGCAACTGCCAGCCAATGGATGGAAGACATTCCTTACCAGGAAACTGAAGAAGATGAAGGACGATATTGAGGTTGAAATAAAAGCGGCAGTCAAGGAGGCAGTAGCAGAGGCCCTCAATAGCATGCGAAAGAGACTGGAGGCCCAGTGGGGCACGATAAAGGAGCTGGAGAAAGCCTCGACGGACCTGAGTGACTGAATCATCGCCCTGAAGGCCGAAATTAAGAGGTTGGGGTGACACGGGGAGTCTGAAAGGAAAAGTGGCGGATCAAGAAAATCTTTTGAAGCAGCAGAACATCAGAATAATGGGCCTGCCAGATGGAATCGAGGGCAGGGATCCAACCGACTATGTGGCCCAAATGCTGGGGACCCTAGTGAGGAGAGACAGCTTCCCCAAGCCGGCAGAGATCGACGGATCTCTCCAGTCGCTCAGAATAAAACCCAAGGCAGGGGAGCAGCCAAGAGCCGTCATAGCCAAGCTGCATAAGTACCAGGACCGGGAAAGGATCCTTCACCGGGCCAGACAGATGAAGGCTTGCAACTGGGAGGGGCACAAAATCAGAGTCTACCAGGCCATTGCGGTGGACCTGGCAAAGTGCAGGGTAGAATTCAATAAAGCAAAATCAGCCCTGTAGAGAAGCAAAATAAAATTCAGGATGCTGTACCCAGCCAGGCTCTGCGTAACATACCAGGGCAAGGAACATTACTGCCCCTATACAAGCAGACAAGCTTGTCCAAATGAACAGTCTAGACAGATAGCAAGGAAAACAGTGATAATGAAGGCACAGAATAGGCAGAGAAGACCCAGTGGACAATTTTGTGCATAGCCTCGTTTTGAACAGTGGAACGAGAGACACACAATGCTCGAGGAGCTATTGGGCACAGGTAATCTGGGAGGGGACCCAGATTACCTGTGCCCAATGGATGACTATCAGAAAGGACATGCCCCAGGGCAGCACGGTGGCGCAGTGGTTAGCACTGCTGTCTCCAGGCGCAAAGGCCCCAGGTTTGATCCCGGCTCTAGGCCACTGTCCGTGTGGAGTTTGCACATTCTCCACGTGTTTGCATGGGTTTCGCCCCCACAATCCAAAGATGTGCAGGATAGGTAGATTGGCCACGCTAAATTGCCCCTTAATTGGAAAAAATGAATTGGGCACTCTTAAAAACTCTTTTTAAAAGTACATACTCCACAATGGATGAAACACAGGGAAAAATGGGAGGAAGAACTAGGGATGGAAATAGGGTGAGGACTTTTGTACGAAGAACTGAACAGAGCCCACTCCCAACTTCCATGCGCAAGGCTAAGCCTCATGGAACGGAAAGTGGCGCACAGAGTGCAACTGTCAAGAACCTGAATGAGCAGGTGGAGGACAAATGTGAACGGTGCTAGGGAGGCCCGGCGAACCACTCTCACCTGCTCTGGCACGCCCCAGACTTGTCGGCTTTTGAACAGCCTTCTTCAAGGCAATGTCCAAGGTTGTGCGGGTGAGGGTGAAGCCGTGCCCAAGGGGGGCAGTCTTCGGGGTATCGGACCAGCCAGAACTATTCATGAGTAAGGGGGGTTGAAGCCCTTGCCTTTACTTCCCTAATCGTCCGTCAAATAATCCTACTCAGCTGGCGATTGGCAGCAGCACTCACAGCGGCAGACAGGAACCCCAAAGCATCACCGAAAATAGGAATGGGGGGAGAAGAAGGGGAAACACTTTCAAAATGTAAATAAACCAGTTGGAATTTCTCCACCTGGAGAAGATCAAATTCGCTCTCTGAGGGTCAGTGGAGGATTTCCACAAAATGTGGCCATTCACCAACTTATTCCAGGACCTGTTGGAAGCCACCAACCAATAGAGTGAGGGGAATGGGACAGCACATGGGAGCCAACGAGACTGCAGGGAACAGATGGGGGAGGGGTGTGAGGCCAGAGAGTGAGAGTAGGGGCAGGCCAGAGGATGGCTGAAATGGTTAGCCGGGGGCTTAGAGCAACGCCACAAAGAACGGAACCCCCAAAGGAACAGCAAAAATAGGATGGGGGAGGAGAAGGGGAAAACACTGCATATATATAAATGGAAGACAACTGCCTACTGTATAACAAGAGACCTAGGAAAATATCTTAACAGAAGGAGGGGGCACGGGAGGGTGGGTCGATACCAATGGAACTTTCTTGTATATTGTATCCGATGCACATAACATTGCCTGCAGCACAGTGTATGAAACAAAAAAACTGCAATAAAAACATATTAAAAAATTACTGACAATCAACTTAAAATGCTCCAAATCTTTTCCATGAAGCTCCATTCTACCGTACTGTACCGATAGCCCCAGTCGGTGGAAAAACCACAGTGGTGGGAATTTTCCACTCCCGTTATCAGTGGACAGGGTCGGCAGCGGAAGCAGGGAATCCTACGGAAGTCCCAAATTGGCTTTTACGCCGGTGGGATTTCCCGATCAAATGACCACCCCTCCCCCCAACCACCAATGACATCATATAATCCTGACTTTAAACATCATTTGTATACATTTAACCAAAATTATCAGGCATTTGCGGCTGGCAGTCCGCCACGTTAAATTGTCCATTCATGTTGGTGTTATATATTTGTCCCTGTAACACGGTAACACAGTGGTTAGCACAGTTGCTTTACAGCTCCAGGTTCACAGGTTCGATTCCCGGCGTGGGTCATTGTCTGTGCGGAGTCTGCACGTTCTGCCTGCGTGTGTTTACTCCGGGTGCTCCGGTTTCCTCCCACCGTCCAAAGATGTGCAGGTTAGGTGGATTGGCCATGATAAATTGCCCTTGGTGTCCAAAAAAAAGTTAGTTGGGGTTACGGGGATAGGGTGGAGGCGTGGCTTAAGTGGGGTGCTCTTTCCAAGTGCCGGTGCAGACTTGATGGGCAGAATGGCCTCCTTATGCACTAAATTCTATGGTTCAATGGCTCACTGTAAAGCCCTGCTGTAGTAATGTATGCAGGGAAGTGATGTGAAGAGGGAAATAGAGAAGCAGCAGGAATGAGAGAGAACCCACCACAGTAAAATTACCTTTGTTTATCGAATGATCCGGAGTGTCATTCTCCAAATACACAATAAAACTAACGTGGAGGGTAACGGACGTGCATTTGCTGTTCCACTTGGAAGAAGAAGTTAGAACATAGAATAGAATCCTTCCAGTGCAGATGGAAGCTGTTCGGCCCATCTAGTCTGCACCGACCCACTGAAGGAGCAACCTACCTAGTAAGACCAGTCAGCAATTGTTGAGATGTTTGATAAGTGAACCTTGGCAACGTGTGCATGTGGATTTTGCAGGACCTTTCAAAGTACACATGTTTTTAGTAAGTGTTTACGCTTGCACCAAATGGCCAGAGGTTGCTGTGATGACATCTACCTCATCTGAGAAGACCATTGCGAAGTTGGGAGAAGTGTTTAGTCACTTTGAATTTCCAGAACAGTCGATGAGCGACAATGGACGTCAATTTGTTTCGCAGGAATTTGAGAACTTCCTGCAAGAAGATGGCATTACATCTACGTCATTAGCAGAATGCTTCGTCCAAACCATGAAACATACTATGAAAATAACCAAAGAACAAGGTTCGCTTATCCAATGTCTCAACGATTTCTGACTTGTCTCTTGGAAGACCACTCATGCCGCAACCAAGGTTTCTCCTGCATTCATGGTGAAAAGGCAGCTGCGATCTGCATCTGATCTTCTAAAACCTCTAAGAACAAAGGAAATTATGTGACAACAACCACAACAAGCACAAGTGGAATTATGTGAGAGCAAGGCAAAGCACAGAGTTTTCCACCAGGGACAAGGAGTATTGGCTCAGAATTACTCCTCGGGGGGGAGAAATTGATTCCTGCCACAGTTCTTGTGCAAACTGGACCTGTCTCTTACAATGTCTAGATCTCAGATGACATTATCTGCAGGAGGCATGGAGACCAGTTACTGCTGGATAAAACAGATCTGCTAAAATTGGAGCCTGTTGTGAATTCAGGTTCAGCCTTACCAAGTCAGGGCTTTCCTCTGGCCTCCTATACCACCATACACCATTGAGGAAGTCAGCACCTCACCCTCTGTTCGGGTGCAGAGACAACCTCCAGTTCTCATGTCAATGCCGGTTAAACCAACCACCACTGACGGCAGTGTCAAGATGAGAATACCAGAGGTTCACTGTCATCCATTCTGAGAACAACGACCTCCAGACCACCTGAATTTATAGTAGTGACTAACCTATTGATGAATATTCATGTTGAACTTGCCCGAGGACATTTAAATTAAGGGGGTAGGAAATGTTACATATGTGTCCCATTTGGCTCACCGTCAAGCCCTGCTATAGTAATGTATGCAAGGAAGTGAAGTAATGCGATGTAGAATGGGAAACAGAAAAGCAGCAGGTATGAGAGAGAACACACCACAAAAAAGTAACATTTGTTTATGGAATGTTCCTGAGTGGTATTTTCCAACTACTCAACAGTCAGCGTGACCTGAATCATGGCAGCCCCCCCCCCCCCCCCCCCCAGAGGGTACGCCTGGTGAGCAGAACCTGCAGGTGAGTACAACCACCATCAGCGGGAGGGTCATGCCTGGACAGTACCCTGGCATTTCACCCTGACACTGGTGTTCAGTGGGGGCAATGTTGCATGGGGAGGGCGGGGTGGGGGATGGGGGGGGGGGGGAAGCGCTCCATGGTGGGGACGGAGTCTGGTGGGGGGCTAAGTTTCACATTACATATATTGTAATACGTATGTTAATACTGAAGAAAAAACTACTAAACTTTCAAAGATATGTTATATTGTCACTGACCATCTTTTAAATAAATACTGTGCGATTGAGATAACATGGGCATTCCAGCTCCATGAAGTTCTGCCTCACAGTCATTGTCCAGTTCCAGTTCAGACAGATTAAATCAAATATAGCCAAAATCATGGTGCATTAATCCTCACCAAGGAGTACATCTGTATATAAAGAACAGGCAAACAAGGTGGATTGAAGATCTATAGGAGGTGTTTACATTCCATGTCGATGAATATTGGGACCTGTGCCGACAAGATGCGGGAATTGCTCATGCTGAAATACATTCAGGCAGAAAAATTTTGTAAAACCAAGGCTAAGAATTTCCTTGGTGCTTGTTGGATTCAACAATTATAGAGGGGGTCCTTTAAAATATTAGCTAAAATGATTCTTGAAAATTACTAATTTTGTAGAAATATGAGTACGTTATAATTGTTTGAATACTATCCATGGCTGTCTCAAATGTTACGAATAATGTACTACAAGTTCTGATATAAAAGGTACATTCAACAAGATTGAAACAATATCGTAGCTGAGACCAGACGTGATGCAGGGAGTTTGAACGTGGGACAAAAGCCATGGGACAGTTAATTAATTTGGAGTCATTGATTAATGTCTAATTAGCCAATCACATGTTAAGTGACTGACACTTTCCTGAACAAATCAAGGGGGTCTCAGCTGAGAATTAGAACCAATGAAACTAAGTAAGGGGCTAAACCCAGATAAGGATTCCTTTAAGAATGTGATCCGTCTAACTGATTAGCAGAGAAAATTATAGCCGTCGGAGAATAAACATTTCTACAAAGGCCTTTGTTAAAATGACTTAATTTTATCAATCTGAAGTCACTTTTATCTTGAAGTTTTTGTTTCTACTTGTTGGTGCTTCAAGGGCATTTTGAGAGACATGAAAAAAGCATTTTTCAGTTAATTTTGTGTGAATGTACCAAAATGTGTTTTTAAGAAATAAACTTTGCTTGCATTCATTCCACCAGACTGACTTATCTATGAGCGAGAGATAAGACAAATCTTGTGCTCTTCATTGTCTGACAAAGTCTGACCCCTGCGTTTAACATCACATTCCATTGTCCGACCAGGTGACCCCTGCATGTGTGCTGGCCAATCCATCTCACGGGTCCATCTATCCTTAGGGTGGGGGGGATGCGTGGTTCGGGAGATGGTGAACGGTTAGGACTCCGGCAAGGTGGGCTCATAATTGTGGCCCCGTGCCCTGCCACTTCTCTCAGGGTGACACCAGGTGGGATGTTCATGTGTCATGGGGGTCCTGCCCCGTCCCGGCACACCTTTCACACCCAGGCCCAGCCCATCCCTAACACCCATCAGACAGAGGTTAGAGATAGGTCAGGATTTTGATGCAAAAGTGTTTAATGGTGACTGTATATATTGTTGTGCCCTGATCTCGAACTATCATCTATGTGCTACACCTGTGCTAACTTAAGTGTTCTCTAACTTTCTAATTTTACATTGCCCACTGCTCCTTCTAGGTGTAACCCCAGAAAGCACATCAAAAGTGGATACCGCCTGCTGCATATCTCTCCCTCTCCCCTGTGATGTCTTTGGAGGGCCTGGACCTCAATGTGCCTAGCCGACTTTCGGGTGTCACAAGTGAAGACATGCTAGCATGTTCTGCTCACTGCCCATCAGATATGCCAATGTCGGTGGTCGGGGAGGGGGGGGGGGGGCGCGGCGCTATTCAGAAGCACTGAGGTGTTCCAACACCTTCCCTGCAGGAGGCACCAGCATGGACCCCTTCACTTCCTCTTCCCTAGGGGTGCTCGATGGCCACCAGGCTACTCCATAGGACAGAGGTGAGTCCGGAGGGAGCTCTGGAGGCTTCACCATCACACGTTCCTCAGCAATTGACACATGTCCCGACTGCCTCGGTCATGTCCTTCACTGCCTCCGGCATGTCTCTCTGGCACTGTGCCATGTCCCTCTGCACCTGTGACATGTCCCTCTGACTGGCCAAAGCCAGTCAGCGCCCAGCCAATGCTTTTGATGTCCTCAGCAATGGCCTTATGTGACTGAGCCAAACACTGGAGCACCGCAGCAATGTCCATTTGGGCCCAGGACACATCTGCCTGTGACTGGGCTCTCCTGACCTGTGTCTCTGCCAGTGACCACACAGTGTGACCCAAGCCCTGGATGTCTTGACCTATGACTCTGACCTCTTGCCCCAGACCTTCCACTGTGTAGGCAATCTATTCAGTATTGACCTTGGAAGTATTGTCGGCAACATCTCCTGAGCCTGAAGATAGTTGGACTCCCCCAGCTGCACCTGCAGGACCTGGAAATTTGCTGGCATCACCTTCTGTAAGTCCTGGCTCTGTGTCTGCATCTCAACCACTAATAGGATCATACTTTCTAGACACCTACATAGAACATAGAACATTACAGCGGACTACAGCTGTTTCCTGGGATTGGGGAGTCCTCCAACCTCCCACTCCCTTGGGAGTCCCTGCCTCCACCTGATGTGTTGCAGCATGTGTGAAGTGCGCACTAGACGGTGACCCAGAAGCCTCTTCACTAAAATGGCCCACCTAGATGTTAGTGTCTGAGATAGTGGAGGGTTTATGTGATAGCAGTGTCAAGAAGTCGGTGTCTTCCCTAGACTGGTGCTCAGGGATGCAGCTGGGGGGCAGCGACCCTGGACGGCCCAGCTTCATCTGTTCATCCTGCAAGAGAAAAGACAAGAGACCATGGTGAGATTTTGGGATGGAATCGTTTGTGAGCGAGGGGTGGCTCAATTGTTATAGGATCATCAGCTTTGCATTGGGCTCTCACTTGGTTGCTGCATGCCAACCTCCGTTTCAGACACCGCCCTTTCCACAGCTATGCCCGCTAGCTCCACTGCCCTCTGTTCTGCAGGAGTCTGCATGTGCAGGTCATGAATGCCACCTCTTGTCTTCTGGCACTCTCACCTGTTATAGCCAGTTTTGTCCTAGGGGATACAGAGGGCATGGTGAGATGCATGGAGGCGGGTTCTACAGGAGCTGGTGGCATGTGTGTGAAAGGCACCTGTCCAAAGAGGACAATACAGGTGTTGGGTTTGCCGGAGGTTGGGATGTAAAAGAGATGCAGGCTGGTGGGTTTTGGT
>XM_038773374.1
CGTCCCCTGGATCCCGGGCGCTGCTCCCCCTCCTCCGGCTTCGGGTCTTCTTTTCATGTTGTGCAGTTTGTGAAACGGCTGCACAATGGATACGACCATCAAACACTTGTTGGCAAGGGCAGCGGTGTGCGGCAGTGATTTCAGTACTTTGAAAGAAGCTTACGACTTAATGAAAGTAGCCACTGCAGAGAAGCCTACGTTAGCTGGAATCGAGACTGTTAGTCCGGATTTGTATGTTCTCTGTGCAGAACTGGCACTACAGTTTGAACGGCGTGATATTAGCCAGGATTGCCTGAATATGTATTTCAAGGGAATACTCCCTCACAATCACTTTTTGGGTCGAGCATATCTTTGCCAAGCTCAACTGTATGCTCCAAAGTCTTCTGCGGATGTTTCTGATTTAAATAAGGCTACACGGTGCATCCTTACGACGATAACATACTCAAAAGCCGATACGAGATACCACTTCTTGGTTTACAATGCATCTGTTCTGTATTGGAGGATGATAAGGCCCTTTATAAAGCCTGGCTTTTGTTACTATGTGATCACAAGTCTTCTTGAAGTTATAAAAGGATTGCAGGCCACTGATGATTTGGACTACCAATGGAGGGCTGAATTAAGGATTGCACTCGTTGAATGTTATTTGGATGCTGCAAAAATAAAAGATGCAACAATGTTTGCCTACAGTACAGCAGAATTTATTAAAACTTATGTTCCACATATGTATAAGAAGATATTTTCTATACAGGTGCACCACAAGCTTGTGGATCTTTTCAAAGTCGCTAAAGATGTCAAAGAATCCATCAAACTGACAGTAATTTATAAAATTCACAGACTGAAATCTCAATTGGAATCCAACGAAAATCCAAGGGATCTCTCAGTTCAGTTAAATAAGATATATCGGCATTTAGCATTGCACAAAACAGGAGCCTCATCATACTTAGCTGTGACAACTGAACAATTCCCAAAAGACACTGCCCAACTGTCTGAGGATGAAAGGCTTTCTTTGCTGTTGGAATTAGCCCATCTCGCATTAGAGGTACAGGATTCTGAGGTGGCATCAGATTGTGTTAATGATCTCCTAAAGGCTGAAGGAAAAGATAAAGTAATGGCAATGGAGATTGAGTGTGTGGACTCAGAACTCACAATACTGAAACTTGGAGCTAAGGCAGAGAAATGCACAAAGAGTTTTGTAACGAATTGCTTGAGGGTAATTAAGCGAATGGATGAAGTTCTGCAGAATGCCATACGGGCGGCAAATTGGAATCTAGTTCAGGTTGTGTGCGTAACTCAGTGGAAACTCTGCCTACCTATGCTTCAACCTAATTTGCGTAAGAATGTGTTGAAACAACTGATCAATGTGGCAACAATTCTTAGTGATCTTGACAGTTCGTTGGTTCAGCTGCGGTGCCAAGTTCATATAGAAATAGCTCAGATTGAAGAAGATGAAGAACGGATAGAGGTTGCCATGGAACATCTTAGAAAAGCTTATACTTTAGGTACTAAAGGACCATATGAAAAATATCTGACTGAAAAACTGCACCGTCTGAAGATGTATGCAGAAATTTATGAATCTACTGTAGTCGCAGAGGATCAAGCAATGAAGATGATTGAACAGGTCAGAAGAAACAACAATTTACAACACAGTCGATCTTTGCTGATTAAGGCTGGTTTGGCTCTGGCGTCTGATGCTTTTCAGCTGGTACTAGATGGTGAAAATGAGGCTAAAGTTTTTGTGACCCAGGGTAACACAGGCCACATTGGTCTACTCGCTGCCAAAGCTCAACATTATTTAAACTCCATACAGCAAACACGTGGACATCTGGAAAGACTTGGAAATGTAAATGATAAATTGAGGCTGAGAATTTGGGCCAATCTAGTTAAAGCTGCACGGAAGCAAGAAGTTTGGGATGTCTGCCGTACTACTTGTAAATTTTGCCTATTGTATGATGATGGGCGATGGAAAGCAGAAAGCTCTGATAATGGCCACAATATAAAAATAACGACAAGTGTCTCAGAGGGAAACGTTTCCAGCAAAACATCATTTACAATGGTTTCTCCTCAGAAAGTGTGCTATTCTCCAGTCGATTTACTCAGAACTCTTGCTGACATATGCTTCATTAATGCAGAGGCAACCATTCAGTTGTTGAACTCAGAAGGCGTTCAGTTTAACAACCATGCAGTTTTCCCAAAAGATAAACGGAAGGACCTTCAGGAAGTTGGAGTCAGAAATCCAGAGGCAATTCCAGAATGGATAACGTACAGAAATTGGATTGATTCTTTGTCTTCTTATGCTACCACGAACTTTATGCATGCTGCAGAGCTGGGTGTAGAAATAAATGAAGCATTCATTGTGTGCAATGCAGCTATATACATGTGGAACTATAACAATCACCTATTGACTGCTGGAAGATATAAGGAGCTTGTTGAACCATTCAGGATACTGGTCAATACATTAAAGGAGACTGGGCATTGTGGGGAAACTATTCTTTTAGTTATGCTGTGCAACAGCTTATGTCAGGGTTTGATTCAACCTTGGATACCCAGCCCTAGTCCTAAAAAAATTGAAAAAAAAGTATCAGGAAGGGTTTCCGCAACTCCGAATTTGAAAAAGCTGCCTCCAAAGAAAGTTGAAAAATCAACTACTTCACAGATTTTGACTGTTGATCCTGAAGGTATTCCTCAAATAACCGAAGCTCTCCAGGTCTGCGAATATGCATTAAATCTTACAAATGGAAATGTACCCTCTGACGTTGTTCCTATTTCTGTGAGACGTCAGATTGTTGTCACATGGGTCAAAGTAAAACAGCTTCTTCAGCAACAGATAGGACCAAATTTGGGAAATGATGAGGAGCAGCATAATGATAGCCAGGCTTCAATGATCCAGGCTCTTGTTGCTCTGGAGATGTATTCCTGTAACAATAGCAACCTGATGAAATTTACTGTTCCCAGTCTTCTTGAGTTGGAGAAACAAATATTAGACTCTACCTGGTTTGATCAACTATTGGAGCTGGAAGTATGGACACGTTTGATGCAACTTGCTAACCTGAATAATGATGACTCATTGCTCATGCGATGTGCCCAAAAAGCATTTGAAATAAATAAAATTGCTGCAACAAGCACTGGTTCCAAGAGACATGATTTGCATAATTACAGAGTTCAGCAAGAATTGCTGAGTGTTGTTGCTGGTATTGAAGGGCAAAGCTTGATGAAGAATGCAGCTGGAAACAGCGAAATGCGTATCTCTGCCATCAGAGCATTTCAATTGAGTGCAAGTTATGGAGAAAAAGCTGGAAATATGAAGCTTGTAATGAGTTCAGCAAAACACTTTTGGAATTCCTGTCTATCTTTGATACCATCCTGCCTGGAAGTGGGTGTACTTGAAGAACCCATTAAAATTTTTCTAAAGGCTATCTGCAACACATATTCCAGGAATAAAAAGGAAGAAGAAAAGGAAGAAATCGTTAAGCAGACAACAATTAAACCACAATTGCATCGTTTTACAAGAGGGGCATTATCAGCATCTGTTGATGATCCAGAAGATGATCTGAAATTAAGGGCAGCGATGTATGGTCTTTTATTCCACATCCATATGAACAAAGAGAATTGGAAAGCTGGACTGAAAGTGTTAGATGACGCCATTATAGATATGCCGAGGACTAAGCAGAAGCTGCTTCTTTACAAGCATAGAATTATGGCGAATGCAAGACTTGGTCACGATATCAGTATGGATATGCAGAAATTAAAGGATGACGCTGAAGAACATGTATCTTACATGTGGCACCATGTGGCAGGTTTCTCCAAAGAAATTGCAGATCAATTAAATTGTTACCAGAATTCAATAGATGTTTTGAAGAAACCAGAAAGTAACTGGAAGAAAATCGACCAGCTGATTGCATTTGGTGAATGGCTATATTGCAGTGGATTTTCTGAAACTGAAGCGTTCTGCCAGTTGGACTGGGCTGTGGATTTACTCCTGAGCATGAAACCCTGTGTGGAAGTTAAGGACCAAGAAGAAGTCCACTTAGAAAGGGAGAGTCAATCAAAAAGTGAAAACTTTGTTCCAGCAAAACATCAACAGTTGATTGGTGCACAAAATATTGACACTAATCTGTCCTTTGAAAACCTGAAGGATGTGAGACAACTGGAAACACTAGTGATAGTACAAACTATAATGGCGACAATTGCAGGCCGTGTGTCATCCCAGAAGCATTGTTTGATGGCATATGCTTACGTTATGTGCATATGGGAGATATCGCTAACATCAGCAGAGTCGCAAAGTAAAGAATTATCTGCTCCCACTCCCACAGGCCGTTCAGATACACCAATGAAATCAAGTAAATCAAAGGGCAAGAAAGAGACGCTATATGATCCTCGTGAAAAAGGCAAAACAAAAGCGCTGCCCAACAGCATGCCTGGACATCCAGAGGAGTGGGCAAATTTTGTCTGCCCCACTGAAATCCGAGAATTCTTTAAGAAAGGCTCAAATTGCAGTCTAATCAACAAGAAAAATGTCCTGAAACCTACCTACAGTTTATTCTACCTGGATTTATTAGTGAAGGAGTTGCAAGCTTTATCGTATACGCACTTGACATTGCCTGTTCTTCAGCTGGCAGAATTAATAGCCAGTGATGTGTTGGATAACAAGAGTCTCTCTGACTTTTACCATCTCAGGCTTGCCCAGATCTGTTTAGACCTGAATCTAAAGCAGGCGGCACAGTTCCATGAGAAGGTTCCTGGATCAGTATTTATCTATGAGGCAGAACGAGCTAAGTATCGGCAAGAGATTGCTCACCAGAAAGATCAACAATTACAAGCTGCAAAAGAAAAACTGTTAATTTTAAATGAAAATCAAGTTGATACATTAATAGATTCAAACAAGAATATGAAAATGCACATTATATCGCCAGTGACGACTCAAAAAAAATTGAGTGGAGTTTCTGTGGTGGATTTATGGATCAATAAAGCCGAAGTCTTACTACAGCTTGGATTTTACCAGCCTGCCAGAATTTTGTTATCAGAGGCTCACATAGCTGCAAAGGAATTTGAGAACAAAGAAGCTATGGGAAAGGTCTTGTATCTTCTGGCTGTTCTAGCTAATTATGAAAAGAACTACGGTCAGGCTAAACTGCTCTTGAAAGAGGCTCAAGGTATTGGAGGAAATGAGTACTTTTGGTATGATACGATTATTTGTATGGTATGCGCAATTCAAGGAGAAAACCGTGATGATTCAAATGAGCAGGTTTGCAACATCTTAAAACAGGCCATTATAGAATATCAAGCAGCTTTCGAGGAGAAAGCTAATCGACTTGCAGTTTACACGTATATCATTACTTCATTGGAAGCCAGGGTGGCGTCCACTGAAGTGGAATCCATAAAAGCATTAGGTCATGCTAATTTAAAGAAAGCTGAGAACGTGCAAAAGCTGCTTTCAGTTTGTGATAAAATGGAGCAGCTTGCAAATGCTATGCTCCAATATGGGCACAGAGACGAATCAGCGGACATTATGACGGAACATGTAAATTTACTAATCATGCTCGCTAAACACAGCGATGAAGAGGAATCAAAACACCGTCTTCTGCTGGATGCATATGCACGAATAAAGAAGGTCATCTTGTTTGAAGAAGAGGCTTTCAGTGACCTGATGAGCTTGTTGCCACTTAAAGCGATGACAAATGCAAGTTTGCCTCTAATAAGGAAGCTGGCATCTCTCAAGTTAATCTTTGTGCAATTGGCTTTGGACATGCTTGAGCTGGTTATTGCGAAAGATAAAAAGGAAGCTGAAACTCAGAGAAGGAAAGGATTGCTACAGCTAATTGTGGAGGAATTCATTAGTTCCACACCTGATTACACATCAGTAGAAAAGGAATGGGTGACTGTATCCGGGTCATTGGGACAAAAAGCTCTGGCTCAGCTAGCGAGTGCACATAACCTGAGCAGCAGCTCTGAAGAAATTAGGTCCAAGTGTCTCTATCTGACTGGCAGGTGTCTACGGTTACTGGCAGTACAGGTGGACCCAATCAATCCAGGTTTTGCTTGGGTTCAACAAATGCTGCAAGACTTAGAGGAAAATAAAGCTCACCTGCCAAAGCAAGCCAAATTTACAGAAGACAATGAACAAATTGAATCAAAAGTCGAGCATGCAGATCTGCAGCCCGCAGCTCAGGTGGAAAGTGAGCATGTTGATTCAACACATGAGATTGCAGATTTGCAGTTTTCACCTGAGCAGATAGAAAAATGTGTTGCGAAGGCTTCAAGTCTCAAGAAAGAACGAACCATTGCTCGGATATACATGGCTCATGCCAGTGAAGTTTTACTCCAGTCTATGAATCTGGCACTAAACAACAATCTTACCAATATCTTAGGAGCAGCTAGTCTTGAAATGGTTGAATGTTTTGGCCAATTTGATACAGTTTCAGCAAGCCAATACTTAGCACTACATCAGAGCTGCTCAACGTCAGTGATGATGAAAGAGGTCTTGATCGATGTAGGACTTGATACCAGCAGTTCCCAGCTTGCAGCACTAGCACATCTTCAACAAAGACTGCAAGAAGATGGAACTATGAAAAATATGCTGAGGACAGTTAATGAAAGACTTGGAACAAGTTTTAAGGCATGGAAAAATATCACAATTCAACCACAACACCTTCATTACCTGAGTGAATTTCCTTCCAACTTTAACATAATTGTTCTTCAGCATTCTGAAGATAGGTCCATGTTATATGGAGCACTTCTTGAGATACCAAAACCAAAAACCGTTGAGAAAAAGGGCAAAGGCGTTCAGATTCCAATTCCGACACAAGCTAGAATTGTCCGTACTTCTGTAAATCCTGAATTATTTTCAAGTCTATTGGACAGAGTCTCCAGGTATAAGCAGAGGTTGGCACGGTATCTTATAAGACTGGAATATCAGCGCAGTCACGAGATGCAAAGGAAGGAGGAGTTTCAGAATTTACAAGAAGACATAAATGCAGATGTGAAAACAAAAGCCACTGCAGGAAATGAACAACGGCTTGGTGCAGATTTTTCCAGTATTATCGTGGCTATGGATGAGTACCTGAAGCCTGTTTTGTCACAGTTTGACCTGACATTTGTTCCTCAACAGCCTTCCCCAGTAACAGGCATGGATTCAGGGAAATCAAAAACCAAAAAGAAAGAGGAAAAATCATCGGCTGTAAAGTCAACTCCAGGCTTAACTCAAGATTTAGGAGAATTTGTAATCCTGTTGGCTGACAAACTATTATTGGAACTACCTTTAGAGGCGTTGAGGGTCTTGCAGGAAGATGTAATCATCTCCGTGTCAAGAGATTTCTCATTGCAGTTTCTATACAATCGGCTACACAGAGATGAGACAGAATTTGTTACCAAGAAAGACACGAAGAGTCCGAAAGCAAAAGGAAGTGAAAAGAAACACATTAAAATGGTACCAATTAATCGTGTTTTACCACCAAGTTGTTTTCCAGTGAACACTCACAATTTCAAATACATTGTAGATCCTTATGATGAAACAAGCGACTCAGGAGTGTTCAGCCCTATAAAAGTCATGACAGAAATTATGGAAAAATATGCTTCGCAGTTCACAGCACACTGGGATGGAGTTATGGGCAATGAGTATGTCCCAAGTCATGCAAATTGGGAAGAGATGATGAGAGATTGCAGTGCATTTGTCTTTTATGGAACGGAACGTTTTCTTGCGAACCTGTTGCCATCAAAACTTATTACCATGAATCTTGAAGATTGCCAGCTAATGATTCTTCTAGATCTGGCTCAAAACTGTCAAAGTTTTCGACGACAGTCAGTACTGGATAGACGAAAGAGTGCAAGGCAGATGGCAACAGAGGAACAAATGGATGCAGCAATAATCCTGAGCCTAACTGGAGTACGTTCCATTATGATTAACCAGTGGCACAGCACACTTCAAGACAATACCAAAAAGTTTTTAAAACTGTCAAAACATTTGTTGGAAGTCGGCAAAACAACTGGCCAAACAATTCTTGAAATAATCAAATCTGGAATAGAAAATGCTCCTGCAAATGATAATGAACAGTCAGCTGAGAATCCAAATGCTTTAGCGCAAGATGGCTCTTCGTCTCAGTCCCTTAAAGTCCAGACAAACAATCATCCAGAAGAACTTAACACTCAACAAGCTGCTTTTAATTTCATCCTTTATGGATTACCAAATCTCATCGTCACTTAGTCAATTAAAGACAAAATATTAAATCTTTCAGTACACAATTTTGCTGCACTGCCTTTTGCAGTGTAAACTGTTAGAAAACAGTGTCTAGCTAAATTAGAGTGCACTGTACCTTCTCCAGTCCGGAATGCTTGGGACCAGATCATTTCAGGATTTTGGAATTTTCTGAATTATAGATAGATGTTAGAATGTCTAACTACAAATATCGGGACATAAATCTGTACCTGAAAAATAAAACATCCATAATCAATGGTGTTATCAATATAAAACATTATAAAGCAGTAATAAAATTGTTTTACTTATCCAAA
>XM_038773382.1
GAACTTGGGGCTTGTGTGATTTTAAAGTTCAGTATCAAATTGGGTGTTTTTTTTTTACAGAGCTAACAATTTTGGGGATCTCATTGTTACAGCATGTTATTAATATGTCCTGCATGATTAAATGAATAAATTGTTTATTGATCTGCAAACATTAATTGATGTGTTCAGCATCTGCAGCTACTTATTGCCTCAATTGTGTTTGCCAGCTACAGAACATGAGTCTCCTTTCTTCCTGGATTGCTGTGGTCTTGTGAGAAGAGTTATGCGGGACCTGAAGGATGATTTTGGATTTGTCATTGGACCAGGAAATCAGGCTTACTACTATGACACCCTTCCCATCACAACAACACCTGAAAAGATGGAACCCGGGGATCTAGTGTTCATTTCAGGGACTTACTTCAATTGCAAAACCAAACGCCAACCCCATGGCATCGTCCATGTTGAGATCTGGACTGGAGATGGAGAGAGGACTCTTGGTGCTCGCTGGGGGAGGGGCATGGTGCAGTATTTTGATTCTTACAAGTTTGTTTCCACCTCTTATGGGGATATGAAGTATCATTTTAAATCGATCAATACGTGGCTACAGGGGATCTGTGTGAGCCATTGCAGTGAGCATAAGTGGAACGCACCCACACGTCTTCCTGGAAAAAGATCTATCTTCTCGTTGGGGGACGAGGATGAAGCTGCAGATGAACGGCTTAATATTGAAAACGTAAACTTTCAACAAACACAAGCACTGAAAGAAACAACGCGGAAACCTCAGATATTTAGAGAACCCATGATAGTGCCATGTGATTCCAGCATGGCAATTTCTACAAGTTCCCAGAATGAACCCTTCGCAATGAAGTCAAAGACCACAAAACAGAGAGAAAATGAGCTGAAAGCAACAAGAGATATGGAGAGATCCAAAACACGTGCCTCTGTTTCCAGACCATCTGCACATGTGAACCTCAGTGAGGATATCCAAGAGTGGTCACCCAATGAAATAATTCACCTGGCGGCTGATAACACTGGAGTAAGCAGCAGTCAGACAAATGACATCACCGGAGCCCCAAAGAACCAGTGTTTAGCAGATTCTGCGATTGTAGACACAGAAGGAGGCGCAGACAGCAAGAAGGTGAAAATGGCAGTAAAACCAGACGGGAAGAAGAAAAAGAGGAAACAGCCATTAGATCAAGGAGTAGAAGTTGTGGAGAATCAGGTGACCAAGTCTTCAGCACCTGATCCAAGCCATTCAGCACGGCCTTCTAGTACACAGTCCGAGGGATCTGGATATGGAAAGCCACCTGGCAGCGCCAATCAAAAAATAGGAGACAAGCCCTTCAATGGCAAGAAACAGGAAGAAAATAAAGAACAAGGCCCTTTCTACTACATTGGAGGCACAAACGGCATTGCACTTATTAGCAGCTTCTGTGAGAGCAAGGGATGGAAACGAACTTTGAGCAACATTCGAGATGATTACTTACTGAAATGGACTGACGCCAGCACACCTTCCGTCCATCAAACCTTTCATGGAGGTAAACAGATGTCAAACCAGATCCCCAACAATAAAGTGCTAACCACCAAGTTTGGCCTCTGTTCTTCACTCAAGGATAATGAACGTATAATGAATAAATACGGCAGGATCATGTTTTCAAAGTTCATGACACTGGAAGAATTTTATCCTGAAACGTACCGTATGGATCTTAAAAGTGAACGCTATGCTTTCTGTCGAGCCTTCCAAGAAGGCCAGACCTGGATATCTAAACCTGCTGATTCAAGCCAGGGCAGAGGAATCTTCCTCCTGAGGACTCTTGAAGATATGATGGCCTTCTGTGAAAAGCTGGAAAGTGTGGCGGAAAATCCCTATTACAGAATGCGTTTCTACAAATCTCCTCTCAACAGAATAGTGCAAAGGTATGTTGCCAAGCCCTTGCTCCTAGAAGGTAGAAAGTTTGATGTCCGCTCCTACTTTCTGATCGGCTGCACCTTGCCCTATGTGACTTTCTTCTGCCATGGTTATGCCAAACTGACCTGCAATGAATACAATCCAAATTCTGATGATCTGACCGATCACCTTACCAATCAGTTCATACAGAAAAAGAATCCTCTGTACAGTGAGATGAAGGAGGACACAGTCTGGTCCATGGAGCACTTGAATGACTATATTAATGAGAAGTATATGGAAGCCAAACATCTCCCCAGGGACTGGGTCTTCACTGTTTTTACAAAGAGAGTGCAACAGATCATGACCCAGTGTTTCATTGCCACCAAGGCCAGACTTGGCCGTCAACTGGGCTACTTTGACCTCCTGGGTTTTGACATTATGATCGATCAAAATTTCAAGGTCTGGTTACTCGAGATAAATGCAAACCCGTCTTTACTGATAAATTGTGAGGTTCTCAAATCAGTCATTCCTAAAGTAATAAATGAAGCCCTTGACTTGGTATTTGAGATCTTCAAAAAATCTGGTCGAGGAATGTACATTTTGCCACTCGAGACACAGAAAGAATTTGTCCTACTTTATAATAGTTCCCACAAAGAACCTTTTTTGAGGAGATTTAACACAAGGCTAGAATACAGGATATCAGAGAGAGCAGCCATTCTTAAACGCCCCCAAAAGGCTGAGAACAGGCCCAAGATAAATGTTGTGACGAATGTAGAGTTGGTGCCAACGTTGGATTCAATGCCAATGCCAATTAAAGCTCCTCAGAAGTTGGCTTCACTGCTCTCACAAAGGCCACTCCCAGAGATTTCGCTGGTGCAACATCTGAACTCCAGCAAGGCTAAAGTTAAAAATAATCTGCAGTCGTGCAATCACTCCGCCGGACCCCCTTCGGAGGAACAGGGCCAAGTCAAGGAAAGGATAACGGCTGCCCAGATAATATCCAGGAATCACTCTGCCAACGGTCCGATGAGCAAAAGCTTGGAGAACAGCTTGATGACGTTTAATGCTTCCTTTCATTCTCTGATCATCACCAGGACTCCACTTATGCCCAAGAGAACCCATACAAGACTATCGGAGATGAAAACTGGCTCCAAAGAGATCGACACATGACATTGCTCAGTCAATAGAGGCAGGAATGCCTGTTTTTTTATTGTCTGCGCCAGTATTAAAAGTAAAATTTATTCATAGAAAGCCAATCATGAAGTGCTCGGATTCTTTGAGCACCTACTAAGAGGTGATGATACTGTTCCCGCTTGACAATGTGAAGTCGGTGCCCATTTAGGTTCACACGTTAAGCAGCAGTGATCAATAAAACTGGTGTTTATAGTGCAATTTTAAGAGTCCTTGATACCTTTGTGTCTGTCTGTCTGTTCCATTTCATGCAGTGAAAATCCATCTTATTCTTCTGGTTTGTTCAGCATAGCTGTCTTCTTTGAGAACTTTCTGCATCAGGTTTAATGGCCAAGTGATACGCAAATGCAACAAGCTCTTAGGAATACTGAGGAGGCTGAGGGCGAGGT
>XM_038773399.1
GTTTTTTTTTTGAATTTTTGAAAATAACGACCGTTTCTTATCCAAGATGGCTGAAAACTGGAAGAGCTGCTTCGAGGAGGAACTTCTCTGCCCCATCTGCCTGCAGGTCTTCGTGGAGCCGGTGCAGCTGCCGTGCAAGCACAACTTCTGCCGGGCCTGCATCGGCGAGGCCTGGGGCAAGGAGGCGGTGAGCCGCTGCCCCGAGTGCAACAACGTCTACCCGCAGAAGCCGGCCCTGGAGAAGAACCTCAAGCTCAGCAACATCGTGGAGAAGTTCAACTCCTTCACGGCCGACGCCGCCGCCGTGGCCGCCGCCACTGCCGCTGCCCCGTCCGCCGGCAACGGCACCTCGGCGGCCGCCGCCTACAACCCGCTCTGCTGCCGCTACTGCCGCAACTCGCCCGCCCAGAAGGTCTGCCTCCGCTGCGACACCGGCTGCTGCCAGGCCCACGTCGGCGCCCACCTGCAGGCCGCCTCCGTCAGCGGCAGCCACCTGCTAATCGAGGCCGGGGACGCGCGGGCCTGGAGCTGCGCCCAGCATGACGCCTACCGGCTGCTGCACTGCGAGACGGACCAGGTGGCCGTGTGCCGCTACTGTTACTACATGGGCAGCCACCACGGCCACAGCATCTGCGACCTGGAGGTCAGGCGGAGCGAGATCCGGCAAATGCTGATGAAACAACAAGAGAGACTGTCAGAAAGAGAACAGGATATTGAAGAACAAATCTACAAACTGAAGACTGATAAAAGTGTGATTGAGGAGAAAGTCCAGCAGTTAAAAGAGGAAGTGCGCCTGCAGTATGAGAAAATGCGTCAGATCTTGGAAGAGGATCTGGGGAAGACTTTGGAACTGATTGATAAAACGCGAACAAAATTCTGTGACGAAAATGCATCGCAAGTGCACCAGCTAAATGAGCGACTGGAGGAGGCTAAAAAATTACTGAACTCTGTCCAAAAAATGTGGGACAGGACAGAGGATATTTCCTTTATGAAGAATACCAAATCAGTAAAAATTTTGCTCGAAAGGACTCAAGCTTGTACAGGAAATGGGCTGCCACCTCCCAAATTTGGTCACCTCCAGCCAAAACCTTTCTTAAGTGAGATTGGTAAGAAGGAAAAACACATCAGAAAGTTGCTCGAAGGGACAATAAGCACTCCTGTACCGTTTCTGCAGAGCGTTCCGGCTTACACCTGCAACATTTCCAATACTGCTGGAGAAAAACGCAAGCACTCCACTGCTTTCCCTATGCCCACGACATCTGCTGTGGACAATGGTTTCCTGGAAGTTCCGGCCGTGAATGTTGCCAGCCAATTCATGGGCCAGGGCGGGCCTGTTGTCGAGGGCCAGTCAGCACAGTCCCTTGTGCCCTGCAGCTCTTCCCCACACATTGTGGGACTGACCAGCGGTCCGCAGCCTGTCCACACGGGTCCAGTCTTCAATACAACTCACTATCCCAATGGCACGCCTCCCCAGCAGTCTGTACTTTCCCAGCCAGTCGGTTACGGTGGGCGCAAAATCCTCGTCTGCTCTGTGGATAACTGTTACTGTTCTGGTGTGCCTTCTGTTTCGAACCACAATGGACACCAGCCATACAGCAGATCGGGCACTTTCCCATGGTCTGTGACGTCGCAGGAATACGCACACGCTCTTCCGCCTGCTCCCTCTGTACCTCAATCCCTAATATCGTATGGAATGGGATCAGCATCTCATAACAACACTGCAGGCAAGATAACTGCAGGATATATGGCCAATCCTTCTCTGAACACTACACCGCAAACTAATCTTCTAAATTCTGTCTATCATACATTTTGAACAATTTGTGCATTTTCTCATTTTTTAAATTTTTCTTCTTTCTGTAAATGTTAATTTCAAATCATTTGCTTAAAAAGAAGTTAGAAAATACATTCCGCACATGATGTAACCTTTTTGTGCAATTGAATTCCAGTGCTGGTTTAGTAATCCATTCACAGATGGAGTCATGTTCTGTATTAAATGACTTCCTTTGGTTGTTTCTGCCATGAGTGCCGCAACCATAACAGAATTTTTATATGAAAACTCTTAGCACTTTTTTGCAGAGGCATTTAATATTAGTTAATCACAATAGTGCTCTGGTATAATAATAACAGCAATAAACAGAGGTACCATTTGACAGTGAAGCACAAATTACGCTGGTATGCGTTGACACCGTTTGTCTGAGCTGTTAAATAGGTGGATCGAAGAGAAATGATACCCTAACACTGGAAATTGTCACAAGGTAACGCACGCTGAATGGAGGATTGTCTCTGGCGAGTTGCCAGGCAGAACGTTCAATCATTGATTGTCATAATTACCCCAACAGTCCTTTTACAATAAACCCTTTGGGTACGGACTTCCCTTGTGGAACAAGAAATCTTAAGAAGAAAATAATTTTTTGCTTTTGAAGTGTTCAAGGTGCGACTCTGGCCTCCTGGGAGATTGAAACTACACCCTAATTAAGAAGGGCAGATTTGGCCTGCCACTTTAATCATGTAATTTTTTAAAAACACATCACAAAGGGACTACTACGATACAGAGTGAAAAACGGGTCAGGCTGGGTTCCTGGCCAGCTAGAAGAAAGACAGATTATTTTAGGTTTGGCAAATGCTGTCCTGTAAACTATATATTGATAAATAATTGGGAATATGCTTAATGCATAACATGAACATTCTTAATCGGTATTCTGTAGAAGAACTGGAGTATTTGGGAATCTTGCTTTTATTTCTAGAAAATGGTAGGGGGGGGGGGAATGTTACAATAATGCTCAAAAGGGTTGAAGATCTGTTCGAACAAACATCTTTTCAGGCCTGTTGTGTTGAATGGACTATTACAGTGGAACCTCATTATTACTAACCCAATGGTGACTTTTGTCAGTGGCGGGGGTGGGGGCTTCACCTTGCCAAGATTTGAGCCCTCCAGTTCTGACTTCACTCCTTCACACCACCAACTGCTGGGAAAAATGTTTCACCGATTTTATTTTTTTTTTGTTTGTTTATTTTCAGTTCTGCATCCGGGCAATGATGGTGGCACTAGGATGTTCTATGAATGGTAAAAGCAATTACAACAGTGCAGTTTGTTATCACTGGGCAAAGGAATGAAAGATAATTCATTACAAATGGTGCCGATGGATCTGCTGGTCTGCATGTTATAACAAAGTTTGTTTCATCAAGGGATTGAATTCCTTGGACTTTTTTTTTAAAAATTAAAACTGAAATGGAGCTTCGGTTGGGGACCTGGGGAAAGTTTGTTGTAACGAGGTTTGGCTGTATTTTAACTGTATGGTGATGGTCCATGGGCGATTGACCACGGGAGCTCTGTTTTGCTTTGTCCCTGCAGAAAAGGGTGAATGTCAGTGTTTGGAAAAACTATTGTAATCAGTAAAATCAAAGACTGTCGGTATTTTGTCTTTCTCAAATACTTATAGTTACCAGGTTATGCAGGGTTTATCTTAACCTCCTATTTCATGTCACTTTATCAATATCTTCTTTTAAGACATTGAATAAACATGTATACATGCATTGTTGAGGACTGTCTTTTTTTTTTTCTTACGTGTGAAAAGGTTCTAAGTTCATTCAGGTATGTTATTTGGGCTGCATAACAAGGAGGTTTTCAGAAATAAAAAATATTTTTTTTTTTTTTGACACTTGGGGCAGCTGGGGTGCTGTCTTTGGGCCAAAACACTCTGGTATCAGGAGGAAGAGGAAGCAATCGGAGCCCCACATTGCTGCTTACTGTCGCGTTCATTCTGTGCTTAATTTTGTGGCCATCAGATGAAACAAGGATCAGAC
>XM_038773402.1
TATATCATATCTCCCCCCCCCCCCCCCCAAACCCCTGTCAGGAAATGGCGAGTCCGTGTCACACTCAACAATGCTCGATGGAAAGGCGCGGCTTCCGACAGGAGCTCGACTCTTGGCGACATAAACTTACTGACTGTGTAGGGTTTGAAAGCATTTTGGAAGGACTGTTTGGACCTAGACTTCTAAAAGATATCAGCCTATTCAAAGATTGTGAGCCTACAGGTGTTTCTGACTGGTCATTTGATGAAAACTGTCTCTTCTGTTGCTTGAGAAGAGAAAAAGTGAAGGAACATTTAGCCTCTCTTGATCAACCAAAATTAGAAGAGGGAGAAAAGGCATTCTCAAGACAGGAACAGGCCAAAATTAACCGTTTAGAAAAACAAGCAGAAGAATTTCTCAATGCTGTCTTTCAGAGAAAAGACAGCCCATGGGTTGTGGATCCCAGTATTCCTTTAGTGGCTCGTGATATTATGCATCGAATGATCAGGCAATTTGCTGCTGAATATACCTCAAAAACTAGCACTTCTCAGGACTCTATAGTACTCACCAGCACTAAGGACCAAAGTGCATCTAAAACGCCTGTGCTGGCTGCCAGTGCTCTAAATCCTGTTTTAAGCAAACTTCTTATGGATGACCAAGATAGACCTTTGGATCTAACTGTCAAAAAGTCTAATTCTGAATCAGACAATCAAGATGGAGTGCTTGATCTGTCAACGAAGAAAAATCTTTGTGCCAGCAGTGTTTCCGCAAGCAAGTCCCTGGGCTGTTCCACATCGACTATTTTAGGCAAAGACAACAAGAAGATATCGAGGCAGGAGACACCGCTCAATACAGGATCGCAGAATTCCCTGGACCAGTTTATGGCTAAGCTGTGTAGACATCATCAGATACAGTTTATGAGCGTACTAAGCTACATGAGCAGCGACGTGAGTCCAACTGAGGAAGCAGCAGAATCGCCACCACGTGAGGACATGGCTGCCTCCAACCCAGCTGCTGTCCATCTAAAGTCTAAAAACTCCGAAGGCCAGACTGGGAGGGAATCTTCTTTACAATCATGCCCTTCCTTGAACCAAGAGATACAAACACCCAATGAGTTAAGCAGTGAAATGATTAAGGAGGAGAAACAGCTTCCTCATGAGGAGATACTCCTGGTCGGAACTGAAGCAAACAACGTAGCTTCCATTGAAAAACCAACACCCAGAAGCTGCTGTAGCAGTGGGAATTGTATCAAAAACTGCACTATAGAGGCAGGGTTCCACTCTATGAATATATGTACTACTGACTGCAATAAAATGGGGAGTGTAGAAGTTCTACAAAAAGAAACTGTGAATCAGGAGGAGATCAGTGACTCACAACTGGATCAGTCCTCCAATGAATGTGCACACACTAGCTCTGTTGCCAGAATGGAAGACGTGCATTCTAACAGCCAGGAGGGCAAAACAGAGGATGCCGTTCCCGCAAAAGATCAGGTTGAATCCCTCCGAGCTCTCCCATCCAAGCTTTTGAACTTGAGTAAGAATTTGACCAAAAATCAGAGTGGTTCACGGAGCGCTTCTGGAACCTCCATGGATTACAAAACAATTAAATATACATCAATTCAAGGAGGGCCTCGAGAAAATATCAATGCTACCAAAAGAATGATCAAAGGTAACCATGTGCTCATGACAGACACGAGCGCCAAAGGTTGCTGGCCTGTCTCGAAGCCGCGTACTGCTGTGCGTGACAGTAATGGCCGCCTGAGATTAAAGCCGCAAGTTCCTCTCACAAAGACGGCCAGAAAGAGCACCAGGGTGTCTGTGCTGCGGGCACGTACTGCCATGCCCACCATGTGCCAATACGTGAACGAGCACGACAACCAATGTGACATTGTTTACATCAGCAAGCCCATCACAGAATGCCGCTTCGATGCTCAGCGGTCCTTGTCTTCCAGTCGGAAGACTGCAAGGAAAAGCACTCGTGGCCATCTCTGCAATGAAGAATATTGGGAGCTAAAGACTGTCCGCACTTTGGCCAAGAGCTCAACAATAGAAGCAAGAAAGGGGAACTGTCCCTCATTGATTCCCAGACCAGCCACCACAGTGACGCCGAAGCAAGCACTTATTCTGCCAGTTAGCGTGCCCGCCATTGGTGTTCCTGTGGCCTCTGGCACTGCCATTCGCGAGGACTCCAAGCCCCTGCAGTTAAAAATCTTGACGGAAGAAAGTCAAGACTTTAGTTGCTCAGAAAGTAAAGGCAAGCTGGTTGTCGAGCCAATTCAGCCCTGTCGATCGCAGGAGACTGAGGCACCTTCCCCAAGTGCAAACAGCCCACAAGGGGATCCCGGGAGGCCAAGGGACCAGGCCATCACTTCCAGCTCCAAAGGTCTTTCTGTGGAAATCAAGGACACACTGGTCTCCAGTCCACAAGCCGATGACCCCACCCCAACATGTGCTGGTTGCCAAATTCTTGATGACCGCTTAGCAGATGAATCTGGTGTTTGTGAGATCGCTGAGCCATTGAGGCGGCTGGAAGAGTGCAGTGAAGTCCAAAGGAGCCCTTCAGAACTGGAGCAATTAGTTAAGGATAGCGGAGACGTGGAGGGCACATCCTCATCAGTAGGTTCTCCAAACAATTCGGAGCCCGTTCCTGCCAACGAGAACCAAACACCTACGTTATGCTCTCTGGATGAGGGACGCAGCAGTCCTGTTAGTTGTTTTGAGGTTAATATCATTCCTACCGAGGAATGCAGCAATCCGATCTGCAGCAACAGTGAAATATCAAATACCTATGAGGCGACGATGAACAACATTCCCAGCAGCCCGCTAGCAGAAGATTGGCAAGCTGGAGATTCAATTGAATCTGTTGAAGAAACGAATGAGGTACAAGTAGAAACATCATTAATTGAAGAAGAAAGGTCCGATGGCTCAGGGCAGACACTCTGCATTCCAGCAGAAGCAGTTGCTTGCTCCGTCACTCCGAAGGAAGATTTATATCCACAAATAGATTCCAGATGTCAAGATGAGAGCAGTCACGATGCTTCCGGAGAACCCACACTGGAGCTGGCGAAAGGACCTCTTCAGGGAACTGACAGCGTGAGGGGTGATGTGGCAGTGAGTGACCCGGGTCTGGAGAAGAGGAGGTTGGAAGACCTTGATGAAAATGTGATGGATGACAAGAAAGAAAGAGGCATTCGCATTGAGAGAACTCCTGAGTCTGAAAAGCATACCAGCAACCACAAGGAGAAGACACGTAACCCGACCACGTCAGAGAAGAAAAAGTATCGCAAAAAGCTGGTGCTTGCTTCTTCAGACAGATGTTTGCGGAGTCAGCAACCGAAGGTACAAACTGTCGTTTGTCCCAGCGATGCTACAGAGCAGCCACTAGTTTGTGGTGATGGGCTACAGGTACCCTGTCTCAACATAAAACTCCTGAGAAGTCAAGGCGAGAGGGGATACAAAAGGGAAGTGTGGATCAACAGAGTGGCATTTGTTCCGTTTCCAACAGACTGCTTCAACAAAATCCTTTTGCAAAGCATTATTGACCCGGAGAGCAGAGTAGATGAGTCTCTTGCTACCACGCCTGAGCAAGAATTTTGCAAAACAAGAAAGGCAACAGGCAAGAAGGTCTCCAAAGATCTTCTGGTGAAGGAGCTGGTAAGCTTTGAAGACGAAGAACCGATGGATGACCGTTTTATCTGTGAAAGTGCACACTATGGACAAAGTCGAATTCTTGAGGTCTGTGTGGATACTAAATCACCCGAAGAGCGGAAAGTTTCCTTCTCCATTCAAAATGTCGGAACCAGTCGAGATTCTGAGTCTTCCATGGACGATGCAACTCCTGCGAACCAACAGAAGGCAGATACCTGTAAAGAGAACACAAAATGGACAAGGGGAGGCCTCATGAAAAGATCAACCAATTTGGGATCACTGCATCAAACAGCGAAGGGAACAGTCGGCAAAGTGCCACCAGGAGATAAGATTGTTGGTGGGTCTCGCACCTTGCGATGCCCAAATGTACCAATCACTGAACCAGAAACGGTTATGCTAGAAGGGGACAGTAAATGCCAAGATATAAATCAACCCACTGGGGTTCACGAGGAGGATGAAGATTCTGAACTGTTGGGTCCGAATGATGATGATGCTCCTGAAGTGAGTCGCCCTAAATTTTTGGACTGGTGCTCCGAGGACGAGAATCAAGAACTAATCACCACCTTGAATGCCACATATGAGAACGTTCACAAGGCTTGGATTCAGATGGAGAAGGAAGTGCCAGTGTTGCAGAAGGCAAAAAGTAAGTCCGACCGGCTCAAGGAAATCTGGAAAAGTAAGAAGAGGGCACGCAAAGCGAGAGGACTGTACGACCACAAAATATCTCCCGTGCAGAAACTCTTTGTGACCAATTTCAACCTTGCCAGCATCTGTAAGTGGTTCATGGAAACGACCGAGACCAGGTCTCTGATCATAGTCAAGAATGTCAGTGCCCGAAATCCAGTGGAGACCATGAAATCCAAAGCTTTCCTCCAGAAGAACTCCATGGTTGGCCTGTTCCCCAGTCCACAGGCCGAGCGGCTAAAGAAGCACCTGAAAAAGTTTGCAGTGGCCTCACCTGCTCGAAACAACTGGAAGACCCGGGCCCTGCTGGAAAATGTGCAGAGGAGTGCCATGGCTGGGACAGATGGAGCTGGGCAGAAGCACTGGGACTTCTCGTTAGATCCTGGAGGAGGCCTGGCTCCCAGGGACCTCTTTCCGGCCAAAATGGAAAGCAGCCCCGACAAGGGAGACGGGTCACCCAGCAAAAGGACAGCAGCCCAGCCCTCCAAGCACTTGGGGCTGAAGAAGCCAGTTAGCGCATGGATCCTGCGAAAGTATTCCAACATGAGGGGCAAGCTCCATAAATTGCAGCAGGGGAAAGAGCATGCGGGTAAGAAGCTCCTGGCCAAACACAAGAGTGTCTGCATGAACCCCATGGTCTCGCCCAAGTTGACCTCGCAGACCCAACTGGACTCACGCAGGGCTCCTGCTCCTACTGCTCCTCGCAAACCTGAGGGCAAGGAGAAGAGGAAGCCATCCAAGAACGCCTCCGCAAAAGGACTCCGTGTGGGGCGAGTAAAGAGCAGCAAATCTGAGACGGGGCCTCCTGCACCTCCGCCCAAATCCACACCCAAGCATTTACCGGCAAATCGCAAGTCCAAAGCGGAGGGCGGCTCTGTCAAGGCACCAGTCCCCAAAAAACCCACTGTGAATGTTAAGGCCAACGTTTCGGAGAAGAGGTTTTCGGGATCTGGTCTGAAAACCATGACAAAGGGCAAGAAGAGCCTGTCCCAAAACCGAGATAGTGCCAAAGCCAAAAAGGCTAAAGGCAGCAACAGCAAAGAAGGTCTGGTGAAACCCACCAAGAAGAGGGCAGCGCCTTCAGCCAAGACCAAGCAGCGGGTTAAGGCTGACGCCAAAAAGAAAAACAAGGCTGCCACTCCAGCCAGACGCAAGCGTAAGGGCGAAGTGTCTGCCGAAGCCACGCACAAAAAGAAACGGAAGTTAAGTGAGAAGAGAGACCCGGTTCCCAACAAACGCAAGCGGACTGACACAAAATGACCCGCTTCCCGAAGGACAAACTGTAAATTATTGTGTCTTTGTACAACAACAGCAACAAAGAAGAAAATTGTTGACTGCAGAAAGCATTAATTGTCGAAGCTGCTTTTTATAATCTTGAAGCAAGTCTTTGAAATGGCAGAGGAAAGAACTGGAGTGTGATTTTAATTTTATTTTTTTAAGCAAGTAAGCAGATAGCTTGTTGTAAAGAGAATACAGGGAGCTTCCCCCGACTGTGAATAGAGTTTTTATACGGTGCTATGAATAGTATTGTTTTCTTTTTCCTGTTTTGATTTTTATATATATATATATATATATAAAATATTGCCCCAGCTTAAAACTGATGACGAGAGCTGAAAATGGAAAAGAACAGTGCCTTATTTAATGATGAGACGGAAATAATTTTTTTTTTTGCGTGTGTATTTGAGATTAAAGGCTTGCATTCACAACGGAGACTTTCTCTGTACTTGTTGCACCTCCACTTTCTTTTTTTTTTTTAAATTAAAGCCATCACGCATCTAGAATCATGCAGCACAGGAGCAGGCCATTTGGCCCATCCTGTCCATGCCAGCTCTTTGAAAGAGTTATCCAATTAGTCCCGCTCCACCTCCTCTTCCCCTGTATCCCTGCAGATTTTTTATTTCAGTATTTATTCAGTTCCCTTTCGAGTGTTACAATTGAATCTGCTTCTGCCACTCGTTAACGGGGCGCGTTCCAGATCACAACTTTTCTTTTTAAAACACTGAATTGCTATCTCCCCATCAATTCATTTGCCAATTACCCAACCCTTCTACCAGCAGAACAGTCTCGCTTCATTTACTCAATTAGAAAACCCTTCAAAATTTTGAACACCTCTATTAAATCTCCTTACTAAATTTCCCGGCTCTTAAGAACAACCCCAGTCTCTCCAAATCTCTGTCTATGTAATTATCCAGATCAACGAAAAAGAATGTTGGAAGGCCGGGGTAAATCACACTGCTAAAGCTCCACCAGGAAGTAAAGAAGTTATGCTTGGGTCAGGATCCTTGTATCTAAGATGTTAACTGATCTTTCTGGTGCTGGTCTGATGCTGTCAATAAAGTCGATATTGTTTTACCTTTCTAGTTCAGCTATCTTAAGCAACACTTGGTTCCAAATGAGCTTCAGCTCTCTTTGAATGCGTACCTGAAATCTCAATGTTTGCTTAAGCCTTGTGTTGCACTGGATGGATGGCTGTACTCTGGGTGTGTGAGGTATTCCCCTCCTCCCCACTCCCTAACGTCACAAAATCATTACAATCTTACCACCCGGGAAGATCCAATGCCTTGTTTCGCCCTTAACGAGGGCTTAAATTCTTCCAACTTGGTCATGTTTCCATTGCCCCACGCAGGGTCCACTCTGCATTCTGATGACAAGTCTACACTTCAGTGAAAGCAAAATACTGCGGATGCGGGAAATCTGAAATAAAGACAGGAAATTCTGGATAAACTCGCCACGTCTGGCAGCATCTGTGGAGAGGAAGAGTTAACGTTTTGGGTCTAAATGATCCTGAAAGGTTAACTCTGTTTCTCTCCACAGATGACGCCCAGACCCTGCCGAGTTTATCCATCATTTTCTGTTTTTACTATGCTCTTCAGTAACTGCCATATACAGCCTTCCATAGCGTCCCCTCACTTGCCTCATTCCAAGGTTGGAAAATAGGGATTTCTGTGATCTTTCCTCCTGGCTCAAGTCCTACAAACATGTGAATTTGGGGCAGGAGTTGGCCACTTGGCCCCCCAAGCATGCTCTGTTGTTTGATAAGATCGTCCCTGATCTAATTGTGGCTTCAACTCCATTTTCCTGTATACCCCCTATACCCTTTGCCTCCCTTGTCAGTCAAGAATTTATCTAACTCAGCCTTAAAAATATTCAATAGCCCTCTGCTCTCTAAGGAAGAGAATTACGCAGACCAATAACCCTCAGAAAACATTCTCTTTGGGAGACCCCTTTTGGCTGGATTCTCTGTTTTTGAGACTATGTCCTCACGCCGTTGTAAAAACTGGAGTTTCATGCCAGAAAAACTGGTGTGAAAGGGCCACATATTCCTCGCCCTGCAGGGGGCGAGCGGGGCTTTTGTTGCAGATACGGGCCCCCCGCACTTCTGGGTCGGAGGCCGCGCATGCGCACAGCGGCGTCCTCCAGCGGCCGTGCCATGGTCCATGGCGGACTCAGCCCGCGGAGCTGGACATTAAAAATAGAACCCCCCGATCGACGGCATGACTGATGCTGACCGTCCGCCCAAACATTGCTTGCCGCGAATAAGGCCCCCCCCCCCCAGCCCTCTGATCTGCCTGCCCCTGACCAGGGCAGCCGCGGACTGAGTCCGCAGCCACCACGCTAGTATCCCGACCAGCTGGACCACACCAGATCCACGCCGTCAGGAGTTTGGTCGGTCGGGGGCAGAGAATGGCTGGGTGGGACTCCAGCAATGGCCGATAGTAGGTGGTTTGCGGCCCGCAGAATTGGGGAACCGGAGCTGGTCCCGATTCCCTGTGGGCAAATGAATTCTGCACCCCGGCGCCTGCTGCGATTTCGGCGTCAGGCTGTGCAGAATCTAGCCCCTTGTATTTGGATTTTATCCTCCAGTTCTAGCCTTCCCCCAAAAGGAGAGAAATCCTCTCAGCATTAATCCTGTCAATTCCCCACACAATCTTATTTTTCAATAAGATAGCCTCTCATTTGTCTAATCTTGAATGGATGCAGATCCGACCTTCATGAAGTAATTCAGTGAAGGCGCATCCCACGAATCAGTCATGAACCTTCACTGAATTACTTCTAATGTTGCAAAAGGTTTTATCAAGTAAGGATACCAAAACTCGAGATGTGGTCTCACCAACGGCCTTTACAAATTGTAGTAAAACTTCCCAACTTCTATATTTTGTTCTTGCAATGAACAACATCTTGTCTTCTTAATCGCTTGCTGTACCTGCATACTTATGTTTTAATTTATATACCAGGACACCCAGATTCCTCTGTGCCACAGAGTTTGCAATCATTTTCCATTTCAAAAATATACTCGGTTTCCAATCTTCTTGCCAAATTTTACTCCGTCTGCTAATATTTTGCCCACTCACTTAACCTACCTAAATCCTTTTGTCCTCGCAATTTACTTTCATGCTTATCTTTGTGTTATCAGGAAATTTAGCAACCATACATTTGGCCCCTTCATCCAAGTCAATTATATAGATTGTAAATGGTTAAGGCTCCAGCACTGATCCCTGTGGCACTCTACTCGTTACACCTTGCCACCCCCAAAATGACTCATTTACCCCTACCCTTGACCAATCCTCTATATCCATGACAATATGTTAACCCCCCTACACCATGAGCGTAATTTTTTGTAGTAACCTTTGATGTGACACTTTGAACAGCTACCTTTTGGAAATCCAAGTACACCACATCTACAAGTTCCCCTTTATCCACGTCACTGTTACTTCCTCAAAAAGCTCTAATAAATTAATCAAACATGATTTCCCTTTCACAAAACCATGTTGACTCTGAAAATGAAATGAAAATCGCTTATTGTCACGAGTAGGCTTCAATGAAGTTACTGTGAAAAGCCCCTAGTCGCCACATTCCGGCGCCTGTTCGGGGAGGCTGTTACAGGAATTGAACCGTGCTGCTGGCCTGCCTTGGTCTGCTTTAAAAGCCAGCGATTTAGCCCAGTGTGCTAAACCAGCCCCTAATCACATTAAGATTTTCCAAGTGCCCTGCTACAACCACCTCAATAATGGACTCTCGCACTTTCCCTGTGACCGATGTTAAGGTAACTAGCCTGTTGTTACTTGCTTTCTGTTTCCCTCCTTTCTTGAATAGAAGAATTATGAAAAATGAAATGAAAATGAAAATTGCTTATTGTCACAAGTGGCTTCAAATGAAGTTACTGTGAAAAGCCCCTAGTCGCCACATTCCGGCGCCTGTTCGGGGAGGCTGGTACGGGAATTGAACCGTGCTGCTGGCCTGCCTTGGTCTGCTTTAAAAGCCAGCTATTTAGCCCAGTGTGCTAAACCAGCCCCTAATCACAGTTCCAATTTTCGAGTTTATGGACCGTGCCAGAATCTAGGGAACTTTGAAAACCTATTATCGATGCATCTACTATCTCACAGCCATTTATTTCAGCCCTCCTATGCTCTCGATTGTTTTCATAGCTTTTTGCTAAGCCATAAAGTAGCCAGTAGCCAATCAGTAGCCACTATCAGTAGCCAATACTGATCACAAGGTGAAGGCCCATCAGTGTACTATTAAACCCCGAGCTAGATGCCACTGTTTATTGCTATATAATTTATTTTACTCGGACAGTCAAGATAGCAATGGCAAAAGCAGACATGCCTTCTTCCCTTCCAGAATGATGCAATACTGAAGGAGGCCATTTGGCCCAGCATGCTAGTGCTGGCTCTTTGAAAGCGATAGCCGATTGGTGTCTCGCCCCTCTTTCCTCATTGCCCTGCAAAATATATATATATATATATTTTCCTTTTCAAGTGTACATACGATTATCTTTTGTAAGTTATTGAGTATGCTTCCACCACCCTTTCCAGCATTCCTCAGAACCCTTGTTTAGTTAGAGCACTGATCACCGTCGACAATTCTACTTGTCCCTGTGACGCCAACTAGGAGGGCACCAGATGTAACTTTGATCTCGAGCTCAGACTTACAGGTCATTATTAAAATCTGAATGAGACGTGAAGCAGGCATTAGCTTGCTGCCCAGTGCTACTTGTAGGGTAATTCAGGGAGGAGCAAGACCTGTGTTATTGTAACTAAAATGGGGAAAAATTAATTGAAATGACCAGTTGTGCGTTAAGTGGTGCAATCAAGAGTTTTAGTTTCTAATCACAGACTGGTTGCTTCAATATTTTGACAATTGGTTTCCCTGCCAGGCTGATTTGGCCAAGCTTTACCATGTCGGAAGACTGCTGAAGGTACTTGGAAACGTGGCTTAGCTTCTTTTGGCATCTTTTTCGCCCATCCACCAGACCAATGTAAGGGCAACCCTCCCTCCATCTCGCCTTCCTACCTCCTCCTCCCACTCCCGACCTTCTCCACAGGTAGCGCGAGTGTTTAGTATATAAACCATCTGAAGCATGAAACGCTGAGGGACATCTGAAATTAAAGGAAAATCCCGGGAGGCAACAATGAGCACAGATCTATTCTAACTAAGGTTCTGAGCCTACACTATGAGCCTGCTGTCTCTCTCTCAAAAGGAATTTGCACAGCTACTTGATGAAAAAATACACGGTGACAGACAAAAAGCCGGGGGGGGGGGGGACGGTCAAGAACCAGCAGAGGTACGTCATGCTAAATAGCCTTCTGTGCTCTTAGATATCTCTTAATTCTTCCGTTGCTGTGTATTTCCAACATCCTCTGATTCTGCTTTACTGGATGACAGAATATTCTGCCACATTACAGTAGGGCTAACTGCACCTTGTAGAAGAGAATGGAAATAGAGTTTAGAACCATTCTGGAACTGTCAACTTTTACAGAGCAGAGAAAGGCCATTCGGCCCAGCTGGTCCGTGCTGCTGTTTATGCTCCATACTAGTCTTCTCCTCCTTCCTCATCTAACACTTCTCACCATAACCCACTAATTTTCCCCATATGCTAAACTAGCTTCTGCTTAAATGCGTCTTTGCCCTCGGCCTCTTCCTGTGGTCGAGAACTCCACATTTTTCTGGGGTCAGGGAGTTCATTCTGTATCCCTTGTTGGATTTCCTCATGACTACCTTTTACTGGTGGTCCCTGTTTTTTTCTGTTATCCGCAAGTGGAAACACTCCATTAACTTCCTGTTTTGATGTGGGGATGATCGCCAGAGGCTCATGATTTGGGCCTGTGCATCATGTAACCTGCTTTTGAGGGAAAGACCTTTCGGGTCTCTTCCCATTAGCTTTGATTTCCACCTGTTTTTTCCAAAGGTTGGATGACCTTTATGGGTCAGACCAATGGGTCTTGCCCCACTGATCCCAACACGAAGCAATAACACTTTGTACCACTTCAATGATGAGTGATTGGCTTCTGCACGGTGCCTTGCTGTTCACCCTTATTTCTATGCAAGAGTTATTTTTTAAACTTGAGTAATAATTGTTATAGTATTGAATATTGATGCCTGGTGATGTTTTGATTGAACCATGGCACCGATGGCAATCTGAGATCATGCGGCAGTGCTGCTAAGTTGGAAGAATGAACGTGGCCCTGGGTCACCGAGGTAGCGGTGTTAAAGTTGGGTCACACAGATACTGCTGTAATTGGACACACTTGGCAGCTGTTCTGCTCACCGCAAAGTCCCACCAACAACGGTGAGTTGTAAAACAATATTTTACCTCCGTGTCAACTGTCCCCATATTTCAAACTAATTTATTTCATGTGATGTTTGTCGAAACCTGATAAACACGAACAATGAATGTGATTACTCTTTTTTTTTATTGTGGTTGATTTCAGCTGGAGAGATGTGTTACACTGGTTGTAGGTGGGTAGGTTAGATATGGTTGTGATATAACCTGGTTTCCGCCTTGACCAATCTTCCTTTCCATCATTCGTGTCTAAGTTTGGGTTTAGATGTATCACTCATGGATCTCCCCTGTGCTCACTGACTTGGCTCCTTGTCTGGCAATGCCTTGTTTTCAAACCATTATTTGCCTCGTACCTCCCTATCTTTTCAGTCTGCAACCCTCCAGCTTTGGCCTCTTTTTTCATCACTCTGCTACTGGTGCTGTTAGTTTGCTAGGGCCTATCCTGTGGGATTCCGTCCGTAAATACACCGCTCCTCCTTCCTTTTGAGTTGCTCCTTAAAATCTACCTCTAACCAAACTTGTGGCCGCCTGTCCCAATATCTCCCAATGTGGCTTTTTGTCAGCATTTGTTTGATGACACTCCTGTCCAGCAACTTGAGTTTTACAACATGGGCACTTTATAGAAGCAAGTTGTTCTCTGGCTTGCGCCAGCAAGTAGGACAAAACGATAAGATGTCCGCAGGTTCCCTCGCGTTGGACACATTGGGGTAGCAGGGCTGAGGCAGAGGTCCTACTCTAGCACGGTAACTCCACACTGTGTACGTCTATTTGTCTTTCACTGAACACCTTCCTACAGCGGACCGGATGCAAGTGGGAACTCTATTTTGGGAAAACTTGTCTTATGACCCACATCCTCACACTCGTGGGACAGTGTGTTTGTGCTGTGTGATTCAACCCAACATCAAGATATGACTTTATTTGCAAGATTTTGCCGATTATTTTGTTTAAGTCATAAGTTTAAATGCTGGGCTGCCACAATGGTTGCATCCTGGTCCCAGTAATAAAACATGCTTCTGTAAAATTCTGCACATGCCATCAACTGGGCACAGCCTAGTTATTGATTATATAATGTGATAACATGACTGATGTTAGAAATTTATCAGGGCGATGGAGGACATTGGGGAACCACACATCCAGAGAGATGACCTCTCTCCATCTCTGCCTCTCATCGCTGAGGTGAGGAATGCATCGCAGACCATGTCCAAAATTGTTTTGAGATTATCCTGCGCGTTCAGATTCTGGATTCTTAGCCAAGGCAACAGTGTCCTCCCCTCCAATCTCCACTCTTCATCTTACTGTTGCCTTCCAATGTCACTGGGAGAGAGAGGTAGATCTGGGAAGAACTCTTTCTGGAGAATGCAACCATAGAATACAGACCAGGGATAGAAATAAGTTTGTCCACAGCCTCCACGATTCTCCAAGTTACTTGCTGTCTCAACCCATATCTGAGATTGGATGTTTCTTCTGAGGCTGTGGTAAAGCTGATCTTCAGCTGATCATACTTTCCCTCCCCATTTTGTTCCGTTTTTCCATTTGTTTCTGGTCCTCTGTGCCAGCCACGTAGCCTGTTACTTCGTAATGGCTTATCATGGTATTGTCGCCAGTCTTGCACCATACTGAGATCCCAGAGTAACCTGGCAGCTTTTGCCTGAATTCCATCTGCCCAATAGCATGCACTGTGTTCTCTAAAACTTGGCACGTGCAACCTGTCCTGCAACTCTTTTTTTTTTAAAAGGAAAAGTCAGATGGCAAAAAAAACTTGCCAAAGAGAGGTTGATGCTCGGTGATGGAATGATCACCTCTGCCCAAATTGTAAGTTTAGATATTATTTTTAAACACTCAGAATGTTGAGTTGCCTCTCTTGAATACTGCACGGATGTCGAGACGAAATCGTTGAGTTGTGTGAGATCACTCCCTGGTATTTTCAAAATTTCTAATGCACACAGATTTTTGTATCAAAATGATTGTATATGGAAATAATAGGTCTTGGTTCCCCGAGCACAGACACAGCGAGAGCTTTAAATGGTTATTCTTACTGAATAAACAGCTCAGACAGTGATCCAGCCAAAGGATTGTAGATGGTTTATGTGCAATGCCCAGCTGACTCATTGCTGGAAATTGTAGAAATTGCAGGGGTTACTTTCGCATCTCTTGCACAGTGTCTCATGTGGATGCCCCTTTAAGAAATGTGTGCTTTATCAAATGGCTGCAGTGATGTCAATGTGTGGGTGGAGCTGGAAGCCCCTTTTGGCTGTGCGTTTAGTTTAGTTTCAGTTAGAGAGCTGTATTCGAACCAAGCAGATGTGTATTGATCTCCGTGCAATCTAAAGAATGTCTCCAGATCACTTGATGATTTCAAAGTAATACCTGTTTCTTTAAGGAATGCAAACCCATTGTCTTTGTTAAAAAGGGTCTTTGACTTATTGATGTTGCTAGGAAAGTTATTACAGGTTACCTACAGCGTATTGTATCTGTGGGAATCATCAGTGTTGGTAGTTGATAAGATGTTTACTGTGTGTTTATGAAATGTTATGGGGAGCACAACGGCCCACTTTACAGGTGTGATGCAACAGAGATCTAAAGTATTTTAACACAAAAACAACATTTAGTCTATGAATCCAGTTAACATTTTATAAACACACAGAACACATCTCATCAACTACCAACACTGATAATCCCAACAGATACAATACTCTATAGGTAACCCTTAATAACTTTCCTAGCAACATCCATAAGCCAGAAACCCTTTTTAACAAAGACAGTAGGTTTGCGTTCCTCACAGAAGCAGGTATTACTTTGAAATCATCGAGTGATCTGGAGACATTCTTTAGTTTGCAGAGAGAGAGATCAATACACATCTGCTTGGTTTGAATACAGCTCTCTAACTGAAACCGAAACTAAACAAACCCACACAATGACATCACTGCAGCCATTTGATAAAGCACACTTTTCTTAAAGGGACATTCACATGACAAGTGAATTGCATGGTTGTGACGCTATCTCAGGATGATGGTAATGAGTTATTTCATTTTCCACTGCATAATTCACTCCCGTGATGATCGATTTACCAATTGGTGCTCTTGGGAATCTATTTTGTGAATGATGCAGTAGTCATTAATAAATCCAACAGGGAATTCAGGAGAAACATTTTTCCCAGAGTGGTGAGAATGTGAAACTTGCCACCAAAAGGATTGGTTGTAGCTAATAGCACAGATGCATTTGAGGGGAAACTGGATAGGCGCGAGGGAGGATATGTTGATGGGGTTACATGGAGATAGGCAGAAGGCTACCCCCAGCTTTACTGCACTTTGCAAGAAGCTGTGAACTGTCTGGGGGGACAGATGCTGCTTAAAATGGGTAGATTAACACTTACCAAGGGCTGAATATATGAGCCGTCACAGAAATAAAACAAACTCTGAACTATTCAATTAATGGTGTATGTGATTTCCGAAAGTTCTGGTGTGCTGCCATATATAAATAACCCACTGATTTCTCGCTAATTATTCAGGCTGTGGATTACTCACTCCCATCCATTCACAAGCCTTTTTTGAAAGGAAATTGTCTCAGTCTGTTCACTGTGCTGCGACAGGATTTTCAACAACACTGCCAAGGTGACCTGGCTGATGGGAGAGATAGGCACATATCCAAGTTTGCCAATGCCACAAAAGATAGGTGGCATGTAAACCGTGTAGACACAGATATAATATCACAGAGAGATTGATGGAATGAGCAAAACTAGCAAATAGATTTCAATGTAGGTAAATGTGTAGTTGTCCATTTTGGATCAAAAGGGATAGAACAGAGGACTTTCTAAACAGTGAAACGCTAGAAACAGTCCAAAAATCTGCAGATTTGCTGGATTGACCATGCTAAATTGCCCCTTACTCTCCGAAGATGTGCAGGTTAAGTGGGGTTATGGAGTTACAGGGGGAGTGGGCCTAGGTAAGGTGCTCTGTTGGAGGGTTGGTGCAGACTTTATGGGCTGAATGGCCTCTTCACTGTGTAGGGATTCCGATCTAAATAGACTTGAGATCCAAATACATTGATCTTTAAATGTCATGAATAGGGACAGGAAATAGTCAATGTCTAATAAAATGCTGGGTTTTATATCTCAGTCCTAATTAGACCATCCCTGGAGGACCATGTAAGTTCTGAGGCCTCCACTTTAAGAAGGATACAAAAACCGAAAACGCTGGACAACCTCAACAGGTCTGACGGCATCTGTGGAGACAAGAGAGCTAGGGTTTCGAGTCTGGGTGACTCTTTGCCAATTGGCCTTGGAGGGAGGTCTAGCAGAATGATAACCTGGACCTCACTAAAAGTAAGAGAGATTACACAAACTAAGGTTGTACTTCCTGGAATTGAGAAGGTTAAAGGGTGATGTGATTGAAGGATAAAGTTGCCAGAGTCCCAGGTGACCATAGGCTGCTTTCCCCTTTGAAGGGGGGAGCTGACTGGTGGTAATTTAACCTGAGGATCACCACACCTCAGGCAGGGGGCAAGGTTGAGAAGGCAGGGCCTACATGGATAACCTCAGCCGGTACGGGAATCTGAACCCATGCTGCTGGCCTTAATAATAATAATCGCTTATTGTCACAAGTAGGCTTCAATGAAGTAACTGTGAAATGCCCCTAGTCGCCACATTCTGGCGCCTGTTCGGGGAGGCCGGTACGGAAATTGAACCGTGCTGCTGGCATTGTTCTGCATTGCAAGCCAGCTATTTAGCCCACTGTGCTAAACCAGCCCCGCGGCATCATGAATCAGCTGACCAGCCAACTGAGCTAAACTGGCCCTGGATTGGAGGATATTGAGGTTAGAAAGCGAAAACTATTTCTGCAGAATTGGGAGTCTATATTAAAGCTGGGTTAATTTTGTAACAGAGATGGAGAAAAAGAGATGTAGCATTACAATTCTTGCATGGAACCCTTTCAGATACTTAAAGCAAGGAATTTGACCTATTCAGGAGCAAAATGAGCCCCATCATTGAAATAAATAGAGACTTACACCATCTGGACATCTCAAAGCAGCTCTCCAAGGTGTGGAACCATTTTTTAAACATCCTTCATTCAATTAATAAATGACACTGATAGAATAACCAGTAATTTGATTTATGTAATTGTACAATATTAGAAACTTGATTGGGCAATGCCTCTCAATAATCCATAATGTCTTTCAATAGACCTCAGTATTTTCTCCCGGGTTTTTAAAGGAAAGCTTTTCTTTATATTTGAAAGAATCCATTGTGCTTCTGTAAATAATATTTATGCTAATTATTTGGGGTTATAAAAATCAAAATGTAAATAATGTGGGAGAGCCTTCCACAAGAAGGGTAGCAAAAGAGTAAACTTAGCGGCTGCTATAATTGGGATAGGGGTTTAGTGGGCAGGGGAAGGAGAGACTTTTCAAAGGGTTTTAATTGACCCAGCAATAACCAATCCCTCCGTTATTGACTTGGTCAATGTGTACTGGGTGGTTGTTGTACGTGCAATAGTGCATCAGGTGGGTGGTTGTTGTACGTGCAATAGTGCATCAGGTGGGTGGTTGTTGTACGTGCAATAGTGCATCAGGTGGGTGGTTGTTGTACGTGCAATAGTGCGTCAGGACAATTGGAAAACAAAAGGACTGGTGCTCGCCGGGTTGGCCCCATTTTTATTTTTTTTGAAAAATGATATCAGATTTGATGGGTATAATTTTGGGGCCTCAGCGTTATCCCATGCACAAAGGTACTTGAAGTTCAATAAGGCAAAATTCTGACGGTTGAATTGCAGATATTAATGTCCTGTTACTTGGTACTGTTTGCCCCCTGGTGTTACCACTTAACTCCCTCCCCAAACCCCTCGTGTATCTGGCCACACCGTTGCTGGTGTAGGTTGGATGGAAGAAAGTTAATTTATCAGGAACGCAGCCAGCCCCTTACTGTGTGCTGACAAGGTTTGGATGTTGTGACTGCAGAGATCTATTTAGTGGGCATTTTCAACTGGCCTGGTAGTGGTGGGACCGGTGTCTATTCGACAGGGTAGATTCTTGCACAGCTAGTGCGCACATTCTGTACAACGTTCAGCACTTCCATCTCGTGACTGGCAGTAAATCATGTTTCAGTGTTTGAAATAAAATTCCCACAACACCACACTGTCTGATGCATGGTTCATACCTCACTATTAAAATTTAAAGAAAAAAGTTTAAAACTTTATTTATAAAATATGTGAATTATATTGTTGTGTTTTGCAATATGTATAACTGACTCATTGTTTGCTTCAGCTTCACAATGGCAAATTGGATATTCTTTATTTAATGTGTGTACTCCCTACTTTTTATCCCCCTTTTCCTTCTCTGCCTTCTCTTTCCCTCTCTCTGATTGTTTCCCCTCTCTCTCTCCCTCTCTCTCTGTCTCTTTCTCTGTCTCGCTCTTTCTTTCTGTCCCTCTCCATCTCTCTACCTACCTCCCCCATTGTCTTCACTTGCCTTAACTCTCTTCCCCTCTCCCTCTCCCCCTCTTTCCTACTGCTTCCACATTCTCTCCCTCGCTCTCTCTTTTAATTAGCGTACAGAAATTTTATACAACCTGTCCTCTTCATTTGTGGCCTCCATCCAGGACTAGATCACCTGTTACTGATCATTGGGGTAATGGGGAAATCAATGCTAACTTGATGTGTTAAAAGCCATGTCTTAGAGTTTAATTTTCCAATTTCTTTCCCAGTCGAATCAGTATTTTTTGATTTTTTTTTTTCTCAATTCCTACTTGTGTTTTTCAAATGTTCTAGCATCATCATGCTGTACTTATTCTGGCCATTCCTGATGTGTATATTTTATCAAATCTTATTAAAGCATAACTTGATTATGTCCT
>XM_038773414.1
GGAGGAAAAACAAATCGAAGCGACTGGAAGGCGTCGGGGTGGGCGAGGAGCAGGCGGATTATGAAATCAAAGCGTCTCGCAGCCAAACAGTCCGTCCGTTAAATATTTTTTTTTACACACATCGAGGGGAAAAAAAAGAAAAGACAGGCCGATGTCCCCGCACCACTGACATTTCACTCTCCTCCTCCCGAGCGGCTCGGTTCAAACGAGACAACGGGTTTGTTTTGGTTTGAGTTGGAGCCGCTGCAGGCGCGGGGGGCTGGGGGAGAGAGAGAGCCAAGGCCCGGGCCCAGGGGGAGCAACGTCCCTCAGAACACCACTCCCAGCGAGCGAGCCCCCGGCTCCCACCTTTCGCCGCCGGCATGGCAACGGAGACCGAGGCCAAATTCAGCAACTCTCCAGCAGAACTTGACAACAGTACTAGTAACATGTTGTCTGGAGATGAAGATCAAACTGAAGCCATTATGCTGCCAAATGAAATCAATGGGAACTGGACATCACAAGAGACGTCCATTCATGAAGCTCGGCTCAAGGCCAAAGCCAAGAGGCGTTTGAGGAAGAACTCTTCACGAGATTCTGGACGAGGCGATTCTCTCAGTGATAATGGGGAGAATAGTCGGAGTATTGTTCCCAATAGTCCGAAGGGGAAAATGTTGGACAGGAAGTCACGGATGGGGAAAGGAAGAGGACTGCCCAAGAAAGGTGGAGCAGGAGGTAAAGGTGTCTGGGGGACACCTGGTGAGGTTTATGATCTGGAGGAAGTGGATGTCCGAGATCCCAATTATGATGAAGATCAGGAGAATTGCGTGTATGAAACAGTGGTTCTACCCTTAGATGAAGGGGTTTTTCAGAAAACCGTGACTCCAATTGTACAAGAATACTTTGAACATGGCGATACTAATGAGGTTCTGGAGCTGCTGAATAACTTGAATCTTGGAGAAATGAAATGTACTGTGCCAGTGCTGGCAGTATCGCTGGCTTTAGAGGGGAAGGCCAGCCACCGTGAGCTCACCTCCAGACTTCTGTCTGATCTATGCGGAAAAGTGCTCACGACAAATGATGTGGAAAAATCCTTTGATAAGCTGCTGAAGGATTTGCCAGAACTAGCCTTGGACACTCCAGGGGCACCACGGCTTGTAGGCCAGTTTATTGCAAGAGCTGTGGCAGATGAAATTCTGTCAAAAAGTTACATTGAAAGTTACAAAGGGAAGGTGGATTGTGAGAATGCCAGAGCTGCCTTGGGTAGAGCAGCGGTGTTGCTAAGTATGAAGAGGGGAGGTCTGCGCCTGGACAATGTGTGGGGAACAGGAGGTGGACAGAGGCCAGTTGAACAACTTGTCCAAGAGATTGACATGTTGCTGAAGGAATACCAAGTGTCTGGAGATGTGGCAGAAGCTGAACACTGCCTGCGGGAGCTCGAAGTACCACATTTTCACCATGAACTTGTGTACAAGGCTATCGTGATGGTTCTGGAGTCAACTGGGGAAGTTACCTTCAAAATGATACTGAAGCTACTTAAATCCTTGTGGGAATCCTCAATCATTACAGTGGACCAAATGAACAGAGGTTTTGAGAGGGTGTACAAAGAAATTCCTGATATTCATTTAGATGTGCCACAGGCATACACAGTGATGGAACAATTTGTGGAACAGTGCCATCAAATGGGCATCATTGTGAAACAGCTGAGGGATCTTTGTCCCTCCAGGGGACGCAAACGCTTTGTGAGTGAAGGAGATGGTGGACGCTTCAAATGAAAGTTGTCAGAGGTGATTAAGCACAGGTTCCTGCAAATTTTTTTTTGTTTTTTTTTTGTTTTGTGCAGTCAACTTTTTGAATATAGCTTTTCAGTCCACATAGCTCTCGTTATGTGAGCATTGGGCATGGGTTAAACCTCGTGAAATATTTTCGAGTGCACTCGCTACGAAAATGGAACCAAAAAGCACTTATGTGGGGTATAGATTTTCTCTTTTTCCAAGGGTGAAGAAATAACAGCAATGCCACATGCTTGTGGTCAATGAAAGCAAGCTACTTCAGGATATATGTAGGTAATCTGATCATTCCATAGTCTTGTACAAACTTCACTGCCAAGCCTTTCTGAATACTACGGTCTTCAAAAGGACTGGCTTAAATGCTGAAATCTCTATGAATGGGTTACACATGCTGTGTGTAACGGATCTCTTCTTGGCTGCTAATGCGAAAATTGCAATGCTTCAAGCAGTTTTAAAAAAAAGCTGGACTCTACCTTTTTATTTCTGTACAGTTTCCAGCAGAATGTATAAACTGTCCAATTGATTTATGGTACAAATAACTTCTGGCATTAAACATTGATTTTGAAGATGGAATATGACAGTGGATGTACTTTCCTTCCTTGCAGAATATGAAAATAAAGTTGGATTTTAAAGTGAAGGTTTTTCTTTGTCTCCCC
>XM_038773416.1
CGATTACCAGTCTATATACGTGGTAGAAAAGTATTGAAATGGACTGTGCAAGCAAGCATAAAACATTCAGAGAGTGAGAGAGCACTGGACAACCCAGTAATCATCTGAATAGAAGAGTGTTCACTGAGTTCTGACACCTGGTGTTAATTTATATGAAGGACTTGCCGGGGTCTGCTTAAACCTTCTTAGCTGTCTTCAGCATTTGCTGTGAAGTCTGGGAAACTAATTGTCACAGGTTCAGTGAAGACCTGGATCGTAAAATGGAGCTGCATGTAGAGGACAGAAGAAAATTTGCTCAGATCAATAACTGGCTGCTTGATCACTGAAAGAATTTGAATGTGACTCCTCAGCAGACGGAGGTTTTGTGGTTATTTTGGAGACAATGGTAGCAAAGAAAGCTGTGGATATCATGATATTGAATGCTAGTGTCTTATCTGTTGGAATGGCTACGTGTTAGCAAAGAACACATTGAAGTTCAAGGTATTTACTCCAATTTATAAAAAGTGAAGATCGAAATAAAATGGTTCCGTTGCCATGGTTCTTCACGTGGTTGACTATGGGGCTCAAAATAGTTACTTTGACAACACTAAGTTTAGCCCAAGATCCTGAAGATGATTTCTTTGACGCCCATGATTGGCAGTTTGACGATTGCAAGCTGGCAAGAGCAGGTCCTCCAGCAACAATTGTAGCAATTGATGAAGAAAGCCGAAATGGAACACTTCTGGTGGATAACTTGCAGATTACTGGCCATGCAGGCGGCCCAAATCCTACTATCGCCTTATCGTTGAAAGGCAACAATGACCACTGGGTGCTTCTGGACGCTGTCAATCAGAGACTCTATTTGAACAGTACCGGCCGAGTTCTCAACAGAGATCCTCCGTCAAATATCCAGTCCATTGTGGTTGTGCTCGATTGCGTGAACTTGCGAGTTGGGAGTGTCATCAAACATGAAGTACGAATTATAGTAAGGGATCGAAACGATAACTCTCCATCTTTTCAGCAAACACGATACCATGTGGAAATTAATGAGTTGACACCTGTTGGGACAACTATCTTCACTGGTTTCTCTGGAAGAAATGGAGCAACTGACATCGATGATGGTCCTAATGGACAAATCGAATATGTTATTCAATATAATCCAAATGATCCGGAATCCGGTCGGACGTTTGGTATTCCACTCACGTTATCAGGAGCTGTGGTTTTAAGGAAAAGGCTAAATTATGAAGAGAAAACACGTTACTATGTCATTGTTCAAGCAAATGACCGAGCTCCAAATCCAAATAACAGAAGAACGAGTACAACAACGCTGACAGTGGATATACTTGATGGAGACGACCTTGGCCCAAAATTCCTTCCATGTGAATTGGTCAATAATACAAGAGATTGTCGACCTCTTACGTACAAAGCCAATTTGCCTGAGCTCACAGATCCGGCAAGGATAAACCCTGTGAATGTCACGCCTCGAATTTTAGCTGTTGACCAGGATATGAATATTAAACCAACTGGTGATCAACCAGGAATTATGTACAGCATTCTTGTCGGTACTCCAGAGGATTATGCAAAATACTTTTCTCTGAACAACATCACAGCAGAGCTTTATCTCCTAAGGCCAATAAACAGGGATTTTCATCAGAAATTTGATTTGGTTATTAAGGCAGAACAAGACAACAGGCACCCACTGCCAGTTTTTGCCAATTTGCACATAGAGGTTCTGGACGAAAACAACCAAGCCCCCTACTTTGAACAAACTATCTACCAGGGCTTCATTGTTGAGTCTGCTCCAGTGGGAACAACTCTTTCAGACAGTCGGAATTTAATGACACCTTTAAGAATTGTAGCCCTGGACAATGACGTGGAGGAGGTGCTATCAGGTGCTACTCCTACTAAAGACCCAAAGTTGCGGATTTCACTGAGTGACTTTGTCACAGCTTTTACCGTAACCCCTTTTGGAATAACTCGTTATCTGACTTTACGTGAGCCAGTTGACAGAGAACGTCAGCAGAATTACACTTTTACAATGACTGCTTCTGATGGTGTTCAAGAGAGTACTTCAGTCACTGTCAATGTCTTGGTGATCGATGCAAACGACAACACTCCAATTTTTCAAAACATTTCTTATAAAGTGAATGTTTACACTGACATGAAACCCGGAGAACCTGTCATACAGCTTACTGCAACAGATGCTGATGAAGAGAAGAATGGACAAATCATTTATGAAATTTTGACTGGTGATGATGGTGACTTTGTTATAAGTAACAGCAGTGGATTGATTACCATTGCTCCTGGAGTTCGTTTAAAAGTTGGCCGAACCTACGCCCTTACTGTCAAAGCAACAGATAATGCCCAGCTAGCTCAAAGGAGAAGCTCTATTACCACAGTCTATATTGAGGTTCTTCCTCCAAACAATCAGAGCCCTCCAAGGTTTCCACAAATGCTATACAATGTTGAAGTGAGTGAAGCAATGCGAACAGGGGCAACTTTACTAAACTTGAGGGCAACTGACCGTGAGAGGGACCCAATCGTCTATCACATTCAAAATGGAGATCCACAGCACGTTTTTAATATTATTCAAAATACTGGACAGCTGGTCTTAGAAAAATCTTTAGACAGGGAAAGCACTGATCGATACATACTTATTGTCACAGCATCTGATGGCAAGCCAGATTCGACTTCCACTACAACTGTCAACATCGTGGTTACTGATGTGAATGACAATGATCCAACTTTTGATGCCATCTTTCTTAAGAACTTTACTGTATTGGAGGAGGAAGCAAATATCTATGTGGGTCAAGTCAGGGCGACTGATCCAGATGCCGGTGTTAATGGACAAATTCGGTACAGTTTGGCAAACTTCCAAAACCTTTTCAGAATCACATCAAACGGTAGCATTTACACAATGACATCATTGGACCGAGAAACAGAAGATAAGTATGACCTGCTTGTAGAGGCATCAGACGGAGCAGTGGACCCTCGTCGCTCAACCATGACTGTACCAATCAGAGTTCTTGATGTTGATGATAATAGTCCTGTATTCTCACAGTCCACCTATGTAGTTTCTGTACCCGAAAACAATGAAGTTGGAATGGTTATTCTGCAGTTGCAGGCAACAGATGCTGATGTTGGTCCAAATGCAACCTACCATATAAGAACTGTTGAGGTCAGACAACTGTTTTCTGTCAATCAGCGGACAGGAGAAGTGTCAATTTTAGAGTCTGTGGACTATGAAACTCTACCTGCTGCAGATGCAAGCTACACTTTTGTAGTTGAGGCACTGGACAGTGGGGGAAGCATGCCTCCAGGGTTAGCTACTGTCATTGTCCAAATAAAGGATATGAATGACTACTCGCCTGAATTTAGCAAGCCTTCCTACAAAGGGCTGGTGGCACCAGATGCCCTCAAGGGCAGCCTCATCACTGTTGTTTCAGCTGACGACATGGATCCTGTTGAGACTCCTGCCAGCATGGTTAGATATAAAGTGGATATGACTGAATTTCCATACAGTGCAAGCATATTTGAAGTGGAGGAAGACACTGGACGAGTGCTTACCCGAGTCAATCTCAACGAGGAACCTAGTACAATTTTCAAGCTGGCAATCATTGCTTATGATGATGGAGAACCAATGAGATTTAATACTACAGTCGTAGACATTACAGTACTGCAGCCATCAGTAATTCCACGTTTTACACAGGAAGAGTACAGGCCTTCACCTGTAAGTGAAAGTGCCCCTATAGGAACTGAAGTTGTCACTGTAACTGCAGCTGCTATCAATCAAACTATAGTGTATTCAATTATCGCCGGAAATGATGGTGGGGTATTTAAGATCAACAATCAGACAGGAGTCATCACAACAAATAAAATGTTGGACTATGAATCCATAAAAGACTATGAAGTTAGAATCCAGGCAGATTCATTGCTGTTCTTCAGGTCAAACTTGAGGGTTCCTTCAAGAACAAATACAGCGAAGGTATTCATTGAGGTACAAGATGAAAATGACCATGCCCCTGTTTTCACCAAGTCTCTCTACCTCGGTGGAGTGACTGAAGACGCCAAGACATTCACCACTGTGCTACATGTTGAGGTTGAAGATGAAGACAGTGGAAACTACAGTATTTCTCAGTTCCGATTAATCATACCACCTGCAAAGGATGGAAAGGATGGCTTTGTGATAGAAGAGTACACTGGTGCAATCAAAACATCTATCACATTCAGAAACATGAGACGATCGTATTATAAATTTGAAGTCATTGCAACAGACAACTATGGAACAGAATTGAGCAGTAGTGCACAAGTTGTTGTATCCGTAGTCAATGAACTGGATATGCAAGTGATTGTTTCAAATGTCCCTCCTACTCTGGTGGAAGAGAACAAGGATCAGCTGATCGGAATTTTGGAGCGTTATGTACAAGATCAGATTCCAGGTGCCAAGGTAGTAGTGGAATCTATCGGTCCGCGCAAACATGGAGATGGCTTTCAGGAAGAGGACTATTCCAAGTCAGATCTAATGGTTTATGCCATTGACCCTTTGACAAACAGAGCCATATCAAGGAATGAGCTCTTCAAATTCCTAGACGGCAAACTTCTAGATATAAACAAAGACTTTCAGCCGTATTTAGGACAAGGAGGTCGTATTCTGGAAATTCGTACTCCGGATGTGGTGGCAAATGTACAGAAACAGGCACAAGCTGTGGGCTACACGGAAGGTGCTCTGCTGGCACTGGCTATCATTATCATCCTCTGCTGTTTACCTGCTATTCTGATTGTTATGGTTACCTACAAACAATTTAAGGAGCGACAGGCAGAGTGCGCGAAGACTGCAAGGATCCAGATGGCTTTGCCGACAGGGAAATCAACTGGCGGCCCAGCAACTAACCTGTATGAAGAACTGGGTGACAACACCATTCTTTCTCTTCTTTACCATTTTCAACAAAGCAGGGGAATAAAGTCTGTTTTTGAAGACGGAGATCGGCAGAGACTTTTGAGCACATTTGCTTCCCGTGCTATTGAGGCTCATAAACAGTCCACTGTCAATGGAACACTGAAAAATAGTCTACCCAAGTCTGAAAGTAATATCACATACTTATCAGATGAGAATCCATTAACTACAAGGAACCCCATATACAATGCCAGTGTATTTATATCTCCTGAAAATTGTGGTCTGTCCCATTTTAAAAAGGGATCAGTTTTAGCCAAGTCTTCACCTATAAGAATAAGTTTGAAAAATGCATTATTTCAGCTTCCAGCTGAGGGTGGTCATCAAGCATGGACATTGCCCTCTCGCATTCATGGACATCAGATGTATAATATCTTGCATAGACCAGTGATTATGAATCCTGTGCAGTGGGAGAGGAAATTGTTTAAAGAAGAAGAAGGGAAAACTGAAAGTCAGTTGAGCAACATGAATCCTATTATTAAAGATGATCATTCTAAACTAACTGTTAAAGAACAAGCAAGGCAGTTTGAACAGCAAGCCTTCCAAGAAATGAAACATGTCAAAATTCAAGATTCACTGATGAGCAGAAAATTTCCCTTTAAAAGCAGAAGTATGGTTGCAATCCCCCCAAAGTCATCAATATCTACATCATCGCATCATCATTCTTCCTCTTCTCTTGCTTCTATTTCTCTGGCTTCGGATTCTGAATTGAATTCACCACCCTCCATTAACTCTAATCATTCTGACATCTCTGAAGAGATTTCTCCTCCAGATTGGAAAGCATCACCTTCTTCTGTAAGGAGAGACAGTGACTGCAGCTTATTTACACAGATATGCATCTCAATGGAGTCAGGTTGTGAACTATTGGAGAACATTCCAGAACCTCCAACTAATTTTCCTCCTCCTGCCGTTCTCCCACTCCCTTCTGTCTTGCCTTATGATTCCCTGTCTACTTCCCACTACCCTGCACCTCCTTCACCACCACCCCTTCCTCCTGTCTCTCCTCGTCACACTTTATGTCTCACCATATCACCTTCGCACTGCTCGCCGCTGCCTGCACCTCTTCCTGATCTTGCTGTTTCATCATCTTCTGTTCCTCAGAATCAAGCTCCACAGAAAAAATTAAAAGGAATACTGAAACGTATCCCGAATCTAGCAGAGATTGAAAGATCTGTTGCCAACATGCAGAGTCAAATAGATAAGAACAGTGCTGTGTATAAACAGATCAGCAAGGTGAAAGCCACAGCTGAGCCACAAGGACAAGGGACTGAATTAGTAACTGGACCAAGTGTGATTGGGCAGAGTAGTTTGCAATGTATTGTGCAAGAGCTTGAAAACCGCTTTCCATCACACTCCAGCTTGTTGTAATGTCTGACTATTTTGTTTCGCTATTTCTTTTAAAATTAAGCTTAAAATTGTGGCTTAGGGAAGTAGGCTGACATTTTACTGACAGCGCATTCGATCACATTTCAGCAGCATCTGCATCATATTAATTAGTTAATAATTAATTGAAAACATGCAACAAAAAGTAAAATCAGACAATGAATGGCACCCATTAATAGATTGGCCAAAGTGTTGCTGTCTTTAAAATATGCATATCATGTGTATTAGTAAGTATTAAATTCAATTTAACTGA
>XM_038773430.1
GACGCGAGGGAGCTGCTGCCAGAGGGGGGACAGCGGGTCTGAGACAGCGGATCGGCGGCGGGGGCTGCACCGGGAACCGGGCAGGGACGAAGTCTCCCCCCTCCCCTCACTCCCATCCTCACCCACCTCCTCCCTCCCTCTGCCTGACACTCAGCAACCACCATGGCGGACAAGCCAGTAATTCTGGAGGATCATGCCTTCGAGGCACTGGAGCGGGACTTCCAAGAAGTCCTTGCTGAACTTACGGGAGACAAGGGACTGGAGAAATTTCGCGTTGAGTATGAAAAGCTGCATCGGGCCCTCAAGAAATCCCACGAAAATGAGAAGCGCCTGATGGCAAAATGCAAGGACCTAAATGCTGAGATTGTTGCAAATTCGACAAAGGTGACAACTGCACTGAAGCTCTCGCAAGATGACCAGTCAACTATAGACTCCTTGAAGCAGGAGATCGAGAAAGCTTGGAAAATGGTCGACTCATCTCTTGAACAGGAAAAGCGAGGAAAGGAGACCATTCTTACTCTGAAGCAGGAAATTAGTAACCTAACCAGGTTGGTGGAGCAAGGCGCTGGACTATCGTTGGGCCAGGAAAGCAGTGTTAATGATATGCTGAAAATCCAGGAGCAGCTGACCAAAGATAGAGATGAACTATTGAAAGAGGTGGTCACCTTGCGTGATAAAGTGACAGAGTTGTCAACCAATGAGCAAGAGTTTGAGCGTCTGAAGGATGAGGCTGATCAGAACATGGCCCAGCTTCAGCATGATATACAGATGCGAGAGAATGAGATTGCCCGAGAGATGCGACGGAAGGAGAAGCTGCAGAAAGAACTGACGCGTTTGAAGGGAGAACTGGACGATAATCAAGCTGAGATCAAATCACTGATGGTACAGCAGCAAAAGAATAAAGATGACTATCAGAAATTAGATCTGCAGCTCAAGGAACAAAAGATTTTGAATGAAAGAACCTCAAAAGATTTGGAGCTACTTCATCACAAGTTTATCAAGCTGCAGCAGGAGAATGAGCAACAAACTGTAATCACTGAACAACTGACCTCAGAAAACCAACAGAAGATAATGGATCTTAAAACCAAAGAGGAAGATGTGAATCAGTTGCGCCATGATGTTGTCAAGTTGACCAAAGTGAGGGAGGTGTTGCAACGTAAGTTACACCAGACTGAGGATCAGAAACTGGAGCTTGACCACCAACGGGAAACCTTGAAGAGCCTCACTACTTCGATGGAGAAAGAACTGGAGTCTACTAAAAGGCAGGCCGAGCTCGATAAGAAAGCGATTGATGAGCTGGTGAGAGAACGAGATATTTTGAATAAGAATATGCTGAAGGCAGTAAGTGCCACGGATAAGCAGACAAACTTGGTCAAACTGCACGAGCAGTCGAAGAAGGTCCTGGAACAGGAAATTCAGAATTATAACAACGAGGCACAGAAGCAGCGTAAAATTATTTTCCATCTGGAAAAAGAGAGGGATCGATACATCAATGAAGCCAGTGATCTTACGCAGAAGGTTCTTCAGTATATGGAAGAAATTAAGGTGTACGAGATGCAGAATTTTGACTTCAAGAAGAAAATCTCAGAGGCTGACAGTAAGCTGAAACAGCAGCAGAACCTCTATGAGGCAGTGCGGTGTGATAGAAACCTTTACAGCAAGAACTTGATTGAAGCTCAGGATGAGATAGCTGAAATGAAACGCAAGCTGAAGATCATGAACCACCACATCGACCAGCTGAAGGATGAGATCTGCTCGAAGGAGGCTGCACTAGTAAAGCAACAGTTGGAATATCAGCGCATGGAGAAGGAGAAAGATACATTAAAGACTGAGCTGCAGAAGATGAAGCAACAGGCCCAGGACACCAGGATTTTCATTGAAAACCAGGAGACAGAGGAAAGAAAGCTGCTGAGGATTATTGATGAGGCTGACACAGAGCGAATACGACAAAAGAAAGAGCTGGACCAGGTTATCAGCGAGAGAGACATTTTAGGCACCCAGCTTGTGCGTCGCAATGATGAGCTGGCATTGTTGTATGAGAAGATCAAAATTCAACATTCCATGCTAAATAAAGGCGAGATACAATACAGACAGCGGGTGGAAGATATTCGGCTCCTCCGAATGGAAATCAAAAAACTAAGACGAGAGAAGCATCTCCTAAGCAAGAGTGTTTCCAATCTGGAGGATCTCAGGCGTGAGATTTACCATGTAGAGAAAGAACTGCTGAAGGAACGGACAAGGTGTAGGGCCCTTGAGGAGGAGTTGGAAAATCCATTGAATGTTCACAGATGGCGAAAGCTTGAGGCGAGTGATCCAAGCAGATATGAGCTGATTCTGAAGGTTCAGACATTACAGAAGCGTCTGATCTCAAAGACGGAGGAGGTGGTGGAGAAAGAGCTGCTTTTACAGGAGAAAGAGAAGCTCTACGTGGAGCTGAAACACATTTTGGCCCGACAGCCTGGACCAGAGGCTGCTGAACAGCTCATGATGTATCAGAGGACGCTTCGAGATAAGACTAAGCAACTGAAGGCCTTGACTTCTGAGTTGAACATGTTTGAATCACAGAGTCAGGAGTACAAGTACGAGATTGAACGTCTGGCACAGGAGCTGCAGAATGTGAAAAAGAAGTATCACAATCAGAAACGCAAGGAACAGCTGGCTAATGAGAAACAAAAAGCTTTGGTGAAGGACGAACAGCCTTTAATCCAGCCTCAGAGGACGAACTACCCTCAGTTCACAGGGGGAGGGTTTAATCTTAAACCGCAAACCAAGATCTCCGCTTAAATATCCACTGTGCTCCATTCTCCATCTGCTGCTGATCCTTCTACATCAAACCAGGTTTTTTTTCCTGCTTATTATTGCAGAAAGTGTTCAGCACAGCCAGGAATAACTGTGGGGACAATATAATTTTCACGTAGCTTAATTTTATTTTGGCATTTCAAATGCTCCAGTTCAACCAAGATAATGAACTTTGTTGAAAAGTG
>XM_038773432.1
TCATCTTCACCTCAGCCAAGCTTGCTAACCCTGCAATTCATACAAGAAGCTTTCACATTATCACAGCAGGAGACATCAGTCGTGTGGTACAGGAAAGACAGGATGGTGCACATTTTGAGGTTCAGCACTTTATTTCCGTGTTGTGTCTTATCACGTTGATAAAAGACCTTCCGATCACAGACGACCAATTTCTCAGTGTTGAAAATGTGGACGCACGTTTAAAAGGAAAAGAGAATATTCGGACAAATAGCCAAAATGATGCAGCATTGGTGTGTGCAGAGAGATTGGAAAGATGTTCAAACCACTCTTGGAAGTATTAAATGCATTGTGGTCACAAAACTTCAAAAACCAACATGATTCCATGGGTGAGGTCACGCAAAACAGCAACAGGTTCCTCCCGTTTGAAGTTGGATAGCGTCACGGAGACAAAAGGTGTGAAAGGAAGGTCTGCCCTGCTCCCATGTGTACTGAGTGGCATCAATGAAAACTTAATCCAGATAATCAACATTAGCTGGTATACGTACCTGCCAAGGGAGACGGTGGCTTATACTGACGGTGTTCAACTTAACGTAACAGCGAAACAGTACCTGAGTCGTGTCAGGATGAATCCATTCTTCCAGGCCAACATGTCCTTACTGATCAGCGATTTGGCGAATAATGACACCGCTTACTATCGATGTGAGATTGTGTGGAGCTATAAAGGGATGGCAAAGAAGAGGAGTCTCCTGAAAGACATTTTTCTAGATGTCGAAGAAGTTCCAGTTTCCAAGCCGGTGGTGATGAAAGTGCCTGAGCAACTTGTAGTTCTGTTGGGCGATCCTTTCCATCTGAGATGTCAGTCTGCTCACGGATCCCTCCCTATAGAATACTACTGGTATAAGCACAAACCGACAGACATCCGAATTGTCAGGAAAATACAGGAAGGAGTGAATTATTCGATGGAGACCAGTAAAGTAAAGGATGCTGGCTTTTATCACTGTGCCGCACTCAACACAGTCAATGGGAAAAGGCTGAAGGAACGAAGCGATTTGGCTGAGGTGGTTGTAGCAGGTCGCCCTCCCAAGCCTGCCGTTATTGTGGAGCCTCCAGCAAACGCCATTGGCGATGGTCAACCTGTCCACTTATCCTGCAAAGTGCCAGGCACTCCGCAGGGTGTTCAGTATTGGTGGAAGAAGGACAATGTCCTCTTGCAATCCAGCAGTCAAGACGGAAGCCTTCAAAACCTTACTCTTCACAGCTTATCGGGGAACCAAAGTGTCACCTACGGGTGCGGCGTCACCAACAATGTGAGAGGACGTTCGTTTGAAACATGGAGTGACGAGGTTAAACTGACTTTGGCAGTAGGACATTCGAGTTTGGATATGCAGGCGCTAATCGGCAGTACGAGTGGAATTGGAATCAGCCTCTTCGTTCTGTTGTTGGCCGTGCTGCTGGTTCTATTCTTCAAAGTACACAGAAGCAAGAAGACAAACTCGAGAAGCAAAACCAGCAACTTGTCAAGAGACAATTCAAAGAACCAGCATAAAATACCGAGAAACAACGCAGACCAGAAAGGCCCAAAGTCTGACAATAAAAGTGCGCCGCTGTACGTTAAAAAAGCTGAGGACCTCAAAAAGGCAGCAGTGCTCCGAGAAAAGATGGAGACAGCCTCATGGAATCATCAATACAACGCACTCCGCATGAATGAAAGCCAGAAATACACCAGTAACCTTGCACAACGATATATTGTACCAAAGCCCAAACCGTGCGTCAAAGAAATAGATAATGCATCTTTGGATTCAACATATGCCGTTCCTGCCTCTCTCCGCTTAAATATACCCAGCACTCCAGTCGAAACAGACCCAGATGAAATCTATGATGTAAGTCCTCTCTCAGTCTGTGTTAAATATTCCGCACTACTGCCCCATTATAGTTTTTTATGTGTACTGATTGGTTGAACCCATGTCATAATTAGTTGGCTCATTAACATTACAATTCCTTATTTGTCATATTTCACCATTTATTAAGTTTGCCGGGAATATCCCAGGGGCAGGGGTCGAATTTCATTCCGATTAAATTGAGGTGAGGTGAGAACTAAGTACTTTAAGTCGGTTTGTTTCTGCTTGAACCAAAACAACTTGCAACTTAAAAAA
>XM_038773434.1
AAACAAACAATAACAATGTTTGAGAACGTGTGGCAGGTAAAAGGAGAAGAAAAAGACACAAATGGTGATGCACTGTGGGTGTGGTGCTATCCAACTGTCACAGAGGAACTCCGAGTACTGCTTTTAAGGAAATGCTGTCTTTCGGGTGAAAATGATGTCCTTCACACCTTTGTCTTTGGCCAGTTCAAAAGAACCTGGTATTATATCATAACCACACAAGTCCAGGATCCCACTACATTGTCAAAGGTGACCCATTTTTCTTTAGTTCTAACTGCCAGAGACTTTAACCCAGAGAAATATGCATCTTTCGGGAGAGTGTTATGTAGGAGCTACATGAAATATGGTAGCCCAGCCAGGATGATGGAAGGTTATATTTCTGTTCTAACCAATGGCATCTGTCAAAGTGAAGAGAATGGATCATTTCTTATGAAGGATTACGATTCAAGAAAGGCATATCTTGCTGGATCCATTAAAGATGTGGTAATTCAGTTTGGAATGGAAACCATTATCCTGTACACTGCACTGATGCTAAAGAAAAGGATTGTGGTCTACCATCCTCACATCGAAGCATTGCAGGAGTTTACCAGGACTTTGCCTACATTAATTTGGCACAGGCAGGACTGGTCAATACTTCATCCGTATGTGCATTTAAACCAAGATGAGATTGAGGCCTTGAAGACTTCCATCGGTTACGTAGCTGGTTTCACAGTTCTGAAGGTGACAGACCGCCCGGACATCTATGATGTGTTTGTGAACCTGGTAGAAAGTGAAATCATTGTTGCGCCACATGCTAAAGAAACAATGACAATGGGTAAACTACACAAGGACATTGGACAACTCATTGTCCAGTCAGCCAGTGACTCTGATAAATCAGATGGTCAAGTGATTAAGGACATTTCACAGAAAACAAGGGAAATTTTGGCCAACTTAGCCTCGCTGGCACCAGATGAAGGGGGGAAGCCCAAAATCACTCTGGCGATTCTGAAGGGGCGCCGCTTCCCACCAGCGACCGAGAATTTCTTGTATCACTTAGCAGCTGCGGAGCAAATGCTTCAGATCTGACCTTTGCTGTTCACAATGTGTTACCTTTACCATATTGGACCAACGTGAATTGTTGGGAGACAAACAATATCCTGCTTAAGAACTACTTTGCGTAAATGAAAAAAAAAGTTTGAATTTCGACCTGCACACATCATGTTGCTTCCTGGTTTCGCAGTAAAGCAACAAATTCCCAGTTGACCCATCAGTCCAATGAAAGTGTGCATTTACATTTGTATTTGTATTTGTTGGGCCACATGAAGTTCGTAATTAGGGAGACTACATGCAAGTTCAAATATTTGTAAAACATTTGTATTTTGGGCAGCACGGTAGCATAGTGGTTAGCACAATTGCTTCACAGCTCGAGGGTCCGAGGTTTGATTCCTGGCTTGGGTCACTGTCTGTGCGGAGTCTGCATGTTCTCGCTGTGTGCCCGTGGGTTTCCTCCGGGTGCTCCGGTTTCTTCCCACAGTCCAAAGATGTGCAGGTTAGGTGGATTGGCTATGCTAAATTGCCCCTTAGTGTCCAAAATTGCCCGTAGTGTTGGGTGGGGTTACTGGGTTATGGGGATAGGGTGGAGGCGTGCGCTTGGGAAGGGTGAACTTTCCAAGAGCTGGTGCAGACTCGATGGGCCGAATGGCCTCCTCCTGCACTGTAAATTCTATGACAAAAATCAAAATATCTCTTCCAATCAAAGTTTCACTAATTATTTTGGACATAGTAAAAGTTGATTTGTCTGAAATGATGTATGGAATTTAATGTTCCATCCCACCCAAGGATTACCCTGTGTCCAATGGAGGATTCCACCAGTGACAAGGACCACCCCCCCCCCCCCCCCTCCCCCCTCCGACCGGTCAAAATACTGCCCCTCTCTCAGCTCTGACTCATTGGGTCTGGTGGGACAGTTCCATTTACTGGAGTTCTGGGGCCTCCGTGACTGCTGTTCCTCCCAGGCCTCAATTTCCTGCTAGCGCTACTGGTAATGAGGAACTATCAGATTCTGATTAGCTGGTGATCTTGGAGACAGGGATCCATCCTGATGGCAGGCAGGGTAGTGTCTGATTGGGATTAAATCCCATTGGGGCTCTTTTGAATGGCCGGAATTTGGTGGAGAAGAGGGCGCTGGGCAGAGGCGGACTTACAATGAAACATATTGTGCCCATGCAGCAGCTCCATGCTGGCTGGTGATTTTTGGGGGCACCAATCATAGCCTGATAGCTCTGAATTTGCGGATAGGCTCAAGTGGAGCCTATCAGCAGGCATTGCAGAGCAACATCGGATTCTGATTTGTCGAGTCCCTCGAGAGCAGGAAAATACTGCCCAAGATCGTTGAGAGGTGATGGTGACTTGGAGGGAGAGACAGCAGTACAGTAATGAGGATCTCTCAAAAATAGCTTCTTGAAAAGCAGCCAGCTTTCTGATCCAGGGCCGAGTAGGCTGGTTAGCCAGGCATGCAGCCTGAGCCAAGAGTGAGGTCTTCGAGATTGCCTCTGGGGTGCGAGCCTGCAAAGGCCAAGCGAGGAGGCAGGCGCTGGCCAGCAGTCATTGTCTCCCAAGGGAGGGCTGAAGAGGGTGGTGGACAACCGAACACTTTAAAAAAAGCAGCAGCAATTTCTGACCCAAGGCCAGGGGTTTGAGTAGACCGGCTAGCAAGGCAGGTAGCCAGTGAGGCAGCACAATTTCAGAGGTCGCTGTCGAGCAGAGCTTGAGGTGAGATGCAAGGGCCAAGGATGTTGCAGTGGTTGTGGAAGGGGGCTGCGTGGCAAGTCAGCAGGGTTGAGGAGGGCTGGACAATGAGCTGAAGGCAAAGAGGCCAGATAGCCAGCTAGGCAGCCTGTGCCAGCAAGTGAGGCAAGCCAAGGTTGTCACCGTCGAGGGGAGCAGCAGTAGAGGTGAATTAACCCCAGGCCAGGGCTAAGGAGGGTGGGGCAATCGAGGGTGAGGCTACACCATAGGCAAGCAGCCTGAACCAGCAGTGAGTTGAGGTCGCCGAGGTGAGCAGGGGCAACTTGAACCCAGGGGGTGAGGCGGGCAAAAAAAAAAAGCATGCACTTTCAGAAAATCCATTCATTAAAATCAAGAAAGATCAGTCAATATGAAGTGACACTATCAATCTGGCAGCAAAATCACAGAAAATTGAAGGCGATGCAAGAATGTGAAGCTGGACAAAAAGACAGTTTGTCATTTTACTCGAGGAAGTTCGAAGTATGAAGCAGTGCACAAACTACACATTGGTCCCAATCTAGTATGAGTGAATTATCTGATGACTGACTTGCCACTTTCTGGAGATATCACGTTGCCTAAAAAAGTTGAACAAGAGCAAGAAGTGGACTCTGAAATAGGAATGGAAATACAAGATATTGCTGATTAATAATAATCTTTATTTTTCTCACAAGTAGGCTTACATTAACACTGCAATGAAGTTACTGTGAAATCTGCTGAAGTGAGAGAAGAAACCTACACATTGCCTGTTGGCCAAAATCTGGTCAACTTGGAAATGGTAGAATATTTCATACTAAATAAACCAGAAAACACAGGTAATAGGGAAAATTTGAGTAGAATTTGAAGTTCGAGGCCAAATACAGTTTAGCTGTCTTCACAAGTCCCATTGTCTGAGGGTGAAGAGAAATGAAATGAAATGAAAATCGCTTATTGTCACGAGTAGGCTTCAATGAAGTTACTGTGAAAAGCCCCTAGTCGCCACATTCCGGCACCTGTTCGGGGAGGCTGGTACGGGAATCGAACCGTGCTGCTGGCCTGCCTTGGTCTGCTTTCAAAGCCAGCGATTTAGTGCAGTGTGCTAAACAGCCCCTGGGATGATGGAAACTGGAAATTGGTTGATTTTTTTCCCCAGAAACCTCTCAGGCAGTCCACTACCATGTTTGTAAATTATTCCCTAACCCCAGTAAAGGAAAACCATCATTTGTCAATGGGTACTCCAACTGGGAGAAATGTTGGAAGAGATATTGCTGATCATGAAACTTCCAGACGTCATATTAAAGCCACGTTTGCGTTCGTTCAAAGATGTAAATTATCTGAAAGAATTGATTGTGTGTTATTGCCTCGGTTTCAAAAAGTGTTCTTATTGGAGGAAAGTACTGAGGTGTGTTGTTGCCACAGTCAAACTGCTGTCTTTTTGGGACTTTCTCTAAGAAGACATGATGATTCATCATTGTCAACCCGAAGAGGTAATTATTTAACCTGTCTTGAATATCTCAGTGAATTTGACGTTTCTCAAAGAGCATTTGAAAAGCTATCAATATTGTGGCTTAGGAAAGACCAACTTTGTAACGTACAGAACCTACGATGATCTCATCACGATAATGGCAGAGCGGCTCAGCAACCAATTCAACAATTAAGTAAAACATGCCAAATACTATTCCACAACAGTTGATTCAACACCAGATGTGAGTCATGTGGATCAATGAACAGTAATTTCAAGATGTGTGACCAGTGATGCTGAAGTTAATGACCAATTTATCTGTTTCGTCCAGCTACAACCCCACACTTTAGTGTCTGGAGACAATTGTTTTTGAAATAATTCCAAATTTAGTTTTGGACATCAAAAATTGTCACAGGCAGAGCTTCGATAATGTGCAGGTTTGGTTATGAGTTTACAGGGATAGGGTGAGGTGGTTGGGGGAGTGGATATGTGTGGAGTGCTCCTTCAAAGGGTCGGTGCAGACTCCATGGGCCGAGTGGTCTCCTTCTGCACTGTAAGAATTCTATGAATTCCTGTCACAGATGATTTGTGAGGACCATGAAGAATCCAGCATGAGTTTGCAGAGTCAAACAGAAAGAAACTTTATTTACAACAATATGTACAAAGTACCAGCAGTTAACTACTGGTTCCCTCTCTAGCCGGTACGACACAGGCCAGCTCTATTAATGCAGCTGCATTGCTAATGATTCCGAACCCCCCCCCCCCGTCCTCATTGTGGGGGACTCATAATCCCCCAGAACCTGGGGAACAAATTGTCCCCAGCCATTAGGATCCGGCCAGGTTATAACAAGATGCTTCTGGTGAATGTTCTTTTTTGTATTGAAAAGAATGAAAATTTTTTGAGAAGCACAATGAGTCAGGAACATTTGACAAGTTCAGCAATATTGATGATTGAAAGTGGGTCTTTACAAGACTTTACATACAATGGTGTAATTAATGAATTTGTGAAGAAAAGGTGTGGAAGAAAACTATCAAAATTGCCATGCCAACAAGGGATGTAGTAAAATAAAAATCTTAAAAACACATTCCCCCTTCCATATTTTCTTCTTTAAATTCTGTTTTTCAAAAGGGACCACCATTTGCTGCACTGATATTTAAAAAATTTTTTTTTAAGTGTACCCAATATTTTTTTCCAATTAAGGGGAAATTTAGTGTGGCCAATCCACCTACCCTGCTCATCTCTTGGGTTGTGGAGGTGAGACCCACGCAGACACGGGGAGAACATGCAAATGCCACACGGACAGTGACCCGGAGCCGGGATCGAACCAAGGTCCTTGGCGCCGTGAGGCAGCAGTGCTAACCATGCCGCCACTGCTGGACTGATATAATGGCTGTTGGTCGCATGCACATAGTTCTAACCACCACCAGCAACCCCCCCCCCCCCATCACTCTCAAGACTGGCCTTCAGAAAGTCTCTTTCCAGGACCAGAATTAAATCCTGCCAGACAAAGCCACACCACTGATATTGGACTTGAATGCAATGGACTAATGTGCCAATTAGCATTTTCTGGCACATTCTGTCATGCACTGTCCTGTGCTACAGCCATGTCATTGGCTGATTTTTCCATCCCATTGCTCATTGGCCAGTTCCAAATCTACTCATTTCAAATCACGCAGATCACAATACTGACCGTCTTTACCGTCATTCGGAGAACAAATACGCTTGGATTTCAATTCAGCAATTACAGGCATGTTTTTAGAAGTTGAAAAGCACAAAAGCTGTTCAGCAATGATCAATTTGTGTATTTTGTGGCTTGCTCCTTTGCATTCTGTGGAGTGAGAGTGGCGTGTTTTCTGCTTTGCTTTACCTGGATTGCTTTGATGCGTAGTGTTAAACAAAGAACAACAAGCTTTGTTTACAAACAAAACTATAAATTCATTTACACTACTTACTATGTTTCATTCACATTCCTAAAGTAGAAGGCTACCGTATTAAACTATGCTGTCTAACTGCAGAACTCTCAAGTACACAACTGCTCCCTCTCTCTCGCTCAACTGTCCTTCTGTATCTTCTTCTGACCCACAAGGCTAAGCGTCATCCCTTGTATACTCATAGGACTAGCTCCCTTTAGTGGCTGTCAGTATACACTTCATTAACCCTTGCATTGCCTTCATGTATAATACCATATCCCCCTTTCTTTCAATACCACACCCCTCTTTCTAAAGAAAAATTAGTACACTTTAAGACATTTTTTTTTCACTCTTATGTCATGCAATATTAATCATAAATGCATTATCCTTTTCCATTACTAATGACTATACATGTCCCACTATTCCCCCTTGTTTCTGTTTCTTGTCTGTAAGATAAATTGGAAATTGTTACAAACATATCAAAATCATTGTCAGATCATTACAAGCAATTGAGTACTAATTAATTTTTTCTTTAAACTGTTTACTTTTTACAGTCCCCAAATTTGAGTATGCACTCAAGTGTTCACCTGTGGTAATGTTACAGTACCAACTTGTCATCCGTCCAAGCCATCAAATGTTGAACCATGTTCGTTACCTGACGTGGTTTCTTTCTGTGCTTGTGATATTGCTTTTGTGTTTCCTTTGCTTTCAACACCTGTTTGGTATCCGGTTTTACAGCAAGAACCACTACTTTTAGACCATTGGAATGTAGTTGTTTCTTTCCAAACAATGTCCTGATTTTCCTGACATTGGTGTCATTATGCGTGAACATGGCATTGTCAACACACGCATCGGTTTGTCCTACCTTGAATGGTAGTCGCACAACTTCAGATGGTCAGCCCCACCTCAACCCATTTGTTTTCATTTCATTTTAACTGTCTTTTACCATTTCTTTCTTAATATACATTTAATTCCCCCCGCCCCCCCCCCCATCTTATCCACCTTTCCTGCACCTTTCTCCTCTTTGCTTTCCCCCTTCCCCTCCCCCCACACCTACAGTTCATCCTCTGATGTTAGTTTTCCTGCTGTTTGACCTTTCACATCTTTTGTCCTCTCTGGGGACTGCCATTAACACTCTTTCCCCTTGGTATCTGTGGCCATTAGCCCCCAGTTTCCCTGGGTTTCTGTGGCTGTGACTCATCTTTCATTCTCACTCCACAGTATAAATATTTCCCACTCTGTCTGTTAGCTTTGACAAAGAGTCATCGGACTCGAAACGTTAGCTCTTTTCTCTCCCTACAGATGCTGCCAGACTTGCTGAGATTTTGCAGCATTTTCCCTTTAGTTTCAGATTCCAGCATCCGCAGTAATTTGCTTTATTATATGGTAGTTGCACACACTGTGCTGCAGTCCCTTGCTTTGTTGCCATCTGGATTGCTTTCCAATTGGTATGGTTTTTCAAGTGTGACTGTAAGTTCAAACACTTTCTTGGCATTACATTGGACTGTGCTGTTCAGTTGTCCTTTGGTTTCACAGCCATACCGTTGTGTAGTCTTTCATTCTCTTTGGGTGCTCAAGATCCATTCCTTCTGGCTTGTTTGATTCATTTTCAACCTTTATACATGTGATGATCGGAATACCTTGCCGCTTTAAGAGGCTTGTGATGATCGGAATACATTGCCCCTTTAAGAGGCTTGGAACCCTGGGGGACTCCGCCTCTGGCTACGCCCCCTGGGAAACAGTACTTAAGATGAGACTCCATTTTGCGAGCACACTTCTCATGGAGGCTGTCATTGTTCACTGCTTATTAAATTGAGGCACTCTCAATTAC
>XM_038773438.1
GCAGAAAATGGCATCCAAAGCAAGAGTTATTTTGCATGTCTTTCTCATAACCTTTGCTTACGCTGAGGGTTACGGACATGGCTCATGCAGATACAACTGTGGAGGATATTCTTCAGACTGTTCCTGTGATTACAACTGTTGGAACTATGGCACTTGTTGCTCTGACTTCTGTGATCACTGTGCCTACATGAGTTATGGAAGTTGCAGTTATTATTCAACAACAGAGATTCCTGAACCTACATCAATAGAGCCTCAGTCAGAAGTATCAAGAGGACAAGGTTCGTGCAGATACAACTGTGGAAGATATTCTTCAGATTGTTCCTGTGATTACAACTGTCAATATTATGGCAGCTGTTGTTCTGATTTCTGTGATCACTGTCCATACATTAATTACGGATACTGCAGTGTTTATTCAACAACAGCGAGTCTTGAACACACAGAGTCTCAGTCAGAAGTATCAAGAGGACAAGGTTCATGCAGATACAACTGTGGAGGATATTCTTCAGATTGTTCCTGTGATTACAACTGTCGATATTCTGGGAACTGTTGTTCTGATTTCTGTGATCACTGTTCACACATTAATTACGGATACTGCAGTGTTTATTCAACAACAGTGTCTCAGTCAGAAGTATCAAGAGGACAAGGTTCATGCAGATACAACTGTGGAGGATATTCTTCAGATTGTTCCTGTAATTACAACTGTCGATATTCTGGGAACTGTTGTTCTGATTTCTGTGATCACTGTCCATACATTAATTATGGATACTGCAGTGTTTATTCAACAACAGTGTCTCAGTCAGAAGTATCAAGAGGACAAGGTTCATGCAGATACAACTGTGGAGGATATTCTTCAGATTGTTCCTGTAATTACAACTGTCGATATTCTGGGAACTGTTGTTCTGATTTCTGTGATCACTGTCCATACATTAATTATGGATACTGCAGTGTTTATTCAACAACAGCGGGACCTACAGAGCCTCAGTCAGAAGTATCAAGAGGACAAGGTTCGTGCAGATACAACTGTGGAAGATATTCTTCAGATTGTTCCTGTGATTACAACTGTCAATATTATGGCAGCTGTTGTTCTGATTTCTGTGATCATTGTCCATACATTAATTATGGATACTGCGGTGTTTATTCAACAACAGCAAAAGCACCAGATGGATCCTGTGGAGGATATCTTGACGATGTCTATGGGTCTGTTCACAGTCCCAATTATCCATTCTCCTATCCAAATTATGCACAATGCATTTGGTATATAAGAGGGGGTATAAACCAAAGAATAAAGCTGGTGTTCACTTACGTTGAGCTGGAGTTGACATCTACCTGCTCGTATGATTATATTGCTGTTTACGATGGGCCCTCAACCAATTCGCGTTTGCTTTCTAAATTCTGTCAAGGATCAGATCAGATATTTAGCTCCTCATCGAACAGTATGACCATTTATTTTAGATCTGATTCCAGTGTTACCAAACGGGGGTTTACTGCAGCCTACTACATTCTGCCAAATGATGACGATATTTTAACCTGTTCAACAGATTATATGGAAGCAAAAATTAATAGGTCCTACCTCAACCTTCTGGGTTTTAATGAACACAATCTTTATTTGAATGATCGAGACTGCAGGCCATCAATAACATCTAATGAAGTAGTGTTCAAAATACCACTTAATAGGTGTGGTACAGAACGACAGGAAAACAACGGCAGCATCATATATTCAAACACCATCCGAACTTCACCTTCCGACTCAGTTATAACTCGGGAAACAAACTTACAATTCAACATTGGCTGTGAGATGCAACAGGATACAATGGTTAAAATAATGTATGTGACAAATGAAAGCTTGACAGGTGACATAGTGGACAATGTAACGGAATCTGGCCGCTATAATGTCAGCATGACATTCTATGACTCGTCATCGTTTATCTGGCCGGTGCTGGATTCACCTTATTATGTCGATCTGAGGCAGAACCTCTTCCTGCAAGTGAACCTACACAGCTCAGACCCGTATCTCGTGGTGTTTGTGGACACCTGCACAGCATCACCGTACAGCTATGACTGGATATCAAGGACTTATGATCTAATAAAGAATGGGTGTGCTCGGGATGGGACATATGAGACGTATCCTTCACCAGCTAATGGTGTTGCACGATTCAAATTCAACGCTTTTAAATTCATCAACCTTTATCCTTCAGTCTACCTGCAGTGTAAACTTGTGGTCTGTGAAGCTTATGATTATTCTTCTCGCTGTTACCGTGGGTGCTTATCTCGAAAGAAAAGGGCCACGAGTTCTTCGAGAGGAAGCACTGATGTTCTCATCGGACCCATCGAACTGAAGAAAGCTATCAAGGTGGAGGGCTTCGAATAAAAAAAGTGGGCGGAGCTGATGAGCCAACTATCCAATCCAGTTTTCCATTTCTTCTTTCTCTGTTGGTTCTGGTTATGCTTGGTTAAGTTTTGGTTGCCATGATGTTAAAACTACACAGCAGTCAACAAAGGGACTCTGCTCGTGAGCAGCTTGGAGCCAAATTTTCCAAGTGCAGCTGCTCTGTTCTGCTCTGACGTGATTCTGTCAACCAATAATCAAGATGATTAAATTGAACACTGCTTACCATTCCACATCGAACTTACTGCACGGACAAAATTCAAGAGCTGATCAAAATTAATTGAAGATTATCTGAAGCAACGAACTTAGCTGCTGGGATCAAGTTAAAATAAATGAGAATGTGTTATCTGTTGTCCCTCAATAATCGCTAATTGAAATACAGCAATGTTTGAATGCATTTGTTCAATTGTTTCTGCTTTCATTAAATCTGTTGCAAAAAATACTTGTTACCTGCAATTAATAGTGATGCAAGAAAATCTTTTCTTCTGCACATCATTGTTGTACTTTATTATGTTCTTGCA
>XM_038773445.1
AGCGTGCACACTGCTGGTCTTTTGATTGCTTCCCATATGTTAAGGTTGCTGACTGTGCTGAGCTCCAGCTTTCACAGAGCATGTGCAAGGCTGACTGCTGCTGAATGTGACAGCCGCACAGACCGAGGCTTCAGCCAGCTCAAGAGGCCGCGAGTGAGTCTCCACAACAAGAGGCTCTGAAACAGAATCGCGACTGGAAGCCAATTTGAAAGATGGCTGCCATGGAATATTTACCTGAGCAGGTGTTGCTCAAAATCCTGTCTTACGTCCCTCAAAAAGAGTTGGTTTTGATCTGTAGACTGGTCTGCCAACAGTGGAAAGAGCTTGTGGATGGACTAAACCTGCAATTTCCGGATGAAGGTTTGCCAAAACAAAATCAAGAAGGAAAGGCAGAAGACTGGGACGCATTTTATTTTTGTACATCTGTAAAAAATAATCTAATCAAGAACCCATGTGGAGAAGAGGAATTCTCCTTCTGGGAACTCACAAATAACGATGGCGATGGGTGGAAGATAGAAGATCTTCCAGGAGACAATGGGAAGCCCTTTCCGAATGAACACATCCAAAAATATTTTGTTACATCTTTCGATTGGTGCCAAAAATCTCAGCTAATTAACCTGGTCTCGGAAGGATTCGAGGCAGAGACACTGGACAATGCCCAACCTCCTATCACAGTGAGGGACTGGTATGCAGGGAGGCACGACTCTGGTTTTGACTATGAGCTACATGTCGAGCTTCTGTCCGAAGACATGAGCATGATCCAGGAGTATCGTTCTGACAAAATTCATGAGCCACAGTGGGGTGACGCAGAGTGGAAGGAGATATCAAACATTTTCACCAACTATGGGCCTGGTGTCCGAAATGTCAAGTTTACACATGGAGGAAAGGATTCACAGTGTTGGGCAGGATGGTACGGAGCCCGGATCACCAACAGTGCCGTCACCGTCGAGCAATAACGTTGCCCCTAAACGGATCTTCCCTTGCTTCTTGCGCTATTTTTATTTAGCGTAGTAAGAAGTCTTACAGCGCCAGGTTAAAGTCCAACGGGTTTGTTTCGAATCAATAGCTTTCGGAGCACTGCTCCTTCCTCGGGTGAATCCCGATTTAGCGTGGCATGATCCGCATTTCCCCAGCAGGTCACTGTACAAACAGCTTGACTCATCGGACAGAGGTGTTCTGTCAATACTGTTTACACCAAAGAAAATAAATAACCAACCTAGCAGGAGTAACCGCAGGGCAGAGGAGTTAAGTTCGGGAATACCAAAGAAAATCCTATCTCCCCTCCTTCCTCCCACCTTCAATTCTTCTTTTGGCCTCTGGCAAATTAATTCCTGTTGTGCTGTATTAAGTGCCAACTGGCAAAATAGCTGAGGCAGGTACTGTGGTTTATTTTATTCCACCTGATCGCAGCCCCTGTGGACGCATGCACTACACAACACTGCCTTGCCTTAGTCTGTTCAGTTGCAAGTAAAAGTTCCAACCCAGCTGACGAATCCACACAACCACTCACCGATAACCCTGTGACTGGAATTCCAATGAGTGAACAATTTTTATTTTTCTCCTGAGCCCTCACTTATACCTGTGCTGTGTTATGTGTTCATTGGATTTGACGCACTGTTATTGGCCATACATGTTCTGATTTCGTCAGTGATCTTGTTAGCTATAATTGGCAAATAATTATGATGTGCAGAATGGCTTAATCACCAAAGGTACTTTTCCGAGTCCCTTAGTTCTTCACAAAATTTGCATTCTCCAAAAAAACACATCCCTTCCAATCTCCGAACCTCTCCAAACCATCATCCTTGAAAAACTGCATGTTTTCGTCTCATTTGAAGAGCTACAGGAAACACAAATGGCTGGAGAAAAATGGCAAAAGGCTTGTTTCGATGTAGCGTTCTGCAAAATCCTTTTTTACGTGAAGCAAGGGCTTCCAGCGTCTGGAAGAGCTAATTGCAAGCTTTCGCAATGAAAAGCAATGCATTTTGGGGTGAAGAGGTATCGTCATGAAACCAACTGGCCTGATTGGGCCCACAGATAAATATTATTCACAGTAAATAGGAGCTGCTACATTGAAATTTAAGATCATGTATGTCATGTGAATAAAATCAATATTTAATTGATTGTACGGTGATCTGTCCCAGTCAAATTCAGACGAATCCTGGTGAAACCTTCAGCCGTGAGTTGAGCACCTGAGGCTAAATATACAAAGGCTGTAAGTAATAAACTACGTCAATCGCAATCACATAAA
>XM_038773447.1
GCGCATGCGCTGTGCATTAAGATGAGCTGTGCCAGTAATGGTGGCCCGTCGATTGCGGGGATCCGTGTAGCCGGCGAGTGAGGTAACGCGAAGCTGCTCTTCATCATGCCGGGCATGGAGACCTCGTCGATTTGAAGCCGTCGGTTGTCCAGTGTATTTTCAGAGCTGGATTAATCGGGGCACGATCTTTTTCCCCTTCCCTCCCCCTCCCACCCCCTTTGCCCGGGCCTTGTCCTCATCCCCACCTCCCGGTTCGGCTGCCTTCTTGCCAAGCCGGGTTTGTTTCTCCCTTCCCCTATTCCCACCTTCCCCGTTTCAGATCAGCAGTATGTCTGAGGACGGCGTGGACAGAGTGATTAAGGAATCCTCCATATTAGATGAGTATGCGATTAATTGGACTCAGAAGCTGGGAGCTGGGATCAGTGGGCCTGTACGAGTATGCATGAAAAAATCAACGGGAGAACGATTTGCACTGAAGATTCTCCTTGATCGCCCAAAAGCAAGAAATGAGGTTCGACACCACCTGATGTGTGTGGGCCACAGTAACATTGTTCAGATTATTGAGGTTTACGCGAACAGCGTTCAGTTCCCCCATGAATCCAGTCCCAAGGCCTCGGCTGCTAATTGTGATGGAGATGATGGAAGGTGGGGAGCTGTTTCACAGAATCAGCCAACACAAGCACTTTACAGAGAAAATGGCAAGCCAGGTTACTAAACAGATTGCTCTGGCTATACAGCACTGTCACTCCCTGAACAGTGCCCACAGAGACCTCAAACCTGAAAACCTCCTCTTCAAGGACAACTCTTTGGATGCACCAGTTAAACTGTGTGACTTTGGATTTGCCAAAATCGACCACGGTGATCTGATGACTCCACAGTTCACTCCATATTATGTAGCACCTCAGGTACTGGAAGCCCAGAGGAGACACCAGAAAGAGAAATCTGGAATCATACCTACCTCACCCACTCCCTACACATACAACAAGAGCTGTGACCTGTGGTCGCTGGGTGTAATAATTTACGTGATGCTATGTGGATATCCACCGTTTTATTCCAAACACCACAGCCGGACTATCCCGAAGGACATGCGGAAAAAGATCATGACAGGAAGTTTTGAATTCCCAGAGGAAGAGTGGAGTCAGATTTCCGAGATGGCAAAGGACATTGTGAGAAAATTGCTGAAGGTGAAGCCGGAGGAACGACTCAATATTGAAGGGGTGCTGGATCATCCCTGGCTGAACTCCACCGAGGCTTTAGATAACATCCTCCCATCTTCCCAAATGATGATGGATAAGGCAATGGTTGCTGGGATCCAGCAGGCCCATGCAGAGCAACTGGCCAGTATGAGAATTCAGGATCTGAAAGTGAGCCTTAAACCTCTAAACTCTGTTAATAACCCAATTCTTCGCAAGAGGAAACTACTTGGCACGAGGCCCAAGGACGGTGTCTATATTCATGATCCAGAGAGTGAGGCAGAGGATGCCAATGTGGCTCTAGAGAAACTGCGGGATGTCATTGCGCAGTGTATTTTACCACAAGCTGGAGAGAATGAAGATGAGAAGTTGAATGAAGTGATGCAGGAGGCTTGGAAGTATAATAAAGACTGTAAATTTCTTCGGGACATGCTGCAGAGCCTCAGCTGGAATGGGGATATGGGCATTACTGGCGAGACCAGCATTTGTTGCCCATTGAGAGGGCAGTTAAGAGTTAACCACATTATTGTGGGTCTGGAGTCACATGTAGTCCGGAGCAGGGCGACGGTTTAATGATAAAGTTGATCGTCTGAAACTTGCAGAAATGGTCAAACAGGTCATCGAAGAACAAACAAACTCACAGGATTCCTAACATTAGTGCCTGCTGTTTTTACACTGTACCAGGAGTATTCTTTGATAAATGTAAAAAAAAAAGTTTTTATTTAAATAAAAGATAAAAAAAAAC
>XM_038773448.1
CCTGTAATTAAATATTCAGCATGGTACAGCCCAGAGGGATTTGCAAAGGAGCAGACGCCAGGGTAAAATGGTCACGCGTAAGAAAGTGAAAGATGGGAAGGAAAGCAGGGAATGAATGATTCCAGATCTGAGACCCACAACACTGAGACAATGGTGTTGGACCGTGCTCTGCTCGCTGCCAAGAACGGCGACCTGCAGACGCTGCAGGAGTTACACAAACAGCGTTTGATCCACCACAAAGTGACCGACCATCTCGGAGCTTCTCCCGTCCACCACGCCGCTCGCTCCGGGAAACTCAACGCTCTGAAATTCCTGGTGGAAGAAGCGAAACTTCCCGGGAACAGGAAAGCCAAGAATGGGGCAACTCCGGCGCACGATGCGGCGGCCACCGGCAACCTGGTCTGTTTACAGTGGCTGCTCAGCTCAGCGGACTGCCAGTTACAGGATAAAGACAGTTCCGGGGCTACAGTTCTACACCTCGCTGCATGGTTTGGGCACCAGGATATCACGGAGTGGCTATTGAAAGGTGGAGGCAGTGATCCAACAGCAGTGACAGACAGTGGAGCACTTCCTGTGCACTATGCTGCGGCCAAGGGCGACCTCCCGTCACTGCGGCTGCTGCTCAAACACCGTCCAAATGTTGTAAATACAAAAATGAAAAATGGTGCCACTCCCCTATATTTGGCTAGCCAGGAGGGCCACCTGGAGGCTGTGCAATACCTTGTGAAAGAATGCGGAGCAGATCCACATATACGAGCCAACGATGGGATGACTGCACTCCATTCAGCTGCACAGATGGGACACAATACTGTCATTGTCTGGCTGGTAAGCTTTTCAGACATCAGTCTGTTAGACCAGGATGATGAAGGGGCCACAGCGATACACTTTGCTGCCAGTCGAGGCCATGCCAAGGTTCTCAGCTGGCTATTGCTACACGGAGGTGAGATCGTTACGGACAACTGGGGTGGTACCCCGCTACACGATGCTGCAGAGAATGGGGAATTAGAGTGCTGTCAAATCCTCGTGGTCAATGGTGTGGACCTGGCTGCTCGTGACCATGACGGCTGTACATCTGCTGACCTAGCTGAGTACAATGGACACAGCCAATGTGCCAAGTACCTCAAGACAGTTGAGAACATGAGTGTGGAGCACCGGGTCTTGTCCCGAGACCCGTCCGTAGATCTGGAATACAAGCAGATCGACTCGGGAATGTCGTCCCCCAACACCACCATCTCGTCGCAGCAGCACGCCGGGCTTGACATGGGCTCACCATCCAGCACCCTGTCCAACTACGATTCCTGCCACTCGAGCCAGTCGAGCACGAGAGAGAAGAGGAGCAGTCGTCAGGGGCTGAGCCAGGGTCAAGTTCAGAGAAAAGGGTCATCAGACATGGACACGTACATGGACATGTTGAATCCAGCGCTGAGCCAGCAGAAGAACAAGGCAGCTGGAGGCAAGGCTCTTCCGCCGCCTCCCACCTTTCCTGCACCACCTCCGCCAGTGACCTCCGACCCGCCGCCGCCACCCCCAACCTACCCAGCGCCAATTCCTCCAGAGGAAAACCCTCCTTCAGAAGTAAACGTGCAGGCGAAGAGTAATCTTCGCCATGTCGACAGCGAAGCGCCAAAAAGACACGAGTTAAATCCCAATGAAATAAATCCAAATAGATTGCGGAGGGTCGAATCGAATCGGAAGTCAAGGAGTTTCAACAAAGAACCCAGCACAGCAGACTACTACAAGAGCCTAGGAGACGACACGGTGGAAGACAATCGGATGGCACCCAATGAGGAGGGTTCTCTTGGACCTCAAGAGGTGCAGAGGGATGGAAGCGTTCCAGAAACCCACACACCCCATGAAATCCCTGCTCCCCCACCCCCTCCCCCACTCCCTGAAAGTGGATCAGTCCCTCCTCCTCCTCCTCCTCCACCCCTTCCATTGCCAACAGAGACCCCACAGCCCAGCAACCAACAGAGCAGACCCTCATCATCTGGGGGAAGAGGCAAAGGGCTGACGCTAATTAAGGGTAATAGATCTTTCAACATGATGTCTCCGACTGGTGATAACTCTGAGTTACTAGCTGAGATCAAAGCTGGGAGGAATCTGAAGCCAGCTGTGCAGAGTAAAGGATGTACAGTGGTCTATGCAAGCTCTGGGGCAAAAATTGAACACCCCAGCACAAAGCATCAGGGGGGCAGTCTGAATGATCCAGTTCTCAATGGCATTGCAATGGCGCCAACAGCAATGTTGGATGCCGAGTCTCTCATCCCGACTCACGACGAGCAGGGAACCCCAATCCCAGAGTGGAAGAGGCAGGTGATGGCACGGAAGCTGCAGGTGAAGATCGAGGAGGAGGAAGAACAGAAGCGCAGAGAAGAGAAAGAAGTGGCTCGTTTCGCTAATATGCCTGCATGGAAGAGGGACATAGTGAAAAAGAAACGGGACGATGAAAGGGAGCAGAAGAGGAAAGAGGAGGAGAAGGTGAAGAAGGATGAAGAGGATAAACTTAAGGAGCAGTCGGAGATCCTGCGGACTCTTGGTTACGACGAATCGAAACTGGCACCATGGCAACGGCAAATCATCCTGAAGAAAGGAGACGGGGCAAAGCAGGAATAAAACGGGCCCTCGGAGCATTCTTCCATTCTGCTGTAGCGTAGATTGTGCTGTTCAGTAGGAGCCAGATCCGAAGGGTTAATTCACCGCTAAACATGCCGGGCCAGCGCCGCAGGGCCCATTGCTAGTTAGAAGCTCTTTCTTCAGATCATATCACCCATGTAATTCACAGGCCAACATCCCCAGTTTGAGGAGGTTCTTTCGTACGTTTACCTGCTCCCACCTCTGTCACACATGTCCTGTTATCCCCTACTTATTCCTCAGCATTCCCTGGCTAATTGCTTGGGCACAATGATTTGTGTGGAAAAAATGATCCAGACCTCTCTACTATTGTGGCGATAATAGTCTGTAGATCTGCTACACGTAAAACAAACCCCACTTCTGATTTAATGTTTTCCAGGTGTAATATCAATCCCTTTCTCCATCAGTAAAATTTGGCAGTGCAATTCTGAACCATGGGGCGTGCTAGCTGAACACACACAACTGGCCAACAGTACAGTGCTGCGCATTGAGAATATTGGCTAATTGGTCCAGTTTGCATTTGCTAATGGGTGGGGGAAAGTGATGGTTTATTTGAGCATGCGCTGACTCAGTTGACGAGTGCACTACCCAACTGGAGAAGCAAGACAGTCCGCGCTGTGTTGGTTGATCTCAGCTGGGTCTGCCATAGGTCACGCTGCTGGGGTCAGACCCAACACCTCAGGCACGCTGATGGGAAAAATCAACCCGGCTCGGTTAACAACTTGTGAAGCCTCTTGAGCGTGCTTCCGAGCAGGATCAGTTGCAAAACCTGGCATGGTCTGTCATTTACCCCACCGATGCTCGCCACCAAGGGCCACACGTGAGAGCGGCACGTTGACATGGGTGGACCCGGGTGGCCAGTAAGGATGGGCTCTGTCACTGCTGCTGGCATCTCAACCGAGCTGGGAAAAGTGTGTGTGGCTCCCTACATGTCTCCCAGTGGGGTTTGAAAGGCAAAGGGATGCGGCCAGGCTCTTTTTAAAAAATTATTATTCTTTCATTGCGTCGTCAGCTGAGCCAACATTTATTGCCCAGGGCATTGAAGAGTCAACCACATTGCTTTGGGTCTGGGGGACAGATTTCCTTCTCTACAGGGCATTAATGAACCAGATGGATTTTTACAGCAATCGAGAATGCTTTCATCGTCAGACTTTTAATTCCAGACTTTTTTTTCAAATATTAAATTCAAATGTCGCCATCCAACACGGTGGGATTCGAACCTGGGTCCCCAGAGTATGACTCTGGGTCTTTGGATAACCAGTTCAGCAACAACACCGCTACACCACTGCCTCCCCCAGATTGGCCAGAAGATTGCGAGGGCACCAACCGGGGAAAGAAATATCACTGGCCAGGCAATATTTGAATGTATAATATGCTTTGTGCCCCAGTTCAGCGGGTATGGGTACCTGAAACAAGTTAATTACATTGAGAATGCATGAATACCTTACTGCATAGCACTACTCACTCTGTTAGAGACCTAATATGATGGAATGGTTTACCTCTGATCAGTGTGACATGACAGACAAACACAATTGTAGAAACTCCTGTCGAAACCCTGGAATATTGCAAACCTATCGATCTTGTATATAATCAAGGAACGACCACTCAATTTACCTGTTCTCCAGACCTTATTGTGAACAGAGGGGATGTATCTCTTGTAAAGAAATGTGTGTGATGTTACTTAGAACACAGTTCATGGAATGTTATATATTTTCTTGGATGCCATAACAATGTAATGGAAAGAAGTGGTGCAGAAGACATTGCCATCAGCCTATTTTCCACATCTGTAGATCTTTGTGCACCAATTTATTTGCATCCCTATGCAGTTAGTTTCTCAGCACCATGTCTTCATTTCCCAAAGGGTCTTGACCATTTAAAATAAACCACTTAAGAAACTCCCTGATAACCATTTTGTTTTTGCACCACTTTCAGTGAGAACCACCAGAGGGTGAAGGGAACGAAGGGCTTTACTGAGGCAGCGTTAAATGCTCAATGCACTGCGATCACTAAACATCACTAATCCTAAAGACCGGGATGTGGAGCATTGCTGTTTGTGGAGTCTTGCTGTGTGCCAATTGATTGTGCCGTTTCCCCACATTTCAAAAGTGAGCCATTCCCAAATGATTTCATTGACTGTAAAGCACTTTGGCAATATCATGAAAGACACTGCACAATGCAAAGTCTTTCTTTATTCAATACTCATTGATTCATCAGTAGGTATTTTGGTATAGTCTCGATGGGCCAAATGGCCTTCTGTGCTGCACTGGTCTCTGAGTGGGAGGGGAAGAGATAGGATAAGGGTAAGAAAGGGGATAGAAGAGGGCATCTTAGCCAATTAGACCCCATCCTCTCCCCAGCCATGCACACACTTGCCATTCGGGGCAATATCGGGAATGGGAAACCCATTTGTCCCCAGCCCAGGAGGCATTGGGGTCAATTATGATGTCTATGTTATCATTCTCAGTTGAGGGGGCAGCACAGTGGCGCAGTGGTTAGCATTGCTGCTTCACGGCACTGAGGTCCCAGGTTTGATCCCGGCTCTGGGTCACTGTCCATGTGGAGTTTGCACATTCTCCCTGTGTTTGCGTGGGTTTCACCCCCACAACCCAAAGATATGCAGGCTAGGTGGATTGGCCACGCTAAATTGCCCCTTAATTGGAAAAAAAATGAATTGGGTACTCTAAATTTATTTTTAAAAATCATTCTTAGTTGAGGCTTCCGTGGATACCCCACCCCAGCATGAGTTAGAACCTTGAAGAGGGAAAATTGGAGAAATGCACACATAGGGGCTGGTTTAGCACAGTGGGCTAAACAGCTGGCTTGTAATGCAGAACAATGCCAGCAGCGTGGGTTCAATTCCTGTACCGGCCTCCCCAAACAGGCGCCGGAATGTGGCGATTGGGGGCTTTTCACAGCAACTTCATTGAAGCCTACGTGTGACAATGCGGTATTATTATTATCTGTCTTTCTGTGCTATAGTACGGAAGAACATTTTTTTAAAAATTGGACTATTCGGCTGAACTCAGTAGATTTGAGAGGCATATTTATCATACTTAAATGTAGTCCACGTATTCCCTCTTTTGCACATCCTCAATTTCCTTCGTTAGTAGCTATTCTTAGGCTCTAAGCTCTGGAATTCCTTCCTTAAAGTTCTCCATCTCTCTAACTCACTGCCCCTCCAGCTTGCTCCTTTACACTGACATTAAGCGGCTCTGCGTCACACAGGGCGAACACTCCACCGTGGTGGGTACCCTGGCGGCAGGCCGGATGAGCCATGCACTATAAAATGTTAAACAGT
>XM_038773453.1
CTCTCCCCTATAAGCCCAACTTGTCGACTTGCCTGAATACAACTACGGAATACTTCAATACCAGAATACAGATGTGCTGCAGCAGATGTTCAGCAGGTATGCGGGCATTGCAGGCATGTACAGCGGTGGCAGACACAGTGTGTGGATCCTGTGGGCCTAACCAATACACTGAACACTGGAACACGCTGAAGAAATGTATGGCATGTGTAGCCCACTGCGACAAAGACCAGGAAATGGTTCAGGACTGCACCTCATCCTCCAAGAGGATTTGCCAATGTCGTGAGGGCATGCACTGTATCGATTTTACAAAGGATACTTGTAACCGGTGCCGGAGAAACACTGAATGCCAGACGGGTCTGGGTGTCATTAAACAAGGAACTAAACAAAGTGATGTAAAATGTGCACCGTGTCCTGCCGGAACGTTCTCCAATAATGTCTCTTCCACTGAGCCCTGCCGCCCACACACTGATTGCGCAATGCTGAGGAGGAAGACTTCACAAAATGGGACCAGCACCACAAATGCAATTTGCAGCAATAAATTATTACCACCGCCCGCTGTGACGAGAGATGCATCGTTGACACCTAGACCCAGCTCTTCTGCTCTAACACAGGTCACACATATGACTGAGGCAGAACGTGAAAGTGCCATCACTCCCATCAATGAAATATCAGTTAGTCCGACACCCACCTTGAAACCGATCAGTGAAGGCTTTCCAACTGTCCATTGGGTAATATTGATCTGTGTTTTTCTTTTCGCCATTTTGATCGCTGTGCCAATTGTGATTATGGTTTGTCGCAAAACAAGAGGGAGGAAGTCTGACCGCTGGGATCAGAATGCCAATGTGCCAAAGGGGTTGAATGACCCGGTGGACAGGGTTTGTTTAATTGCTGTACCTGAAAATGCGCTGGAGGCTGAGCGCCCCCAGGACGGGATGCGTGTGCAAGATGGTGATGTAACAGGATCAGCGTCCAGGTCGGAGCGCCTCTGCTCACTATCCCGATCCAGCAGCAGTGGCTCAGGAGGTGTCAGAAAGAAGCCAGGCATCGGGTCCAACGCTAAGGAGGAGGAACAGGCACAGACCCACCTCGCGCTCTCACATTTGAACAATTACTCACGGATAGATTCCCAGGAAGACCAGGGATACATCAGCAGGGAATCCCGGCCCAGCTCAGCAGGAGCCCCGTCACCTGTGATGGAATTCAGTGGAAACCCGACTGTGAGTGTTACGATAAATACCGGCAAGTGTTACGTCAACTGCTGCCATCGTCAGGGAGGTGGGGCGGCTGGACCGGTCTCTGCCGAGGAGGATTTTCCTGCTGCCGAGGAGGATTTTCCTGCTCCGGAGGAGGAGGAAGGAACTGAAGTGGATGAAGGGTTTCCGATCCAAGAGGAACAGAAGGCCTGCGAGCCGGAGGAATGGAAAGAAGCTGGTGTTCCAGTGGAGGCTGAGAGTGAATGTTGCTGGCGACAGTATAACTCAGTGCAACATTGCGAGGATGGGGAGAGGTTGCAGCTCCCAGTCCAGGACACTTCTGGGAACACTTACTGATTCGGCAGTGGAGGCCATAAGGAAGTGTCCTTGTGTCAAAGGCAGCTTTGTGTCCCTCAGGGTCTGTGACTTGATCACCAGTTATTGATTCCCCATTTAAAACTTTTGAAGCTGAACCAGAGACAAGATTGTGACATGGGGTTGCAGAACTCTCAAACTGTCCTGTGGAACGAGTTGAAAGTTCACCCGCTCACTGTGACTGTGGACCCAGTGACTGAGAACCAAGAATCAGGAGGAGCCCCCAGAGCTACAGGCCAAGCTTTCTCTATTGCAGGGCTGGTCTGACTCGTCTGATCCTGGGTTGACCTTCGGGTGACCCTGAGGAAAAAATGGCAGCTTTAATGATTCTGATAAGACGATCCAAAGATTGTTAATGAAGCTGGCCGAAGCCGACAGGTGTCCCAGTTAGAAATTGTCCACACAGAGAGGACAATACTCGGTCCAGCCTGTCCAACAATTGTCATGTCCTGTGTGACTCCAACTCACCCAAAAACACCAATTTGGGGAAAACATTCTGGGAAATTCCTCTCTGATTTGCAACCTAGGTGATCAAATCTAGTCCAGAAAATAACCCTCGCTCTGAAATCTGTGAAGTACCTCCCTCCTTAACGAGGTAGCATCCATTCCAGCTAAAAGCAAACCCAACTCTTGCTCATAGGGACTCACCCGGTACCCTGTTCAAGAGATCTACTGATCCCTGTAAAATAATCATTTCCTGACATCTAGCCTAGGTCTGGGTGTGTACAAATTTTGTATCCCTGTCTCCTTCCGAATTATTTATTGGCAAAACCTCAATTTGAACACACATCTTTCTGTTTACCATCTTATAATGCCACAAAGCTCACTGATGTTATTTGCAAGCGTATCCTAACTTGGGACACCGGTTCATAGAATCCCTACAGTGCAGAAGGAGACCATTCGGCCTATTGAGTCTGCGCTGACCCTCCAGAAGAGCGCCCTATCTAGGCACACTCCCCATAACCACGTCTAACCTCCACATCTTTGCACACGGAGGGGAAACTTAGCATGGCCAATCCACCTCACCTGCAGATCTTTGGGGTGTGGGAGGAAACCGGAGCACCCGGAGGAAACCCACGCACACACGGGGCGAACAAACTCCACACACACAGTCGCCCATGACTGGAATTGAACCCACGTCTCTGGCGCTGTCAGGCAGCAGTGCTAACCACTGTGCCTTTTATACTCTGGATTAAGGGTCTGCAATGACGTTTTCTCTCCCGGCCACATGAACATTTTTAAGGTTACACAATTTCAACATCAAACTTCGTCAGAATACCTGAATGATCCGATCTTGAAATTTCTCCATAAATTTTGAAATGGTTATAGTTCATATTTGTGATTGTCTTTGCTGGGTTGATGACGATATGAATCTTAAAATGCTGTAACGCCAGCACCAGACTTAAAGTCTCTTTTGTGGTGGCGTGCCAGGTAGAAAGGTTTGGACCTTAGCCAATGCCCTTTTCGCTCGGCTCCTTTCAAGATTAACTTTGTTTAAGCAGTCAAACAGTTCCTTTATGTGGTGTAGGTGCTCGTCCCACTGCTGGCTGAACACCACTAAGTCATTACTGTGACTTCATCCTCAAATCGCTCTGTTCGGGAGCCATTGAACAGTTGCGTGGACATCCTTCCTCTCCAACTTTGGATTGTTAAATTCTCGGGGTGTCACACAAATCGCCTTTACCATCGCAGTCAGAGAGCCCTCTCAAAGGCTCATAGTACTTTAGCAAGGGTCTGTGGGTGATGGAATTGGGACCGTCCAACACTTTTGATGCCATCTTCCAAACATTGAATCTGAAATGAGCCCCTCTGGATTATGTCATTCCCCTGCCTGTATTTCATATACAGTCTCTGCTTTCCACCTGGTTCAGGCACCTTGAAACTCCAGTCACTGGAACGTAACTCAATAAGGTCAGCCCTGAGCACATACTCAATTTCCTTCTGTACCTGCGATAACCTGGGTTTAACCTAGATGGACGTTGTTGAATTGGAACCGTGTCCCCACAACAATGGCATGCATTGCTAACCCCGTTCTACCTAGGTTATTCCCGCCAAGCACACTGGTTTAGCACACTGGGCTAAATTGCTGGCTTTTAAAGCAGACCAAGGCAGGCCAGCAGCACGGTTCAATTGCCGTTCCAGCCTCCCCGAACAGGCGCCGGAATGTGGCGACTAGGGGCTTTTCACAGTAACTTCATTGAAGCCTACTCGTGACAATAAGCGATTTTCATTTCATTTCATTTCAATACTTTTATAGGACTACAGTAACTCTGTCAGTTTACTCCAGCTCTTATCTGAGAGATGACTTGACCATGGGTTCAAATGGTTTAAATAAGAGCTGTTTTCTCATTATCCAAATGAATTATAGGGAAGTCTCTGTCAAAATTTGATCCCCCGACTTCCCCCTGCTTCAATACTAACAAGACCTCCTTCTTGTTCTCGTCTCTTCTAACCCAAGACCTTTTTAACACGCTCACTTGACACACTGTGTGATTTGTGTCTATCTGGGGTGGGTATGAGAGAGTTTTTCCTCGCTGACTTTCCTTTGAATGTACCACGGCCCAGTGAATCTAGCTTTCAGGGGTGCACCGGACACAGTGAACAACATAAGCATTCTCTCTCTCTGGCCTGTGCCTCCGTATCAACCCTGGCTTTTACTCCCTGATGGTCTCTTTAAATGTTTTGGGCGGAATTCTCTGCTCCTGGGAAAAATCGGGAGGGCCGTCGTGAACTCGGCCGAGTTTCACGACGGCCTCGGAGGCCGCTCCGCGCCCCCTATTCTCCCCTCCCGGCGGGGCTAGGAGCGGCGCTCCGTAAATCTCGGCCACGGTGCGTCGCACCGAGAAGGACGTGGCCGGCGCACCTAATGACGTCAGCCGTGCATGCGCAGGT
>XM_038773455.1
GGGTTGGAGGCGGATTGTTCTCGGGCAGCAGCAGCTTCACGCTCATGGCGGCGAGGGCGCGATATTTAATATATTTCCAGTACTGGGGCACTGGGTACAGTGGAGTAATGAAAAGTCCTTCACACCAACCTGTTCTCGGGGTTCAGAATTACTTGGAGGCCGCAGTGCAGAGGCTCCGCCCTGTCAATGAGGTCAACATCTCAATCTCCAGTCGTACGGACAGTGGAGTACATGCTCTGTGCAACTCTGCTCACCTCGACATCCAGAGGAAGGAGGGAAAGCCACCATTTGCAGCGGAGCTCCTTGTCGAGGCACTGAACTTCCATTTGAAACCCGAGCCAATCAGCGTCTTAAAAGCCTTTCGGGTGGCTGATGACTTCAGTGCTCGATTCAGGGCTCTATCACGGACCTACGTATACCGACTTGTGACAGGATGCTGCCAACGTTCTCACCTTCCAGTATTTGAAAGGAATCTTTGCTGGCCCATGGCTAACAGACCTTTAAACGCAGACGCCATGAAAGAGGCAGCCCAGATCCTGTTGGGCACGCATGACTTCAGTACTTTCCGTTCCTTAAACTCCGAGACTCCCTTCAAGTCACCGCTGAAAACACTGCTTCAGGTGGACCTAACGCCAGGTTTTAGCATCGCTTCGCAGCAAAGCTTCCACAGCCACCTGGAATTCTGGGAGCTGACCTTCAGGAGCAGGTCCTTCCTCTACAAACAGGTGAGGAGAATGACAGGTGCTCTGGTTGCTGTTGGACAGGGCAAGCTAATGCCCCGACATATAGCGGATCTGTTAGAGATGCGGGATTCCAGGGCCTACCCACACAACATTATCGCCCCGCCTGATGGCCTGTTTTTGAAGAATGTGGAATATGATGCAAAGGATCTTGAAGTGCAGGAAAATGTAATTCAGTGATTGCGGATGGGTTTGTAGACTCAGCACAAACTCTTGGAAGAGGCTCTAGGCTCCAAAGCCTGTTGAAGCAAAGAAAAAGGGGGGAAAAAAGACAGACTTGCAAATATTTTGCATTTTTCACAACCACGGGATATCTCGAAGAACCCGACAGCCAAAGAAGTATTTGTGAAGTGTAGTCACTGTTGTAATGTCGGAAACGTGGCAGCCAATTTATACGCAGCAACTCCCACAATTAGCGATGTGATAATGTGCAGATAATCTGTATTTTCTTTGTGCTGTTGATTGGCTCTGGCACTGGGGAGAACCCGCCCTCCTCAGGTGTCATCGGGTCTTTCAAACCACCTGAGAGAGCAGATGGGACCTTAGTGTAGCATCACTTCGAAAAGACGGCATCCCTGACTATGCAGCACTCCCTCAGCACTGCACTGGAGTGTCAGCCTAGATTTATTTGTGCTCGAACCCATGAACCTCTGTAGGATTAGAATCCCCTCCAGCCGGGCTTTATGAAAAAAAAAAACCACAGACGCAACATGAAATACACACAGAAGCAAGCTGTACTGTCCACCGCTAGCTTTCAAAGCATTCCAAGATCCAAACCGAACCGATGCTATGAAGGTCATCTTCACAACAATGACACAAAATGGCTGCCATCGGACAACCCAGTTAAGGAAGCTGGGGAGCCAATCATAACAAATGGCCCCAGACAACAGCTATCATACAAACAACAATGATTCAGAAGAAATAGAACTTGTCACATACCTATCAGACAGGGAGCCAGGGCTGTCTCACCTGTATAGGTCCATTGTTTTGGTTGTGGAAACAACACCAACGATGAATGGTCGGTATGGACCAAGGCATGTAACAGACTATGGAGATGCAAAGGCTGCTAAGCACTAACCATCCGGCAGGATGACTTTAGTAAATATGTCCACTATTCAGCGCAATGTCTTCGGGAAATGTGTTTTTGATATTTCCGATAAGGATTGTAATAAAAGGTCAAGACCGTGGGCTCTGGCTGTGCAGCTGAAGGAGAGTCAGGGCTGTTCACCTTGACTCATGCGGACTTTCAACGGGCAGACCAACCATGTTGGGGATTGTTGGTGTTTTCAGCCATATTGTGGTGATATTGGCCTGAAGGTTTTGGACTGTGGTCAAGAAAGGGGGTCAGGAACGGTCAACCTGACTCACGGACCTACAATCTTTGCTGGAAGGACCAACCATGTGGGGAGTTGTAATTTATCAATCAAATCCGACAGATATTGGGGCAGAGGTTTAAGATCATGTAAGGGTAACAATCAAATTCTAAAGGGTTGAATTGAGGATGATTGTGGGCACAAGGTTGGGATTTTTTATTGTGGGTTTTTTTCAGTAGAGGTTTTTTAATAAGTCATGGGGTTTTAAAAATACGTTTATGGGCAAGTCAAGGTTAAATTGTGGAGGGAAGGGCGGCACAGTGGTGCAGTGGTTAGCACTGCTACCTCACCTTGCTGAGGTCCCAGGTTCGATCCTGGCTCTGGGTCACTGTTCGTGTGGAGTTTGCACATTCTCCCCGTGTCTGCTTGGGTCTCGCCCCCACAACCCAGAAATGTGCAGAGTAGATGAACTGACCATGCTAAATTGCCCCTTAATTGGAAAACAAAAAGAATTGGGTACTCTAAAAAAAAATGTTTTAATAAATAAGTTGTGGAGGGAATTAAATCAGGCTGACCAATTAAGTGTTGTATAGTGTTATTTACGCTAGTTAGGCCGTTGGGAGTGTTTTATCAATAAGTTTCTGGTTGAACCCAAACCCGTTTCTCCGTACATTGCCCTGTATAAAACCCTAAAGCCAAGGAGCACAAGTAAAAGGAAACAGGAGCATGAACCCCTTGCATCTCTATCTGTATTTGTAATCCCAGGGATTAATGGATGTACAATATACTTTCTGACCTAATGTAGAGGAGATGGTGAGTTACTGCTGGAATGCAACAGTTTAGAGATGGCAGCGTGTAAACTGTAAAGTTGGACCCACTTTTTAAAAAAGTTTTTGTTGATTACTTTAGATATTGGGGAGATTCTTTTGACAGTGTTTAATCAACATGAATATAATTAGCCAGAAATAGATGCCATTGGTCCGCAGGAGGCAAGTCTGGTGAGTGGAACAAGGACAAATCAAAGGAACAAGATGAAGTAACTATAAGGCCTGTTTATCTACCCTTCTGCTCATGTCTAAGCAAAACATGAAACGTGTATGGATTGGCTTTGCATCAGAGCTGGATGTTTAAAGCAATTGCAAACGTCAATGAACAAAGCAAAGCCAAATGCCCTCCAGAGCTATTGGCTCAAATCTTTCGATCAGCAAGTAAGTGCTCATTCCGGGTTCAAAGAAACTTCCAGTTTGGTCCTGATTCAGTGCCTCTTCAATCTCCAATCTTACATTGCAGCCGAGAGCGGGGAGGGGGTGGGGGGATTCTCCGGACTCCCAGCCATGTGTTTCATGGCAGCGGCAGACGATGCGCTGTTTGCCGGCGTCGGTATTCACCGCTCCCGCCGCTGTCGTTGGGATGTTCCATTGAAACACTTCAGGTACACAATCTTCAGTTCAAACAAAGAGTCACTGACCTCTGCTTCTCTCTGTCCAGATGCCTCCAGATGTTTTGAGCATTTCCCAACTCTTCCTGTTTCTACTGGAGCAAAAAATAGCCCCTTTTGACTCAACCTTTCTGATCATGGACACCTGGCTGCACCACCTCAGCAGCTATGAGGACCTGCTTCCTCCCGCGTCAGCTAAGGACAGGTGGATGGGAGAGTCTGAGAGTTGTCATCCTAAAAGGAAGCACCAAAATCCATGCTTCATTCATGCCTCTTGCTTTAAAAGGTACAGTCTCACCAAGCCCACGGCTCCTCTCCATGGTAACGATGAGATTGTCATGCCATGTGTGCTCTGCCCAAAGGCAGCTCCTTCCTTTATCCTGAGCTGTATTCTTGATCCTGCCTTTGCCTTTCACTCTCAGGGGCGGGAAAGTGATGCAACTCCCAAGTGTATCTCAGCGGGAATGGGACTAAAAACCACGCTTTTGTTATTCTGAACCACACCCTAACCAACTGAGCTAACCAGTCTCCCGATGAGGTAGCTGAAGCCCCTCTATGAAGCTGTCCGAGGAAACCAGGATTACCTGTTGAGTCATGGAGTCAAAGGCCTCTATTGCAGCTTTTATGTATTCAGTAAGGTGGTTTGCACTGTCTCATTGGCACCGAGTGTTGTAGATATTTCTGGAGCTACCTTACACTCTGTGATGAAGTGTTGTTTAGATTCCACGTCACAGTGAGCAATGGGCAGGCCACACCCAACCATACGATGTAGGAGCAGAAGTAGGCAATTCAGCCCATCAAGTCTGTTCCGCCTTTCAATGAGACCATGACTGATCTGATGTGAGAATCCTCAACTCCACTTACTTGCTTTGCCCCCATAACTATCGATTCCCCGACTGAGGAAAATTCTGTCCATCTCAGCCTTGAACATACTTAACGAAGCAGTATCTGTTGGAAATTGCTCGGGACAGTGTTCAATAGTTGCAGTGACCATTGAAACTCAGAAAATTTAAAATCTATCTGGATTCTCCACAGATGCGTGAGATTGACTCCTAAAAAGCAGCTCAGTAGCATTGGCCTGGACCCCAATCTGCAATAATCACCGGTTTGCCCCGGGGAGGATGGACGGGGGGTTCCGAATATAGCAGAGAGCAGGGATTGAGAGGATGGGGGACTTGTTTATAGAGGGGAGCTTTCCGAGTATGAGGGCGCTGGAGGAGAAGTTTGCA
>XM_038773458.1
CAACCTCTCTCTCCACATGAGCTTTTTTCCATTTCCATATGGAGAATGTTGATCTTAAACATACCATGGGGGAGATGTCAAGCCGAGATGACAGTTACTTCCTTGAAGGGAAGATGGGAGAATTGGAAGTGGCTCACCCTCAGGATTCCCACCAGCCTACAGAAAAGCCAGCCATCCGCTGTTTCAAATGTGGAGACCCATGTAAAGGACAGGTTCTGCGTGTCCAGACCAGGCATTTTCATCTCAAATGTTTCACCTGCAAAGTTTGTGGCTGCGACCTGGCCAAAGGTGGATTTTTCATGAAGAACAGTGATTACCTTTGTACCCTGGACTACCAGCAGCTGTACGGAACACGTTGCCAGGGCTGTGGAGAGTTTGTGGAGGGGGAGGTCGTCACGGCGCTGGGGAAGACCTACCACCCCAAATGCTTTGTTTGCTCCATATGCAAGCGCCCTTTCCCAGCGGGGGACCGTGTGACTTTCAATGGAAAAGACTGCCTGTGTGAGCACTGTGCCCAGCCAAAGTCTTCCAGTCCCAAGGAGATTGTTAGTAGCAACAATTGTGCAGGCTGTGGCAGAGACATTAAAAATGGACAGGCTTTACTGGCTCTTGAGAGACAGTGGCACCTGGGGTGTTTCAAGTGTAAGGCTTGTGGGAAGGTCCTTACTGGAGAGTACATCAGCAAGGATGGTGCCCCCTTTTGTGAACAGGATTATCAGAATCTCTTTGGTGTGAAATGTGAAGACTGTGGCAAATTCATAACTGGAAAGGTCTTGGAGGCGGGAGACAAACATTATCATCCGAGTTGTGCACGATGCAGCAAATGCAACCAGATGTTCACAGAAGGGGAAGAAATGTACCTGCAAGGCTCGACAGTTTGGCATCCGGACTGTAAGAAATCTACCAGAGCTGAAGAGAAACAAAGGCCAACACGATCTTCTTCTGAAAGTATTTCCTCCAGACCTGGTTCTAGCATACCTGGCTCTCCTGGCCATACAATTTATGCAAAAGTGGACAATGAGATTCTTGACTACAAGGACCTGGCTGCCATCCCCAAAGTTAAGGCCATTTATGACATCGAACGCCCTGACCTAATCACTTATGAGCCATATTTTGGCGCTACCTTTGAGGATAGACATGAGCGTCATAGCATGGCGGAGTCTCAATACGCAAGAAGTGACAACGGCTCGCTTGTCCAAAGTGAAATTTCGCCAAGGACACTTTCCCCCACACCTTCCACCGAGGGGTACCACGATGCACGGGATCGAATGGTGCATAGATCCTCCAGTCAAGGCTCCATCAACTCTCCTGTCTATAATCGGCATTGTTATACACCCACTGTTGCCCGCTCTCCACAGCACTTTCACAGACCTGGCAATGAGCCATCCAGTGGTCGGAATTCCCCTCTCCCTATTCGGCCAGAGAACAGGCCCCCGACACCATCTTATGTTCAGGCCCCCAAACATTTCCATCTTCCAGATCAAGGAACTAATATATACAGAAAGCCTCCTATCTACAAGCAATATGATGCAGCTGCAATGGCAGCACAACTCAAGACAGGCGTGGAAATCATCAAGTCATCCAAGTTCCCAGCTGCCCAAGCTCCAGATCCCGATCAAACTTCTGAGGTGGAGACTGACTACTGGCCAGGTCCAGGCACCATAGGAATGGACAGGAGGAGGGGGAGTGAACGAGAGGAGGAAGATGAGGAAAAACTCAGACGTAGACAACTCCAGGAGGAGCAACTCAGCAAAATCCAGTCAGGCCTTGGGAAGCTGATCTTGAAGGAAGAGCAGGAAAGGGAGAAGCAAGCCCGCTTAGCCTCTCATGCTCCTTCTGGTGACCTCCAATTCAGGCATCGTTATGATTCAGCAGGAAATGCATCCTTGCATGCTTCTGCCTCCAAAACATCCTCCCTCCCTGGTTATGGAAGGAATGGGCTACACAGGCCACAATCCACAGATTTCACACAATACGATAGCTACAGCGACGTAAGCGAAGGTGTCAGAGAACCCCTGCCCTCGCAGGAGAACACTGCGCAAGGAGCAAGAATGGACAGGGGAGTTTCAATGCCTAACATGCTGGAGCCAAAGATTTACCCTTATATAGCTCTTTCAGTGACTAACAGGGGACGCAGAAAATTACCAAGAGATGTAGACAGAACAAGACTCGAGCGTCATCTGGCCCCTGAAGATTTTAACAAGCTGTTTAATATGACCACCCAGGATTTTGACAGGTTACCACTTTGGAAACGCAACGATCTTAAGAAGAAAGCTCGCCTCTTCTAAACCACACAGTGCATGTTGGAAATGGGCATCTGCGGAGGCTAAATGCTAGTGTAATATTTTGTGGGAAAAGCGCTCCAGAAGTTAACAAAAAAAACCTCTGAAAAATACCTGTGCTACAGCAGATAACCGGTATGATGTCTGAGAAATTGATACCCACATACAAGTTGCTAGGATTTTGACATAAGAATTCTATTATGATCTCCTTTATAAAATGAACCACAGTAATATCATCTCTTGTTAAACAATAAATTGCTCCGATCTTTTTGGACTTACAGTAGATTGAATATTGTAATGAGTTGGCCAACTTTTTTTTCTAATGAATTTAAACGCTGTGCTTTGGAAACAGTTTTAAATATTTAGCCATACTACTCCAAGCAAAGTGCAGCAACCAGTGTTTTCTGCCTTTCACTGTGAAAACATGGGTTTGTGGATGGGGGAGACAAGGGGATTAATTTGGAACTGGTTTGTACAAAGTTATGCTTTGGACTTTATTGCTTGAAACCTTTTACACTGTTTGCTGTAGTTTAAAGAGTGTATGTGTACAGCTGCTATACACAATACTGTAGTCATATCAGAGAAAAATATACACAGGAAAATGAAGAAAGGAGAAATGTTCTTCAAAGACAGCAGTTCAGCGTAGTGAAGGAATGGTAAAATATCGCGCTTCATAACAGCCATTTATGTGTTACTTCATCCATTTGTATTGAAAAGGAAACAAAGAATGGCGGAGTTATTGCCTGAGTATTTTGTGTTAGTATCACATTGTTACTTGTGTCCATACCTGCCTTAATGTTACGAATTGTCACTCGCAAGATTTCCTTAGTGCATTTGGGACATTATAGAGAGTCATAAAATGACTATTTCATGTACGGATGTCCCCAAGCTTTGAATTAGCGGGCCAGTTTATCATATCATTCCCAGCAATCTGTAGTTAATAGCCTAGAAATTACACTGTGACAGATTATCTTAGGTTGGGGTTGTATGTAATTATTCTGCACACTATTTTGATCGAGGCAGTTACCATAGGTCACTGTCTCTATTAAAATAGCGCATAAAGTAATTGATACAATAATGTTACGTTGTATAAATTTCTAGACTAATATATTTCCACTCTGTAAAAAAAAAGCTTCACACCTTGTATAAAAATGAGACCGTTTTAAGATGCTGCAGTGTGCCTGCCAAAGATCTATCTGGCTTGAAATTATTCTGAATGGGTCAGCAATTTGATCCAATTTGTTTAGGAAAAATGACTATTTGTTTACTTGTATAAAAAATAGCGTAGATTCAACAGAAACCAGGCATGAAAATATGTAACTTCAGACTAAATTTTAAACAGGTTAACGAATACAATAGGTTAAGTGGTACAAGAGGCTTTACCTATCTGTGTTCCAGATAGTTATTTTTCTTCCATATGAATTAGTTTTGTCTGCCTATCCCCTTTAAAGGTTCTAACTGTATTAATTCCTTTCAATGAGAGGATACGTGAAGATGACAGAGAGCAAAGAGCCCCTCATAGCTGTGTCACCCCAGTCTTTTAGTGGCGATGGTGAGTTTGCAGTCAGCTGATAGAACAACTGGACGATATTTTGTCATTTAAACACTTTTCTCTGAATATTACAATTAAATATTCAATAACGTAAACCCAACGATTCACACTGTACCTAAAGGATATACTTTCCTCTGTTTATAAAGGTTAAAATGCAACTATAAAACAATGAAGATGAATGAACAGTAGATAATAAAACGAACTGTCTAACCCCAGACAATATTACATTTCTTCAAGCAAACTTTTAATTTTTAGCTTATCATCAGTTCCTTGTTCTGGAATTGGACTGCATTTTCTACATTTGATAAAGTTTAGTCCTTCTCCACCAGAGCGTGACTCCCTGTTTGAAATGTGGAATTAACCCCTTCTGCAAACAGAGCAAATTCTTAATGATTGCATAAAATTAATTCTGCATCCACATACAAGTTTGTATCTTGCCATTATAGATGAAAGAACGTATGTTAATGCACCACATCTGGAGGAAAGACAATAAATGCTGCAAATACACAACGGGCGAGTTAATATTGAAAAGAGAAAGAGTGTTTCAATTGCAATCCTAGTTCTGATTGAAGAAACCAACTTAAACATGAATGTTGCTCTTTCAGGTGCAAATCAACCTGCTATGCATTTCCAACACATTTTGATTTATGAGGGCTGATTTTCCTCCCATTGCTCCCCTAAAGTATGCCCTCCCTGACATGATTTGGACCCCTCCCATTTAATTCCTTTGCCTCAATTGCATAGGATCTTCACACATAACCCCTTACACTCCTCTCAGGAAATACCAACTGAATCCCTAGGCAATGAAAATGGGGTGTGGATATTTGGTAATAGAGATCTGCTGAGAACTTGGTTGTTTCCAGGGTACAAAGCATAGGAAAGTAGGCATCAAGCAGTAGCTCCTATGTCCTGCAAACCATTATGGATATGTGTATGAATTTGACAATGGGAGTTTATGTTAGTGATAAGGTAAGGGAAATAATTATTTAAATCAACTAGCATTCCACCTGCCAGATATTACTTTATGGAGCCTTGGCAGAAGTCTGTATGTTCAGTGCTTTGTCTAATTTGTTGGATCTAGTGTACTAGCCTTTTTTTAAAAGTCCTCTTGCAAGTTGCCTCTGGAATTGCAAGTCCAGATCTGCTCTGCCCACTCTATGCTTTATAGTTGCAACTACTAGCATTCTAATTTCATGAAGCATTCCGTTTTAAAATAATATTCAGTGATGGAATTTACATCGGAAAGAAGCATGATGCCACTGGAGCAGCTAAGGGTAGGAAATGTGGCCAGCTGTATTACATATTTCAAAGTTACCTTTCAGTCTATCAGTGAACGCCATTAATAAAGCAATGTTGTTCGTGTTTTATTTTTTGTCTTCCCTCTTTAAATTGATCACGCTAGTATTCTGTATTTAAAAATGTGAAAAATCAGGTTGACAATCCATTTTATGGTGCACAGTGACTGTGCGCTCAGTGTTCAGCCACCAACATAATGTCAGAGTCATGCTTTTTGTTTAGAGTCTCTGAGGCATGCTTTGTATGTGGCTGCTCAGTCATAGTTAATGAACAGTTAATGTGTGTTGTGCAATACAGAGTAAATATAGAAGTAAATTAATGAAGATCTTCAAGCACCATGTGTCTTTTGGTTAAACCGGACTTTATTGATATTGTTCTCATAAGATGTAGTAACTGGCATTTTTACAAAAGGTTCTGTTTCCTAAAACAAGTAAATACATCATGCAGACTTTAAGGAATCATGCTCTTTTGCCCTATAAGTCTGTGTCTGTGTTTACACTCCACATGAGTCTCCTCCCACACTACTTCATCCAACCCTATCAGCAGTCTCAATTTACATTTTATTTTAAGAATACAAGGGAATCATTTTTAATATCCTGTTAAATGAATGGTGAGAGGGAGGTGATCCAATTCATACAGACTAGGCTCTAAGGACTACAGTGCAGTGAGGGACCATGAGACGTCAAAGCAACTTTAAAATTGCACTGATGTTATTAAAGCTTTCTCATTGGTAACAGTGGGTGTAAACCTAACCACAAGTAACTGAAATAAACAGCACCAGGTAACTGCAGAACAAACTGAAAACGATCAGTAATAAAAGGCAGATTTCAGGGTGAGATTTCTGATTTCCCAAAACCCATCACTTGTGTTACATATTTCTGAAACTGACAGGCTACCCTTGTGTATTTCATTGTATCTAACTTTAGTTAATTAGAAAGATTGTTTAATAAAATAACCTCAGCCTTATGAAATCAACTAAAATGTCATGGGTGTGTATAAATGTAAGTATCTGTCTGATATGAATACTGTTTACTTTCTCTGGACTCTCGCTACACCTCCCCAGACCTAGTCAAGGGGCTGTATTGAAGATCTGCTCAGAATCCAAGAGGGACTTTATGAGCTGTTCAACATTACTCCATCTTCCATTTTACTTTGCCCTTTGTGACCTCCATTCCAATGCCTTTTCACAACAGTGAACCAAGACTTGCTGTGTGTAAAAGTATAGGTGGCTGGTTTGGGGCAAGGGAAAATTCAAACTGATCCAGGCCAGTGGTCAAAAATTGTGTTTGAGACAGAGTAGCAGGAGCAATACTCAGCATCTAACTGTGACATACCCTAATGTGGCAAGGCATAGATTAAGAAAAATGTAACAAGTCTAATTGTCCACAAATAATACCCTTTGTCTTTACTTTGACAAGACTGGTTAAAGTCATTGGATATGCAGTGAACGCTTCAAATGAAATAGGAGTTGCCTTTACCATCGTATGACTATATTTATCAATGATAAATGAACAAGAGTGGGCAGCACGGTGGCGCAGTGGTTAGCACTGCTGCCCCACGGTGCCGAGGTCCCAGGTTCCATCCCGGCTCTGGGTCACCGTCTGTGTGGATTTTTCGCATTCTCCCCGTGTTTGCGAGGATTTCGCCCCCACAACCCAAAGATGTGCAGGATGGATAAATTGTCCCTTAATTGGAAAAAATGAATTGGGTACTCAAAATTCATAAAAAATAAATAAATAAATGATCAAGAGAGACAGGTCTACGGAAGCAATAAATGTTTTGGTCCTACATTCAATTTCATTCCAAACAACTATCAAAATGAAAATTTTCAATTGTGACTTTTCCAAATTAAACAATTTGCACTTATTTTTCAGTTTATTAGGAACCTGATCTGCTTCCAAATCACTGCCAAAGGTTCCTTTTGTCCCATTGGGCGATGTCCCAGCCTGTGCTTGACACCCCTTGAATCTTTTTTATATTGGGAACTCAGTCAAGGGGAAGATTAACCCTGTATTCTTCCATTCAGTATTACTGAGGAACCCAATGCCATAGGAATTATTTTAAGGATAGCAACATTTCATACTGTAATTTAAAAACATACTTGAGCCAATTTCTCTCTGTGGGAAATAAATAGTAAAGTGCTTTTTAATTCCACAAACTGTTTTTCTGCCTCCCTTCTCCATATTGTATCCTTATGTAAATACTGGATTCAATAAGACACGTTAAAAGAAATGAAACCTTTGTGTTGCAGTCCAATCCTTTTCATTAAAAGAGGCTTATTTCAGTTTATCCAATTGTTTGCACTGAACTCCCACTTTGTCATGTTTATACTGCTTAATAAAATGATTAGATTGTTACTTTATATTAAGTGCAAAAAATGATTTCGGATTATTAGAATTACTGTTGTAGTATTAAAATAACTCTCTGATGAGCAGTGAGAATGTTGAGATACCACCCTGAAATTTTAGCTTAAGCTGTATAGAGTTTTGTGCAAAGAGATACAATAATTGCCATCATTATCCCTGTTACAAAGCAGTAGCCTTGTAGCATTGGTATATATGATGTGAGAAATAATGTTACAGATGTCAAGTACAGTCACAATACTGTACTATAGTAACTGTTCTCTTACCTATATTTGTTTGCAAATACAAAAATTAATTGTTTCAATTAAACTAAATTCAATTGCAAATCACTTTCAAATACTCGGTCTACCTATAGGATTATTTTTTAGCTCCTGTCTTTGATGAAATCAGCCTGAACCAATTATAGTCTGTACTGGAATTTTGGAAAAAGTTCTTTTTTTTTGTTAGTTGAGGCTGGAGTTGCCAATTTGTGGTTGTTGTAATCTGGAATGCAATTCTAGAAAGGGCCCAGGATTGGGTAACCTGTAGTTTACAGTCTGTAACTGCACAAATCATCTTTGGGAACTTTATTTGTAGCTAACCTCATCCTGTCTGTCTACTTACTCATTCAATTTTACGCTCCACATATGTACCATGAAGCATGTCCACACTCTTGTGATTAGTACTGTAGCTCATAAAGTATCAGCATGTGGAAGGCCAACTGAGATTTCTCTGATCGCTTCTTCATCTATTTTCTATGCATCTTCCTGCTTCTCCCCGTGACTTCTTTTCTTTCTACCTTCTACAAAAGAACTTCTAACTCCTATAACCAAGCTATCTCTAGGTCCCAACTCCCTTTCCATTGACCCACCACTTTCACTGACATAGAACAGTACAGCACAGAACAGGCCCTTCGGCCCTCGATGTTGTGCCGAGCCATGATCACCCTACTCAAACCCACGTATCCACCCTATACCCGTAACCCAACAACCCCCCCCCCAACCTTACTTTTTAGGACACTACGGGCAATTTAGCATGGCCAATCCACCTAACCCGCACATCTTTGATTTGTGGGAGGAAACCGGAGCACCCGGAGGAAACCCACGCACACACGGGGAGGACATGCAGACTCCGCACAGACAGTGACCCAGCCGGGAATTGAACCTGGGACCCTGGAGCTATGAAGCATTTATGCTAACCACCATGCTACCGTGCTGCCCTTAATGTCATTAATACTTAATGTCAAATTTCCATGTAACTTGTCTCAACCTCTAACACCCTACGCCCCACTACTATCACCTATGTCAGTCAATTCCATGGATACAAGTCCATGGGCCAGAATGTGTATATTTTAAGGTTGATATGACCATCTCAAACAATCGCATAATTTCCTCTGTTGTGCTTAAATCTCCTTATTACTGCAGGGTGATCTTAGAATGCAAGAACAAGCCAAACGTCACACCTCCAGCATAAGTCTCCTCTGACTTCAATTCCCTCACTCTCCACTCGCACCTTTGGTAATTAATCCAATAAATTTATGGACCTCTGTGTTTCCAAAATCAAGGCTACCTGTTCACCTTTCTCCATCTCACTAAATGTTCATCCCTCACTTCTTTCAACCTCCTCTGAAATAAGACCCCCCCCCATACTTTGCAGTTTCTAACCAGAACGAGTTGTCAATATGTAACAAGAACACCTAACCATTCTTCTTCAGCAACCCTAATTCCAAGATTCCTGTTATCTGTCTGAACGTCTCTCCAGTCATGATGTTCTGCATAGGTTTAAATATACGGCTCCAAATTGAATCTGCCTCACTTAGACTCTCGTTTGTGCCTCTAATGTGAATTTCATCAACTTTGCTAACTGTTTTCTCAAGATGGTTTGCAGTCTTAGTCTGACCCTGGGGGCACCTCTCTGTCACATATCCCATCTGTTGCCATGACTGCTAGCTTGAGTATGCCTGCTTAAACCCTCAATCTCTCCACTGCCAAAAAAAAATCTTATCCTTGGTCTTGTCTCTTTTGGATTGATTATTCTAGTACTTTCTTCCCCAATTTGCCAGATTTTGCCCTTCATGGGGGCTGGCTTAGCTCAGTTGTCTGGACAGTTGGTTTGTGATGCAGAGTGAGGCCAACAGCATGGGTTCAATTCCCATACTGGCTGAGTTCATGAAGGTCCCGACTCCTCACCCTTGCCCCTGGCCTGAGGTGTGATGATCCTCAGGAGAAATCACCACCCGTCAGCTCTCCCCCTCAAAGGGGAAAGCAGCCTATGGTCGTCTGGGGCTATGGCAACTTTAATTTCTAACCTTTGCCCTTCACACATTTCAGCTATTGTAACATAAATACAAAGTCCTCTCATTCTGAAGGAAAAACGTGCATAATCATTGTCTAATCCATTCTCAGTTCTAGTGGTTCCCCAGGGAATTCACTTAAAGATCTTCATCTGAAATGAATGAAAATGAAAATCGCTTATTGTCATGAGTAGGCTTCAATGAAGTTACTGTGAAAAGCCCCTAGTCGCCACATTCCGGCGCCTGTTCTGGGAGGCTGGTACGGGAATCGAACCGTGCTGCTGGCCTGCCTTGGTCTGCTTTAAAAGCCAGCAATTTAGCTTAGTGAGCTAAACCAGCCCCAGTGAGGCCAGCACGGTGGCCTAGTGGTTAGCACAACCGCCTCACGGCGCTGAGGTCCCAGGTTCGATCCCGGCTCTGGGTCACTGTTCGTGTGGAGTTTGCACATTCTCCCCGTGTCTGCGTGGGTTTCGCCCCCACAACCCAAAAATGTGCAGAGTAGGTGGATTGGCCACACTAAATTGCCCCTTAATAGAAAAAATAATTGGGTAATCTAAAATTTTAAAAAAATCTTCATCTTCATTTTCAAATAATTTGGCCATTTCACTCTCTGTTTGAATAACCTTCTCCAGCCATATATTGCAACTCACACCATCCACTTGCCTGATTCTGACTGCTGTACTCAGCCTCCTCCACTCCACCATTAGTGAGTGATCTTCCAACCTTTATGTTGTTATGAAATTCACCTCTGAAGTGACTTTGTCTATTTCCTACAGTAAAAGGCCTCCCAAAAAGATCTTTCTCTTCAACAATGCCTTTGGTCTCTTTCCTTTCTCCTCATTCTCCTCCTTCTCCTCTGCTTCCTGTTTAATGTTCACCTCTCCTTGGAAAGTGCGCAGAGATCTCTTTTAAGTGTGGGTTCTTTACAAATGTAAGTTGTTAACAATTGGACACAGCAGAACATTGTCTCATAATATTGAAAATTAACCTAGTTTGACCGTACTATAGACAAAAGAACAGGCTGATCCTCTTCTTGATTCATATAATTTGATACATTGCACTGCATCTAATGAAGGGCAGTATAAATTACATTGCCTCAAAACTTGTCAACTTTATGATTTTAAAGTAGTTTCAGCTGTAGTTCGTTGTTTATTTCTCGTTTTCCATATTTGCACAAGTTGGGAAGTCGCACTGCCGCTGTTTTGGGTTCTTTTCTCACAAGCAATGCCAGTTTTCTTTGATCTATATCATTGTATTGCAAGGAGTATTTACATATTGCCCTTCTACACCACTATAATCTGTGTTACGAATGTATTCAGCCCAAGTAAATAAAGAATGTTTTGTGCTTT
>XM_038773465.1
ATTCACAATGGCCCTTTCTCCATTCTTGCCCCGGGCCGTGTACCGTCCCCCTCCCACCCATTTATTTTTCTCTCTCTCTCTCGTTTGCAACATGCTACCCAGCGCCGAAGTGCTTTTGTCTTGGTTCAGACTGGGGCACCGGACTGAGGGGCGCTGCCAAGGGCAATCGTCCCGTGTGCCCTCCCAAGCTGAAGCCCTACAAAAGAGCAGGTCGCCCTTTCGGAAGGTGTCACTGCTTCTTGCTGTTGGCTCCCTGAGCAATTCATGGCAGTGAATAGACTGGTCAGCCAGGGCCTGACAGTTGCCCAGTGATGATTGTTTTCTTTCCGGCAGAGAGAGGGACACAGAGAGAAGAAGCCATGTCCGGAGGAGTGAGCAAAGTTCAGAGTCAGCACGGGAGATGGACAGTGTCGAGCAGCGATGAGGAAGACGCTGAACCTACTCGAAGGGCAGACAGACCGTGCCCACTTCCACAGCCTGCCAGGAAAGACTGGGTGTCCGATTCGGACGAGACTGTGGTCGATGAAGGAGAGTTTGAGGCTGTGAGCTCTGGCCATGCGAATGCTGTTTCCACCACTGATCGACCTTCAGGACCCGATCATTCCAGGAAATGTTCACCGAGCCCTCGTGCATCCGGGGCTGGGAAGATGATGGAGAAATGTGCCACAAACCCTGTCAAAACTGAAACGTCTGACCTCAGCAGGCAGCCCTCCCCTGCTCTTAAGAGGTTAAGACCGTCATCCGAATCGGGCTGGGGGGTCTCCAGCAGCGAGGAGGAGCCTGACGACAAGGCTGAAGTGCGGCTGGTCAAGGTGGAGCCGGCTGACCAGGGGGGCCCAGCTCCGAGGCCGAAGAAACAGCGGCTGGAAGGGACGGACTATCGCTGTCCCTCGGTGAGCTCAGTAACTACCTGGCCATCCAAATCGGAGAGGGCTGGTGACACCTTAGACACGTGGGACGTGCTGGAAAAGGCCAAGCGCTTCAGTTTTTACCTGACCAAAGTCTCTGGAATCCCAAGCAAAGACAACTGCGGAGCACTTCACATAAAAGATATTTTATCTCCTCTCTTTGGGACAATCAAAGCTTCAGCTCAGTTCAATTACTGCATTGATATTCCTTGGTTGGTGAAGCAATACCCGGAAGAATTCAGGACAAAGCCTTTATTGGTTGTTCATGGTGAGCAGCGTCAGTCTAAAGCAGAACTGCACGAAGATGCACATCCGTATACCAACATCCGCCTCTGCCAGGCCAAGTTGGAGATTGCCTACGGAACACATCACACGAAGATGATGCTACTTTTGTACGAAGAAGGTTTCCGAGTTGTGATCCACACGTCCAACTTGATCCGCGATGACTGGCATCAAAAGACGCAAGGGATATGGCTAAGCCCTCTGTACCCAAGGTTACCAGAAGGGAGTTCTGAAACAGCGGGCGAATCGGTGACGAACTTCAAGCGCGACTTGATTGATTACCTCACGTCTTACCGCTCGGCTGGACTCAGTGAATGGATTGCTCACATAAAGCAGCACGATTTATCAGAAACCAGGGTTTATCTCATTGGCTCCACTCCCGGCCGTCACCAAGGGAACGAAAAGCAAAAATGGGGTCACTTTAAACTCAGAAGGATCTTGAGTGACTGCACCTCACCTGTGACGAATCAGGAATCGTGGCCTCTTATTGGCCAATTTTCCAGCATTGGCTCCTTAGGAGCTGACGAAACCAAATGGCTGTGCTCGGAATTTAAGGAGAGCCTCGCGACACTAGGCAAAAGTCAGAGGTGCTTGAGTAGCCAACAGGTGCCTCTTCATTTGGTTTATCCAACTGTTGAGAATGTCAGAACAAGTTTAGAAGGATACCCGGCCGGGGGCTCACTACCGTACGCCATTGTTACTGCACAGAAACAACCGTGGCTGCCCTCGTTCTTCTGTCGATGGTCTGCTGAAGGCTCAGGCCGGAGCCGGGCCATGCCCCACATCAAGACGTACATGAGGGCTTCACCAGACTTCGGAGAGCTCGCGTGGTTCGCAGTCACAAGTGCCAATCTGTCAAAGGCTGCCTGGGGAGCCCTAGAGAAAAATGGCCTTCAACTGATGATCCGCTCGTATGAACTGGGAGTTCTGTTCCTGCCCACCGCCTTTGGGATAGCCACCGGCCGATTCTCAGTGCATCGAGGTCGATTGCCAGATTGCAAGGTGTCAGAGACGTCGTTCCCCATCCCATATGACCTGCCTCCACAGCACTATAGCAGCAAAGATCGACCATGGATCTGGAACATTCCGTACCTTCATGCCCCTGACACCAATGGAAATGTTTGGGCCCCCTCCTAACTCCTGGCTCCTTGGTGCCGTGTTTATCAAATGTTTCCCAGAGGGGAAGGGCTGAACGAACTGGATTTTTATATCGGACGTGCAGTTCATACTCTGACCCGCTGAGTATTTCAGCACCGAGTGTTTCTAATGTAGGCCGTAAGTGTGTTTTTCGCAGAATAAAGTTTGTTAATCAAGTTCGTACATCTCCCTTTTCCAGAGCCGCCTTTTCCTCGTGTTGCTGACAGTGCGTTCTTTCTGTAAGAGGGTTTTTATAAATCGTTGGCG
>XM_038773466.1
AAAGTAAAGCACAGGTTTTGAACAGCAGGAGTGGAATCCTAAGAATATGAAATATTTATTGAAGAACTGATATATCTGTTTCCTTTCTTCCCCCTTTCCCGTTTCCTCTGTGGCACTGAAGTTGAATCACAATGGGAAATGAGAGCAGTTCACTGGGTGATCAGCCAAAGGCTCCTGATGCAGCCACATTCACCTCATTACCACCAAATCAGGAGACCATACAGGATACTGCAAAGCCGCATAAAAAGAAGAAGGGCCCTCTAAGTGGATCTCGTTCAAGTAAATATGGTAAAAATGATCAGAATGTAAATGAGGAGCTGCCAGGTTTGAAGAGTACAGGAGCTGCCAGTAACCAGGCCCAGACATCCCACAAACGTTCTGCTCCCAGCCTTCAAGGAGCTGCTGCTGCACCGACCACACAGAGTATCAGTCTTGATAGTGAAAACATCCCAGCAGATCTTCATGTAAAACAAAGTGATTCCATCCAGACCGCAGTTGGACCTGCTGTTCCTGGCCCCAAAGCAGGAGAAAATGGTGTCCAGTCTCTTGAAAGTAACACCGGAAACAATCTGGATTCTATGTCTCAAGGAAACATGGTAGAACAAAAAGATGCATCGCCAGAATGCAAAGAAAAAGCAAATCTTCAAATCCTGACTAATCCAAAGGCCCCTTTATTAACCGACAATAAAAATAGCTTGTGGTCTTTACTGGATGACGCCGTGTTTGAAGGATATGCCTTGGAAGTTAATAGCGTGTTCAATAAGACAGAAACCTCTGGGGCAGCAGGCATTGAAGCCAGCTCCTTACCAGTACAGGCAAACACTGCAGCAAGTGTAGCCGAGGAAGGGTTCTCCAGTCTGTTGCATCGCAGTGAGCAGCTGGACAAAACAGATGAGCAGGGCTCATATCCCTCACCTCAGGGCCCAGTTGGGAGAGCTCAGTTACCTGCCCCAGAGACTAAGTGCAGCCTCACGTTGTCAGAACCAGGACGTGAGGAATCGATCAGAGAGGAAAATCCTGCAGCAAGCACAGATGGCCAAAGCCATCTGTTCATTGTAGAAATCCAAGACCCAATGTATCTGACACCAGTGAGTTTCGACAAACGTGCTGAGTGTGCGGCAACTGCCGGCCACAATGCTGTCAGTCATCCTCAGCTGAAAGTTGAAAATGAGCAGCTCATCGAAGCGGTGGTTGGTGACCAAACAGAAAAGTGTATTTTACCGAAAGTCAGCCTAAAAGGAACAGAGGCTTCTACTTCAGAGTGTGAATATGCACTCAATGTGTTTGAAGGAGCTGCTTCAGAGGGGAGTGAGTTGAGTTTGAGTTGCCATATTGATCACCACCAAACATCCAACAGCAAAGAAAATCAGTGCGGTTTTCTGACAGGCACAGAAAACCAAAGAAGATCTGAAAACATGGAGTTACTGTCCACCTGTGATTCAGACCTCCATCCTGCTGAATTGAATGTGATGCCCTTGGCAGCCACTGATGAGCAACAGAAAACGTGTGGAAAAGAGCAGGAAGATATCTCTACAGATAGTGTCTGCAACCTTGTTAATAAGACAGAGAGTATTCCAGAAACTGTCACCCAGTCCTCAATCCAGCAGAGCTCCAATCCCGGGAGAGCAGAAGAAAAACTGATGGGCCTCAGCTGTGACTGTGAAAAGGGTCAAATTTACAATCAGGAAGCAACAACTAATGCTTGTGAAGGAGATTTGGGCTGTCATCAATTGCACATGCAAAATATCGTATTTCCAATCAATCCTCAAAAGACAGATGGATTGGAGCCAAAAGAGACAGGATTTGTTTTCAGTGACGAACAGCAGATAAGTACCAGTGACTCAAAAGAAAAGGTTTGTGATGACAATGTGTGGAATCTTCAAGAAAGCACTAACTTGGCACCAAATGATCAGAATACTTATTCAGATAATGCACCAAATGAGCCACAGGGTTGCTGCAGCGATAGTAACCAGCAAACACGAGGCAGTGAGAAGCGAGAAAATGCTTCAGAAGAAACATTATCCACTGTGCAGATTGATGCAGAAATCTGTCCTCTTCCAGAAATTTCTGACCTGCCACTTGGTCCGGGCTTGGACTTGGGGCAGGTGAAAGAAATGTTACTCTGTTTCCAAAGTGACCAGCAAGTCTGCGAGGCTGAGAAACGAGACGGCAGATCTGAGAAAGTTGGACACGGCCTTCAAACTGGTCAGGAAAGTGGGCTGTTGCTAGATAGAGTGGGACTGGCATTGAGTTCCCAGGATCCCCAATCAATGGATGTGAAAGGAGAACTGAATTTAAATTCTGCTAGCAAACAGCACGAATTCAGCAGTGGGATAGGAGTCGGAGTTTGTGAGGAGAGGGTATCTGAGGAGGACCTGGGCACAGGAAGCATGGTGTTGCTAGACAAGTCTGAGTTGACCCCAAGTTCCGAGCTTCCTCACACAATGAGTGTCAGTGAGATATTGGTTCTCAGTCCTGAGCAACATCTGGCAGGTAACAGCGAAGCGAAAGGAAACATTTGCGAAGGAAATGTGTATAGTCTGCACACATTGCACCCGGAATTACCACTGAACTCACAGGTTCCTGATACAGTTATATCAGGAGAGACATTGCTTTCTGTCACTGATAAACAGCAGGTGCATAACAGCAAAAATAAAGAGAAAACCCTTGAAGAAAACCAGTGTGACTTGCAGACTAGTTTAGAAAGTTCCACGTTCCCAGGAAGCAGGGAGTTGGTGCTTAATCGTCAAAACTGTGAATCAAGAGAAGCAACAGAAGAGAAACTATCAGATTTCAGCCATTTCACTGGGCAATCCTCGGCATGTACTGTGGAAACGCTCTGTCAAAAAGATCTGAGCAAGAATCAGATGATAAAAAACATTATAACCCCAGCAGCCATGCAGCTGCCAGATGGCTCAAACTGTCTTGGTGCAGCTGAAGTGAAAGAATCATTTATGTCCGTAAATGGTGAACAGGCATGCAGCAGTGAAAAGCAAGAGAAAGTGCCTGAAGACAGTATGTGCAGCCCTCCAACTATGGTGGGAAGTACTTTGCTCTCTGAAACGGTGGACTTGCCACTCACTCCTCAGAATGTCGAATCGACCGGCACAGCAAATGGACAGGAATGTTTGAACCAAGGCAGCGGACACCAAGCCGCACAGGGGGAAATTGAAGACAAAGCCATTAGAGAAGTGTGTAGCTTTCCGACTGATTGGCAAGATACAATTTCAGCAAGTGTGGATTCATTACTGGTCCCTCAGTGCACTGCTGGCACTGAAATGAAAGAGGCATTGCTGGTGTTCAGTGAGGAACAATCCCGAACATTCATCAGTGAAGAACAGCAAAAGGGTAATGAGGGGGACGTAGGCAGTCTTCAGCAAGGTCTCGATGATACTGTACTGTCAACAAGCACAGCATTAGCACTGAACCCTCAGTACGCGACAACCAGAGGATCAATATCCAAGGATTTTGCTCATGAGCATGGGCAATTGTGCGATAGTGGGTACAAGGAAGGCCTCTATGAAAAGGATTCAGACAGCCCTCAGATGCATGCAAGAAATCTTAGAATTCCAGAGACCTCTAAATTACCACTTAATGTGCAGAATTCTGACACAGAGGAACACGGAGAGTTATTATTCATGGGATTTAGCAATGAACAACAGCAAGCAGGCAGTGAGCGAGCCAAAGGAAAAGACATTGAAGAAAATGTCCAGAGCCTTCAGACAGCCACTCTGAAAGTTATTGCCACAAGCACAGATTTGCCACCCAGCCCAGTGATTCCTAGTATTAATCGACAAGCAGAGGAATTGTTTGGCCACCAAGAGAGGCAAATGGGTGACAGAGAGCAGCAAGAAACGGTGTCGGAAGACAATATTTACAACTTCCCAACTGACACACAAACTGGTTTGCTCCAATTATCTCCTGCAACTCAGAATATCGGTTCAATAGCTACAGGAAGTGATCAGCTGCCATTGGGTTGTGATAGCGAACAGGAAGCGGCAGTTTGGGAACTGGCAGAGGTTCTCTCCAAAGAAAAAGTGAACAGTTTTCAGGGTGATCAAGAAGATCTGGTCTCAGAAAGAATGAAATTGTTACCGGTCTCTCAGCTTGCAGCTGGCATCGGAATGGAAGATGCTTCGCTGACCTTCAGTAATGAACAACAACAAACATCCATCAGCGAAGAACAGCAAAAGAATGATGAGGCGGGGGGGTGCAGTCTCCAGGAAGGCCTTGAAGATGCTGTACAGTCAACAAGCACAGAGCCAGCACTGAATCCTCAGGATTCCGCAACAAAAGAAAATACACCAAAGGATTTTGGTGAGCAGCTGCAAATATGCGACACTGAATTCGAGCACGGATTCCCTGAGCTGAATTTAGAAATACCTTTGATGGCTGTGGAAAACATTTTGCCTCCAGAAGCAGTCAAGTTGTCAATCGGCGTAGAGAGTCCTGAGGTGGAGAAACAAAACGATGTGATGCTGGAGTTCAGCAGACAGCAGGAGCACTGTGAGATAAAAGAACAACAAGTGTTTGAAGCAGATGAGCAAAATCTTTGGACTGGAAACGTTTCAACGCCAGAAGTACTGAATCCGGCAGAGAGCTGTCAGAATTCTGATGCCACAAAGCTGCAGGGGGCATTAATAGGATTTGACAGTGAACATCAGCAAGTAGATGACAAGACGCAACAAGGAGCAAATGGAGAAAATGTGTGCTGCTTTCTTACCGCAATGGAAAGTATGGAAAATATTTGGACCCCTGACACCCCTCAGGATCCCAGTGCAAGTGGAATAAATGAAAAACCTTTGGGCTTTATTGATGGAAAACAGCAACAAATAGCGGCAGGAGGAGTAGAAGACAACTACTTTGAAGAAAATGTAAGTTGTCTTCAACGAGATGAAGAAAATATTTCACATCCCACAACCCCAGAATATACTGCTCAGTGTCCTGATCCTGAGGCACTGAAAAATAGATTATATTACGGTTGTGATATGGAGCCTCAGCAGACAAATGGGAATGCAACAAACATAGATATTTCTGCTGAAAGTATGAGCAACCTTCGGGTAGGTATGGAAACCACCCTTCCAGAATCCATCACGTTGACGCAGAATCCTTCCATTCCTCAGGCGCTTGAAGATAATGATATGTCACTGGCTTTTAGTGAGGAACAACATATCTACACGAGTCAAAAGGAAGAAAAAATCTCTGATGCGTGCAGTCTTAAGACAGTGGTTGAAAATGTAACGTCACTGAATAACTGCATAGAATTACCAGCTGGCTTGGAGAATCACCACATAGAAGGGGCAAAGGAAAACCCGCTATGGTTCAGCTTTGAAAATGATGATGGACTGAAACAGGATATTTGTGTTGAAAGTGTGCACAGCTTTCAACTGGATATGGCAAATGTCCTCCCAGCAGAACTGATTCCCACTGCAGTGGCCCATAGTCAGTCAGAAGTACCAGAAGCATTATCCGGTTTTATTCACGAAAAACAACAAATAGGTATCAATGAGGCAAAAGAAAATGTTTGCGAAGAAAACATTTGCATCGTTTCAACGACAGAAGTACTGAAACCGGCAGAGAGCTGTCAAAATTCTGATGCCACAAAGCTGAAGGGGGCATTAATAGGATTCGGAAGTGAACATCAGCAAGTAGATGACAAGACACAACAAGGAGCGACTGGAGAAAATTTGTGCTTGACCCCTGAGCTGGAGAATGGAGAAGATTGTTTATTGGCTTTCAGTTCTGAAGGTGACAAGAGTCAAAGCTCCAATGGAGAACCAGAAGAAAAAGTCTTTGAGGACAATGTGAACAGCCTTATGATAGGTGCAGAAGGTATAATCCCAGAAGCCACTATACTGACACCCATGCCTAAGGACGCTGAAGGGGTAGAGCTGAAGGAAACGTCATTGGACTTTGAAAATGAAAGTGGGAGGAGCGATCAACCTTTGGGCTTTATTGATGGAAAACAGCAACAAATACCGGCAGGAGGAGGAGAAGACAACTACTTTGAAGAAAATGCAGGTTGTCTTCAAATGATCGCAGATGTCATTGGGCCGACACCTGGCTCGCAGAGTCCTGACGCAACAAACAAAACTTCATTGGCAGTTGTTAGTGAACATCCACAAACAGGTATCAATATAATGAAAGACAACAATGTTTTTGAAGGGAACATGTGGAGCCTTCAGACAGGATCAGAGCCAGTACTTGCAGGAACCATGGAATTGACAGCTAGCCTTCAGAATTGTGATGAAAACAAAGGAAAAGAGACACCACAAAGTTTTTGTGGGGATCTAAAACAAGAAATCATAGTCAACAATGAACCAAAAGCGAACCTCCCAGAAGGAAATCTGCAGGTAGCAAAAGCTAGTACAGAAGACACTAAGTTGTTAGTAGGAAAGGAATTGTCAGCTTGTGCAGGGTACCTTGATGCCACCGTTCTGTCAGAGAACGTAATGGGTTTCGGTGGTGAACAACAAATGGAGAGGGTGGGCAGTCTCCAAGATGACAGTGCAAATGATTTGTTTCCAGAAACCACAAAATTGATACCTGGTACCTGTATTCCGATTGCCGATGCGAAGGATGCGGAGAAGATATCGATTTTGAGTAATAAGCAGCAGCAAATGTGCAGCAGTCTAGTTAAAGAGGAAGAGGAAGCTCTGTCTTTCTTGCAGAATGCTGTGGAAAATATCATTGACCCTGACAGTGTGAAATTGGCACTGACGCCTCAGCATTCTGTCACCTCAGAACTAATGGCTTTCAGTAATGAGCAACAGCAGATATGTAGCAGTGGGATGAAAACAGAAGATTATACAGAAAATCATTTATGTACAGATACTACCATATTACCATTTAGCCCTTCGGAAAATGATACCATTGAATTTAGGGAGAAGCTTTCAGATTTTAGTTGGAACATTGAACACCAAAATTGGAACACTGAAGCACAAGACAATATCTCAGAAAAGGATATGTATAAATCAAAGACAGAAGCAGAAATCAGTACGCCCTTGCAACCCGACTGGCAGATTCCTGAGCTGGAGAATGGGGAAGATTGTTTATTGGCTTTCAGTTCTGATGGTGACAAGAGTCAAAGCTCCAATGGAGAACCAGAAGAAAAAGTCTTTGAGGACAATGTGAACAGCCTTATGATAGGTGCAGAAGGTATAATCCCAGAAGCCACTATACTGACACCCATGCCTAAGGATGCTGAAGGGGTAGAGCTGAAGGAAACGTCATTGGACTTTGAAAATGAACAGCAGCGAACCTGTAACACTGAAAACAAAGAGGTGAACAGCATCCGGACTGACAATGAGAATATTTCAGCCCAGGAGCCTATGGATCCATTATCCAGCCCCCCGAAATGTGATACTGAGAAAGAGGAAGATAAATTATTGGATTTCAGCCCAGACACTGACCAACAGACATATAGCAGGGAAACAAAAATAAGCATCTTCAAAGAAAAAGCATGCAGTGATAAGATGGGCGTGGAAAACTCTGTTCTTCCAGAATGTGTGAAATTGTTATCTAGCTCTGATATTGCGACTGAACTGCAGGAGACGACAAACCGCACTCTCAGTAAACCTCAGCAAATATCCTTTAACGAAACAAAAGAAAACTCCTCTGCTGAAAATGTGCATAGCCTTGAAAATTTAATTGTAGAATCCAATGAGCCATCTTGTAGTCCCTTGCATTCTGATGCAATAATAGAGGAAGATATTTTAAAGCAGAGATATGACAGTGAGAAACAACAGACCCCGGACCAGAATGGAAAAGAAAGTGTTGATGTGAATAGTGTTGTGAACATGGAAAAAGGCATGACTTTTGGAATTGATCCCGAGACGGAGTTACCCCTTTTCACTCTGTCTGTTTCTGAAGCTGTGGAAATAAATCAGATATTGGCTACAACTTCCGAGAGTGAGCAACAGCAGACATATGACAATCTAATTTCACATCGTACCTGCGGGGAGAAATTAGGTCAGGAGATGGATTTTGCTTTAGGAAATGGCAAATTCCCAGAGGAAATGGAGAATGACGTCTTCTCAGCAGGAGGCATGGACTATAAAAACCACGCTGCATCTCAGGAAATGCAGCTAAGTAAATCCATGACCACTGAGAGCAAGGAACCCAGCAGTACATCTGACCACCTGTTCTTACTTCACATTGGAGATGCAACAGAAAGCTGCTTAAGAACTGGTGCCAAAGAACAGGAAAACGTTATGGGTGTTCTATCAACAGGGAATTGCGCTGGAATAGATCAAAATTCCACAACAAAACAGTCCTTTGTGTCTGATATTGAATATGGACATGAGTCCTTGGTTGCAATTGAACCAACGATGCAGATCAAACCAGGATGCAGTTCCCCCATCACATTAACAGATGTAATGGAAGAGGAAGCTCTGCCTTCTACATCTGAAAACACTGAAGTCAGAATAGCTGAAAGAGAACTTAACAAAGGATTAAAGACTGAAAGTCCATCTCCTGAATCTGCCTTATCTTCACCGTCTGCACATGGAGAAGATACTATGGGTGTAATTTGCACAGTATCAACAGCTGCACTGGATAAAGCCAGCATTACCGCAAGTGTTTCCTTGGCGTCTGAGAAGAAAGGTTCAGTTCCACCTCTGCCAATTAAACGCGTTGCTCCTGATCCTCCACAACACTCAGAGCATGTTAAACCACTGGATGATGTTGAAGTTCTCCAGAATCATCTTGAGCAGCCTCCATTAAGTGTTTCCTTGGCGTCTGAGAAGAAAGGTTCAGTTCCACCTCTGCCAATTAAACGCGTTGCTCCTGATCCTCCACAACACTCAGAACATGTTAAACCACTGGATGATGTTGATGTTCTCCAGAATCATCTTGAGCAGCCTCCATTAAGTGTTTCCTTGGCCTCTGGGAAGACAGGTTCAGTTCCACCTCTGCTACTTAACCCCGTTGTTCCTGTTCCTCCACAACACTCAGAGCATATTAAGCCACTGGTTGACGTTGAAGTTCTCCAGAATCATCCTGAGCAGACTCCATTAAGTGTTTCCTTGGCCTCTGGGAAGACAGGTTCAGTTCCACCTCTGCTACTTAACCCCGTTGTTCCTGATCCTCCACAACACTCAGAGCATGTTAAGCCACTGGACCCTGTTGAAGTTCTCCAGAATCATCATCTTGAGCAGACTCCATTGAGTGTTTCCTTGGCGACAGAGCAGAATAGTTCAGTTCCACCACTGCTACTTAAACCCATTGCTCTTGATCCTCCACAACACTCAGAGCATGTTAAACCACTGGATGATGTTGAAGATCTTCAGAATCATCTTGAGCAGACTCCAGTAAGTGTTTCCTTGGCATCTGAGCAGAAAGGTTCAGTCCCATCTCTTCTACTCGAACCCATTGCTCCTGATTCTCCACAACACTCAAAGCATGTTAAGCCACTGGATGATGCAGATATTCTTCAGAATCATCTTGAGCAGACTCCATTAAGTGTACCATCACCTTGTGAAAATCAGGATTTACACCCTCTTTTTGTCGTTACTCCTCATATCGTTCCAATTGAGGCCATACACTCATCCTCTGAGCAAATTACAAAAAGTACTGCTGTGCCTTGTGATATCAAAGATACGGACAGCTCTGCTCTGCTCGTGGATTTTCCTTCTCTTCCAAAGGGTGATGCACCTCTCCAGGATGAACAATCTACTTTAAGTAGTCCTGTGCCTTGTGACTGTGGAGAGCAAGTCGACCCTTTTCTTCCACCTGCAAATTTTACCTCACCCCTGCAATCAAATGGTACAGATGAGGCATCATTTGATACAGCACATCTCCTAAAAGAGCTATACAATACTGTATATGGTGATAATGCAGAGTCAATTCCTCCTTCCCCTTCTCTGTGCAGTGATGCAGGCATTGCTGATGTGGAACATGTTTCAATAAGTGTTTTTGTGCCTTCTGATTGTGAAGAGCCAGCTCCGGCTCTTCCTCTACCTCTTCCACTTCCGACTCTTCGATCTGATGACACAGATAAGCCAACCACTGATATAACAGATCAACAAAAAGAACTTGTTAGTGATTCGGAGGAGCCAATCGTTCTTCCTCTTCCATCTGTGCCACCTCCTCTTTTACTTGAAGGGAGTAGCGAGCCTAAGGTTGATACGACAGACCTGCAGGGACGCGAGAGGAGCTCAGACTCGGAGGGAGCATTCGAGACACCTGAGGAGACGACACCTGTCAAAGTCCCTCCGCAGATCTCCCCGGCTGCTGCTGAGAAGGAAAGCCAGGAACAGCCGCCTTCTGAACAGTCAGTGTTTTTTCCTGATGATATTCAGACCACTGTTGACACTGAAAACGAGCTGCAAGAAACTGATTCCTTCAGACCCCTCACTGAGTCAGCGTCAATTGTCTTTGATGAAGATAAACCAATAGCCAGCAGTGGAGCTTATAAAATTGATTTTGATAGTCTTGATGTTTTGGACTCTTTCCAACCTCACTCTGATTTGGATCCAAGCTCACCTGTGAAGTCGGAAGGTTCCAAACTTTGTGGACAAGCCGATGAGAACTCTCTGCACACTACAAGCAGTGGCAGCCCGGCACCGCCTCAATCTCCTCCACTCGCGCAAAAGTCTGATGGAACTACAGATGTTGGTCTCACAGAGGAGACGGCAAAACCTTTACAGGCAGAGGCCTTTAGCATAGCCTCAGATAATACTCACAGTCTCAAGAAAAAGAAACCTAGACCACTGTCTTTTAAAAGGAAGACTAAGTCAGAAAAACCAGCAGAGACAACACAAGCAGATAAACCAACAGAGACCCCAACTGTGACAGAAACTCAAGCAAGGCTTACAGTCCCCGAGACTAATAACGAAGTGACTATATCGCAATTGTCCTGTGACAGTTTACAAGGTGCGGTAGGTCAACAGGACTCTCCCATTCCTCATCAGGCTTCCTGTAGCTTTGATCCAGATAACCTTACTGAGCGTAATCCATTTGCTGGTGGAGGTAAACAACAAACCTTACCAGTAGCACAGAGCGAATGCGAGACTCACACAGCTGTGTTGAAAGAGTCCGATAAAACAGTACCCGAGTCTGCAACGCTTTCGGACACTCCAGCCGTGGGTCAGGCAGTGAGGCTGGAATTTGATTATTCCGAGGATAAAGACAGTTTTGAAGCTGAACAAGGTAGAAAGCCTGTTCCGAAGAAATTTGGCAAGAGATCTGGTGGAAAGATGCCACTCAGAAAGCCAAAGATAGGAATCAAGAAAGTTCCAACAGTTGAAAAGGTAGACAATGCTCTCACTGTACCATCCCATTCGACTGTGAATCCTGATGATATCCCTATTCCAAAGACCACATATTCATTTGACCCTTCCAAATGGGATGATCCTAACTTCGACCCGTTTAACACGAACATACAAGTTCCAAATTCTCCCAAGTTGACTCGCGCTTCATTCAGTTTTGACACGGACAACTGTGATAACTCTGTGGACCCATTTAAATCTTCCACAAAAATCTCAGGATCCCCTTCCCATTCCCCTGCTTCATTTGAGGTGAATGATGACACTGGTACTAGTGAGGGGGATGCTAATAATAAATCATCAAAGAAGAAGAGGCTACCTTTAAAAACAAATACTTTTAGGGTGAAGAGATCCCCGAAGCGTACCTCAGTATCTGAAGCATCCTCACAGGAATCCACCCCACTTACTACCCCTGAGACCCCAAAGGTAATTGGCACAGTGGAACATGCCACTGACGAGGAGAAGCTGGCATCCTCAGTGACAAGTCAGAAATGGTCTTACTCTGGAATACAAAGCGAATTGGACGAAGATAACCCTGATTATCCTCAGCCTTCGGATCTTTCCGCATTTGTGAATGAGAGTTCTGAATTTGTAAACGAGAACTATTCTTCAGCAGTGCTGGGATATGAACACTCTTTAGAAATTGAGTACATGGAAAAAATTGGTTCATCATCACCTCACCATGACACAAATGCAAAAAAACAATCCATGTACTTGAAGATTGATTCTCTGAAAGACAGTCCAATAAAATGTCCTCCCATCAGGCTCTCCGATTCAACCACTCCTTGTTCAGGATCAAGTTTGGATGATGCAGATGATGGTGTGCTTTCTACTGCAAATAGACTTTCTGTCACCCGACCTTTGGTTCCCAGCCAAGAGGCACATTTACAGTCACCTGACATATTGAAAGACACAGATTCCCTGAACTCATCTCCAACAAAGTCAGACCTGGCAACTCCTGAGGAACCAGTTGCCTCTGCAGATGTCTTGTTAAGTAGGATTATAGGACACACTGATGATGAGCTTGACTATCTGCAGCCTGACACAGCTGAAAAGGACCCTTCGGCATTTGCGTACAAGTTGCAGGAAGAGCTAGTGTATGCAGCCATGAGGATAGAAGCACTGAAGGTAGCCAAACAGCTCTCCAACTCTCCCAGAAACTCCTCAGATAATGAGCAGAGAGACAGTACACCATCAATGGACACGCCCATCACAAAGAGTGCACTGTACTCTAGAACTGGTGACAGTGAGATCGATGACACTCAAGCAGATGGACATCACTACAACCAAAGAGACTTGGATTCTGCTCTCAGAACAGCTAGGGAGGAGATTGTTACTCAGGAAAGAGAAGCAGCAGACTGGAAGAGGAAATATGATGAAAGTAGACAAGAGGTTGGAGAGATGAGGCGGATTGTTGCAGAGTATGAGAAGACCATTGCTCAAATGATAGAGGATGATCACAAAGAGAAGTCCATGTCCCATCACACAGTACAACAGCTAATAATGGAAAAGGAACAGGCTTTGTCTGATCTGAACTCTGTAGAGAAATCCCTAGCAGAACTCTTCAGGAGATACGAGAAGATGAAGGAGGTGTTGGAAGGGTTCCGAAAGAATGAGGAAGTGTTGAAGAAATGTGCCCAAGAATACCTTGCCCGAGTAAAGAAAGAAGAACAGCGGTACCACGCTCTCAAAATCCATGCAGAGGAGAAGCTTGACAAGGCTAATTCTGAGATTGCTCAAGTTCGAGGCAAGTCCAAATCCGAGCAGGTAGCCTTTCAAGCCAGTTTACGGAAAGAACAGATGAAAGTCGAGTCACTGGAGAGAACCTTAGAACAGAAGAATAAGGAAGTAGAAGAACTGACAAAAATCTGTGATGAACTGATTGCCAAAATGGGGAAGAGTTAATGTTGCCTATTTTTTTTTAAGTAGGGGAATGAAATTCTGAGTGCAATAAAGTCAGTGGTGCAGTAATATTGGCTGACCTATGTGGGCATTGAGGATTTCACCACATTTTCAATGCACTACTTTGCTTTCCACTGAGGACTGTTTAATGTGCGTAGCATTCAAATGGCCCATGGAAATTTCTCTTTACTGTCTGCTATATTGTAGTATGGCACACAACAAGTGACATGAGTTCCTGTATCAGGGAGATTGGTTCTTTAATAATTAGATGAGCTGCATTAGATATTGAGATTGATTTTTTTTTGTGTTTCTTTGTTCCTTTTATGGGTCCCCATGTATTGTGTCTTCAAAGTTTCAATTTACTGTACATTACATTACTGGAGGAGAAGTCTTGCCAATTTTCAGTGAAGCCTTAAGAGTCTAGACTTGATCTGCATTATGGATTTGTAAAAATGCATGTGTGTCAATGAAGTTCTCTATTGTAAATAAAATTTAGTTGAAAATCACAA
>XM_038773468.1
AAACAGCCTATGGCCATCTGGGACTACGGCGACTTGACCTGACACTAAGTACACCCAAGTCTAACTCATTAATATATTACGAAGTGCAGTGGCCTTAGTACTGATTCCTGTGGAGCACCATTTTCCTCCAGGCTGAAAAACAACTGTTCACCATTCCTCTTTGTTTCCTGCCACTTTAGCCAATTTTCTAAACAGGCTGCCACTGTCCATTTTGTTCCATGGGTTTCAACTCTACTGGAAAGCCTATTATGTGGAGCTGTAGTGGTCCAAGATTAATATGTAGTAGGATTTTTCTGGTGCTCTGTGATGATCGAAAAAGGCTTGAACTTGGCTGGCTTTGGAAAACACGTGAAGTGCAGGGTGCAAAACACAATAGTATTTTCCAGTATGCTAAGAAGTTGTTTCTTAGTGAGCAGGCAGGCCGGATCCACCTTCAAGAATTTGCACGCCTGAATGCTGCCAATGCACTATCTCTTACAAATCTCGTGATGGGACTGTCTTCAATTCTGTGTAGCTTAAATGGGCACCATTACTATGCTTGCTGGTTTCTCCTTTTTGGATTTCTTCTTGACCTGGCTGATGGAGCTGTTGCTCGACAACTTAACGCATGTTCTGCTCTTGGAGCCAAATTGGATGATTTTGCAGATTTTACAACATTTGGAATTGCAACCTCACTGTTGCTGCAGGCCCAAGGCATACTAAATGGTGTGTTTGTCATCTGCTATGCTATGGCTGTATTTGCACGCCTCTGCTTCTTTTCTAGTGGAATCCCATTTGTTTATCGTGGCCTTCCATGTCTTTATGCTTCAGCCATCCTGGCCTGCACTTCTCTGTTGACTGGAGGCAATCGCTTTCTCCTGTATATTGCTGCAGTAGTGATGATTCTCTTCATGACTGACCAGGGCAACTATCCCCATGACAAGGTCCTAGAGTCCCAGATCTGGAAAAAAGTAGTTTACATTGGAGGTCTGATGGCATTGTTTTGTTGTCCACTACGACTGGCCTGCATATACTATCTGATTTGGTGTTTCTCCTACACTCTCTTTCCATCTACCCTGTGGAGCTGCAAGTGTTAACTCCATGTTTCATGCTTTCCCTTCACAGGGACAGGCTTGGTGCTGCACCCAGAGCCCAGGAGTCGTTCTTGTCAAGTGACAAAAAGGCAGCCTCATGAAAACTGTAGAAGGATTTTCTTTTTGATCTAGCTAACCGGCTTATATGATCTCCATTTCTGTTAAATTTTTCTGAAAATTCTGGAGAATATACCAGGGGATGTAAACACTAAAGGCCCCTCTCCGCTGAAAACAAAACATAATATGTAAACACCAGTCATGAGGTATGAGAAAGTTGCATCCGTAAGGATAAAGCGACAATGGATTCACTGTTTAGTGGCCAAAAACGTAAAACCCATAGATAGAATTGTCAGTCATTAGGGTTTTATCTTTAGAGTTTAAAATCTATAACACTGTCATGCACCTTATGGGATCATGTATTTTTTAGACTAATGTGTGAATATGCCTAAAGACTCCCAGAGCATTTTTGGGGTCAGCTTAGCTTAAGGTGTACAAATATCACATTGAGGTCAGCTTACAACAAATTAATCGGTTTCTGTTTGAGGATTTTGTTGCATTCAATGTAACTCAAGAACCTCCTTTCCGAAAGATTCATGTTTTGGGCAGTTCCGGCAGATGAAACTTCGATACATTGGTTTATGAATGGCATGCAAAGAGGTAAACCGATTGCAGACTTTTGACTAAAGAAACTCAAATGAATGTGACCAATTTTCTTTGTATTCCAGAAATTGTGAACTGCTTTTGAGCCATACAGATATTTTCTATAAAAATAATAATGCATGTTTTATGGGGAATTCCTATTCTTTGTGAATCAAAAGGTGTACGTTGCACATTTAATTTAAATGCTGAACTGTTATCATCTTAATAGCTATTTCTGTTTTCATTGTATTATTTGTGACAGCAGTCTGGTCAAATTGAGCTGAATATTACTTTCAATATGTGCCATTGACAGTAAAAACAATATATTGTCATTTATTTTCCATTTTGTATGTAGCATTGTTCAGAATGTAAAATTGTTTACAGATTGTAATTGTGTGTACTTTAAAGTGGACCTTCAGGTAAAGAATTTGGATAAATATCCATTCAACTGACAATTGCATAATTTTGTGTTGAATGACGTAACTGTTTAAACAGCGTTCGACGAATATTAACAACATTGAAGTGGGGAGAAGCTTGATCAGCTACTTCATGATCTTATGAAAATGTATATACAAATTAAATACTACAGAATCTTGCCCAATCGTATTTAACAGACAGAGTTACCCTGAAAGTCAGTGCCAGCTTGGTTCTTTGAAAAGAATACGCATAAAATCATATTTGAAAATGAAAATCGCTTATTGTCACAAGTAGGCTTCAAATGAAGTTACTGTGAAAAGCCCCTAGTCGCCACATTCCGGCGCCTGTTCAGGGAGGCTGGAACGGGAATTGAACCGTGATGCTGGCCTGCTTTGGTCTGCTTTAAAAGCCAGCAATTTAGCCATGTGCTAAACCAGCCCCTATGCTATTTGGCATAGCAGTTAAAACATTTTCTCAATACTGAATAGATAATAGCATTGGGCACAAGCTGCTTCTGTCACCATCATGTTATATGTAAAGACTCTGTACATTGTCTTTTGTTTTTCTAAGAAAAAATGACAGTTGCCTCCAAGTGTAAGTAGCCATTTGGTGGAGACATAACTACAATGCTACAAGTGTACCAGTGGAGAGGTTGTTGCAATATGTGATTTTAACTTGCATCCAAATCACTGAAGTATTCACTTTGAATGCTGGCTGCCAACTTTTAACAGAGATAATTTTATTTTTCCTTTTTTAAACAATCCCTTATTCTGGAGACCAGCTGATACTGATATGTAATGAATCTCTAAGGGATGGACAATAACGTCAGGAACTTCCTGACGTTTGATTCTCTGCCCCATTCCCCTGCAGAGAAGATTCTTAACCTATCTTGTAACTGAGTTTGCGTTGTGTGGAATTGTTGAAAACTCACTTTAACATTTGTGAGAGAACAAATTTTATGCAGTGTTTTATGCCAGCAGTCAGGTCCCTTGGGAAGACTCAATTCACTTGGCTTTGGAAAAATGTGGAATCTGCTATTGATCTATCAATATGCTTTGTAACAAAATGCATACAGCAACTATCTAAATCTGCTATTGTCAAATTCCTGGTTGCTTTCTCCCAATGCTGGATTAAAGAGTTTCTATCTGATAACAGAGCATTCTTGTTCTCGGTAGCAGCTTAGAATTTTGAAATTTTCATATATGTAATACCTGTAGTTCAATTACACATTTTTGAACATAAAACTACTGTTTTCCCCAGTAAAATAAAACAGTTACTGTTAAATGAACTGTTATTTTTGTGCTGAATATTTTTAGATAGTAAAACAGTAGTGGGAAGCAAATTATGTCTTTTGTATAATGATGATGTTAACTTCAAAATAATAATGCTAATTCTATTGAGCTGAAACAATTTAAGTCCACCTTTTGCTGGAAATTGAGCAATTGCAATTCTGTTTTGAACAGTTTCAAATTGACCCCAGTATTTTGAGTCCAGCTGCTTGTGTTGTTAATTTCAATACCATTTAACTGATCGCACATCTTGGTCCTCAGCTGCAGCC
>XM_038773473.1
ACACAGAGAGAGAGAGACACACACAGACAGAGAGACAGAGAAAGAGAGACAGGGAGAGAGAAACAGAGAGAGAGACAGACAGAGAGAGACGGAGCAAGACTGATTTAATTCTGGGCTTTGTTCATCATGTCCTCTGATTTGGAAAGTAGTTTAACCTCAATTGATTGGCTCCCAGGCCTGTCACTGCTAAAGACAAGACGAGGTGTACAGGAGGCTGGTGCAGAGGTGAAGGATCCCGATGCTAAACCCCCTCACAGCTACAACAGGCTGATAACTATGGCTATCGAGGGCTCTGCAACAGGCCAATTGACATTGAGGGAGATTTACCTGTGGATATCCGAGAATTTCCAGTATTATCGGAACGCCCAGAGTGGATGGAAGAACTCGGTGCGACACAATCTCTCCATCTGCAAATGCTTCCGGAAGGTTCCACGATCCAGACAAAACCCAGGCAAGGGATCATATTGGCGAATGGAGGGAAATCTGGAAGAGGACGGATGCTCACATCGCGGTATCAAAAGATTGCATGAGGCGGAGGAGTGGGAACACATGGCCAGTCTGTCTGCTGCTTCGGTCAATTCTAATGTCCCTGGCGACCGTTCTGGAGCATCTCAGGTGTGCGTTACTTCTGCGCAAGATCTGCAAAGCAAGATCCCATCTGTAATTGTGTCCTCAGAAGGCGAGCAGGCATCGGGAAGTGGAGAGGTTTCCAGGACTGTACAGGTCAACACCCAGCATGTGCTCGATCGAGTCACACAGGCTCCTCCTCTCATAGTGTTGGACCCTGACCGCAGGCACCCTCACCCTGAGGTGCTCCCTCAATCCCGACCGGAGACAGCGTTCCCTTTTCCCGAACTGGATTTTGCGGACCTGAATCTATCATTCCGGAGTTTGTGTCACTCAATCTCATTATCAGGACAGGCAGGGTCCGGCAATGTCCCCATGGAGTCCGGAACCCCACTTCACACCCCCGTGCTCTCCTGCTCCCCCCTCCCCCGCTCCCCCCAACCGAGCCCCGCACAGCCCATCAGCCAGGGGAGGGAGATCCACAACCGGGTGCCGGAGACTCCCAGAGAAGCCACTTCCTCCACTGGACCAGGAGTTCTCCCTCAGGATTGGTTGTCCACCGTCGACTCGGTCAGGGCTGGCCTCGAGATCGCGAGTCGCATCGAGTGGACAGAGATGGACCTCTCTCAGTTTCCAGGCACGGCCGAGACCTTCCTCTCGGGGGATGACAAGCCCTTTGAACGGGGACAGTTCCGGGATCTCTGTGGCTGGTTGGACGGAGTCTTCCGAGCACGCGGGATAATCTCGGGCCAGGCTTCGGGGCCTAGTAAGCAAGCAGGCCTAGGAAATGTCAATACGGGTTACCAGCCCACAATGCTCCAGATGGAGGCACCGCAGGCTGCAAATAGCGGCACAAAACACAAACCAGATGGCCAAGCATCACTCGAGCTTCTCCCTGTTCCCCAACAAGGTCGGAGATTGTGCAGTTCGGTCAGTGAGATCCAAGATGAGTTCGACTGGGATTCAATTGTGTGAATGTAATTGGTGTCTTTCTCTCTCTCTCCCTCTCTGTCTCACTCTCTTCTCCCACTGTCTGTCCCTGTCTCTCTCTCTCTCTCTCTCTCTCTCTCTCTCCCCCTCTCTCTCT
>XM_038773480.1
ACACTTTGCTGCTGCCACCCTGGTCAGTAACACACACTTTGCTGCTGCCACCCTGGTCAGTAACACACACTTTGCTGCGTCCGAGGATCGTCTCTTCAGCTTGCCTTTGAAATTTGACGAAAAGTTTCAGATAAGTTCCTACACAAAAGGTTACATTCCTCTCCCGCCCTGGTCGGATTACCGCAGTGCTGTCGTTTCCGGCTTTTTAACAAGAACCCGATGATATGAAGCTCCTTTGGGTGATGCCCCTGTTTCTCTTCCTGCTCACCTTCATCTCCCTCCCAGGGGAAGGGGCGAAGACGGGCGATGACAGCGAGCAGGCAAACCGGCCGAGCAAGAAGCGCAGGGGTAAATCCTTCCCCACCAAAGGTGCACTGACCACCAAAGAGAACCACGCGTGTTCCTGGGCTGTCACAAGGGGGCAAGAGGAGGTAACACTTCAGGTCAATTGCAGCTACCAAGGCGGTAGTTACTGGTGCAGCTACACAGGGAGGCCGCAGAGCTGCCTGACTTACAGCACCAATGCTGGCCAGTACTGGAAACAGGTCATTGGCAAAGTGAAGAGAAAGAAGCATGCCTGCGAGGGAGGTAAAACCCTCAAGACCAGGATCTGCAAGAGGGGTGCGGCCGAATCGCAGCTGAAACTGAAGGACAAGAGTTTGGAACCGAGCAGGCGGGGGCACAAAGTTTACAACAAGGGGCACGGGCGCAAGAAGGACTTCACGAAAGGGCCTCCGCAGAACGGCACAGTGGGGCAGCAAGGTGACTCCCCCCAGAAACCGTCCAAGAAGAGCAGGAAAAAAGCCAAAGCGTCGGAATCGGAGAGAAGCGAGGAGCCAAGCACGTCAAGGGAAATGAACAACGACAACCCCGAGTTTCAGGAGGAGCTGTCCCAAGCTTACTGTGCTGAGAAGTGGCATTCGCTCTGCTCCTTCTTCGTCAGCCTGTGGAACGGCTAGTTCAATAACCCGCGCTTTCTTTCCACTTAGCAAGACTCGCATCCAGCCTTAGGTGGGTCCATATGAAATACCCCACTTACCCCTGTGTGATTAACATTCATTAACAAAGATCCAACTAAATGGAACGTAGCTTCCGATTTCCTAATACAACTGACTTCAAATACTGAACAGACTCGCAGTGCCAAGTGCAACGCTGTTAAATGGCGAGTTTTGAACACTATCTATGTGGATTTAATCATCTAACATTTAAATAACACGTTCTTTGCTTTGTATTTTTTTTCCTTTGCCCTGCAAGACGTAACATTAAAGATCATGAAACGTC
>XM_038773487.1
[truncated: 90,573,968 more chars]
