# Supplementary material for: When Bigger Is Better: 3D RNA Profiling of the Developing Head in the Catshark Scyliorhinus canicula
Source: Front Cell Dev Biol. 2021 Oct 22;9:744982. doi: 10.3389/fcell.2021.744982 (PMC8569936; doi:10.3389/fcell.2021.744982)
Supplement: Supplementary file 3 [file Data_Sheet_2.ZIP]

Archive with 6 entries (6 files):
- Supplementary Table 2.xlsx
- Supplementary Table 3.xlsx
- Supplementary Table 4.xlsx
- Supplementary Table 5.xlsx
- Supplementary Table 6.xlsx
- Supplementary Table 7.xlsx
