# Supplementary material for: When Bigger Is Better: 3D RNA Profiling of the Developing Head in the Catshark Scyliorhinus canicula
Source: Front Cell Dev Biol. 2021 Oct 22;9:744982. doi: 10.3389/fcell.2021.744982 (PMC8569936; doi:10.3389/fcell.2021.744982)
Supplement: Supplementary file 3 [file Data_Sheet_2.ZIP › Supplementary Table 3.xlsx]

## Sheet: Feuil1
Section number	Barcoded primer	Sequence of barcoded primers	Illumina Index	Illumina Index Sequence	Read counts
Transverse 1 (posterior)	A01	1: CGATTGAGGCCGGTAATACGACTCACTATAGGGGTTCAGAGTTCTACAGTCCGACGATCCATCACGCNNNNTTTTTTTTTTTTTTTTTTTTTTTTV	RPI1	5′ CAAGCAGAAGACGGCATACGAGATCGTGATGTGACTGGAGTTCCTTGGCACCCGAGAATTCCA	168942
Transverse 2	B01	2: CGATTGAGGCCGGTAATACGACTCACTATAGGGGTTCAGAGTTCTACAGTCCGACGATCGTCGTCGCNNNNTTTTTTTTTTTTTTTTTTTTTTTTV			2201304
Transverse 3	C01	3: CGATTGAGGCCGGTAATACGACTCACTATAGGGGTTCAGAGTTCTACAGTCCGACGATCACGACCGCNNNNTTTTTTTTTTTTTTTTTTTTTTTTV			742314
Transverse 4	D01	4: CGATTGAGGCCGGTAATACGACTCACTATAGGGGTTCAGAGTTCTACAGTCCGACGATCTGATGCGCNNNNTTTTTTTTTTTTTTTTTTTTTTTTV			83464
Transverse 5	E01	5: CGATTGAGGCCGGTAATACGACTCACTATAGGGGTTCAGAGTTCTACAGTCCGACGATCCATCAATCNNNNTTTTTTTTTTTTTTTTTTTTTTTTV			104002
Transverse 6	F01	6: CGATTGAGGCCGGTAATACGACTCACTATAGGGGTTCAGAGTTCTACAGTCCGACGATCGTCGTATCNNNNTTTTTTTTTTTTTTTTTTTTTTTTV			1413586
Transverse 7	G01	7: CGATTGAGGCCGGTAATACGACTCACTATAGGGGTTCAGAGTTCTACAGTCCGACGATCACGACATCNNNNTTTTTTTTTTTTTTTTTTTTTTTTV			1303978
Transverse 8	H01	8: CGATTGAGGCCGGTAATACGACTCACTATAGGGGTTCAGAGTTCTACAGTCCGACGATCTGATGATCNNNNTTTTTTTTTTTTTTTTTTTTTTTTV			739242
Transverse 9	A02	9: CGATTGAGGCCGGTAATACGACTCACTATAGGGGTTCAGAGTTCTACAGTCCGACGATCCATCATCCNNNNTTTTTTTTTTTTTTTTTTTTTTTTV			1130524
Transverse 10	B02	10: CGATTGAGGCCGGTAATACGACTCACTATAGGGGTTCAGAGTTCTACAGTCCGACGATCGTCGTTCCNNNNTTTTTTTTTTTTTTTTTTTTTTTTV			3120826
Transverse 11	C02	11: CGATTGAGGCCGGTAATACGACTCACTATAGGGGTTCAGAGTTCTACAGTCCGACGATCACGACTCCNNNNTTTTTTTTTTTTTTTTTTTTTTTTV			976788
Transverse 12	D02	12: CGATTGAGGCCGGTAATACGACTCACTATAGGGGTTCAGAGTTCTACAGTCCGACGATCTGATGTCCNNNNTTTTTTTTTTTTTTTTTTTTTTTTV			1156806
Transverse 13	E02	13: CGATTGAGGCCGGTAATACGACTCACTATAGGGGTTCAGAGTTCTACAGTCCGACGATCCATCAGAANNNNTTTTTTTTTTTTTTTTTTTTTTTTV			689240
Transverse 14	F02	14: CGATTGAGGCCGGTAATACGACTCACTATAGGGGTTCAGAGTTCTACAGTCCGACGATCGTCGTGAANNNNTTTTTTTTTTTTTTTTTTTTTTTTV			1908684
Transverse 15	G02	15: CGATTGAGGCCGGTAATACGACTCACTATAGGGGTTCAGAGTTCTACAGTCCGACGATCACGACGAANNNNTTTTTTTTTTTTTTTTTTTTTTTTV			1455790
Transverse 16	H02	16: CGATTGAGGCCGGTAATACGACTCACTATAGGGGTTCAGAGTTCTACAGTCCGACGATCTGATGGAANNNNTTTTTTTTTTTTTTTTTTTTTTTTV			2023850
Transverse 17	A03	17: CGATTGAGGCCGGTAATACGACTCACTATAGGGGTTCAGAGTTCTACAGTCCGACGATCTCACACGCNNNNTTTTTTTTTTTTTTTTTTTTTTTTV			708606
Transverse 18	B03	18: CGATTGAGGCCGGTAATACGACTCACTATAGGGGTTCAGAGTTCTACAGTCCGACGATCCGTGTCGCNNNNTTTTTTTTTTTTTTTTTTTTTTTTV			619152
Transverse 19	C03	19: CGATTGAGGCCGGTAATACGACTCACTATAGGGGTTCAGAGTTCTACAGTCCGACGATCGACACCGCNNNNTTTTTTTTTTTTTTTTTTTTTTTTV			2033586
Transverse 20	D03	20: CGATTGAGGCCGGTAATACGACTCACTATAGGGGTTCAGAGTTCTACAGTCCGACGATCATGTGCGCNNNNTTTTTTTTTTTTTTTTTTTTTTTTV			2338196
Transverse 21	E03	21: CGATTGAGGCCGGTAATACGACTCACTATAGGGGTTCAGAGTTCTACAGTCCGACGATCTCACATCANNNNTTTTTTTTTTTTTTTTTTTTTTTTV			756816
Transverse 22	F03	22: CGATTGAGGCCGGTAATACGACTCACTATAGGGGTTCAGAGTTCTACAGTCCGACGATCCGTGTTCANNNNTTTTTTTTTTTTTTTTTTTTTTTTV			1395426
Transverse 23	G03	23: CGATTGAGGCCGGTAATACGACTCACTATAGGGGTTCAGAGTTCTACAGTCCGACGATCGACACTCANNNNTTTTTTTTTTTTTTTTTTTTTTTTV			2481974
Transverse 24	H03	24: CGATTGAGGCCGGTAATACGACTCACTATAGGGGTTCAGAGTTCTACAGTCCGACGATCATGTGTCANNNNTTTTTTTTTTTTTTTTTTTTTTTTV			908018
Transverse 25	A04	25: CGATTGAGGCCGGTAATACGACTCACTATAGGGGTTCAGAGTTCTACAGTCCGACGATCTCACAGAGNNNNTTTTTTTTTTTTTTTTTTTTTTTTV			771630
Transverse 26	B04	26: CGATTGAGGCCGGTAATACGACTCACTATAGGGGTTCAGAGTTCTACAGTCCGACGATCCGTGTGAGNNNNTTTTTTTTTTTTTTTTTTTTTTTTV			1930062
Transverse 27	C04	27: CGATTGAGGCCGGTAATACGACTCACTATAGGGGTTCAGAGTTCTACAGTCCGACGATCGACACGAGNNNNTTTTTTTTTTTTTTTTTTTTTTTTV			2552936
Transverse 28	D04	28: CGATTGAGGCCGGTAATACGACTCACTATAGGGGTTCAGAGTTCTACAGTCCGACGATCATGTGGAGNNNNTTTTTTTTTTTTTTTTTTTTTTTTV			1170708
Transverse 29	E04	29: CGATTGAGGCCGGTAATACGACTCACTATAGGGGTTCAGAGTTCTACAGTCCGACGATCCTAACCGCNNNNTTTTTTTTTTTTTTTTTTTTTTTTV			434986
Transverse 30	F04	30: CGATTGAGGCCGGTAATACGACTCACTATAGGGGTTCAGAGTTCTACAGTCCGACGATCGCTTGCGCNNNNTTTTTTTTTTTTTTTTTTTTTTTTV			196348
Transverse 31	G04	31: CGATTGAGGCCGGTAATACGACTCACTATAGGGGTTCAGAGTTCTACAGTCCGACGATCAGCCACGCNNNNTTTTTTTTTTTTTTTTTTTTTTTTV			314684
Transverse 32	H04	32: CGATTGAGGCCGGTAATACGACTCACTATAGGGGTTCAGAGTTCTACAGTCCGACGATCTAGGTCGCNNNNTTTTTTTTTTTTTTTTTTTTTTTTV			777670
Transverse 33	A05	33: CGATTGAGGCCGGTAATACGACTCACTATAGGGGTTCAGAGTTCTACAGTCCGACGATCCTAACTCANNNNTTTTTTTTTTTTTTTTTTTTTTTTV			542990
Transverse 34 (anterior)	B05	34: CGATTGAGGCCGGTAATACGACTCACTATAGGGGTTCAGAGTTCTACAGTCCGACGATCGCTTGTCANNNNTTTTTTTTTTTTTTTTTTTTTTTTV			37544
Sagittal 1 (left)	F04	30: CGATTGAGGCCGGTAATACGACTCACTATAGGGGTTCAGAGTTCTACAGTCCGACGATCGCTTGCGCNNNNTTTTTTTTTTTTTTTTTTTTTTTTV	RPI2	5′ CAAGCAGAAGACGGCATACGAGATACATCGGTGACTGGAGTTCCTTGGCACCCGAGAATTCCA	21398
Sagittal 2	E04	29: CGATTGAGGCCGGTAATACGACTCACTATAGGGGTTCAGAGTTCTACAGTCCGACGATCCTAACCGCNNNNTTTTTTTTTTTTTTTTTTTTTTTTV			147130
Sagittal 3	D04	28: CGATTGAGGCCGGTAATACGACTCACTATAGGGGTTCAGAGTTCTACAGTCCGACGATCATGTGGAGNNNNTTTTTTTTTTTTTTTTTTTTTTTTV			343076
Sagittal 4	C04	27: CGATTGAGGCCGGTAATACGACTCACTATAGGGGTTCAGAGTTCTACAGTCCGACGATCGACACGAGNNNNTTTTTTTTTTTTTTTTTTTTTTTTV			394572
Sagittal 5	B04	26: CGATTGAGGCCGGTAATACGACTCACTATAGGGGTTCAGAGTTCTACAGTCCGACGATCCGTGTGAGNNNNTTTTTTTTTTTTTTTTTTTTTTTTV			226526
Sagittal 6	A04	25: CGATTGAGGCCGGTAATACGACTCACTATAGGGGTTCAGAGTTCTACAGTCCGACGATCTCACAGAGNNNNTTTTTTTTTTTTTTTTTTTTTTTTV			308520
Sagittal 7	H03	24: CGATTGAGGCCGGTAATACGACTCACTATAGGGGTTCAGAGTTCTACAGTCCGACGATCATGTGTCANNNNTTTTTTTTTTTTTTTTTTTTTTTTV			523798
Sagittal 8	G03	23: CGATTGAGGCCGGTAATACGACTCACTATAGGGGTTCAGAGTTCTACAGTCCGACGATCGACACTCANNNNTTTTTTTTTTTTTTTTTTTTTTTTV			1127014
Sagittal 9	F03	22: CGATTGAGGCCGGTAATACGACTCACTATAGGGGTTCAGAGTTCTACAGTCCGACGATCCGTGTTCANNNNTTTTTTTTTTTTTTTTTTTTTTTTV			2556930
Sagittal 10	E03	21: CGATTGAGGCCGGTAATACGACTCACTATAGGGGTTCAGAGTTCTACAGTCCGACGATCTCACATCANNNNTTTTTTTTTTTTTTTTTTTTTTTTV			493722
Sagittal 11	D03	20: CGATTGAGGCCGGTAATACGACTCACTATAGGGGTTCAGAGTTCTACAGTCCGACGATCATGTGCGCNNNNTTTTTTTTTTTTTTTTTTTTTTTTV			3480568
Sagittal 12	C03	19: CGATTGAGGCCGGTAATACGACTCACTATAGGGGTTCAGAGTTCTACAGTCCGACGATCGACACCGCNNNNTTTTTTTTTTTTTTTTTTTTTTTTV			2403572
Sagittal 13	B03	18: CGATTGAGGCCGGTAATACGACTCACTATAGGGGTTCAGAGTTCTACAGTCCGACGATCCGTGTCGCNNNNTTTTTTTTTTTTTTTTTTTTTTTTV			1640872
Sagittal 14	A03	17: CGATTGAGGCCGGTAATACGACTCACTATAGGGGTTCAGAGTTCTACAGTCCGACGATCTCACACGCNNNNTTTTTTTTTTTTTTTTTTTTTTTTV			933190
Sagittal 15	H02	16: CGATTGAGGCCGGTAATACGACTCACTATAGGGGTTCAGAGTTCTACAGTCCGACGATCTGATGGAANNNNTTTTTTTTTTTTTTTTTTTTTTTTV			2635524
Sagittal 16	G02	15: CGATTGAGGCCGGTAATACGACTCACTATAGGGGTTCAGAGTTCTACAGTCCGACGATCACGACGAANNNNTTTTTTTTTTTTTTTTTTTTTTTTV			2781208
Sagittal 17	F02	14: CGATTGAGGCCGGTAATACGACTCACTATAGGGGTTCAGAGTTCTACAGTCCGACGATCGTCGTGAANNNNTTTTTTTTTTTTTTTTTTTTTTTTV			1771460
Sagittal 18	E02	13: CGATTGAGGCCGGTAATACGACTCACTATAGGGGTTCAGAGTTCTACAGTCCGACGATCCATCAGAANNNNTTTTTTTTTTTTTTTTTTTTTTTTV			1268784
Sagittal 19	D02	12: CGATTGAGGCCGGTAATACGACTCACTATAGGGGTTCAGAGTTCTACAGTCCGACGATCTGATGTCCNNNNTTTTTTTTTTTTTTTTTTTTTTTTV			182172
Sagittal 20	C02	11: CGATTGAGGCCGGTAATACGACTCACTATAGGGGTTCAGAGTTCTACAGTCCGACGATCACGACTCCNNNNTTTTTTTTTTTTTTTTTTTTTTTTV			1287144
Sagittal 21	B02	10: CGATTGAGGCCGGTAATACGACTCACTATAGGGGTTCAGAGTTCTACAGTCCGACGATCGTCGTTCCNNNNTTTTTTTTTTTTTTTTTTTTTTTTV			2842182
Sagittal 22	A02	9: CGATTGAGGCCGGTAATACGACTCACTATAGGGGTTCAGAGTTCTACAGTCCGACGATCCATCATCCNNNNTTTTTTTTTTTTTTTTTTTTTTTTV			1344158
Sagittal 23	H01	8: CGATTGAGGCCGGTAATACGACTCACTATAGGGGTTCAGAGTTCTACAGTCCGACGATCTGATGATCNNNNTTTTTTTTTTTTTTTTTTTTTTTTV			440278
Sagittal 24	G01	7: CGATTGAGGCCGGTAATACGACTCACTATAGGGGTTCAGAGTTCTACAGTCCGACGATCACGACATCNNNNTTTTTTTTTTTTTTTTTTTTTTTTV			1521670
Sagittal 25	F01	6: CGATTGAGGCCGGTAATACGACTCACTATAGGGGTTCAGAGTTCTACAGTCCGACGATCGTCGTATCNNNNTTTTTTTTTTTTTTTTTTTTTTTTV			3775350
Sagittal 26	E01	5: CGATTGAGGCCGGTAATACGACTCACTATAGGGGTTCAGAGTTCTACAGTCCGACGATCCATCAATCNNNNTTTTTTTTTTTTTTTTTTTTTTTTV			143204
Sagittal 27	D01	4: CGATTGAGGCCGGTAATACGACTCACTATAGGGGTTCAGAGTTCTACAGTCCGACGATCTGATGCGCNNNNTTTTTTTTTTTTTTTTTTTTTTTTV			531086
Sagittal 28	C01	3: CGATTGAGGCCGGTAATACGACTCACTATAGGGGTTCAGAGTTCTACAGTCCGACGATCACGACCGCNNNNTTTTTTTTTTTTTTTTTTTTTTTTV			484634
Sagittal 29	B01	2: CGATTGAGGCCGGTAATACGACTCACTATAGGGGTTCAGAGTTCTACAGTCCGACGATCGTCGTCGCNNNNTTTTTTTTTTTTTTTTTTTTTTTTV			266026
Sagittal 30 (right)	A01	1: CGATTGAGGCCGGTAATACGACTCACTATAGGGGTTCAGAGTTCTACAGTCCGACGATCCATCACGCNNNNTTTTTTTTTTTTTTTTTTTTTTTTV			55764
Horizontal 1 (dorsal)	A05	33: CGATTGAGGCCGGTAATACGACTCACTATAGGGGTTCAGAGTTCTACAGTCCGACGATCCTAACTCANNNNTTTTTTTTTTTTTTTTTTTTTTTTV	RPI3	5′ CAAGCAGAAGACGGCATACGAGATGCCTAAGTGACTGGAGTTCCTTGGCACCCGAGAATTCCA	125400
Horizontal 2	H04	32: CGATTGAGGCCGGTAATACGACTCACTATAGGGGTTCAGAGTTCTACAGTCCGACGATCTAGGTCGCNNNNTTTTTTTTTTTTTTTTTTTTTTTTV			207064
Horizontal 3	G04	31: CGATTGAGGCCGGTAATACGACTCACTATAGGGGTTCAGAGTTCTACAGTCCGACGATCAGCCACGCNNNNTTTTTTTTTTTTTTTTTTTTTTTTV			65030
Horizontal 4	F04	30: CGATTGAGGCCGGTAATACGACTCACTATAGGGGTTCAGAGTTCTACAGTCCGACGATCGCTTGCGCNNNNTTTTTTTTTTTTTTTTTTTTTTTTV			105742
Horizontal 5	E04	29: CGATTGAGGCCGGTAATACGACTCACTATAGGGGTTCAGAGTTCTACAGTCCGACGATCCTAACCGCNNNNTTTTTTTTTTTTTTTTTTTTTTTTV			164986
Horizontal 6	D04	28: CGATTGAGGCCGGTAATACGACTCACTATAGGGGTTCAGAGTTCTACAGTCCGACGATCATGTGGAGNNNNTTTTTTTTTTTTTTTTTTTTTTTTV			390584
Horizontal 7	C04	27: CGATTGAGGCCGGTAATACGACTCACTATAGGGGTTCAGAGTTCTACAGTCCGACGATCGACACGAGNNNNTTTTTTTTTTTTTTTTTTTTTTTTV			648458
Horizontal 8	B04	26: CGATTGAGGCCGGTAATACGACTCACTATAGGGGTTCAGAGTTCTACAGTCCGACGATCCGTGTGAGNNNNTTTTTTTTTTTTTTTTTTTTTTTTV			695298
Horizontal 9	A04	25: CGATTGAGGCCGGTAATACGACTCACTATAGGGGTTCAGAGTTCTACAGTCCGACGATCTCACAGAGNNNNTTTTTTTTTTTTTTTTTTTTTTTTV			221610
Horizontal 10	H03	24: CGATTGAGGCCGGTAATACGACTCACTATAGGGGTTCAGAGTTCTACAGTCCGACGATCATGTGTCANNNNTTTTTTTTTTTTTTTTTTTTTTTTV			216152
Horizontal 11	G03	23: CGATTGAGGCCGGTAATACGACTCACTATAGGGGTTCAGAGTTCTACAGTCCGACGATCGACACTCANNNNTTTTTTTTTTTTTTTTTTTTTTTTV			585718
Horizontal 12	F03	22: CGATTGAGGCCGGTAATACGACTCACTATAGGGGTTCAGAGTTCTACAGTCCGACGATCCGTGTTCANNNNTTTTTTTTTTTTTTTTTTTTTTTTV			482978
Horizontal 13	E03	21: CGATTGAGGCCGGTAATACGACTCACTATAGGGGTTCAGAGTTCTACAGTCCGACGATCTCACATCANNNNTTTTTTTTTTTTTTTTTTTTTTTTV			108104
Horizontal 14	D03	20: CGATTGAGGCCGGTAATACGACTCACTATAGGGGTTCAGAGTTCTACAGTCCGACGATCATGTGCGCNNNNTTTTTTTTTTTTTTTTTTTTTTTTV			1362900
Horizontal 15	C03	19: CGATTGAGGCCGGTAATACGACTCACTATAGGGGTTCAGAGTTCTACAGTCCGACGATCGACACCGCNNNNTTTTTTTTTTTTTTTTTTTTTTTTV			716532
Horizontal 16	B03	18: CGATTGAGGCCGGTAATACGACTCACTATAGGGGTTCAGAGTTCTACAGTCCGACGATCCGTGTCGCNNNNTTTTTTTTTTTTTTTTTTTTTTTTV			508492
Horizontal 17	A03	17: CGATTGAGGCCGGTAATACGACTCACTATAGGGGTTCAGAGTTCTACAGTCCGACGATCTCACACGCNNNNTTTTTTTTTTTTTTTTTTTTTTTTV			207474
Horizontal 18	H02	16: CGATTGAGGCCGGTAATACGACTCACTATAGGGGTTCAGAGTTCTACAGTCCGACGATCTGATGGAANNNNTTTTTTTTTTTTTTTTTTTTTTTTV			1128082
Horizontal 19	G02	15: CGATTGAGGCCGGTAATACGACTCACTATAGGGGTTCAGAGTTCTACAGTCCGACGATCACGACGAANNNNTTTTTTTTTTTTTTTTTTTTTTTTV			1532282
Horizontal 20	F02	14: CGATTGAGGCCGGTAATACGACTCACTATAGGGGTTCAGAGTTCTACAGTCCGACGATCGTCGTGAANNNNTTTTTTTTTTTTTTTTTTTTTTTTV			826062
Horizontal 21	E02	13: CGATTGAGGCCGGTAATACGACTCACTATAGGGGTTCAGAGTTCTACAGTCCGACGATCCATCAGAANNNNTTTTTTTTTTTTTTTTTTTTTTTTV			339482
Horizontal 22	D02	12: CGATTGAGGCCGGTAATACGACTCACTATAGGGGTTCAGAGTTCTACAGTCCGACGATCTGATGTCCNNNNTTTTTTTTTTTTTTTTTTTTTTTTV			586992
Horizontal 23	C02	11: CGATTGAGGCCGGTAATACGACTCACTATAGGGGTTCAGAGTTCTACAGTCCGACGATCACGACTCCNNNNTTTTTTTTTTTTTTTTTTTTTTTTV			498038
Horizontal 24	B02	10: CGATTGAGGCCGGTAATACGACTCACTATAGGGGTTCAGAGTTCTACAGTCCGACGATCGTCGTTCCNNNNTTTTTTTTTTTTTTTTTTTTTTTTV			1107522
Horizontal 25	A02	9: CGATTGAGGCCGGTAATACGACTCACTATAGGGGTTCAGAGTTCTACAGTCCGACGATCCATCATCCNNNNTTTTTTTTTTTTTTTTTTTTTTTTV			358182
Horizontal 26	H01	8: CGATTGAGGCCGGTAATACGACTCACTATAGGGGTTCAGAGTTCTACAGTCCGACGATCTGATGATCNNNNTTTTTTTTTTTTTTTTTTTTTTTTV			21158
Horizontal 27	G01	7: CGATTGAGGCCGGTAATACGACTCACTATAGGGGTTCAGAGTTCTACAGTCCGACGATCACGACATCNNNNTTTTTTTTTTTTTTTTTTTTTTTTV			40806
Horizontal 28	F01	6: CGATTGAGGCCGGTAATACGACTCACTATAGGGGTTCAGAGTTCTACAGTCCGACGATCGTCGTATCNNNNTTTTTTTTTTTTTTTTTTTTTTTTV			1123936
Horizontal 29	E01	5: CGATTGAGGCCGGTAATACGACTCACTATAGGGGTTCAGAGTTCTACAGTCCGACGATCCATCAATCNNNNTTTTTTTTTTTTTTTTTTTTTTTTV			64852
Horizontal 30	D01	4: CGATTGAGGCCGGTAATACGACTCACTATAGGGGTTCAGAGTTCTACAGTCCGACGATCTGATGCGCNNNNTTTTTTTTTTTTTTTTTTTTTTTTV			302258
Horizontal 31	C01	3: CGATTGAGGCCGGTAATACGACTCACTATAGGGGTTCAGAGTTCTACAGTCCGACGATCACGACCGCNNNNTTTTTTTTTTTTTTTTTTTTTTTTV			17968
Horizontal 32	B01	2: CGATTGAGGCCGGTAATACGACTCACTATAGGGGTTCAGAGTTCTACAGTCCGACGATCGTCGTCGCNNNNTTTTTTTTTTTTTTTTTTTTTTTTV			66146
Horizontal 33 (ventral)	A01	1: CGATTGAGGCCGGTAATACGACTCACTATAGGGGTTCAGAGTTCTACAGTCCGACGATCCATCACGCNNNNTTTTTTTTTTTTTTTTTTTTTTTTV			53136
