# Supplementary material for: When Bigger Is Better: 3D RNA Profiling of the Developing Head in the Catshark Scyliorhinus canicula
Source: Front Cell Dev Biol. 2021 Oct 22;9:744982. doi: 10.3389/fcell.2021.744982 (PMC8569936; doi:10.3389/fcell.2021.744982)
Supplement: Supplementary file 3 [file Data_Sheet_2.ZIP › Supplementary Table 4.xlsx]

## Sheet: Feuille1
ScAda2	XM_038781326.1
ScAkip1	XM_038808145.1
ScAp1g1	Cluster-18334.0
ScCcdc39	XM_038816334.1	AAATTGCAGCTTGAGGCAGCAATGAAAGAGAGAACTGAAGAAATCAAAATTCACATGGATGTCGTACAAATGCAGATCAAGCACACTGAGCAGGAACAGCAAGGTATTAGTGCTGAATTACATGAAAGATTGTCAAAAATTGATAAAATGAAGAAGAGGTATGAACTTTTGATGGTTACAATGAGACCTCCCGAGGGCGAAGAAGAACGATCTCAGGCCTATTATGTCATTAAGGCTGCACAAGAGAGAGAGGAACTTCAAAATCACGGGGATGAGCTTGATGCTAAAATTTCAAAAGGTGAAAAAGAATTAAGAGCCCTGGAGAATACATTGCAGCTGCTCAACAATCAAAATGCAACATATCAAAAATCTTTCAACAGGGTCACAGAAACAAGTGAA…
ScCfap161	XM_038813831.1
ScClba1	XM_038778193.1
Cluster-2068.4848	Cluster-2068.4848
ScCol8a1	XM_038801759.1
ScCxcr3	XM_038813393.1
ScDbx1	XM_038806140.1
ScDlx4	XM_038779237.1
ScDlx5	XM_038797543.1	Same as in Santos-Duran et al. 2015. Front Neuroanat. 9:37. doi: 10.3389/fnana.2015.00037.
ScDock2	XM_038793193.1
ScDock10	XM_038815251.1
ScDpy19l3	XM_038806564.1
ScEmx3	XM_038795394.1	Same as in Derobert et al. 2002. Dev Biol. 247(2):390-404. doi: 10.1006/dbio.2002.0700.
ScErc1	XM_038780197.1
ScEphra7	XM_038799578.1
ScFezF2	XM_038810536.1	GACTAGTTCTAGATCGCGAGGGCCGCCCTTTTTTTTTTTTTTTCGACAGGCTAGTACCCTGTGCAGACATAAAATAATCCACACACAGGAGAAACCTCATAAATGCAATCAGTGCGGAAAAGCTTTTAACCGGAGCTCCACTCTCAATACTCACATTCGCATCCACGCTGGCTACAAACCTTTTGTTTGCGAGTTCTGTGGGAAAGGATTTCACCAAAAAGGAAACTACAAGAATCACAAACTGACCCACAGCGGAGAAAAACAGTTTAAATGTAATATCTGCAACAAAGCGTTCCATCAGGTCTATAATTTAACGTTTCATATGCACACTCACAACGACAAAAAAACCCTTCACTTGCGGCACTTGTGGGAAAGGATTTTGCAGGAACTTTGATTTGA…
ScFgf3	XM_038806143.1
ScFgf8	XM_038822091.1	Same as in Compagnucci et al. 2013. Dev Biol 377(2):428-48. doi: 10.1016/j.ydbio.2013.02.022.
ScFgf17	XM_038785483.1	AGAGAGAATGCGTGTCCCTGGGGGACACCCCCTGCGCTCTATCACTCCAGTTCCTCCTTCCCCTGTTCAAACCCATCCCTTGCCAGCACAACCACCTCTGCCATCAATGGAGTGAGAGTGCAGGAGGAGAACTTTCTATTCAAAGGCACGGGTCTGCCCTTCCTCTGGGCTTGGGCAGGATGAGATTGCTGCTTGGGCCAGTCCCCCGAGCCCACAAATAAGGAGACAAGTGTGCAGAACACCAGGTCTGACTGAGCCCTACCCAAATGCACAGCTGATGCTGGAGGATCCGACTTAAAGATCAGGAGGAAGAGTGTGCAAAGGATTCCCTTTCATGTGTGCACATTGAGAATTTGCACCCTTCCGCTGTGTTACAGAAAAGTAGCAGAGGGGGTGGGT…
ScFgfbp1	XM_038791600.1
ScFoxa2	XM_038806078.1	Same as in Coolen et al. 2007. PLoS One 2(4):e374. Doi: 10.1371/journal.pone.0000374.
ScFoxb2	XM_038803961.1	attcaactggatcctcatcagctccgcttccagagcgaggtgttttgttaattctgccctctcttgttccccctgcttagcctaacaaacatgcctcgtccggggaaaaattcctacagtgatcagaagcctccttactcgtacatctcgctgactgcgatggccatccagagttctgccgagaagatgctccccttgagtgagatttacaaatttatcatggacagatttccttattacagagagaacactcagcggtggcagaattccctccgccacaatctttcctttaacgactgtttcatcaagattccgcgcagacccgaccagccaggcaaaggcagtttctgggctctgcaccctgactgtggggacatgttcgagaacggcagtttcctc…
ScFoxg1	XM_038786218.1	Same as in Santos-Duran et al. 2015. Front Neuroanat. 9:37. doi: 10.3389/fnana.2015.00037.
ScFoxq1	XM_038796744.1
ScGbx2	XM_038787585.1	GAAACACGAGCATAAGTTGAAGCTGCTGCACATCGGAGCCCCTGGCTGGAAACACCTCGCCACCAGAGCCTATTTCACACTCGGCACTTGCAGGAGACTNNNNNNNNNNNNNNNNNNNNNNNNNNNNNNNNNNNNNNNNNNNNNNNNNNNNNNNNNGAGAGCCATGTTGTCCAAAGCTAATCGGAGCCTCACACCATCGGGGAACTAAGTTGAGTTGTGCACCTTGAAAGCTTTGTAGCTGCCTCTGCTTCCCTCTCTGTGCCCACACCGTGACTGACTGTCTTGAGACCTCTTGGTTTGTATGTTTGCCGACTTCAGCCCATTGACTGTGATGCAACAACCACTGGGAACGAGCACTGCCTTCAGCATAGACTCTCTGATAGGCACCAGCCCCCAGCC…
ScH2b7	XM_038785842.1
ScHa1f	XM_038815532.1
ScHepacam2	XM_038816934.1
ScHes3	XM_038821379.1
ScHmx3	XM_038773672.1
ScIgfbp3	XM_038797771.1	AAAATAAATAACGAGGCGGCGAACACTGAAACCATTCCAACTTTTCTTCAGAAATAAAGCACGACACTGAATATGGCCCTTGTCGGAGAGAAATTGAAGACATCCTAAATAATCTGAAAGCTGTATCCGTTCTGAGCCCCAGAGGTGTATACATTCCAAATTGTGACAAGAAAGGCTTCTACAAGAAAAAACAGTGTCGATCTTCTAAAGGGAGGAGGCGAGGTGCCTGCTGGTGTGTGGATAAATATGGCACTCAGCTGCCTAGCTATGACAGAAATGGGGAATTGCGTTGTTATAGCTTTGAGAGTAAGTGAGGCTTCCCGCAGCTCCTGTGGACTCTGTATGTATGTGAGAGAAAGAGAATGAGCAAGAGACACTGATCAATCAGAGACCTCAGAG…
Sclnppl1a	XM_038775969.1
ScIrx1l	XM_038803059.1	TCGACCCATGCGTCCGCCGCATTATGGCTATGCCTCAGCTGGGATATGGAGACGTGGTCGCCGCCGGGAAGGGATCTGCATTGAGCGGCCTGCCGGCTCTATTTGTGGAGAGGCAGGCGGCGATGCTGGGCTCTCCCGCTCTGAGTCTCGGGGTGCCCCCGCCTCTCCATGCACTCCTGGCCCGGTATCCGGGCACATACCCCATTCCACAAGGATACAGCCTCCAGCCCTATCCTGATCTGAGGCATCTGTCTCATCTGGCGTCCCCCTACGATCTGAAGGCTGGATGTGTCTATTCCCAGGCTGCTTTCTCCCCAGCCGGCGCCCTCTATTCTCCTTACCGGCCCATGTCGCACGGGGACCCGGGCAGAGCCAAGAACGCCACCCGGGAAAGCACCA…
ScIrx3	XM_038806736.1	CGGACGCGTGGGATCTGTTAGGACCTGACCTGGGCACCCCTCAGATCAATAGCAAGTTGAGAGAGCGATCGGATCGGTTACAGTGCGCGCCTGCATGTGGAAACGTATACTTTCAGCCGAATCTCTAGCATTAAAAGTGGATACTCCGGCGCTTTGTACACAGCGATTTCTCTCGCAGTAGTCACTGACCATGTCTTTCCCACAACTGGGATATCAGTACATCGCTGCTACTAGGTCACTTTACCCAGATCGCCAGGGCATATCGTCTTCCAGGACTGGGAGCGATCTGACGGCGCCCGGCGCTGCCTCTACTGTACTAACCATGTATGGGTCCCCCTATGCCGCTCAAGGATACGGCGCCTTTTTGCCTTATGCAGCCGATCTCCCCATGTTTCCTCA…
ScKcnh8	XM_038779453.1
ScKctd20	XM_038779453.1
ScLamb2	XM_038812008.1
ScLefty2	XM_038798997.1	Same as in Lagadec et al. 2015. Nat Commun. 6:6686. doi: 10.1038/ncomms7686.
ScLdb2	XM_038785578.1
ScLhx5	XM_038818119.1	Same as in Santos-Duran et al. 2016. Front Neuroanat. 10:113. doi: 10.3389/fnana.2016.00113.
ScLmx1b	XM_038782335.1
ScLrr43	XM_038789828.1
ScLrrc63	XM_038802670.1
ScMafG	XM_038777189.1
ScMorc4	XM_038774562.1
ScMyot	XM_038795773.1
ScNkx2.1	XM_038780752.1	Same as in Santos-Duran et al. 2015. Front Neuroanat. 9:37. doi: 10.3389/fnana.2015.00037.
ScNkx2.2	XM_038806029.1	TCGACCTACGCGTCCGAGACGCGGTCTGAAGGTTGTCACTGTTGACGGTGAAGGGGACTGTTTATATAAACACAGGGCGCTCCCTGTGAAAGGCTCTCTTACTTTTCGCAGCGAGGTACAATTGCACCTCCGTTCGCACCGTGAGGGTCTGACCCCGCTTTAAGCCTACCAAGTGATCTATTTTTTTCCCACTCGGAGATTGGGAGAGGGCCTGGTAAACTGGGGACATGTCGCTGACGAGGGCAAGCTTTACAGTGCGCAGTATTTTAAATTTGCCAGATCAGCAGGAAATCGACCGCCTAAATCAATGGGATGAAGGGAATGGGAAAGCGATGCAATCTGCTGTCATTAAGAAAGAAGTGGAGCAAAGCTCGCAGCACGATTATTCGAAATTATCTT…
ScNodal	XM_038785124.1	Same as in Lagadec et al. 2015. Nat Commun. 6:6686. doi: 10.1038/ncomms7686.
ScNrp2	XM_038787297.1
ScPapp1	XM_038782242.1
ScPax3	XM_038816688.1
ScPitx2	XM_038792159.1
ScPla2g3	XM_038819832.1
ScPrss23	XM_038779453.1
ScPtch1	XM_038794089.1
ScPxdn	XM_038800359.1
ScRopn1l	XM_038796871.1	TCGACCCTCGCGTCCGGTTGCGGGAGCGGTGCAGGCACCAAGCCGCAGCCATGCCACTTCCTGACGTTATGTTCTGCGCTCAGCAGATCGAAATCCCACCTGAATTTCCGGACATTTTAAAGCAGTTTACAAAGGCTGCCATCCGGACCCAGCCACGTGATGTTCTCCAGTGGTCTGCCGCGTATTTTGCAGCATTGTCGAAAGGTGAAACTCTTCCAGTGAAGGAGCGATATGAAATGCCAGTTGCAACACAGAAAAATGACACTGGTCTTACACCGGGACTTTTAAAGATTCTGCACCATCAGCTTTCTCCAAAGAAGGTTATTGACGATTCAGAGTTGGTGGAAAAATGGAAAGATCTAGGACTGCCAATGAAACAACTACAAACCATTCTGCACC…
ScRps25	XM_038795311.1
ScRrbp1	XM_038803892.1	CTAAACTAAAGGAGCAGTTGACAACGCGGGAGGAGGAGCTAAATGCCATGCAGAGCCGCATGCAGGCCAGTTACCAGGACCACATGGCTGAAGCACAGCAGCTGCAGACCAAGATCCGAGGGCTCCAGGAGCAGCTGGAGAACGGACCCACTGCCCAGATAGCCCGCTTGCAACAGGAGAACTCCATTTTAAGGGATGCCCTCAACCAGGCCACAAGCCAGACTGAAAGCAAGCAGAATGCTGAGCTGGCTAAACTGCGGCAGGAGTGTGCCAAGCTGACCAAGGAGCTGAGCGAGAAGTCAGAGAGCTTCCAGCAGGAAGAGCAGCAGAGGAAGATGCTGGACGGCAAAGTCAGCAAGTACGAGCAGCAGCTTACTGAGCTTCAGTCAAGTCAGCAGG…
ScShh	XM_038798390.1	Same as in Santos-Duran et al. 2015. Front Neuroanat. 9:37. doi: 10.3389/fnana.2015.00037.
ScSix3	XM_038813316.1	GTCGGACAGGCTGCAGCACCAGGCAGTAGGGCAGAGCGGGGGTTGTACACTATCCGAGCCGGGCTGTCCTCCGCACAGCGCGGCGGAGTCCCCGTCCACAGCCGCTAGCCCGACCACCAGCGTGTCGAGCCTGACAGAGAGAGCCGAGACCGCCACCTCCATCTTATCGGTAACCTCTAGCGACAGTGAGTGTGATGTATGATACACACAGAACACAAAAACAAACAAACAAAACTCTTGATACATTCACAGAAGGAATGTGGACCTAAAACAACAACAACAACGAAAAAAAAGACATTTAATGAACATTTTTGAGGGGAAACAGAAGAAAGAGAAATCAAAAACGCATTCGAGAAGGAAAGAAAAGTGACAGTTGGACAAAAAGAAAAGAGAGAAATC…
ScSix6	XM_038775675.1	CAAGTTCATATCTGGCGTCTGGGTACCTAACTCGGACGCACGGCTGCTTGTTTTACCGGTTGGAATTCGTTCCGTTGACTTTTGTTGTTTGCATTTATCTAGCTTTGCCTTTATTTACCTCCCCCTCCACCCCCTCAAAAAAAAGAATCAATGTTCCAGCTGCCAATTCTGAATTTCAGCCCTCAGCAGGTGGCGGGGGTTTGTGAGACCCTGGAGGAAAGCGGAGACATTGAGCGCCTGGGTCGCTTCCTCTGGTCACTACCGGTGGCCCCAGCAGCATGCGAGGCGCTCAACAAGAACGAGTCCGTCCTCAGAGCTAGGGCGATCGTGGCGTTCCACACGGGCAACTTCCGAGAACTATACCATCTCCTGGAGAATCACAAGTTCACCAAAGAGTCA…
ScSlc8b1	XM_038790567.1
ScSlc25a17	XM_038806024.1
ScSp5	XM_038789476.1
ScStk17a	XM_038779021.1
ScTrpv3	XM_038814701.1
ScTuba1d	XM_038790140.1
ScTssk5	XM_038798689.1
ScVg1	XM_038802336.1	Same as in Lagadec et al. 2015. Nat Commun. 6:6686. doi: 10.1038/ncomms7686.
ScZnf234	XM_038787682.1
ScZnf271	XM_038775228.1
ScZnf362	XM_038773102.1
ScZnf664	XR_005459602.1
ScZnf850	XM_038801095.1
