# Supplementary material for: When Bigger Is Better: 3D RNA Profiling of the Developing Head in the Catshark Scyliorhinus canicula
Source: Front Cell Dev Biol. 2021 Oct 22;9:744982. doi: 10.3389/fcell.2021.744982 (PMC8569936; doi:10.3389/fcell.2021.744982)
Supplement: Supplementary file 3 [file Data_Sheet_2.ZIP › Supplementary Table 5.xlsx]

## Sheet: 2021 02 26_autocorrelations_all
gene_model	annotation	autocorrelation	pvalue	expression
XM_038810536.1	sp_Q804Q5_FEZF2_DANRE_Fez_family_zinc_finger_protein_2_OS=Danio_rerio_OX=7955_GN=fezf2_PE=1_SV=2	0.838237	0	100418
XM_038790343.1	sp_P42586_NKX22_MOUSE_Homeobox_protein_Nkx-2.2_OS=Mus_musculus_OX=10090_GN=Nkx2-2_PE=1_SV=2	0.786681	0	14200.7
XM_038817708.1	sp_Q6UWI4_SHSA2_HUMAN_Protein_shisa-2_homolog_OS=Homo_sapiens_OX=9606_GN=SHISA2_PE=1_SV=1	0.78647	0	31002.3
XM_038798306.1	sp_O93274_FZD8_XENLA_Frizzled-8_OS=Xenopus_laevis_OX=8355_GN=fzd8_PE=1_SV=1	0.785918	0	50658.2
XM_038812822.1	sp_A2T777_HESX1_PANTR_Homeobox_expressed_in_ES_cells_1_OS=Pan_troglodytes_OX=9598_GN=HESX1_PE=3_SV=1	0.784942	0	93617.8
XM_038786777.1	sp_Q9UKZ9_PCOC2_HUMAN_Procollagen_C-endopeptidase_enhancer_2_OS=Homo_sapiens_OX=9606_GN=PCOLCE2_PE=1_SV=1	0.76815	0	361804
XM_038815793.1	sp_Q8JJC0_ZIC1_CHICK_Zinc_finger_protein_ZIC_1_OS=Gallus_gallus_OX=9031_GN=ZIC1_PE=1_SV=1	0.766849	0	221015
XM_038777518.1	sp_P05122_KCRB_CHICK_Creatine_kinase_B-type_OS=Gallus_gallus_OX=9031_GN=CKB_PE=1_SV=1	0.758656	0	148922
XM_038796523.1	sp_P55285_CADH6_HUMAN_Cadherin-6_OS=Homo_sapiens_OX=9606_GN=CDH6_PE=1_SV=1	0.756841	0	40539.7
XM_038795394.1	sp_Q6GLB9_EMX1_XENTR_Homeobox_protein_EMX1_OS=Xenopus_tropicalis_OX=8364_GN=emx1_PE=2_SV=1	0.742408	0	86980.8
XM_038794089.1	sp_Q98864_PTC1_DANRE_Protein_patched_homolog_1_OS=Danio_rerio_OX=7955_GN=ptch1_PE=2_SV=1	0.736101	0	29367.8
XM_038796740.1	sp_Q9DE25_FXC1A_DANRE_Forkhead_box_C1-A_OS=Danio_rerio_OX=7955_GN=foxc1a_PE=2_SV=1	0.735889	0	112483
XM_038806296.1	sp_Q6NVT7_FOXC2_XENTR_Forkhead_box_protein_C2_OS=Xenopus_tropicalis_OX=8364_GN=foxc2_PE=2_SV=2	0.729656	0	81118.2
XR_005458952.1		0.721886	0	329874
XM_038782508.1	sp_Q5M8Z6_ASSY_XENTR_Argininosuccinate_synthase_OS=Xenopus_tropicalis_OX=8364_GN=ass1_PE=2_SV=1	0.718135	0	232475
XM_038783023.1	sp_Q9I8K3_PITX3_XENLA_Pituitary_homeobox_3_OS=Xenopus_laevis_OX=8355_GN=pitx3_PE=2_SV=1	0.713983	0	33693.3
XM_038779107.1	sp_P18519_TNR16_CHICK_Tumor_necrosis_factor_receptor_superfamily_member_16_OS=Gallus_gallus_OX=9031_GN=NGFR_PE=3_SV=1	0.705191	0	44427.6
XM_038806684.1	sp_P78504_JAG1_HUMAN_Protein_jagged-1_OS=Homo_sapiens_OX=9606_GN=JAG1_PE=1_SV=3	0.700679	0	50126.4
XM_038809775.1	sp_Q3SA49_TBX1_XENTR_T-box_transcription_factor_TBX1_OS=Xenopus_tropicalis_OX=8364_GN=tbx1_PE=2_SV=1	0.696276	0	48820.8
XM_038790602.1	sp_Q9PVX0_RX2_CHICK_Retinal_homeobox_protein_Rx2_OS=Gallus_gallus_OX=9031_GN=RX2_PE=2_SV=1	0.68953	0	26052.8
XM_038792159.1	sp_Q99697_PITX2_HUMAN_Pituitary_homeobox_2_OS=Homo_sapiens_OX=9606_GN=PITX2_PE=1_SV=2	0.687326	0	47115.5
XM_038804818.1	sp_Q01721_GAS1_MOUSE_Growth_arrest-specific_protein_1_OS=Mus_musculus_OX=10090_GN=Gas1_PE=2_SV=2	0.682028	0	89158.1
XM_038783254.1	sp_Q92038_ACOD_CYPCA_Acyl-CoA_desaturase_OS=Cyprinus_carpio_OX=7962_PE=2_SV=2	0.675167	0	88125.2
XM_038790140.1	sp_Q2HJ86_TBA1D_BOVIN_Tubulin_alpha-1D_chain_OS=Bos_taurus_OX=9913_GN=TUBA1D_PE=1_SV=1	0.670271	0	1.57395e+06
XM_038775675.1	sp_O95475_SIX6_HUMAN_Homeobox_protein_SIX6_OS=Homo_sapiens_OX=9606_GN=SIX6_PE=1_SV=2	0.669271	0	63936.7
XM_038773770.1	sp_Q9C056_NKX62_HUMAN_Homeobox_protein_Nkx-6.2_OS=Homo_sapiens_OX=9606_GN=NKX6-2_PE=1_SV=2	0.667482	0	19873.2
XM_038805470.1	sp_O35709_ENC1_MOUSE_Ectoderm-neural_cortex_protein_1_OS=Mus_musculus_OX=10090_GN=Enc1_PE=2_SV=2	0.666106	0	114578
XM_038784053.1	sp_P46821_MAP1B_HUMAN_Microtubule-associated_protein_1B_OS=Homo_sapiens_OX=9606_GN=MAP1B_PE=1_SV=2	0.6611	0	16938.3
XM_038777494.1	sp_Q2HXW4_NET1_PIG_Netrin-1_OS=Sus_scrofa_OX=9823_GN=NTN1_PE=2_SV=1	0.658608	0	29091.5
XM_038797543.1	sp_P56178_DLX5_HUMAN_Homeobox_protein_DLX-5_OS=Homo_sapiens_OX=9606_GN=DLX5_PE=1_SV=2	0.658111	0	77351
XM_038813316.1	sp_O42406_SIX3_CHICK_Homeobox_protein_SIX3_OS=Gallus_gallus_OX=9031_GN=SIX3_PE=1_SV=2	0.655027	0	55387.1
XM_038787297.1	sp_O35276_NRP2_RAT_Neuropilin-2_OS=Rattus_norvegicus_OX=10116_GN=Nrp2_PE=2_SV=1	0.652757	0	13764.6
XM_038796744.1	sp_O70220_FOXQ1_MOUSE_Forkhead_box_protein_Q1_OS=Mus_musculus_OX=10090_GN=Foxq1_PE=2_SV=3	0.647426	0	27843.7
XM_038789476.1	sp_Q6BEB4_SP5_HUMAN_Transcription_factor_Sp5_OS=Homo_sapiens_OX=9606_GN=SP5_PE=2_SV=1	0.646138	0	87294.8
XM_038821217.1	sp_Q9NQB0_TF7L2_HUMAN_Transcription_factor_7-like_2_OS=Homo_sapiens_OX=9606_GN=TCF7L2_PE=1_SV=2	0.644114	0	143655
XM_038806140.1	sp_Q5NSW5_DBX1_RAT_Homeobox_protein_DBX1_OS=Rattus_norvegicus_OX=10116_GN=Dbx1_PE=2_SV=1	0.64042	0	53851.5
XM_038779021.1	sp_Q9UEE5_ST17A_HUMAN_Serine/threonine-protein_kinase_17A_OS=Homo_sapiens_OX=9606_GN=STK17A_PE=1_SV=2	0.634779	0	6603.88
XM_038782335.1	sp_Q8UVR3_LMX1B_XENLA_LIM_homeobox_transcription_factor_1-beta.1_OS=Xenopus_laevis_OX=8355_GN=lmx1b.1_PE=2_SV=1	0.631547	0	21229.8
XM_038821379.1	sp_Q6IRB2_HES1A_XENLA_Transcription_factor_HES-1-A_OS=Xenopus_laevis_OX=8355_GN=hes1-a_PE=1_SV=1	0.630766	0	678151
XM_038799578.1	sp_O42422_EPHA7_CHICK_Ephrin_type-A_receptor_7_OS=Gallus_gallus_OX=9031_GN=EPHA7_PE=2_SV=1	0.630251	0	39637.6
XM_038782242.1	sp_Q8R4K8_PAPP1_MOUSE_Pappalysin-1_OS=Mus_musculus_OX=10090_GN=Pappa_PE=2_SV=2	0.63025	0	4157.04
XM_038779237.1	sp_Q98878_DLX4B_DANRE_Homeobox_protein_Dlx4b_OS=Danio_rerio_OX=7955_GN=dlx4b_PE=2_SV=2	0.629021	0	45911.8
XM_038781382.1	sp_A0PJY2_FEZF1_HUMAN_Fez_family_zinc_finger_protein_1_OS=Homo_sapiens_OX=9606_GN=FEZF1_PE=1_SV=1	0.627115	0	65725.6
XM_038780752.1	sp_P43699_NKX21_HUMAN_Homeobox_protein_Nkx-2.1_OS=Homo_sapiens_OX=9606_GN=NKX2-1_PE=1_SV=1	0.62563	0	6272.87
XM_038779573.1	sp_P31232_TAGL_RAT_Transgelin_OS=Rattus_norvegicus_OX=10116_GN=Tagln_PE=1_SV=2	0.622459	0	78670.7
XM_038813522.1	sp_Q8IVU1_IGDC3_HUMAN_Immunoglobulin_superfamily_DCC_subclass_member_3_OS=Homo_sapiens_OX=9606_GN=IGDCC3_PE=2_SV=2	0.616773	0	107038
XM_038775649.1	sp_Q6NZ04_SIX1B_DANRE_Homeobox_protein_six1b_OS=Danio_rerio_OX=7955_GN=six1b_PE=1_SV=1	0.616384	0	29961.4
XM_038785280.1	sp_Q8N474_SFRP1_HUMAN_Secreted_frizzled-related_protein_1_OS=Homo_sapiens_OX=9606_GN=SFRP1_PE=1_SV=1	0.616334	0	31899.4
XM_038784378.1	sp_Q99853_FOXB1_HUMAN_Forkhead_box_protein_B1_OS=Homo_sapiens_OX=9606_GN=FOXB1_PE=1_SV=3	0.611195	0	2.07015e+06
XM_038806239.1	sp_O93319_CAD11_CHICK_Cadherin-11_OS=Gallus_gallus_OX=9031_GN=CDH11_PE=2_SV=1	0.610183	0	62247.7
XM_038820369.1	sp_O60883_ETBR2_HUMAN_Prosaposin_receptor_GPR37L1_OS=Homo_sapiens_OX=9606_GN=GPR37L1_PE=1_SV=2	0.607801	0	32273.1
XM_038810326.1	sp_Q92819_HYAS2_HUMAN_Hyaluronan_synthase_2_OS=Homo_sapiens_OX=9606_GN=HAS2_PE=2_SV=1	0.607518	0	68202.4
XM_038773342.1	sp_Q90VV1_HES4B_XENLA_Transcription_factor_HES-4-B_OS=Xenopus_laevis_OX=8355_GN=hes4-b_PE=1_SV=1	0.602431	0	2.97907e+06
XM_038807437.1	sp_P48530_MKA_XENLA_Midkine-A_OS=Xenopus_laevis_OX=8355_GN=mdk-a_PE=2_SV=1	0.602336	0	204260
XM_038781670.1	sp_Q9Z0S2_LHX2_MOUSE_LIM/homeobox_protein_Lhx2_OS=Mus_musculus_OX=10090_GN=Lhx2_PE=1_SV=1	0.601954	0	4867.43
XM_038792582.1	sp_Q04281_HOX71_XENLA_Homeobox_protein_XHOX-7.1_(Fragment)_OS=Xenopus_laevis_OX=8355_PE=2_SV=1	0.600533	0	153336
XM_038794310.1	sp_Q90WN4_FOXD2_XENLA_Forkhead_box_protein_D2_OS=Xenopus_laevis_OX=8355_GN=foxd2_PE=2_SV=1	0.599498	0	42967.4
XM_038790606.1	sp_Q9D0F3_LMAN1_MOUSE_Protein_ERGIC-53_OS=Mus_musculus_OX=10090_GN=Lman1_PE=1_SV=1	0.597386	0	73903.7
XM_038820046.1	sp_Q5T3J3_LRIF1_HUMAN_Ligand-dependent_nuclear_receptor-interacting_factor_1_OS=Homo_sapiens_OX=9606_GN=LRIF1_PE=1_SV=1	0.59647	0	72710.4
XM_038807854.1	sp_Q1LZF1_PAX6_BOVIN_Paired_box_protein_Pax-6_OS=Bos_taurus_OX=9913_GN=PAX6_PE=2_SV=1	0.595165	0	53810
XM_038818119.1	sp_P61376_LHX5_RAT_LIM/homeobox_protein_Lhx5_OS=Rattus_norvegicus_OX=10116_GN=Lhx5_PE=2_SV=1	0.594431	0	33218
XM_038796298.1		0.592809	0	762555
XM_038793774.1	sp_Q6DJ06_LMO42_XENTR_LIM_domain_transcription_factor_LMO4.2_OS=Xenopus_tropicalis_OX=8364_GN=lmo4.2_PE=2_SV=1	0.591783	0	105040
XM_038803059.1	sp_Q6F2E3_IRX1_XENTR_Iroquois-class_homeodomain_protein_irx-1_OS=Xenopus_tropicalis_OX=8364_GN=irx1_PE=2_SV=1	0.591596	0	38725.3
XM_038793053.1	sp_P0DMC3_ELA_HUMAN_Apelin_receptor_early_endogenous_ligand_OS=Homo_sapiens_OX=9606_GN=APELA_PE=1_SV=1	0.588673	0	8242.47
XM_038779590.1	sp_P53770_DLX3_NOTVI_Homeobox_protein_DLX-3_OS=Notophthalmus_viridescens_OX=8316_GN=DLX3_PE=2_SV=1	0.586771	0	79634
XM_038806633.1	sp_Q9NU02_ANKE1_HUMAN_Ankyrin_repeat_and_EF-hand_domain-containing_protein_1_OS=Homo_sapiens_OX=9606_GN=ANKEF1_PE=2_SV=2	0.586183	0	113253
XM_038786218.1	sp_Q9YHC5_FOXG1_XENLA_Forkhead_box_protein_G1_OS=Xenopus_laevis_OX=8355_GN=foxg1_PE=2_SV=1	0.585618	0	77116.6
XM_038773138.1	sp_Q5T4F7_SFRP5_HUMAN_Secreted_frizzled-related_protein_5_OS=Homo_sapiens_OX=9606_GN=SFRP5_PE=2_SV=3	0.585332	0	81729.8
XM_038779342.1	sp_Q9HCK4_ROBO2_HUMAN_Roundabout_homolog_2_OS=Homo_sapiens_OX=9606_GN=ROBO2_PE=1_SV=2	0.580997	0	10649.2
XM_038796106.1	sp_O93390_SPRC_COTJA_SPARC_OS=Coturnix_japonica_OX=93934_GN=SPARC_PE=2_SV=1	0.57722	0	443141
XM_038806040.1	sp_P09084_PAX1_MOUSE_Paired_box_protein_Pax-1_OS=Mus_musculus_OX=10090_GN=Pax1_PE=1_SV=4	0.576289	0	6995.31
XM_038779636.1	sp_Q91981_OTX2_DANRE_Homeobox_protein_OTX2_OS=Danio_rerio_OX=7955_GN=otx2_PE=2_SV=1	0.574892	0	92570.1
XM_038780850.1	sp_P52926_HMGA2_HUMAN_High_mobility_group_protein_HMGI-C_OS=Homo_sapiens_OX=9606_GN=HMGA2_PE=1_SV=1	0.574232	0	55892.5
XM_038812709.1		0.571283	0	18600.5
XM_038786337.1	sp_P68369_TBA1A_MOUSE_Tubulin_alpha-1A_chain_OS=Mus_musculus_OX=10090_GN=Tuba1a_PE=1_SV=1	0.57112	0	48682.6
XM_038797438.1	sp_Q6P0J3_SP8_DANRE_Transcription_factor_Sp8_OS=Danio_rerio_OX=7955_GN=sp8b_PE=2_SV=1	0.5653	0	42569
XM_038792007.1	sp_Q3ULZ2_FHDC1_MOUSE_FH2_domain-containing_protein_1_OS=Mus_musculus_OX=10090_GN=Fhdc1_PE=1_SV=3	0.565024	0	14500.8
XM_038803892.1	sp_Q99PL5_RRBP1_MOUSE_Ribosome-binding_protein_1_OS=Mus_musculus_OX=10090_GN=Rrbp1_PE=1_SV=2	0.564492	0	67520.5
XM_038804810.1	sp_P09648_CATL1_CHICK_Cathepsin_L1_(Fragments)_OS=Gallus_gallus_OX=9031_GN=CTSL_PE=1_SV=1	0.564373	0	283777
XM_038821734.1	sp_Q801E0_VAX1_DANRE_Ventral_anterior_homeobox_1_OS=Danio_rerio_OX=7955_GN=vax1_PE=2_SV=1	0.560953	0	22743.9
XM_038777707.1	sp_Q969T9_WBP2_HUMAN_WW_domain-binding_protein_2_OS=Homo_sapiens_OX=9606_GN=WBP2_PE=1_SV=1	0.559675	0	26883.2
XM_038807832.1	sp_Q91813_OTX2A_XENLA_Homeobox_protein_OTX2-A_OS=Xenopus_laevis_OX=8355_GN=otx2-a_PE=1_SV=1	0.558393	0	108114
Cluster-3348.0	sp_Q0P4K8_NF2IP_XENTR_NFATC2-interacting_protein_OS=Xenopus_tropicalis_OX=8364_GN=nfatc2ip_PE=2_SV=1	0.558304	0	175734
XM_038803961.1	sp_Q8JIT6_FOXB2_XENLA_Forkhead_box_protein_B2_OS=Xenopus_laevis_OX=8355_GN=foxb2_PE=2_SV=1	0.55499	0	8170.95
XM_038789834.1	sp_P09065_HME1_MOUSE_Homeobox_protein_engrailed-1_OS=Mus_musculus_OX=10090_GN=En1_PE=2_SV=3	0.554033	0	51717
XM_038802242.1	sp_O42115_ARX_DANRE_Aristaless-related_homeobox_protein_OS=Danio_rerio_OX=7955_GN=arx_PE=2_SV=1	0.5534	0	2075.72
XM_038778218.1	sp_Q8NG41_NPB_HUMAN_Neuropeptide_B_OS=Homo_sapiens_OX=9606_GN=NPB_PE=1_SV=1	0.552363	0	456384
XM_038776603.1	sp_Q3SYU6_CNN2_BOVIN_Calponin-2_OS=Bos_taurus_OX=9913_GN=CNN2_PE=2_SV=3	0.552215	0	38311.7
XM_038773725.1	sp_Q8IWX5_SGPP2_HUMAN_Sphingosine-1-phosphate_phosphatase_2_OS=Homo_sapiens_OX=9606_GN=SGPP2_PE=2_SV=1	0.551236	0	15078.8
XM_038818933.1		0.550287	0	125706
XM_038806029.1	sp_O95096_NKX22_HUMAN_Homeobox_protein_Nkx-2.2_OS=Homo_sapiens_OX=9606_GN=NKX2-2_PE=2_SV=1	0.5502	0	8931.53
XM_038796810.1	sp_Q969F2_NKD2_HUMAN_Protein_naked_cuticle_homolog_2_OS=Homo_sapiens_OX=9606_GN=NKD2_PE=1_SV=1	0.550087	0	48174
XM_038777033.1	sp_O70240_AXIN2_RAT_Axin-2_OS=Rattus_norvegicus_OX=10116_GN=Axin2_PE=1_SV=1	0.548987	0	25626.5
XM_038780753.1	sp_Q6NZL8_SCUB1_MOUSE_Signal_peptide,_CUB_and_EGF-like_domain-containing_protein_1_OS=Mus_musculus_OX=10090_GN=Scube1_PE=2_SV=2	0.548421	0	10600
XM_038814337.1	sp_Q589G5_PRTG_CHICK_Protogenin_OS=Gallus_gallus_OX=9031_GN=PRTG_PE=2_SV=1	0.548146	0	216708
XM_038779694.1	sp_P13595_NCAM1_MOUSE_Neural_cell_adhesion_molecule_1_OS=Mus_musculus_OX=10090_GN=Ncam1_PE=1_SV=3	0.547205	0	125890
XM_038777690.1	sp_Q8JG54_RGMA_CHICK_Repulsive_guidance_molecule_A_OS=Gallus_gallus_OX=9031_GN=RGMA_PE=1_SV=1	0.546648	0	333535
XM_038789998.1	sp_P61587_RND3_HUMAN_Rho-related_GTP-binding_protein_RhoE_OS=Homo_sapiens_OX=9606_GN=RND3_PE=1_SV=1	0.546622	0	123980
XM_038807355.1		0.546162	0	95218
XM_038780476.1	sp_Q6UXM1_LRIG3_HUMAN_Leucine-rich_repeats_and_immunoglobulin-like_domains_protein_3_OS=Homo_sapiens_OX=9606_GN=LRIG3_PE=2_SV=1	0.546146	0	54910.3
XM_038773300.1	sp_Q5ZM86_CCD50_CHICK_Coiled-coil_domain-containing_protein_50_OS=Gallus_gallus_OX=9031_GN=CCDC50_PE=2_SV=1	0.544991	0	194604
XM_038793354.1	sp_P18460_FGFR3_CHICK_Fibroblast_growth_factor_receptor_3_OS=Gallus_gallus_OX=9031_GN=FGFR3_PE=2_SV=1	0.544742	0	10482.4
XM_038790331.1	sp_P53545_GSC_CHICK_Homeobox_protein_goosecoid_OS=Gallus_gallus_OX=9031_GN=GSC_PE=2_SV=1	0.544168	0	40523.7
XM_038796422.1	sp_P31533_HME2B_DANRE_Homeobox_protein_engrailed-2b_OS=Danio_rerio_OX=7955_GN=eng2b_PE=2_SV=2	0.542824	0	49792
XM_038792863.1		0.541774	0	13223.5
XM_038773424.1	sp_P62156_CALM_ONCSP_Calmodulin_OS=Oncorhynchus_sp._OX=8025_GN=calm_PE=1_SV=2	0.541691	0	1.52696e+06
XM_038802336.1	sp_P35621_DVR1_DANRE_Protein_DVR-1_OS=Danio_rerio_OX=7955_GN=dvr1_PE=2_SV=1	0.541655	0	29869.9
XM_038806078.1	sp_O42097_FOXA2_ORYLA_Hepatocyte_nuclear_factor_3-beta_OS=Oryzias_latipes_OX=8090_GN=foxa2_PE=2_SV=1	0.53958	0	116027
XM_038810707.1	sp_Q6UXK5_LRRN1_HUMAN_Leucine-rich_repeat_neuronal_protein_1_OS=Homo_sapiens_OX=9606_GN=LRRN1_PE=1_SV=1	0.539103	0	28898.1
XM_038814262.1	sp_Q7T273_HEPC2_DANRE_Hepcidin-2_OS=Danio_rerio_OX=7955_GN=hamp2_PE=3_SV=3	0.539082	0	13243.2
XM_038818695.1	sp_O95409_ZIC2_HUMAN_Zinc_finger_protein_ZIC_2_OS=Homo_sapiens_OX=9606_GN=ZIC2_PE=1_SV=2	0.536832	0	232820
XM_038777267.1	sp_Q9I9D5_RX1_ASTFA_Retinal_homeobox_protein_Rx1_OS=Astyanax_fasciatus_OX=223369_GN=rx1_PE=2_SV=1	0.536608	0	15907.8
XM_038806692.1	sp_Q99MH6_NKD1_MOUSE_Protein_naked_cuticle_homolog_1_OS=Mus_musculus_OX=10090_GN=Nkd1_PE=1_SV=1	0.53603	0	16760.1
Cluster-2068.8560		0.535999	0	21474.7
XM_038783184.1	sp_Q6UFS5_ZN503_DANRE_Zinc_finger_protein_503_OS=Danio_rerio_OX=7955_GN=znf503_PE=1_SV=1	0.535351	0	51332.6
XM_038778961.1	sp_Q8JFV8_VAT1_DANRE_Synaptic_vesicle_membrane_protein_VAT-1_homolog_OS=Danio_rerio_OX=7955_GN=vat1_PE=2_SV=1	0.535081	0	47429.6
XM_038820365.1	sp_Q96SB4_SRPK1_HUMAN_SRSF_protein_kinase_1_OS=Homo_sapiens_OX=9606_GN=SRPK1_PE=1_SV=2	0.534773	0	115642
XM_038801656.1	sp_Q90XB3_OLIG2_CHICK_Oligodendrocyte_transcription_factor_2_OS=Gallus_gallus_OX=9031_GN=OLIG2_PE=2_SV=1	0.53409	0	46394.3
XM_038804103.1	sp_Q5FWI3_TMEM2_MOUSE_Cell_surface_hyaluronidase_OS=Mus_musculus_OX=10090_GN=Tmem2_PE=1_SV=1	0.533821	0	57422.1
XM_038801583.1	sp_P16152_CBR1_HUMAN_Carbonyl_reductase_[NADPH]_1_OS=Homo_sapiens_OX=9606_GN=CBR1_PE=1_SV=3	0.533817	0	399154
XM_038802643.1	sp_Q7TMK9_HNRPQ_MOUSE_Heterogeneous_nuclear_ribonucleoprotein_Q_OS=Mus_musculus_OX=10090_GN=Syncrip_PE=1_SV=2	0.533803	0	261225
XM_038792048.1	sp_Q9BGL2_LRAT_BOVIN_Lecithin_retinol_acyltransferase_OS=Bos_taurus_OX=9913_GN=LRAT_PE=1_SV=1	0.532963	0	91510.8
XM_038806736.1	sp_Q6NVN3_IRX3_XENTR_Iroquois-class_homeodomain_protein_irx-3_OS=Xenopus_tropicalis_OX=8364_GN=irx3_PE=2_SV=1	0.532115	0	41370.1
XM_038819303.1	sp_Q9D0W5_PPIL1_MOUSE_Peptidyl-prolyl_cis-trans_isomerase-like_1_OS=Mus_musculus_OX=10090_GN=Ppil1_PE=1_SV=1	0.530636	0	37627.7
XM_038795406.1	sp_Q16643_DREB_HUMAN_Drebrin_OS=Homo_sapiens_OX=9606_GN=DBN1_PE=1_SV=4	0.529568	0	94072.4
XM_038807157.1	sp_P63098_CANB1_HUMAN_Calcineurin_subunit_B_type_1_OS=Homo_sapiens_OX=9606_GN=PPP3R1_PE=1_SV=2	0.527492	0	63926.4
XM_038776744.1	sp_Q61555_FBN2_MOUSE_Fibrillin-2_OS=Mus_musculus_OX=10090_GN=Fbn2_PE=1_SV=2	0.527236	0	17873.2
XM_038810175.1	sp_Q14534_ERG1_HUMAN_Squalene_monooxygenase_OS=Homo_sapiens_OX=9606_GN=SQLE_PE=1_SV=3	0.527049	0	14380.9
XR_005462526.1	sp_Q9JIT3_TLE3_RAT_Transducin-like_enhancer_protein_3_OS=Rattus_norvegicus_OX=10116_GN=Tle3_PE=1_SV=1	0.526855	0	26834.1
XM_038813925.1	sp_Q6BBL6_CLD4_BOVIN_Claudin-4_OS=Bos_taurus_OX=9913_GN=CLDN4_PE=2_SV=1	0.526774	0	182069
XM_038810808.1	sp_Q62165_DAG1_MOUSE_Dystroglycan_OS=Mus_musculus_OX=10090_GN=Dag1_PE=1_SV=4	0.526441	0	44231.5
XM_038779599.1	sp_F1Q4R9_MEOX1_DANRE_Homeobox_protein_MOX-1_OS=Danio_rerio_OX=7955_GN=meox1_PE=2_SV=1	0.526255	0	4053.36
XM_038795395.1	sp_A0A1L8GXY6_N4B3A_XENLA_NEDD4-binding_protein_3-A_OS=Xenopus_laevis_OX=8355_GN=n4bp3-a_PE=2_SV=1	0.525509	0	17824.1
Cluster-4946.0		0.525348	0	30528
XM_038776634.1	sp_P54727_RD23B_HUMAN_UV_excision_repair_protein_RAD23_homolog_B_OS=Homo_sapiens_OX=9606_GN=RAD23B_PE=1_SV=1	0.525151	0	119474
XM_038806457.1	sp_Q9R0T4_CADH1_RAT_Cadherin-1_OS=Rattus_norvegicus_OX=10116_GN=Cdh1_PE=1_SV=1	0.522459	0	27002.2
XM_038790768.1	sp_P55202_ANPRB_ANGJA_Atrial_natriuretic_peptide_receptor_2_OS=Anguilla_japonica_OX=7937_GN=npr2_PE=2_SV=1	0.522188	0	7253.49
XM_038790096.1	sp_P79769_TSN_CHICK_Translin_OS=Gallus_gallus_OX=9031_GN=TSN_PE=1_SV=1	0.521089	0	2.01856e+06
XM_038814251.1	sp_Q1JPB9_PA2G3_BOVIN_Group_3_secretory_phospholipase_A2_OS=Bos_taurus_OX=9913_GN=PLA2G3_PE=2_SV=1	0.520632	0	11040.8
XM_038799824.1	sp_O43491_E41L2_HUMAN_Band_4.1-like_protein_2_OS=Homo_sapiens_OX=9606_GN=EPB41L2_PE=1_SV=1	0.519362	0	43027.6
XM_038822220.1	sp_O75093_SLIT1_HUMAN_Slit_homolog_1_protein_OS=Homo_sapiens_OX=9606_GN=SLIT1_PE=2_SV=4	0.518747	0	3431.99
XM_038792961.1	sp_Q13233_M3K1_HUMAN_Mitogen-activated_protein_kinase_kinase_kinase_1_OS=Homo_sapiens_OX=9606_GN=MAP3K1_PE=1_SV=4	0.518742	0	17905.9
XM_038790310.1	sp_P56722_PTPRN_BOVIN_Receptor-type_tyrosine-protein_phosphatase-like_N_OS=Bos_taurus_OX=9913_GN=PTPRN_PE=1_SV=1	0.518386	0	31720.4
XM_038818584.1	sp_Q8UWF0_SC5A7_TORMA_High-affinity_choline_transporter_1_OS=Torpedo_marmorata_OX=7788_GN=CHT1_PE=2_SV=1	0.517909	0	2167.37
XM_038797771.1	sp_P17936_IBP3_HUMAN_Insulin-like_growth_factor-binding_protein_3_OS=Homo_sapiens_OX=9606_GN=IGFBP3_PE=1_SV=2	0.516721	0	10449.9
XM_038782606.1	sp_Q9BZE3_BARH1_HUMAN_BarH-like_1_homeobox_protein_OS=Homo_sapiens_OX=9606_GN=BARHL1_PE=2_SV=1	0.51662	0	16694.1
XM_038794286.1	sp_A4QNP7_DMTA2_XENTR_Doublesex-_and_mab-3-related_transcription_factor_A2_OS=Xenopus_tropicalis_OX=8364_GN=dmrta2_PE=2_SV=1	0.51517	0	24434.1
XM_038773575.1	sp_Q9ET38_CLD19_MOUSE_Claudin-19_OS=Mus_musculus_OX=10090_GN=Cldn19_PE=1_SV=3	0.514891	0	27388.6
XM_038773570.1	sp_Q17R00_EMX2_BOVIN_Homeobox_protein_EMX2_OS=Bos_taurus_OX=9913_GN=EMX2_PE=2_SV=1	0.513807	0	7576.79
XM_038773861.1	sp_O54908_DKK1_MOUSE_Dickkopf-related_protein_1_OS=Mus_musculus_OX=10090_GN=Dkk1_PE=1_SV=2	0.512014	0	114814
XM_038814353.1	sp_Q9BUZ4_TRAF4_HUMAN_TNF_receptor-associated_factor_4_OS=Homo_sapiens_OX=9606_GN=TRAF4_PE=1_SV=1	0.510753	0	59733.9
XM_038808966.1	sp_P43407_SDC2_MOUSE_Syndecan-2_OS=Mus_musculus_OX=10090_GN=Sdc2_PE=1_SV=1	0.509434	0	63765.2
XM_038820407.1	sp_P11309_PIM1_HUMAN_Serine/threonine-protein_kinase_pim-1_OS=Homo_sapiens_OX=9606_GN=PIM1_PE=1_SV=3	0.509052	0	90235.1
XM_038796127.1	sp_Q9WTP2_SPY4_MOUSE_Protein_sprouty_homolog_4_OS=Mus_musculus_OX=10090_GN=Spry4_PE=2_SV=1	0.507956	0	8249.67
XM_038809372.1	sp_Q8AWH3_SX17A_XENTR_Transcription_factor_Sox-17-alpha_OS=Xenopus_tropicalis_OX=8364_GN=sox17a_PE=2_SV=1	0.507286	0	22321.8
XM_038779244.1	sp_Q4KMG0_CDON_HUMAN_Cell_adhesion_molecule-related/down-regulated_by_oncogenes_OS=Homo_sapiens_OX=9606_GN=CDON_PE=1_SV=2	0.507223	0	10159.8
XM_038790141.1	sp_P08537_TBA_XENLA_Tubulin_alpha_chain_OS=Xenopus_laevis_OX=8355_GN=tuba_PE=2_SV=2	0.507077	0	1.28984e+06
XM_038783925.1	sp_Q28CQ4_UBC9_XENTR_SUMO-conjugating_enzyme_UBC9_OS=Xenopus_tropicalis_OX=8364_GN=ube2i_PE=2_SV=1	0.507037	0	101071
XM_038809210.1	sp_Q9C091_GRB1L_HUMAN_GREB1-like_protein_OS=Homo_sapiens_OX=9606_GN=GREB1L_PE=1_SV=2	0.506833	0	21631.1
XM_038792117.1	sp_Q00493_CBPE_MOUSE_Carboxypeptidase_E_OS=Mus_musculus_OX=10090_GN=Cpe_PE=1_SV=2	0.50679	0	55034.4
XM_038795236.1	sp_P16039_NPM_CHICK_Nucleophosmin_OS=Gallus_gallus_OX=9031_GN=NPM1_PE=2_SV=1	0.506401	0	1.44447e+06
XM_038801298.1	sp_P0DN79_CBSL_HUMAN_Cystathionine_beta-synthase-like_protein_OS=Homo_sapiens_OX=9606_GN=CBSL_PE=1_SV=1	0.506397	0	178190
XM_038786981.1	sp_O95471_CLD7_HUMAN_Claudin-7_OS=Homo_sapiens_OX=9606_GN=CLDN7_PE=1_SV=4	0.505878	0	296439
XM_038773628.1	sp_Q642M9_DHDH_DANRE_Trans-1,2-dihydrobenzene-1,2-diol_dehydrogenase_OS=Danio_rerio_OX=7955_GN=dhdh_PE=2_SV=2	0.505402	0	5605.85
XM_038819510.1	sp_Q9QYT7_PIGQ_MOUSE_Phosphatidylinositol_N-acetylglucosaminyltransferase_subunit_Q_OS=Mus_musculus_OX=10090_GN=Pigq_PE=1_SV=3	0.504741	0	35533.3
XM_038806386.1	sp_O00308_WWP2_HUMAN_NEDD4-like_E3_ubiquitin-protein_ligase_WWP2_OS=Homo_sapiens_OX=9606_GN=WWP2_PE=1_SV=2	0.504181	0	6824.89
XM_038791964.1	sp_O43347_MSI1H_HUMAN_RNA-binding_protein_Musashi_homolog_1_OS=Homo_sapiens_OX=9606_GN=MSI1_PE=1_SV=1	0.503312	0	738257
XM_038794116.1	sp_O43474_KLF4_HUMAN_Krueppel-like_factor_4_OS=Homo_sapiens_OX=9606_GN=KLF4_PE=1_SV=3	0.503127	0	19460.7
XM_038812959.1	sp_Q6AYU1_MO4L1_RAT_Mortality_factor_4-like_protein_1_OS=Rattus_norvegicus_OX=10116_GN=Morf4l1_PE=2_SV=1	0.502445	0	147784
XM_038783064.1	sp_Q9CQA6_CHCH1_MOUSE_Coiled-coil-helix-coiled-coil-helix_domain-containing_protein_1_OS=Mus_musculus_OX=10090_GN=Chchd1_PE=1_SV=1	0.501728	0	100036
Cluster-1213.0		0.501	0	666894
XM_038819333.1	sp_Q80WC3_TNC18_MOUSE_Trinucleotide_repeat-containing_gene_18_protein_OS=Mus_musculus_OX=10090_GN=Tnrc18_PE=1_SV=2	0.500481	0	9960.74
XM_038790628.1	sp_P51641_CNTFR_CHICK_Ciliary_neurotrophic_factor_receptor_subunit_alpha_OS=Gallus_gallus_OX=9031_GN=CNTFR_PE=2_SV=1	0.500054	0	38708.6
XM_038808786.1	sp_Q9CR73_PNRC2_MOUSE_Proline-rich_nuclear_receptor_coactivator_2_OS=Mus_musculus_OX=10090_GN=Pnrc2_PE=2_SV=1	0.499564	0	39219.6
XM_038807804.1	sp_Q6DIY9_MDHC_XENTR_Malate_dehydrogenase,_cytoplasmic_OS=Xenopus_tropicalis_OX=8364_GN=mdh1_PE=2_SV=1	0.499067	0	285901
XM_038816707.1	sp_Q8AVU4_HES1B_XENLA_Transcription_factor_HES-1-B_OS=Xenopus_laevis_OX=8355_GN=hes1-b_PE=2_SV=1	0.498993	0	105014
XM_038815261.1	sp_P56701_PSMD2_BOVIN_26S_proteasome_non-ATPase_regulatory_subunit_2_OS=Bos_taurus_OX=9913_GN=PSMD2_PE=1_SV=2	0.49735	0	245681
XM_038818823.1	sp_Q9IB89_ZIC5_XENLA_Zinc_finger_protein_ZIC_5_OS=Xenopus_laevis_OX=8355_GN=zic5_PE=2_SV=1	0.497021	0	95603.7
XM_038775968.1	sp_Q6EJB7_SOX3_DANRE_Transcription_factor_Sox-3_OS=Danio_rerio_OX=7955_GN=sox3_PE=1_SV=1	0.496771	0	70114.1
XM_038796972.1	sp_Q7ZXF3_ID4_XENLA_DNA-binding_protein_inhibitor_ID-4_OS=Xenopus_laevis_OX=8355_GN=id4_PE=2_SV=1	0.496478	0	33568.6
XM_038810853.1	sp_O94876_TMCC1_HUMAN_Transmembrane_and_coiled-coil_domains_protein_1_OS=Homo_sapiens_OX=9606_GN=TMCC1_PE=1_SV=3	0.496346	0	6707.1
XM_038798261.1	sp_P33176_KINH_HUMAN_Kinesin-1_heavy_chain_OS=Homo_sapiens_OX=9606_GN=KIF5B_PE=1_SV=1	0.496243	0	40187.2
XM_038773213.1	sp_P18461_FGFR2_CHICK_Fibroblast_growth_factor_receptor_2_OS=Gallus_gallus_OX=9031_GN=FGFR2_PE=2_SV=1	0.496113	0	20354.5
XM_038793187.1	sp_O08791_COE3_MOUSE_Transcription_factor_COE3_OS=Mus_musculus_OX=10090_GN=Ebf3_PE=1_SV=1	0.495875	0	5280.19
XM_038778592.1	sp_P52198_RND2_HUMAN_Rho-related_GTP-binding_protein_RhoN_OS=Homo_sapiens_OX=9606_GN=RND2_PE=1_SV=2	0.495465	0	17869
XM_038798892.1	sp_P26446_PARP1_CHICK_Poly_[ADP-ribose]_polymerase_1_OS=Gallus_gallus_OX=9031_GN=PARP1_PE=1_SV=2	0.49482	0	309404
XM_038798390.1	sp_Q91035_SHH_CHICK_Sonic_hedgehog_protein_OS=Gallus_gallus_OX=9031_GN=SHH_PE=1_SV=1	0.494451	0	38413.6
XM_038792388.1	sp_Q32LE3_CETN1_BOVIN_Centrin-1_OS=Bos_taurus_OX=9913_GN=CETN1_PE=2_SV=1	0.493929	0	110037
XM_038789394.1	sp_Q32PH1_CDCA7_BOVIN_Cell_division_cycle-associated_protein_7_OS=Bos_taurus_OX=9913_GN=CDCA7_PE=2_SV=1	0.493377	0	164515
XM_038773196.1	sp_Q90XD2_SPEB_CHICK_Agmatinase,_mitochondrial_OS=Gallus_gallus_OX=9031_GN=AGMAT_PE=2_SV=1	0.492882	0	29732.6
XM_038812185.1	sp_Q8N488_RYBP_HUMAN_RING1_and_YY1-binding_protein_OS=Homo_sapiens_OX=9606_GN=RYBP_PE=1_SV=2	0.492695	0	16747.8
XM_038781471.1	sp_P27105_STOM_HUMAN_Erythrocyte_band_7_integral_membrane_protein_OS=Homo_sapiens_OX=9606_GN=STOM_PE=1_SV=3	0.492402	0	56796.3
XM_038781177.1	sp_Q33E94_RFX4_HUMAN_Transcription_factor_RFX4_OS=Homo_sapiens_OX=9606_GN=RFX4_PE=1_SV=2	0.492043	0	9864.92
XM_038798740.1	sp_Q9D1C8_VPS28_MOUSE_Vacuolar_protein_sorting-associated_protein_28_homolog_OS=Mus_musculus_OX=10090_GN=Vps28_PE=1_SV=1	0.491928	0	732908
XM_038783340.1	sp_Q5ZLL1_KC1E_CHICK_Casein_kinase_I_isoform_epsilon_OS=Gallus_gallus_OX=9031_GN=CSNK1E_PE=2_SV=2	0.491728	0	105161
XM_038803163.1	sp_P19382_SNAI1_XENLA_Protein_snail_homolog_Sna_OS=Xenopus_laevis_OX=8355_GN=snai1_PE=1_SV=1	0.490371	0	119058
XM_038791498.1	sp_O94813_SLIT2_HUMAN_Slit_homolog_2_protein_OS=Homo_sapiens_OX=9606_GN=SLIT2_PE=1_SV=1	0.490315	0	8522.25
XM_038774490.1	sp_Q8N9U0_TAC2N_HUMAN_Tandem_C2_domains_nuclear_protein_OS=Homo_sapiens_OX=9606_GN=TC2N_PE=1_SV=2	0.490253	0	8882.49
XM_038815306.1	sp_Q9EPC6_PROF2_RAT_Profilin-2_OS=Rattus_norvegicus_OX=10116_GN=Pfn2_PE=1_SV=3	0.490251	0	1.58314e+06
XM_038782805.1	sp_Q8BZ97_PRDM8_MOUSE_PR_domain_zinc_finger_protein_8_OS=Mus_musculus_OX=10090_GN=Prdm8_PE=1_SV=1	0.490114	0	13416.5
XM_038796215.1	sp_P35565_CALX_RAT_Calnexin_OS=Rattus_norvegicus_OX=10116_GN=Canx_PE=1_SV=1	0.489983	0	111763
XM_038808664.1	sp_P09653_TBB5_CHICK_Tubulin_beta-5_chain_OS=Gallus_gallus_OX=9031_PE=3_SV=1	0.489384	0	15649.7
XM_038815739.1	sp_Q91575_TBB5_XENLA_Tubulin_beta_chain_OS=Xenopus_laevis_OX=8355_GN=tubb_PE=2_SV=1	0.488888	0	4.03857e+06
XR_005459017.1	sp_Q9H195_MUC3B_HUMAN_Mucin-3B_(Fragments)_OS=Homo_sapiens_OX=9606_GN=MUC3B_PE=2_SV=2	0.488484	0	713963
XM_038800310.1	sp_Q02363_ID2_HUMAN_DNA-binding_protein_inhibitor_ID-2_OS=Homo_sapiens_OX=9606_GN=ID2_PE=1_SV=1	0.488458	0	244016
XM_038808105.1	sp_P62071_RRAS2_MOUSE_Ras-related_protein_R-Ras2_OS=Mus_musculus_OX=10090_GN=Rras2_PE=1_SV=1	0.488425	0	14838.4
XM_038773639.1	sp_O94844_RHBT1_HUMAN_Rho-related_BTB_domain-containing_protein_1_OS=Homo_sapiens_OX=9606_GN=RHOBTB1_PE=2_SV=2	0.488115	0	99874.8
Cluster-2068.12716	sp_O79411_NU5M_SCYCA_NADH-ubiquinone_oxidoreductase_chain_5_OS=Scyliorhinus_canicula_OX=7830_GN=MT-ND5_PE=3_SV=1	0.487632	0	9.42758e+06
XM_038805196.1	sp_Q7TQ33_RGMB_MOUSE_RGM_domain_family_member_B_OS=Mus_musculus_OX=10090_GN=Rgmb_PE=1_SV=1	0.487618	0	58275.3
XM_038795819.1	sp_P26261_SDC3_CHICK_Syndecan-3_OS=Gallus_gallus_OX=9031_GN=SDC3_PE=2_SV=2	0.487406	0	22609.6
XR_005459508.1		0.487129	0	1.34756e+07
XM_038794393.1	sp_Q5ZLX5_ZRAB2_CHICK_Zinc_finger_Ran-binding_domain-containing_protein_2_OS=Gallus_gallus_OX=9031_GN=ZRANB2_PE=2_SV=1	0.486863	0	27700.1
XM_038805663.1	sp_P11369_LORF2_MOUSE_LINE-1_retrotransposable_element_ORF2_protein_OS=Mus_musculus_OX=10090_GN=Pol_PE=1_SV=2	0.48654	0	36401
XM_038792686.1	sp_Q5R512_SKP1_PONAB_S-phase_kinase-associated_protein_1_OS=Pongo_abelii_OX=9601_GN=SKP1_PE=2_SV=1	0.486308	0	73380.5
XM_038778461.1	sp_P97577_FEZ1_RAT_Fasciculation_and_elongation_protein_zeta-1_OS=Rattus_norvegicus_OX=10116_GN=Fez1_PE=1_SV=1	0.486198	0	7383.83
XM_038792394.1	sp_O43609_SPY1_HUMAN_Protein_sprouty_homolog_1_OS=Homo_sapiens_OX=9606_GN=SPRY1_PE=1_SV=2	0.485882	0	22195.8
XM_038803688.1	sp_P79782_TCF15_CHICK_Transcription_factor_15_OS=Gallus_gallus_OX=9031_GN=TCF15_PE=2_SV=2	0.485108	0	35099.3
XM_038816573.1	sp_P60509_ERB1_HUMAN_Endogenous_retrovirus_group_PABLB_member_1_Env_polyprotein_OS=Homo_sapiens_OX=9606_GN=ERVPABLB-1_PE=2_SV=1	0.484785	0	31860
XM_038813697.1	sp_Q99JW5_EPCAM_MOUSE_Epithelial_cell_adhesion_molecule_OS=Mus_musculus_OX=10090_GN=Epcam_PE=1_SV=1	0.484233	0	267552
XM_038797462.1	sp_P13903_TWIST_XENLA_Twist-related_protein_OS=Xenopus_laevis_OX=8355_GN=twist1_PE=2_SV=1	0.483567	0	5124.41
XM_038815163.1	sp_P10160_IF5A1_RABIT_Eukaryotic_translation_initiation_factor_5A-1_OS=Oryctolagus_cuniculus_OX=9986_GN=EIF5A_PE=1_SV=2	0.483225	0	233339
XM_038815021.1	sp_Q07498_EPHB3_CHICK_Ephrin_type-B_receptor_3_(Fragment)_OS=Gallus_gallus_OX=9031_GN=EPHB3_PE=2_SV=1	0.482997	0	22999.8
XM_038797661.1	sp_Q10472_GALT1_HUMAN_Polypeptide_N-acetylgalactosaminyltransferase_1_OS=Homo_sapiens_OX=9606_GN=GALNT1_PE=1_SV=1	0.482065	0	13132.7
Cluster-14755.0	sp_Q6V0L0_CP26C_HUMAN_Cytochrome_P450_26C1_OS=Homo_sapiens_OX=9606_GN=CYP26C1_PE=2_SV=2	0.481856	0	67638.4
XM_038798235.1	sp_Q91XN4_BAMBI_RAT_BMP_and_activin_membrane-bound_inhibitor_homolog_OS=Rattus_norvegicus_OX=10116_GN=Bambi_PE=2_SV=1	0.4816	0	91006.4
XM_038819940.1	sp_O75534_CSDE1_HUMAN_Cold_shock_domain-containing_protein_E1_OS=Homo_sapiens_OX=9606_GN=CSDE1_PE=1_SV=2	0.480612	0	278971
Cluster-16755.0	sp_Q7PCJ8_SAT2_BOVIN_Diamine_acetyltransferase_2_OS=Bos_taurus_OX=9913_GN=SAT2_PE=2_SV=1	0.480554	0	222211
XM_038797542.1	sp_Q98877_DLX6A_DANRE_Homeobox_protein_Dlx6a_OS=Danio_rerio_OX=7955_GN=dlx6a_PE=2_SV=1	0.480139	0	12772.8
XM_038797041.1	sp_Q5F363_JARD2_CHICK_Protein_Jumonji_OS=Gallus_gallus_OX=9031_GN=JARID2_PE=2_SV=1	0.479997	0	53499.9
XM_038778420.1	sp_Q9YIB4_CO1A1_CYNPY_Collagen_alpha-1(I)_chain_OS=Cynops_pyrrhogaster_OX=8330_GN=COL1A1_PE=2_SV=1	0.47979	0	33082.7
XM_038794718.1	sp_Q5ZI69_RM37_CHICK_39S_ribosomal_protein_L37,_mitochondrial_OS=Gallus_gallus_OX=9031_GN=MRPL37_PE=2_SV=2	0.479477	0	10014.7
XM_038774571.1	sp_Q6PGB8_SMCA1_MOUSE_Probable_global_transcription_activator_SNF2L1_OS=Mus_musculus_OX=10090_GN=Smarca1_PE=1_SV=1	0.479444	0	95678.7
XM_038773259.1	sp_Q28369_RET4_HORSE_Retinol-binding_protein_4_OS=Equus_caballus_OX=9796_GN=RBP4_PE=2_SV=1	0.479415	0	42147.6
Cluster-15601.0		0.479285	0	31207.7
Cluster-13645.2		0.479137	0	90329.2
XM_038808921.1	sp_P18519_TNR16_CHICK_Tumor_necrosis_factor_receptor_superfamily_member_16_OS=Gallus_gallus_OX=9031_GN=NGFR_PE=3_SV=1	0.478876	0	25080.2
XM_038815916.1	sp_Q5R5S4_PSMD1_PONAB_26S_proteasome_non-ATPase_regulatory_subunit_1_OS=Pongo_abelii_OX=9601_GN=PSMD1_PE=2_SV=1	0.478571	0	374293
XM_038811779.1	sp_P62257_UBE2H_MOUSE_Ubiquitin-conjugating_enzyme_E2_H_OS=Mus_musculus_OX=10090_GN=Ube2h_PE=1_SV=1	0.478519	0	87916.8
XM_038773235.1	sp_Q9P219_DAPLE_HUMAN_Protein_Daple_OS=Homo_sapiens_OX=9606_GN=CCDC88C_PE=1_SV=3	0.478164	0	76224.5
XM_038778137.1	sp_P52272_HNRPM_HUMAN_Heterogeneous_nuclear_ribonucleoprotein_M_OS=Homo_sapiens_OX=9606_GN=HNRNPM_PE=1_SV=3	0.477997	0	783518
XM_038790136.1	sp_Q28IX8_TBA_XENTR_Tubulin_alpha_chain_OS=Xenopus_tropicalis_OX=8364_GN=tuba_PE=2_SV=1	0.477805	0	270949
XM_038798334.1	sp_Q6A0A2_LAR4B_MOUSE_La-related_protein_4B_OS=Mus_musculus_OX=10090_GN=Larp4b_PE=1_SV=2	0.477742	0	26210.5
XM_038788182.1	sp_P61208_ARL4C_MOUSE_ADP-ribosylation_factor-like_protein_4C_OS=Mus_musculus_OX=10090_GN=Arl4c_PE=2_SV=1	0.477297	0	20482.2
XM_038806245.1	sp_Q53S33_BOLA3_HUMAN_BolA-like_protein_3_OS=Homo_sapiens_OX=9606_GN=BOLA3_PE=1_SV=1	0.47702	0	50909.5
XM_038817893.1	sp_P26043_RADI_MOUSE_Radixin_OS=Mus_musculus_OX=10090_GN=Rdx_PE=1_SV=3	0.476408	0	51785
XM_038798277.1	sp_P79795_NRP1_CHICK_Neuropilin-1_OS=Gallus_gallus_OX=9031_GN=NRP1_PE=2_SV=1	0.475905	0	4626.53
XM_038784459.1	sp_P08069_IGF1R_HUMAN_Insulin-like_growth_factor_1_receptor_OS=Homo_sapiens_OX=9606_GN=IGF1R_PE=1_SV=1	0.475843	0	44168.7
XM_038785615.1	sp_Q5RD26_HNRH2_PONAB_Heterogeneous_nuclear_ribonucleoprotein_H2_OS=Pongo_abelii_OX=9601_GN=HNRNPH2_PE=2_SV=1	0.475766	0	193450
XM_038790515.1	sp_Q99KE1_MAOM_MOUSE_NAD-dependent_malic_enzyme,_mitochondrial_OS=Mus_musculus_OX=10090_GN=Me2_PE=1_SV=1	0.475764	0	18424.5
XM_038809777.1	sp_Q4LEZ3_AARD_HUMAN_Alanine_and_arginine-rich_domain-containing_protein_OS=Homo_sapiens_OX=9606_GN=AARD_PE=2_SV=1	0.475577	0	146013
XM_038820985.1	sp_Q9Y2V2_CHSP1_HUMAN_Calcium-regulated_heat-stable_protein_1_OS=Homo_sapiens_OX=9606_GN=CARHSP1_PE=1_SV=2	0.474948	0	72087.2
XM_038778119.1	sp_P48436_SOX9_HUMAN_Transcription_factor_SOX-9_OS=Homo_sapiens_OX=9606_GN=SOX9_PE=1_SV=1	0.474473	0	5467.76
XM_038812932.1	sp_P10123_RLBP1_BOVIN_Retinaldehyde-binding_protein_1_OS=Bos_taurus_OX=9913_GN=RLBP1_PE=1_SV=4	0.474325	0	66242
Cluster-2068.2969		0.47431	0	70743.6
XM_038821699.1	sp_Q6DIS8_LZTS2_XENTR_Leucine_zipper_putative_tumor_suppressor_2_homolog_OS=Xenopus_tropicalis_OX=8364_GN=lzts2_PE=2_SV=1	0.474299	0	26450
XM_038778924.1	sp_Q9D9A7_PTG3L_MOUSE_Putative_protein_PTGES3L_OS=Mus_musculus_OX=10090_GN=Ptges3l_PE=2_SV=1	0.473912	0	26037.4
XM_038819919.1	sp_Q6ZTK2_YP015_HUMAN_Putative_uncharacterized_protein_LOC400499_OS=Homo_sapiens_OX=9606_PE=2_SV=1	0.473893	0	4177.23
XR_005460074.1		0.473762	0	49694.2
XM_038806935.1	sp_P08239_GNAO_BOVIN_Guanine_nucleotide-binding_protein_G(o)_subunit_alpha_OS=Bos_taurus_OX=9913_GN=GNAO1_PE=1_SV=4	0.473124	0	9053.97
XR_005461308.1		0.473106	0	2.29988e+06
XM_038819028.1	sp_Q96F07_CYFP2_HUMAN_Cytoplasmic_FMR1-interacting_protein_2_OS=Homo_sapiens_OX=9606_GN=CYFIP2_PE=1_SV=2	0.472379	0	100382
XM_038813512.1	sp_Q8JG54_RGMA_CHICK_Repulsive_guidance_molecule_A_OS=Gallus_gallus_OX=9031_GN=RGMA_PE=1_SV=1	0.471736	0	44511.2
XM_038798033.1	sp_P23729_IF3T_TETCF_Type_III_intermediate_filament_OS=Tetronarce_californica_OX=7787_PE=2_SV=1	0.471723	0	705675
XM_038819468.1	sp_Q04891_SOX13_MOUSE_Transcription_factor_SOX-13_OS=Mus_musculus_OX=10090_GN=Sox13_PE=2_SV=4	0.47147	0	56718
XM_038818655.1	sp_Q6N022_TEN4_HUMAN_Teneurin-4_OS=Homo_sapiens_OX=9606_GN=TENM4_PE=1_SV=2	0.471449	0	17928.8
XM_038784299.1	sp_Q92110_CP1A1_ONCMY_Cytochrome_P450_1A1_OS=Oncorhynchus_mykiss_OX=8022_GN=cyp1a1_PE=2_SV=2	0.471353	0	25787.8
XM_038803913.1	sp_Q5XHH8_COF2_XENLA_Cofilin-2_OS=Xenopus_laevis_OX=8355_GN=cfl2_PE=2_SV=1	0.471011	0	323260
XM_038811635.1	sp_P49702_ARF5_CHICK_ADP-ribosylation_factor_5_OS=Gallus_gallus_OX=9031_GN=ARF5_PE=2_SV=2	0.470819	0	421882
XM_038813430.1	sp_Q7Z624_CMKMT_HUMAN_Calmodulin-lysine_N-methyltransferase_OS=Homo_sapiens_OX=9606_GN=CAMKMT_PE=1_SV=2	0.470587	0	13556.2
XM_038786280.1	sp_O15446_RPA34_HUMAN_DNA-directed_RNA_polymerase_I_subunit_RPA34_OS=Homo_sapiens_OX=9606_GN=CD3EAP_PE=1_SV=1	0.469836	0	673528
Cluster-2068.10323		0.469506	0	135626
XM_038818231.1	sp_Q3ZCJ8_CATC_BOVIN_Dipeptidyl_peptidase_1_OS=Bos_taurus_OX=9913_GN=CTSC_PE=2_SV=1	0.469441	0	109313
XM_038792626.1	sp_Q60554_NKX61_MESAU_Homeobox_protein_Nkx-6.1_OS=Mesocricetus_auratus_OX=10036_GN=NKX6-1_PE=1_SV=1	0.468644	0	3396.2
XM_038815988.1	sp_Q673G8_DACT2_DANRE_Dapper_homolog_2_OS=Danio_rerio_OX=7955_GN=dact2_PE=1_SV=2	0.468352	0	8362.6
XM_038803858.1	sp_F6SDF8_MGME1_XENTR_Mitochondrial_genome_maintenance_exonuclease_1_OS=Xenopus_tropicalis_OX=8364_GN=mgme1_PE=2_SV=2	0.468213	0	7646.62
XM_038821538.1	sp_Q17QI2_SSU72_BOVIN_RNA_polymerase_II_subunit_A_C-terminal_domain_phosphatase_SSU72_OS=Bos_taurus_OX=9913_GN=SSU72_PE=2_SV=1	0.467344	0	447955
XM_038810445.1	sp_Q9PTW9_PSA7_CARAU_Proteasome_subunit_alpha_type-7_OS=Carassius_auratus_OX=7957_GN=psma7_PE=2_SV=1	0.467	0	504788
XM_038784736.1	sp_Q96EY5_MB12A_HUMAN_Multivesicular_body_subunit_12A_OS=Homo_sapiens_OX=9606_GN=MVB12A_PE=1_SV=1	0.466809	0	25846.6
XM_038801627.1	sp_Q3KQU3_MA7D1_HUMAN_MAP7_domain-containing_protein_1_OS=Homo_sapiens_OX=9606_GN=MAP7D1_PE=1_SV=1	0.466695	0	46212.4
Cluster-2068.4285		0.466585	0	477197
XM_038798991.1	sp_Q8BMP6_GCP60_MOUSE_Golgi_resident_protein_GCP60_OS=Mus_musculus_OX=10090_GN=Acbd3_PE=1_SV=3	0.466553	0	90667.2
XM_038802356.1	sp_P42558_RAN_CHICK_GTP-binding_nuclear_protein_Ran_OS=Gallus_gallus_OX=9031_GN=RAN_PE=2_SV=1	0.466527	0	2.92861e+06
XM_038797842.1	sp_Q63429_UBC_RAT_Polyubiquitin-C_OS=Rattus_norvegicus_OX=10116_GN=Ubc_PE=1_SV=1	0.466391	0	916604
XM_038806564.1	sp_Q6ZPD9_D19L3_HUMAN_Probable_C-mannosyltransferase_DPY19L3_OS=Homo_sapiens_OX=9606_GN=DPY19L3_PE=2_SV=1	0.466377	0	2375.06
XM_038790729.1	sp_P54939_TLN1_CHICK_Talin-1_OS=Gallus_gallus_OX=9031_GN=TLN1_PE=1_SV=2	0.466036	0	18603.2
XM_038821942.1	sp_Q5ZI34_F213A_CHICK_Redox-regulatory_protein_FAM213A_OS=Gallus_gallus_OX=9031_GN=FAM213A_PE=2_SV=2	0.465708	0	72341.7
XM_038804726.1	sp_Q16649_NFIL3_HUMAN_Nuclear_factor_interleukin-3-regulated_protein_OS=Homo_sapiens_OX=9606_GN=NFIL3_PE=1_SV=2	0.465242	0	15534.8
XM_038819577.1	sp_Q9ULH7_MKL2_HUMAN_MKL/myocardin-like_protein_2_OS=Homo_sapiens_OX=9606_GN=MKL2_PE=1_SV=3	0.464139	0	5849.55
XM_038816077.1	sp_O94760_DDAH1_HUMAN_N(G),N(G)-dimethylarginine_dimethylaminohydrolase_1_OS=Homo_sapiens_OX=9606_GN=DDAH1_PE=1_SV=3	0.463507	0	23295.8
XM_038810082.1	sp_Q6GNG3_TMX3_XENLA_Protein_disulfide-isomerase_TMX3_OS=Xenopus_laevis_OX=8355_GN=tmx3_PE=2_SV=1	0.463482	0	23785.9
XM_038815517.1	sp_Q86X83_COMD2_HUMAN_COMM_domain-containing_protein_2_OS=Homo_sapiens_OX=9606_GN=COMMD2_PE=1_SV=2	0.46345	0	92725.5
XM_038806696.1	sp_Q9NPJ1_MKKS_HUMAN_McKusick-Kaufman/Bardet-Biedl_syndromes_putative_chaperonin_OS=Homo_sapiens_OX=9606_GN=MKKS_PE=1_SV=1	0.463358	0	24188.8
XM_038803683.1	sp_Q6INN8_SAMH1_XENLA_Deoxynucleoside_triphosphate_triphosphohydrolase_SAMHD1_OS=Xenopus_laevis_OX=8355_GN=samhd1_PE=2_SV=2	0.463226	0	9793.16
XM_038787004.1	sp_Q28HA8_HES71_XENTR_Transcription_factor_HES-7.1_OS=Xenopus_tropicalis_OX=8364_GN=hes7.1_PE=2_SV=1	0.463112	0	48306.3
XM_038794716.1	sp_Q2F7Z7_TMM59_PIG_Transmembrane_protein_59_OS=Sus_scrofa_OX=9823_GN=TMEM59_PE=2_SV=1	0.462288	0	228732
XM_038780172.1	sp_Q66KC9_DACT1_XENTR_Dapper_1_OS=Xenopus_tropicalis_OX=8364_GN=dact1_PE=2_SV=1	0.462049	0	52897
XM_038777990.1	sp_P42694_HELZ_HUMAN_Probable_helicase_with_zinc_finger_domain_OS=Homo_sapiens_OX=9606_GN=HELZ_PE=1_SV=2	0.462012	0	30040.3
XM_038808405.1	sp_Q07812_BAX_HUMAN_Apoptosis_regulator_BAX_OS=Homo_sapiens_OX=9606_GN=BAX_PE=1_SV=1	0.461761	0	20775.5
XM_038814748.1	sp_Q9GKW3_ALDOC_MACFA_Fructose-bisphosphate_aldolase_C_OS=Macaca_fascicularis_OX=9541_GN=ALDOC_PE=2_SV=3	0.461245	0	30199.2
XM_038787090.1	sp_P11276_FINC_MOUSE_Fibronectin_OS=Mus_musculus_OX=10090_GN=Fn1_PE=1_SV=4	0.460855	0	31352.5
XM_038801517.1	sp_Q9WUZ7_SH3BG_MOUSE_SH3_domain-binding_glutamic_acid-rich_protein_OS=Mus_musculus_OX=10090_GN=Sh3bgr_PE=1_SV=1	0.460744	0	159607
XM_038802775.1	sp_O08807_PRDX4_MOUSE_Peroxiredoxin-4_OS=Mus_musculus_OX=10090_GN=Prdx4_PE=1_SV=1	0.460721	0	74602.6
XM_038795805.1	sp_Q2VB19_PUM1_CHICK_Pumilio_homolog_1_OS=Gallus_gallus_OX=9031_GN=PUM1_PE=2_SV=1	0.460669	0	235942
XM_038781569.1	sp_Q96I24_FUBP3_HUMAN_Far_upstream_element-binding_protein_3_OS=Homo_sapiens_OX=9606_GN=FUBP3_PE=1_SV=2	0.460499	0	266907
XM_038807563.1	sp_O97703_CD81_CHLAE_CD81_antigen_OS=Chlorocebus_aethiops_OX=9534_GN=CD81_PE=2_SV=1	0.460293	0	39923.7
XM_038791956.1	sp_P25101_EDNRA_HUMAN_Endothelin-1_receptor_OS=Homo_sapiens_OX=9606_GN=EDNRA_PE=1_SV=1	0.459911	0	6492.35
XM_038777227.1	sp_Q5R1T0_CAF1A_CHICK_Chromatin_assembly_factor_1_subunit_A_OS=Gallus_gallus_OX=9031_GN=CHAF1A_PE=1_SV=1	0.459831	0	255182
XM_038786379.1	sp_Q99JX3_GORS2_MOUSE_Golgi_reassembly-stacking_protein_2_OS=Mus_musculus_OX=10090_GN=Gorasp2_PE=1_SV=3	0.459817	0	116055
XM_038785152.1	sp_Q06210_GFPT1_HUMAN_Glutamine--fructose-6-phosphate_aminotransferase_[isomerizing]_1_OS=Homo_sapiens_OX=9606_GN=GFPT1_PE=1_SV=3	0.459648	0	96369.6
XM_038811114.1	sp_Q9YH16_LMO3_XENLA_LIM_domain_only_protein_3_OS=Xenopus_laevis_OX=8355_GN=lmo3_PE=2_SV=1	0.459296	0	48986.3
XM_038822027.1	sp_Q8C6C7_F204A_MOUSE_Protein_FAM204A_OS=Mus_musculus_OX=10090_GN=Fam204a_PE=2_SV=1	0.459015	0	5326.22
XM_038786182.1	sp_Q8R3T5_STXB6_MOUSE_Syntaxin-binding_protein_6_OS=Mus_musculus_OX=10090_GN=Stxbp6_PE=1_SV=1	0.458991	0	47747.3
XM_038821263.1	sp_Q5E9N2_CNBP1_BOVIN_Beta-catenin-interacting_protein_1_OS=Bos_taurus_OX=9913_GN=CTNNBIP1_PE=3_SV=1	0.45881	0	24272.2
XM_038819346.1	sp_Q92889_XPF_HUMAN_DNA_repair_endonuclease_XPF_OS=Homo_sapiens_OX=9606_GN=ERCC4_PE=1_SV=3	0.45833	0	11326
XM_038782007.1	sp_Q68G38_TOR1A_RAT_Torsin-1A_OS=Rattus_norvegicus_OX=10116_GN=Tor1a_PE=1_SV=1	0.458223	0	83714.4
XM_038807588.1	sp_P00341_LDHA_SQUAC_L-lactate_dehydrogenase_A_chain_OS=Squalus_acanthias_OX=7797_GN=ldha_PE=1_SV=4	0.45712	0	406455
Cluster-3905.0		0.457064	0	65380.5
XM_038817808.1	sp_Q9UI36_DACH1_HUMAN_Dachshund_homolog_1_OS=Homo_sapiens_OX=9606_GN=DACH1_PE=1_SV=3	0.456805	0	22187.5
XM_038804068.1	sp_Q96M27_PRRC1_HUMAN_Protein_PRRC1_OS=Homo_sapiens_OX=9606_GN=PRRC1_PE=1_SV=1	0.456796	0	47608.5
XM_038815111.1	sp_B2RYR0_RN168_RAT_E3_ubiquitin-protein_ligase_RNF168_OS=Rattus_norvegicus_OX=10116_GN=Rnf168_PE=1_SV=1	0.456646	0	96645.5
XM_038819651.1	sp_Q16658_FSCN1_HUMAN_Fascin_OS=Homo_sapiens_OX=9606_GN=FSCN1_PE=1_SV=3	0.456521	0	663396
XM_038802606.1	sp_O35344_IMA4_MOUSE_Importin_subunit_alpha-4_OS=Mus_musculus_OX=10090_GN=Kpna3_PE=1_SV=1	0.455396	0	74944.2
XM_038785872.1	sp_Q6PB03_PLD3_XENLA_Phospholipase_D3_OS=Xenopus_laevis_OX=8355_GN=pld3_PE=2_SV=1	0.455357	0	11690.6
XM_038799221.1	sp_Q9UGP8_SEC63_HUMAN_Translocation_protein_SEC63_homolog_OS=Homo_sapiens_OX=9606_GN=SEC63_PE=1_SV=2	0.455038	0	67926.7
XM_038789683.1	sp_Q503S1_FIGN_DANRE_Fidgetin_OS=Danio_rerio_OX=7955_GN=fign_PE=2_SV=1	0.454958	0	8413.17
XM_038800030.1	sp_Q80YR7_CLSPN_MOUSE_Claspin_OS=Mus_musculus_OX=10090_GN=Clspn_PE=1_SV=2	0.454778	0	37763.3
XM_038799529.1		0.454661	0	27967.2
XM_038815494.1	sp_P15771_NUCL_CHICK_Nucleolin_OS=Gallus_gallus_OX=9031_GN=NCL_PE=1_SV=1	0.454501	0	1.71723e+06
XM_038783783.1	sp_P61025_CKS1_MOUSE_Cyclin-dependent_kinases_regulatory_subunit_1_OS=Mus_musculus_OX=10090_GN=Cks1b_PE=3_SV=1	0.454462	0	142744
Cluster-2068.10433		0.454395	0	130046
XM_038810221.1	sp_P70102_MCA3_CRIGR_Eukaryotic_translation_elongation_factor_1_epsilon-1_OS=Cricetulus_griseus_OX=10029_GN=EEF1E1_PE=2_SV=1	0.454249	0	19607.3
XM_038800235.1	sp_P18444_MYCN_CHICK_N-myc_proto-oncogene_protein_OS=Gallus_gallus_OX=9031_GN=MYCN_PE=3_SV=1	0.454126	0	330326
XM_038813379.1	sp_Q5MJ86_G3P2_DANRE_Glyceraldehyde-3-phosphate_dehydrogenase_2_OS=Danio_rerio_OX=7955_GN=gapdh-2_PE=2_SV=1	0.453968	0	386356
XM_038793855.1	sp_Q91WV0_NC2B_MOUSE_Protein_Dr1_OS=Mus_musculus_OX=10090_GN=Dr1_PE=1_SV=1	0.453887	0	143260
XM_038814085.1	sp_Q96S86_HPLN3_HUMAN_Hyaluronan_and_proteoglycan_link_protein_3_OS=Homo_sapiens_OX=9606_GN=HAPLN3_PE=2_SV=1	0.45293	0	6176.55
XM_038807132.1	sp_Q3MI05_PPGB_BOVIN_Lysosomal_protective_protein_OS=Bos_taurus_OX=9913_GN=CTSA_PE=2_SV=1	0.45278	0	10444.3
XM_038805788.1	sp_Q6NYV5_SP30L_DANRE_Histone_deacetylase_complex_subunit_SAP30L_OS=Danio_rerio_OX=7955_GN=sap30l_PE=1_SV=1	0.452759	0	65556.7
XM_038802760.1	sp_Q63406_MCF2L_RAT_Guanine_nucleotide_exchange_factor_DBS_OS=Rattus_norvegicus_OX=10116_GN=Mcf2l_PE=1_SV=3	0.452598	0	21678.2
XM_038783090.1	sp_Q02962_PAX2_HUMAN_Paired_box_protein_Pax-2_OS=Homo_sapiens_OX=9606_GN=PAX2_PE=1_SV=4	0.452467	0	15197.3
XM_038793378.1	sp_B5X8I6_CD048_SALSA_Neuropeptide-like_protein_C4orf48_homolog_OS=Salmo_salar_OX=8030_PE=3_SV=1	0.452357	0	87241.7
XM_038786143.1	sp_P05094_ACTN1_CHICK_Alpha-actinin-1_OS=Gallus_gallus_OX=9031_GN=ACTN1_PE=1_SV=3	0.452236	0	83142.4
XM_038784671.1	sp_Q63ZY3_KANK2_HUMAN_KN_motif_and_ankyrin_repeat_domain-containing_protein_2_OS=Homo_sapiens_OX=9606_GN=KANK2_PE=1_SV=1	0.452108	0	18706.1
XM_038822351.1	sp_Q0P5D0_PPIH_BOVIN_Peptidyl-prolyl_cis-trans_isomerase_H_OS=Bos_taurus_OX=9913_GN=PPIH_PE=2_SV=1	0.452079	0	110745
XM_038812783.1	sp_Q32PE3_SELK_BOVIN_Selenoprotein_K_OS=Bos_taurus_OX=9913_GN=SELENOK_PE=3_SV=3	0.452061	0	89012.5
XM_038815990.1	sp_Q04637_IF4G1_HUMAN_Eukaryotic_translation_initiation_factor_4_gamma_1_OS=Homo_sapiens_OX=9606_GN=EIF4G1_PE=1_SV=4	0.451913	0	135456
XM_038776930.1	sp_Q9Z2L7_CRLF3_MOUSE_Cytokine_receptor-like_factor_3_OS=Mus_musculus_OX=10090_GN=Crlf3_PE=1_SV=1	0.451558	0	27678.8
XM_038801788.1	sp_Q6NVQ1_JAGN1_XENTR_Protein_jagunal_homolog_1_OS=Xenopus_tropicalis_OX=8364_GN=jagn1_PE=2_SV=1	0.451496	0	25573.8
XM_038801887.1	sp_Q71H61_ILDR2_HUMAN_Immunoglobulin-like_domain-containing_receptor_2_OS=Homo_sapiens_OX=9606_GN=ILDR2_PE=2_SV=1	0.451442	0	4154.36
XM_038797880.1	sp_Q8IYR6_TEFF1_HUMAN_Tomoregulin-1_OS=Homo_sapiens_OX=9606_GN=TMEFF1_PE=1_SV=1	0.45144	0	31769.9
XM_038774103.1	sp_Q8IXK0_PHC2_HUMAN_Polyhomeotic-like_protein_2_OS=Homo_sapiens_OX=9606_GN=PHC2_PE=1_SV=1	0.451429	0	73995.7
XM_038815305.1	sp_Q90972_RNF13_CHICK_E3_ubiquitin-protein_ligase_RNF13_OS=Gallus_gallus_OX=9031_GN=RNF13_PE=1_SV=1	0.451262	0	7177.21
XM_038807460.1	sp_P49919_CDN1C_MOUSE_Cyclin-dependent_kinase_inhibitor_1C_OS=Mus_musculus_OX=10090_GN=Cdkn1c_PE=1_SV=2	0.451248	0	123507
XM_038779849.1	sp_Q0VCD2_TBG1_BOVIN_Tubulin_gamma-1_chain_OS=Bos_taurus_OX=9913_GN=TUBG1_PE=2_SV=1	0.451053	0	47337.4
XR_005459268.1	sp_A6NN14_ZN729_HUMAN_Zinc_finger_protein_729_OS=Homo_sapiens_OX=9606_GN=ZNF729_PE=2_SV=4	0.451035	0	16641.2
Cluster-2108.0		0.450939	0	265926
XM_038779177.1	sp_O14757_CHK1_HUMAN_Serine/threonine-protein_kinase_Chk1_OS=Homo_sapiens_OX=9606_GN=CHEK1_PE=1_SV=2	0.450737	0	80781.2
XM_038804987.1	sp_Q9ULD9_ZN608_HUMAN_Zinc_finger_protein_608_OS=Homo_sapiens_OX=9606_GN=ZNF608_PE=1_SV=4	0.450082	0	18465.8
XM_038793023.1	sp_Q9I8Q3_CFC1_CHICK_Cryptic_protein_OS=Gallus_gallus_OX=9031_GN=CFC1_PE=2_SV=1	0.449903	0	6696.88
XM_038778540.1	sp_Q95153_BRCA1_CANLF_Breast_cancer_type_1_susceptibility_protein_homolog_OS=Canis_lupus_familiaris_OX=9615_GN=BRCA1_PE=3_SV=1	0.449656	0	11309.3
XM_038794035.1	sp_Q2KN97_CYTSA_CHICK_Cytospin-A_OS=Gallus_gallus_OX=9031_GN=SPECC1L_PE=2_SV=2	0.449366	0	4774.77
Cluster-7619.0		0.449151	0	143692
XM_038787179.1	sp_Q5E9E4_SSRB_BOVIN_Translocon-associated_protein_subunit_beta_OS=Bos_taurus_OX=9913_GN=SSR2_PE=2_SV=1	0.449098	0	308142
XM_038809438.1	sp_A2AJK6_CHD7_MOUSE_Chromodomain-helicase-DNA-binding_protein_7_OS=Mus_musculus_OX=10090_GN=Chd7_PE=1_SV=1	0.448479	0	21867.2
XM_038779392.1	sp_P17480_UBF1_HUMAN_Nucleolar_transcription_factor_1_OS=Homo_sapiens_OX=9606_GN=UBTF_PE=1_SV=1	0.44828	0	69680.8
XM_038789771.1	sp_P98164_LRP2_HUMAN_Low-density_lipoprotein_receptor-related_protein_2_OS=Homo_sapiens_OX=9606_GN=LRP2_PE=1_SV=3	0.447263	0	2961.7
Cluster-15736.0		0.446987	0	38648
XM_038795343.1	sp_Q9W758_CTBP2_XENLA_C-terminal-binding_protein_2_OS=Xenopus_laevis_OX=8355_GN=ctbp2_PE=1_SV=1	0.446926	0	277721
XM_038813924.1	sp_Q6BBL6_CLD4_BOVIN_Claudin-4_OS=Bos_taurus_OX=9913_GN=CLDN4_PE=2_SV=1	0.446895	0	245823
XM_038819463.1	sp_Q9GKN8_PRELP_BOVIN_Prolargin_OS=Bos_taurus_OX=9913_GN=PRELP_PE=2_SV=1	0.446547	0	3532.3
Cluster-3796.0		0.446544	0	40927.9
XM_038796418.1	sp_A8MV24_CQ098_HUMAN_Uncharacterized_protein_C17orf98_OS=Homo_sapiens_OX=9606_GN=C17orf98_PE=4_SV=1	0.446159	0	44043
XM_038796006.1	sp_Q1RMJ7_TSAP1_BOVIN_tRNA_selenocysteine_1-associated_protein_1_OS=Bos_taurus_OX=9913_GN=TRNAU1AP_PE=2_SV=1	0.445789	0	162132
XM_038781175.1	sp_P38574_UPK3A_BOVIN_Uroplakin-3a_OS=Bos_taurus_OX=9913_GN=UPK3A_PE=1_SV=1	0.445726	0	117241
XM_038808929.1	sp_P27816_MAP4_HUMAN_Microtubule-associated_protein_4_OS=Homo_sapiens_OX=9606_GN=MAP4_PE=1_SV=3	0.445636	0	26426.2
XM_038798548.1	sp_Q05B56_TF2H3_BOVIN_General_transcription_factor_IIH_subunit_3_OS=Bos_taurus_OX=9913_GN=GTF2H3_PE=2_SV=1	0.445553	0	37730.3
XM_038783528.1	sp_Q6NXT1_ANR54_HUMAN_Ankyrin_repeat_domain-containing_protein_54_OS=Homo_sapiens_OX=9606_GN=ANKRD54_PE=1_SV=2	0.445553	0	87536.2
XM_038816058.1	sp_Q9QZX9_CEP19_RAT_Centrosomal_protein_of_19_kDa_OS=Rattus_norvegicus_OX=10116_GN=Cep19_PE=2_SV=2	0.445334	0	93671.1
Cluster-2068.2741		0.444938	0	1.19112e+06
XM_038821611.1	sp_Q64674_SPEE_MOUSE_Spermidine_synthase_OS=Mus_musculus_OX=10090_GN=Srm_PE=1_SV=1	0.444919	0	145366
XM_038819972.1	sp_Q9CZH3_PSMG3_MOUSE_Proteasome_assembly_chaperone_3_OS=Mus_musculus_OX=10090_GN=Psmg3_PE=1_SV=1	0.444575	0	146186
XM_038786351.1	sp_Q90ZK6_ACVR1_CHICK_Activin_receptor_type-1_OS=Gallus_gallus_OX=9031_GN=ACVR1_PE=2_SV=1	0.443832	0	75413.2
Cluster-1831.0		0.443665	0	11603
XM_038785174.1	sp_O75643_U520_HUMAN_U5_small_nuclear_ribonucleoprotein_200_kDa_helicase_OS=Homo_sapiens_OX=9606_GN=SNRNP200_PE=1_SV=2	0.443637	0	174274
XM_038815097.1	sp_Q9NR56_MBNL1_HUMAN_Muscleblind-like_protein_1_OS=Homo_sapiens_OX=9606_GN=MBNL1_PE=1_SV=2	0.443609	0	40051.2
XM_038816537.1	sp_Q5XGW7_CITE2_XENLA_Cbp/p300-interacting_transactivator_2_OS=Xenopus_laevis_OX=8355_GN=cited2_PE=2_SV=1	0.442906	0	163964
XM_038797299.1	sp_Q5RBD3_RBMS3_PONAB_RNA-binding_motif,_single-stranded-interacting_protein_3_OS=Pongo_abelii_OX=9601_GN=RBMS3_PE=2_SV=1	0.442719	0	5910.19
XM_038790878.1	sp_P53710_ITA2_BOVIN_Integrin_alpha-2_(Fragment)_OS=Bos_taurus_OX=9913_GN=ITGA2_PE=2_SV=1	0.442674	0	7940.67
XM_038809779.1	sp_A5D7I4_EXT1_BOVIN_Exostosin-1_OS=Bos_taurus_OX=9913_GN=EXT1_PE=2_SV=1	0.442598	0	15808.1
XM_038785264.1	sp_Q8R1V4_TMED4_MOUSE_Transmembrane_emp24_domain-containing_protein_4_OS=Mus_musculus_OX=10090_GN=Tmed4_PE=1_SV=1	0.442574	0	120017
XM_038821904.1	sp_Q5R501_OST48_PONAB_Dolichyl-diphosphooligosaccharide--protein_glycosyltransferase_48_kDa_subunit_OS=Pongo_abelii_OX=9601_GN=DDOST_PE=2_SV=2	0.442565	0	419743
XM_038778693.1		0.442476	0	6689.78
XM_038818447.1	sp_Q8K385_FRRS1_MOUSE_Ferric-chelate_reductase_1_OS=Mus_musculus_OX=10090_GN=FRRS1_PE=1_SV=1	0.442296	0	63407.2
XM_038804456.1	sp_O15072_ATS3_HUMAN_A_disintegrin_and_metalloproteinase_with_thrombospondin_motifs_3_OS=Homo_sapiens_OX=9606_GN=ADAMTS3_PE=2_SV=4	0.442234	0	5118.3
XM_038781784.1	sp_Q64249_NR6A1_MOUSE_Nuclear_receptor_subfamily_6_group_A_member_1_OS=Mus_musculus_OX=10090_GN=Nr6a1_PE=1_SV=1	0.441966	0	90022.4
XM_038805946.1	sp_P42702_LIFR_HUMAN_Leukemia_inhibitory_factor_receptor_OS=Homo_sapiens_OX=9606_GN=LIFR_PE=1_SV=1	0.441856	0	8997.23
XM_038786640.1	sp_Q8VHI7_CCD65_MOUSE_Coiled-coil_domain-containing_protein_65_OS=Mus_musculus_OX=10090_GN=Ccdc65_PE=1_SV=1	0.441813	0	22208.4
XM_038797659.1	sp_Q5RB31_SC61B_PONAB_Protein_transport_protein_Sec61_subunit_beta_OS=Pongo_abelii_OX=9601_GN=SEC61B_PE=3_SV=3	0.441808	0	414599
Cluster-16002.0		0.44127	0	1.22995e+06
XM_038804057.1	sp_Q3SZC6_AN32B_BOVIN_Acidic_leucine-rich_nuclear_phosphoprotein_32_family_member_B_OS=Bos_taurus_OX=9913_GN=ANP32B_PE=2_SV=1	0.44095	0	300917
XM_038775339.1	sp_P13731_SERPH_CHICK_Serpin_H1_OS=Gallus_gallus_OX=9031_GN=SERPINH1_PE=1_SV=2	0.440765	0	164424
XM_038787585.1	sp_P48031_GBX2_MOUSE_Homeobox_protein_GBX-2_OS=Mus_musculus_OX=10090_GN=Gbx2_PE=2_SV=1	0.440697	0	14932.2
XM_038779475.1	sp_P83916_CBX1_HUMAN_Chromobox_protein_homolog_1_OS=Homo_sapiens_OX=9606_GN=CBX1_PE=1_SV=1	0.440421	0	215832
XM_038815924.1	sp_Q9CYS6_CB072_MOUSE_Uncharacterized_protein_C2orf72_homolog_OS=Mus_musculus_OX=10090_PE=1_SV=2	0.440061	0	22794.5
XM_038781340.1	sp_Q16828_DUS6_HUMAN_Dual_specificity_protein_phosphatase_6_OS=Homo_sapiens_OX=9606_GN=DUSP6_PE=1_SV=2	0.440038	0	35495.7
XM_038796980.1	sp_Q6AXS3_DEK_RAT_Protein_DEK_OS=Rattus_norvegicus_OX=10116_GN=Dek_PE=1_SV=1	0.439802	0	223694
XM_038784789.1	sp_O35326_SRSF5_MOUSE_Serine/arginine-rich_splicing_factor_5_OS=Mus_musculus_OX=10090_GN=Srsf5_PE=1_SV=2	0.439769	0	1.66347e+06
XM_038784983.1	sp_Q4QQY7_TGT_XENLA_Queuine_tRNA-ribosyltransferase_catalytic_subunit_1_OS=Xenopus_laevis_OX=8355_GN=qtrt1_PE=2_SV=1	0.439717	0	258114
XM_038792531.1	sp_Q92628_K0232_HUMAN_Uncharacterized_protein_KIAA0232_OS=Homo_sapiens_OX=9606_GN=KIAA0232_PE=1_SV=5	0.439662	0	12558.4
XM_038802698.1	sp_Q91012_T22D1_CHICK_TSC22_domain_family_protein_1_OS=Gallus_gallus_OX=9031_GN=TSC22D1_PE=2_SV=2	0.439455	0	10246
XM_038794656.1	sp_P42684_ABL2_HUMAN_Abelson_tyrosine-protein_kinase_2_OS=Homo_sapiens_OX=9606_GN=ABL2_PE=1_SV=1	0.439361	0	10798.2
XR_005458950.1		0.439313	0	44675.2
XM_038807613.1		0.439207	0	16577.2
XM_038793795.1	sp_Q5ZJ02_ZN326_CHICK_DBIRD_complex_subunit_ZNF326_OS=Gallus_gallus_OX=9031_GN=ZNF326_PE=2_SV=3	0.439098	0	470233
XM_038780188.1	sp_Q5R482_LRRN3_PONAB_Leucine-rich_repeat_neuronal_protein_3_OS=Pongo_abelii_OX=9601_GN=LRRN3_PE=2_SV=1	0.438703	0	26785.1
XM_038812338.1	sp_A4IGK4_RBM5_XENTR_RNA-binding_protein_5_OS=Xenopus_tropicalis_OX=8364_GN=rbm5_PE=2_SV=1	0.438345	0	86073
XM_038821033.1	sp_P80147_GABT_PIG_4-aminobutyrate_aminotransferase,_mitochondrial_OS=Sus_scrofa_OX=9823_GN=ABAT_PE=1_SV=2	0.438118	0	11721
XR_005460950.1		0.43801	0	8716.26
XM_038778275.1	sp_Q07890_SOS2_HUMAN_Son_of_sevenless_homolog_2_OS=Homo_sapiens_OX=9606_GN=SOS2_PE=1_SV=2	0.437981	0	26517.8
XM_038806630.1	sp_Q69BK4_UCRI_GORGO_Cytochrome_b-c1_complex_subunit_Rieske,_mitochondrial_OS=Gorilla_gorilla_gorilla_OX=9595_GN=UQCRFS1_PE=3_SV=1	0.437891	0	70099.3
XM_038821990.1	sp_O08537_ESR2_MOUSE_Estrogen_receptor_beta_OS=Mus_musculus_OX=10090_GN=Esr2_PE=1_SV=3	0.437371	0	10928.9
XM_038784071.1	sp_Q5ZJ54_TCPZ_CHICK_T-complex_protein_1_subunit_zeta_OS=Gallus_gallus_OX=9031_GN=CCT6_PE=1_SV=3	0.437349	0	637951
XM_038798259.1	sp_P36197_ZEB1_CHICK_Zinc_finger_E-box-binding_homeobox_1_OS=Gallus_gallus_OX=9031_GN=ZEB1_PE=2_SV=1	0.437347	0	9628.1
XM_038794876.1	sp_P62294_ASPM_PONPY_Abnormal_spindle-like_microcephaly-associated_protein_homolog_OS=Pongo_pygmaeus_OX=9600_GN=ASPM_PE=2_SV=1	0.437325	0	26417.9
XM_038819547.1	sp_Q9JMF3_GBG13_MOUSE_Guanine_nucleotide-binding_protein_G(I)/G(S)/G(O)_subunit_gamma-13_OS=Mus_musculus_OX=10090_GN=Gng13_PE=1_SV=1	0.437152	0	60902.8
XM_038777951.1	sp_Q5ZJ26_K1671_CHICK_Uncharacterized_protein_KIAA1671_homolog_OS=Gallus_gallus_OX=9031_GN=RCJMB04_21h11_PE=2_SV=1	0.437141	0	12415.8
XM_038819618.1	sp_Q04211_BTG2_MOUSE_Protein_BTG2_OS=Mus_musculus_OX=10090_GN=Btg2_PE=1_SV=1	0.4369	0	269813
XM_038778104.1	sp_P35580_MYH10_HUMAN_Myosin-10_OS=Homo_sapiens_OX=9606_GN=MYH10_PE=1_SV=3	0.436881	0	45378.7
XM_038778841.1	sp_Q8MIZ3_DCPS_PIG_m7GpppX_diphosphatase_OS=Sus_scrofa_OX=9823_GN=DCPS_PE=2_SV=1	0.436591	0	32405.9
XM_038790504.1	sp_P24049_RL17_RAT_60S_ribosomal_protein_L17_OS=Rattus_norvegicus_OX=10116_GN=Rpl17_PE=2_SV=3	0.436381	0	3.11794e+06
XM_038778986.1	sp_Q62384_ZPR1_MOUSE_Zinc_finger_protein_ZPR1_OS=Mus_musculus_OX=10090_GN=Zpr1_PE=1_SV=1	0.436145	0	62484.3
XM_038786664.1	sp_O14686_KMT2D_HUMAN_Histone-lysine_N-methyltransferase_2D_OS=Homo_sapiens_OX=9606_GN=KMT2D_PE=1_SV=2	0.435953	0	7902.58
Cluster-15873.1		0.435928	0	824613
XM_038785639.1	sp_P21804_FGFR1_CHICK_Fibroblast_growth_factor_receptor_1_OS=Gallus_gallus_OX=9031_GN=FGFR1_PE=2_SV=1	0.43592	0	34053.3
XM_038801749.1	sp_Q4L180_FIL1L_HUMAN_Filamin_A-interacting_protein_1-like_OS=Homo_sapiens_OX=9606_GN=FILIP1L_PE=1_SV=2	0.435519	0	6151.58
XM_038782380.1	sp_P36201_CRIP2_RAT_Cysteine-rich_protein_2_OS=Rattus_norvegicus_OX=10116_GN=Crip2_PE=2_SV=1	0.435404	0	206955
XM_038790261.1	sp_B2GUE2_LRRF2_XENTR_Leucine-rich_repeat_flightless-interacting_protein_2_OS=Xenopus_tropicalis_OX=8364_GN=lrrfip2_PE=2_SV=1	0.435356	0	6435.92
XM_038799616.1	sp_Q5R5Q2_SRRM1_PONAB_Serine/arginine_repetitive_matrix_protein_1_OS=Pongo_abelii_OX=9601_GN=SRRM1_PE=2_SV=1	0.435245	0	114249
XM_038783824.1	sp_P30563_PRVA_TRISE_Parvalbumin_alpha_OS=Triakis_semifasciata_OX=30493_PE=1_SV=1	0.435146	0	44544.1
XM_038807067.1	sp_Q1PRL4_LIN41_CHICK_E3_ubiquitin-protein_ligase_TRIM71_OS=Gallus_gallus_OX=9031_GN=TRIM71_PE=2_SV=1	0.435107	0	59611.7
XM_038802130.1	sp_O75787_RENR_HUMAN_Renin_receptor_OS=Homo_sapiens_OX=9606_GN=ATP6AP2_PE=1_SV=2	0.435074	0	238531
XM_038785146.1	sp_Q6AZM3_REEP4_XENLA_Receptor_expression-enhancing_protein_4_OS=Xenopus_laevis_OX=8355_GN=reep4_PE=1_SV=1	0.434936	0	78092.8
XM_038785534.1	sp_Q5ZLX2_IF2A_CHICK_Eukaryotic_translation_initiation_factor_2_subunit_1_OS=Gallus_gallus_OX=9031_GN=EIF2S1_PE=2_SV=2	0.434421	0	53824
XM_038821980.1	sp_Q3SYU1_NOC2L_BOVIN_Nucleolar_complex_protein_2_homolog_OS=Bos_taurus_OX=9913_GN=NOC2L_PE=2_SV=1	0.434416	0	62824.9
XM_038786265.1	sp_Q9QUM9_PSA6_MOUSE_Proteasome_subunit_alpha_type-6_OS=Mus_musculus_OX=10090_GN=Psma6_PE=1_SV=1	0.434415	0	11428.7
XM_038802485.1	sp_Q9NWZ8_GEMI8_HUMAN_Gem-associated_protein_8_OS=Homo_sapiens_OX=9606_GN=GEMIN8_PE=1_SV=1	0.434415	0	488152
XM_038818197.1	sp_P79732_RIR1_DANRE_Ribonucleoside-diphosphate_reductase_large_subunit_OS=Danio_rerio_OX=7955_GN=rrm1_PE=2_SV=1	0.43425	0	117763
XM_038789883.1	sp_O60583_CCNT2_HUMAN_Cyclin-T2_OS=Homo_sapiens_OX=9606_GN=CCNT2_PE=1_SV=2	0.434029	0	12728.5
XM_038784651.1	sp_Q9P0S2_COX16_HUMAN_Cytochrome_c_oxidase_assembly_protein_COX16_homolog,_mitochondrial_OS=Homo_sapiens_OX=9606_GN=COX16_PE=1_SV=1	0.434012	0	79568.5
XM_038820290.1	sp_Q9NX24_NHP2_HUMAN_H/ACA_ribonucleoprotein_complex_subunit_2_OS=Homo_sapiens_OX=9606_GN=NHP2_PE=1_SV=1	0.433893	0	1.58771e+06
XM_038792789.1	sp_P06730_IF4E_HUMAN_Eukaryotic_translation_initiation_factor_4E_OS=Homo_sapiens_OX=9606_GN=EIF4E_PE=1_SV=2	0.433881	0	146014
XM_038789449.1	sp_Q0VFZ6_CC173_HUMAN_Coiled-coil_domain-containing_protein_173_OS=Homo_sapiens_OX=9606_GN=CCDC173_PE=2_SV=2	0.433751	0	20786.1
XM_038821914.1	sp_P55002_MFAP2_MOUSE_Microfibrillar-associated_protein_2_OS=Mus_musculus_OX=10090_GN=Mfap2_PE=2_SV=1	0.433746	0	36810.3
XM_038785409.1	sp_Q29RT4_CDCA2_BOVIN_Cell_division_cycle-associated_protein_2_OS=Bos_taurus_OX=9913_GN=CDCA2_PE=2_SV=1	0.433596	0	20196.7
XM_038818732.1	sp_Q80VF6_F181B_MOUSE_Protein_FAM181B_OS=Mus_musculus_OX=10090_GN=Fam181b_PE=2_SV=1	0.433339	0	41333.6
XM_038808990.1	sp_Q96A56_T53I1_HUMAN_Tumor_protein_p53-inducible_nuclear_protein_1_OS=Homo_sapiens_OX=9606_GN=TP53INP1_PE=1_SV=1	0.432865	0	6603.13
XM_038792974.1	sp_B2RRE7_OTUD4_MOUSE_OTU_domain-containing_protein_4_OS=Mus_musculus_OX=10090_GN=Otud4_PE=1_SV=1	0.432619	0	12063.1
XM_038781209.1	sp_P83714_CTF2_MOUSE_Cardiotrophin-2_OS=Mus_musculus_OX=10090_GN=Ctf2_PE=1_SV=1	0.43258	0	26214.3
XM_038774450.1	sp_P29400_CO4A5_HUMAN_Collagen_alpha-5(IV)_chain_OS=Homo_sapiens_OX=9606_GN=COL4A5_PE=1_SV=2	0.432286	0	17747.7
XM_038808035.1	sp_P84169_PSD13_CHICK_26S_proteasome_non-ATPase_regulatory_subunit_13_OS=Gallus_gallus_OX=9031_GN=PSMD13_PE=1_SV=1	0.432145	0	81045.6
XM_038780854.1	sp_Q7Z6B0_CCD91_HUMAN_Coiled-coil_domain-containing_protein_91_OS=Homo_sapiens_OX=9606_GN=CCDC91_PE=1_SV=2	0.432118	0	15574.8
XM_038799218.1	sp_Q64104_NR2E1_MOUSE_Nuclear_receptor_subfamily_2_group_E_member_1_OS=Mus_musculus_OX=10090_GN=Nr2e1_PE=1_SV=1	0.432067	0	2602.72
XM_038801677.1	sp_A5D7N9_MS18A_BOVIN_Protein_Mis18-alpha_OS=Bos_taurus_OX=9913_GN=MIS18A_PE=2_SV=1	0.432054	0	85311.5
XM_038795330.1	sp_Q5R511_GRP75_PONAB_Stress-70_protein,_mitochondrial_OS=Pongo_abelii_OX=9601_GN=HSPA9_PE=2_SV=1	0.431949	0	200097
XM_038812220.1	sp_Q8VHX6_FLNC_MOUSE_Filamin-C_OS=Mus_musculus_OX=10090_GN=Flnc_PE=1_SV=3	0.43171	0	4927.35
XM_038781649.1	sp_Q9DAW6_PRP4_MOUSE_U4/U6_small_nuclear_ribonucleoprotein_Prp4_OS=Mus_musculus_OX=10090_GN=Prpf4_PE=1_SV=1	0.431651	0	30262.8
XM_038795203.1	sp_A0JNB1_ZN227_BOVIN_Zinc_finger_protein_227_OS=Bos_taurus_OX=9913_GN=ZNF227_PE=2_SV=1	0.431584	0	12012.9
XM_038774209.1	sp_Q28J76_F199X_XENTR_Protein_FAM199X_OS=Xenopus_tropicalis_OX=8364_GN=fam199x_PE=2_SV=1	0.431536	0	43055.9
Cluster-2068.4848		0.431501	0	181215
XM_038799377.1	sp_O43680_TCF21_HUMAN_Transcription_factor_21_OS=Homo_sapiens_OX=9606_GN=TCF21_PE=2_SV=2	0.431422	0	5622.04
XM_038780293.1	sp_Q96IZ0_PAWR_HUMAN_PRKC_apoptosis_WT1_regulator_protein_OS=Homo_sapiens_OX=9606_GN=PAWR_PE=1_SV=1	0.431394	0	16526.6
XR_005458623.1	sp_Q9UGU5_HMGX4_HUMAN_HMG_domain-containing_protein_4_OS=Homo_sapiens_OX=9606_GN=HMGXB4_PE=1_SV=2	0.431225	0	80492.6
XM_038778116.1	sp_Q8N2W9_PIAS4_HUMAN_E3_SUMO-protein_ligase_PIAS4_OS=Homo_sapiens_OX=9606_GN=PIAS4_PE=1_SV=1	0.431046	0	21693.8
XM_038796657.1	sp_A1A5C7_S22AN_HUMAN_Solute_carrier_family_22_member_23_OS=Homo_sapiens_OX=9606_GN=SLC22A23_PE=1_SV=2	0.430846	0	25227.6
XM_038793107.1	sp_Q49AM3_TTC31_HUMAN_Tetratricopeptide_repeat_protein_31_OS=Homo_sapiens_OX=9606_GN=TTC31_PE=1_SV=3	0.430839	0	265386
XM_038780513.1	sp_P28497_CAZA2_CHICK_F-actin-capping_protein_subunit_alpha-2_OS=Gallus_gallus_OX=9031_GN=CAPZA2_PE=1_SV=1	0.430588	0	52042.2
XM_038811921.1	sp_Q9UKK9_NUDT5_HUMAN_ADP-sugar_pyrophosphatase_OS=Homo_sapiens_OX=9606_GN=NUDT5_PE=1_SV=1	0.430223	0	52015.2
XM_038800343.1	sp_Q6DIY2_MTND_XENTR_1,2-dihydroxy-3-keto-5-methylthiopentene_dioxygenase_OS=Xenopus_tropicalis_OX=8364_GN=adi1_PE=2_SV=1	0.430194	0	19136
XM_038779641.1	sp_Q6GM22_RPRML_XENLA_Reprimo-like_protein_OS=Xenopus_laevis_OX=8355_GN=rprml_PE=3_SV=1	0.430137	0	46055
XM_038796617.1	sp_Q5R4X4_SSRA_PONAB_Translocon-associated_protein_subunit_alpha_OS=Pongo_abelii_OX=9601_GN=SSR1_PE=2_SV=1	0.430136	0	76059.1
XM_038810358.1	sp_A4IFB6_CNO10_BOVIN_CCR4-NOT_transcription_complex_subunit_10_OS=Bos_taurus_OX=9913_GN=CNOT10_PE=2_SV=1	0.430106	0	65977.9
XM_038789752.1	sp_Q8TBY9_CF251_HUMAN_Cilia-_and_flagella-associated_protein_251_OS=Homo_sapiens_OX=9606_GN=WDR66_PE=2_SV=2	0.430093	0	298704
XM_038789940.1	sp_Q0V9P1_HNMT_XENTR_Histamine_N-methyltransferase_OS=Xenopus_tropicalis_OX=8364_GN=hnmt_PE=2_SV=1	0.430053	0	5999.68
XM_038805139.1	sp_Q9TTY2_FER_CANLF_Tyrosine-protein_kinase_Fer_OS=Canis_lupus_familiaris_OX=9615_GN=FER_PE=2_SV=1	0.429868	0	4575.1
XM_038809793.1	sp_Q66I84_DCC1_DANRE_Sister_chromatid_cohesion_protein_DCC1_OS=Danio_rerio_OX=7955_GN=dscc1_PE=2_SV=1	0.429686	0	30933.4
XM_038813791.1	sp_P49916_DNLI3_HUMAN_DNA_ligase_3_OS=Homo_sapiens_OX=9606_GN=LIG3_PE=1_SV=2	0.42968	0	10816.4
XM_038775361.1	sp_P06280_AGAL_HUMAN_Alpha-galactosidase_A_OS=Homo_sapiens_OX=9606_GN=GLA_PE=1_SV=1	0.429574	0	15502
XM_038799122.1	sp_O08901_BUB1_MOUSE_Mitotic_checkpoint_serine/threonine-protein_kinase_BUB1_OS=Mus_musculus_OX=10090_GN=Bub1_PE=1_SV=1	0.429279	0	12953.2
XM_038782747.1	sp_P55263_ADK_HUMAN_Adenosine_kinase_OS=Homo_sapiens_OX=9606_GN=ADK_PE=1_SV=2	0.42921	0	83906
XM_038793394.1	sp_Q58DH2_PISD_BOVIN_Phosphatidylserine_decarboxylase_proenzyme,_mitochondrial_OS=Bos_taurus_OX=9913_GN=PISD_PE=2_SV=1	0.429189	0	132162
XM_038776985.1	sp_Q5R6G2_JMJD6_PONAB_Bifunctional_arginine_demethylase_and_lysyl-hydroxylase_JMJD6_OS=Pongo_abelii_OX=9601_GN=JMJD6_PE=2_SV=1	0.429113	0	55147.7
XM_038774535.1	sp_Q5ZLR6_ARHG6_CHICK_Rho_guanine_nucleotide_exchange_factor_6_OS=Gallus_gallus_OX=9031_GN=ARHGEF6_PE=2_SV=1	0.428808	0	92888.9
XM_038784346.1	sp_O15014_ZN609_HUMAN_Zinc_finger_protein_609_OS=Homo_sapiens_OX=9606_GN=ZNF609_PE=1_SV=2	0.42847	0	13862.3
XM_038794762.1	sp_P11182_ODB2_HUMAN_Lipoamide_acyltransferase_component_of_branched-chain_alpha-keto_acid_dehydrogenase_complex,_mitochondrial_OS=Homo_sapiens_OX=9606_GN=DBT_PE=1_SV=3	0.428411	0	18806.6
XM_038799442.1	sp_O35099_M3K5_MOUSE_Mitogen-activated_protein_kinase_kinase_kinase_5_OS=Mus_musculus_OX=10090_GN=Map3k5_PE=1_SV=3	0.428182	0	21133.7
XM_038787307.1	sp_Q1KMD3_HNRL2_HUMAN_Heterogeneous_nuclear_ribonucleoprotein_U-like_protein_2_OS=Homo_sapiens_OX=9606_GN=HNRNPUL2_PE=1_SV=1	0.42816	0	229296
XM_038809920.1	sp_Q9IA31_GLI3_CHICK_Transcriptional_activator_GLI3_(Fragment)_OS=Gallus_gallus_OX=9031_GN=GLI3_PE=1_SV=1	0.427969	0	31810.8
XM_038783846.1	sp_P09382_LEG1_HUMAN_Galectin-1_OS=Homo_sapiens_OX=9606_GN=LGALS1_PE=1_SV=2	0.427908	0	1.89719e+06
XM_038821470.1	sp_O42252_LDB1_CHICK_LIM_domain-binding_protein_1_OS=Gallus_gallus_OX=9031_GN=LDB1_PE=2_SV=1	0.427744	0	23893.8
XM_038784922.1	sp_Q9BQ61_TRIR_HUMAN_Telomerase_RNA_component_interacting_RNase_OS=Homo_sapiens_OX=9606_GN=TRIR_PE=1_SV=1	0.427716	0	38554.5
XM_038803731.1	sp_Q5XGW6_CHM4B_XENLA_Charged_multivesicular_body_protein_4b_OS=Xenopus_laevis_OX=8355_GN=chmp4b_PE=2_SV=1	0.427567	0	284012
XM_038799786.1	sp_P35822_PTPRK_MOUSE_Receptor-type_tyrosine-protein_phosphatase_kappa_OS=Mus_musculus_OX=10090_GN=Ptprk_PE=1_SV=1	0.42748	0	79484.9
XM_038821326.1	sp_Q90635_DPYL2_CHICK_Dihydropyrimidinase-related_protein_2_OS=Gallus_gallus_OX=9031_GN=DPYSL2_PE=2_SV=1	0.427463	0	34110
XM_038812286.1	sp_Q63548_SEM3A_RAT_Semaphorin-3A_OS=Rattus_norvegicus_OX=10116_GN=Sema3a_PE=2_SV=1	0.427297	0	22808.1
XM_038809628.1	sp_P83941_ELOC_RAT_Elongin-C_OS=Rattus_norvegicus_OX=10116_GN=Eloc_PE=1_SV=1	0.427077	0	101381
XM_038801161.1	sp_Q8VIJ6_SFPQ_MOUSE_Splicing_factor,_proline-_and_glutamine-rich_OS=Mus_musculus_OX=10090_GN=Sfpq_PE=1_SV=1	0.427051	0	168814
XM_038812732.1	sp_A2A3K4_PTPC1_HUMAN_Protein_tyrosine_phosphatase_domain-containing_protein_1_OS=Homo_sapiens_OX=9606_GN=PTPDC1_PE=1_SV=1	0.42657	0	7978.51
XM_038779582.1	sp_P61963_DCAF7_MOUSE_DDB1-_and_CUL4-associated_factor_7_OS=Mus_musculus_OX=10090_GN=Dcaf7_PE=1_SV=1	0.426278	0	46158.3
XM_038797178.1	sp_Q9YH18_QKI_CHICK_Protein_quaking_OS=Gallus_gallus_OX=9031_GN=QKI_PE=2_SV=2	0.42619	0	194480
XM_038812559.1	sp_Q9BVP2_GNL3_HUMAN_Guanine_nucleotide-binding_protein-like_3_OS=Homo_sapiens_OX=9606_GN=GNL3_PE=1_SV=2	0.426159	0	82132.8
Cluster-2068.9963		0.426012	0	45527.2
XM_038791925.1	sp_P61222_ABCE1_MOUSE_ATP-binding_cassette_sub-family_E_member_1_OS=Mus_musculus_OX=10090_GN=Abce1_PE=1_SV=1	0.42601	0	52052.4
XM_038790307.1	sp_Q9HCM4_E41L5_HUMAN_Band_4.1-like_protein_5_OS=Homo_sapiens_OX=9606_GN=EPB41L5_PE=1_SV=3	0.426002	0	7308.98
XM_038809545.1	sp_Q90XB6_SULF1_COTCO_Extracellular_sulfatase_Sulf-1_OS=Coturnix_coturnix_OX=9091_GN=SULF1_PE=1_SV=1	0.425994	0	7417.31
XM_038794480.1	sp_Q5VU97_CAHD1_HUMAN_VWFA_and_cache_domain-containing_protein_1_OS=Homo_sapiens_OX=9606_GN=CACHD1_PE=2_SV=2	0.42586	0	17282
XM_038804856.1	sp_Q5ZIQ3_HNRPK_CHICK_Heterogeneous_nuclear_ribonucleoprotein_K_OS=Gallus_gallus_OX=9031_GN=HNRNPK_PE=2_SV=1	0.425825	0	4.47002e+06
XM_038778975.1	sp_Q9BX67_JAM3_HUMAN_Junctional_adhesion_molecule_C_OS=Homo_sapiens_OX=9606_GN=JAM3_PE=1_SV=1	0.425771	0	7695.86
XM_038821698.1	sp_Q4FZY0_EFHD2_RAT_EF-hand_domain-containing_protein_D2_OS=Rattus_norvegicus_OX=10116_GN=Efhd2_PE=1_SV=1	0.425291	0	18778.3
XM_038785863.1	sp_O14770_MEIS2_HUMAN_Homeobox_protein_Meis2_OS=Homo_sapiens_OX=9606_GN=MEIS2_PE=1_SV=2	0.425004	0	9825.33
XM_038796327.1	sp_Q8VE97_SRSF4_MOUSE_Serine/arginine-rich_splicing_factor_4_OS=Mus_musculus_OX=10090_GN=Srsf4_PE=2_SV=1	0.424965	0	408349
XR_005458507.1		0.424956	0	36628.2
XM_038786335.1	sp_P36220_TBA_TORMA_Tubulin_alpha_chain_OS=Torpedo_marmorata_OX=7788_PE=2_SV=1	0.424841	0	94862.9
XM_038817699.1	sp_O00410_IPO5_HUMAN_Importin-5_OS=Homo_sapiens_OX=9606_GN=IPO5_PE=1_SV=4	0.424787	0	135755
XM_038814494.1	sp_Q8K419_LEG4_MOUSE_Galectin-4_OS=Mus_musculus_OX=10090_GN=Lgals4_PE=1_SV=2	0.424676	0	98545.9
XM_038799219.1	sp_Q86WC4_OSTM1_HUMAN_Osteopetrosis-associated_transmembrane_protein_1_OS=Homo_sapiens_OX=9606_GN=OSTM1_PE=1_SV=1	0.424617	0	98196.2
XM_038780196.1	sp_Q9CR89_ERGI2_MOUSE_Endoplasmic_reticulum-Golgi_intermediate_compartment_protein_2_OS=Mus_musculus_OX=10090_GN=Ergic2_PE=1_SV=1	0.424279	0	22330.3
XM_038776862.1	sp_Q9Y662_HS3SB_HUMAN_Heparan_sulfate_glucosamine_3-O-sulfotransferase_3B1_OS=Homo_sapiens_OX=9606_GN=HS3ST3B1_PE=1_SV=1	0.42405	0	17262.4
XM_038810107.1	sp_P29341_PABP1_MOUSE_Polyadenylate-binding_protein_1_OS=Mus_musculus_OX=10090_GN=Pabpc1_PE=1_SV=2	0.423873	0	754130
XM_038774596.1	sp_Q9Y4W2_LAS1L_HUMAN_Ribosomal_biogenesis_protein_LAS1L_OS=Homo_sapiens_OX=9606_GN=LAS1L_PE=1_SV=2	0.423698	0	46931.7
XM_038783080.1	sp_P55108_GDF10_RAT_Growth/differentiation_factor_10_OS=Rattus_norvegicus_OX=10116_GN=Gdf10_PE=2_SV=1	0.423591	0	8065.65
XM_038783734.1	sp_Q66II8_RU17_XENTR_U1_small_nuclear_ribonucleoprotein_70_kDa_OS=Xenopus_tropicalis_OX=8364_GN=snrnp70_PE=2_SV=1	0.423508	0	792722
XM_038778849.1	sp_D3ZJ96_UBP28_RAT_Ubiquitin_carboxyl-terminal_hydrolase_28_OS=Rattus_norvegicus_OX=10116_GN=Usp28_PE=2_SV=2	0.423416	0	30395.6
XR_005458342.1		0.422839	0	3.25087e+06
Cluster-1630.0		0.422556	0	224886
XM_038813547.1	sp_P53447_ALDOB_SPAAU_Fructose-bisphosphate_aldolase_B_OS=Sparus_aurata_OX=8175_GN=aldob_PE=2_SV=2	0.42255	0	72210.6
Cluster-2068.9743	sp_O19177_U119A_CANLF_Protein_unc-119_homolog_A_OS=Canis_lupus_familiaris_OX=9615_GN=UNC119_PE=2_SV=2	0.422522	0	35039.3
XM_038821710.1	sp_A6QLN9_VWA1_BOVIN_von_Willebrand_factor_A_domain-containing_protein_1_OS=Bos_taurus_OX=9913_GN=VWA1_PE=2_SV=1	0.422495	0	1825.21
XM_038797979.1	sp_Q5NVC2_RUN3B_PONAB_RUN_domain-containing_protein_3B_OS=Pongo_abelii_OX=9601_GN=RUNDC3B_PE=2_SV=1	0.422401	0	49410.7
XM_038802063.1	sp_P05029_AT1B1_TETCF_Sodium/potassium-transporting_ATPase_subunit_beta-1_OS=Tetronarce_californica_OX=7787_GN=atp1b1_PE=1_SV=1	0.422396	0	40687.9
XM_038805910.1	sp_Q15569_TESK1_HUMAN_Dual_specificity_testis-specific_protein_kinase_1_OS=Homo_sapiens_OX=9606_GN=TESK1_PE=1_SV=2	0.42233	0	4610.91
XM_038777310.1	sp_Q5R452_SAFB1_PONAB_Scaffold_attachment_factor_B1_OS=Pongo_abelii_OX=9601_GN=SAFB_PE=2_SV=1	0.422141	0	542124
XM_038782123.1	sp_Q9EQX4_AIF1L_MOUSE_Allograft_inflammatory_factor_1-like_OS=Mus_musculus_OX=10090_GN=Aif1l_PE=1_SV=1	0.422108	0	27300.4
XM_038797369.1	sp_Q5ZLM8_F133_CHICK_Protein_FAM133_OS=Gallus_gallus_OX=9031_GN=FAM133_PE=2_SV=1	0.422065	0	140889
XM_038810234.1	sp_A1A4R9_AP2A_BOVIN_Transcription_factor_AP-2-alpha_OS=Bos_taurus_OX=9913_GN=TFAP2A_PE=2_SV=1	0.422	0	114167
XM_038797547.1	sp_O35867_NEB1_RAT_Neurabin-1_OS=Rattus_norvegicus_OX=10116_GN=Ppp1r9a_PE=1_SV=1	0.421973	0	9194.88
XM_038794959.1	sp_Q8N6R0_MET13_HUMAN_Methyltransferase-like_protein_13_OS=Homo_sapiens_OX=9606_GN=METTL13_PE=1_SV=1	0.421686	0	18997.2
XM_038807821.1	sp_Q9BXF3_CECR2_HUMAN_Cat_eye_syndrome_critical_region_protein_2_OS=Homo_sapiens_OX=9606_GN=CECR2_PE=1_SV=2	0.421662	0	11551.4
XM_038810138.1	sp_Q7T385_VTC1A_DANRE_V-type_proton_ATPase_subunit_C_1-A_OS=Danio_rerio_OX=7955_GN=atp6v1c1a_PE=2_SV=1	0.421577	0	28896.5
XM_038805787.1	sp_O75711_SCRG1_HUMAN_Scrapie-responsive_protein_1_OS=Homo_sapiens_OX=9606_GN=SCRG1_PE=1_SV=1	0.421333	0	351005
XM_038804258.1	sp_P15505_GCSP_CHICK_Glycine_dehydrogenase_(decarboxylating),_mitochondrial_OS=Gallus_gallus_OX=9031_GN=GLDC_PE=1_SV=2	0.420882	0	37899.8
XM_038787491.1	sp_Q14919_NC2A_HUMAN_Dr1-associated_corepressor_OS=Homo_sapiens_OX=9606_GN=DRAP1_PE=1_SV=3	0.420664	0	110706
XM_038821669.1	sp_P61163_ACTZ_HUMAN_Alpha-centractin_OS=Homo_sapiens_OX=9606_GN=ACTR1A_PE=1_SV=1	0.420617	0	81824.6
XM_038807793.1	sp_P07798_FRI2_LITCT_Ferritin,_middle_subunit_OS=Lithobates_catesbeiana_OX=8400_PE=1_SV=3	0.420539	0	14437.3
XM_038781239.1	sp_Q7Z6B7_SRGP1_HUMAN_SLIT-ROBO_Rho_GTPase-activating_protein_1_OS=Homo_sapiens_OX=9606_GN=SRGAP1_PE=1_SV=1	0.420472	0	8744.17
XM_038798384.1	sp_Q7ZUA6_LMBR1_CHICK_Limb_region_1_protein_homolog_OS=Gallus_gallus_OX=9031_GN=LMBR1_PE=2_SV=1	0.419844	0	27200.1
XM_038799131.1	sp_O09198_MAL_MOUSE_Myelin_and_lymphocyte_protein_OS=Mus_musculus_OX=10090_GN=Mal_PE=2_SV=1	0.419782	0	151790
XM_038822406.1	sp_Q0IHY4_TBC12_XENTR_TBC1_domain_family_member_12_OS=Xenopus_tropicalis_OX=8364_GN=tbc1d12_PE=2_SV=1	0.419673	0	2945.97
XM_038813278.1	sp_Q62232_SIX2_MOUSE_Homeobox_protein_SIX2_OS=Mus_musculus_OX=10090_GN=Six2_PE=1_SV=2	0.419627	0	4559.96
Cluster-2810.0		0.419555	0	10480.9
XM_038779625.1	sp_Q9Z1G4_VPP1_MOUSE_V-type_proton_ATPase_116_kDa_subunit_a_isoform_1_OS=Mus_musculus_OX=10090_GN=Atp6v0a1_PE=1_SV=3	0.419542	0	12645.5
XM_038775063.1	sp_Q6AYT4_F122A_RAT_Protein_FAM122A_OS=Rattus_norvegicus_OX=10116_GN=Fam122a_PE=1_SV=1	0.419537	0	10942.9
XM_038804217.1	sp_Q9I9B9_CTL1_TORMA_Choline_transporter-like_protein_1_OS=Torpedo_marmorata_OX=7788_GN=slc44a1_PE=1_SV=1	0.419167	0	55684.4
XM_038800318.1	sp_Q66JF1_SOX11_XENTR_Transcription_factor_Sox-11_OS=Xenopus_tropicalis_OX=8364_GN=sox11_PE=2_SV=1	0.418911	0	84921.3
Cluster-19459.0		0.418899	0	402201
Cluster-18275.1		0.418864	0	126685
XM_038789081.1	sp_P18687_CH60_CRIGR_60_kDa_heat_shock_protein,_mitochondrial_OS=Cricetulus_griseus_OX=10029_GN=HSPD1_PE=2_SV=1	0.418857	0	31141.6
XM_038819000.1	sp_O70472_TM131_MOUSE_Transmembrane_protein_131_OS=Mus_musculus_OX=10090_GN=Tmem131_PE=2_SV=2	0.418822	0	18893.5
XM_038798968.1	sp_Q0VC16_TGO1_BOVIN_Transport_and_Golgi_organization_protein_1_homolog_OS=Bos_taurus_OX=9913_GN=MIA3_PE=2_SV=2	0.41877	0	16562.4
XM_038804204.1	sp_Q6WAY2_PLPR1_RAT_Phospholipid_phosphatase-related_protein_type_1_OS=Rattus_norvegicus_OX=10116_GN=Plppr1_PE=2_SV=1	0.418699	0	60017.7
XM_038813634.1	sp_P62254_UB2G1_MOUSE_Ubiquitin-conjugating_enzyme_E2_G1_OS=Mus_musculus_OX=10090_GN=Ube2g1_PE=1_SV=3	0.418662	0	65430.1
XM_038778424.1	sp_Q99LI5_ZN281_MOUSE_Zinc_finger_protein_281_OS=Mus_musculus_OX=10090_GN=Znf281_PE=1_SV=1	0.418294	0	23976.8
XM_038788432.1	sp_A2VDQ7_ZN420_BOVIN_Zinc_finger_protein_420_OS=Bos_taurus_OX=9913_GN=ZNF420_PE=2_SV=1	0.417817	0	40327.2
Cluster-2068.1804		0.41774	0	2.06576e+06
XM_038802381.1	sp_Q96M34_CC030_HUMAN_Uncharacterized_protein_C3orf30_OS=Homo_sapiens_OX=9606_GN=C3orf30_PE=2_SV=2	0.417642	0	240378
XM_038780880.1	sp_P08579_RU2B_HUMAN_U2_small_nuclear_ribonucleoprotein_B''_OS=Homo_sapiens_OX=9606_GN=SNRPB2_PE=1_SV=1	0.41754	0	387729
XM_038778471.1	sp_O00231_PSD11_HUMAN_26S_proteasome_non-ATPase_regulatory_subunit_11_OS=Homo_sapiens_OX=9606_GN=PSMD11_PE=1_SV=3	0.417487	0	315398
XM_038818014.1	sp_P52799_EFNB2_HUMAN_Ephrin-B2_OS=Homo_sapiens_OX=9606_GN=EFNB2_PE=1_SV=1	0.417421	0	83243.5
XM_038805597.1	sp_Q60FY0_CCNB1_ANGJA_G2/mitotic-specific_cyclin-B1_OS=Anguilla_japonica_OX=7937_GN=ccnb1_PE=2_SV=1	0.417382	0	512980
XM_038816939.1	sp_P67872_CSK2B_PIG_Casein_kinase_II_subunit_beta_OS=Sus_scrofa_OX=9823_GN=CSNK2B_PE=2_SV=1	0.417339	0	2.54666e+06
XM_038820348.1	sp_Q99J36_THUM1_MOUSE_THUMP_domain-containing_protein_1_OS=Mus_musculus_OX=10090_GN=Thumpd1_PE=1_SV=1	0.417264	0	155055
XM_038805675.1	sp_Q08DY9_CASP3_BOVIN_Caspase-3_OS=Bos_taurus_OX=9913_GN=CASP3_PE=2_SV=1	0.416907	0	47705.4
Cluster-5366.0	sp_Q9Z266_SNAPN_MOUSE_SNARE-associated_protein_Snapin_OS=Mus_musculus_OX=10090_GN=Snapin_PE=1_SV=1	0.416813	0	904270
XM_038792771.1	sp_Q05438_BMR1B_CHICK_Bone_morphogenetic_protein_receptor_type-1B_OS=Gallus_gallus_OX=9031_GN=BMPR1B_PE=2_SV=1	0.416638	0	5468.45
XM_038792911.1	sp_Q99719_SEPT5_HUMAN_Septin-5_OS=Homo_sapiens_OX=9606_GN=SEPT5_PE=1_SV=1	0.416536	0	35889.1
XM_038778585.1	sp_Q8IW92_GLBL2_HUMAN_Beta-galactosidase-1-like_protein_2_OS=Homo_sapiens_OX=9606_GN=GLB1L2_PE=2_SV=1	0.416478	0	102266
XM_038811855.1	sp_A4IIM2_CELF2_XENTR_CUGBP_Elav-like_family_member_2_OS=Xenopus_tropicalis_OX=8364_GN=celf2_PE=2_SV=1	0.416444	0	145344
XM_038819219.1	sp_A4IGP0_HIKES_XENTR_Protein_Hikeshi_OS=Xenopus_tropicalis_OX=8364_GN=hikeshi_PE=2_SV=1	0.416123	0	95774.7
XM_038792134.1	sp_Q8IY21_DDX60_HUMAN_Probable_ATP-dependent_RNA_helicase_DDX60_OS=Homo_sapiens_OX=9606_GN=DDX60_PE=1_SV=3	0.415812	0	111227
XM_038781674.1	sp_P49796_RGS3_HUMAN_Regulator_of_G-protein_signaling_3_OS=Homo_sapiens_OX=9606_GN=RGS3_PE=1_SV=2	0.415678	0	7748.5
XM_038796033.1	sp_Q5EB97_ZCH10_RAT_Zinc_finger_CCHC_domain-containing_protein_10_OS=Rattus_norvegicus_OX=10116_GN=Zcchc10_PE=2_SV=2	0.415624	0	8570.29
XM_038796052.1	sp_Q9ER00_STX12_MOUSE_Syntaxin-12_OS=Mus_musculus_OX=10090_GN=Stx12_PE=1_SV=1	0.415612	0	21937.5
XM_038789459.1	sp_O08651_SERA_RAT_D-3-phosphoglycerate_dehydrogenase_OS=Rattus_norvegicus_OX=10116_GN=Phgdh_PE=1_SV=3	0.415602	0	24605.5
XM_038778642.1	sp_P10515_ODP2_HUMAN_Dihydrolipoyllysine-residue_acetyltransferase_component_of_pyruvate_dehydrogenase_complex,_mitochondrial_OS=Homo_sapiens_OX=9606_GN=DLAT_PE=1_SV=3	0.415408	0	20672.9
XM_038781528.1	sp_Q9H9B1_EHMT1_HUMAN_Histone-lysine_N-methyltransferase_EHMT1_OS=Homo_sapiens_OX=9606_GN=EHMT1_PE=1_SV=4	0.41515	0	40856
XM_038783615.1	sp_Q6NUH3_NOSIP_XENLA_Nitric_oxide_synthase-interacting_protein_OS=Xenopus_laevis_OX=8355_GN=nosip_PE=2_SV=1	0.415075	0	40039.2
XM_038802279.1	sp_Q9P2C4_TM181_HUMAN_Transmembrane_protein_181_OS=Homo_sapiens_OX=9606_GN=TMEM181_PE=1_SV=2	0.415026	0	6660.26
XR_005459346.1	sp_P51523_ZNF84_HUMAN_Zinc_finger_protein_84_OS=Homo_sapiens_OX=9606_GN=ZNF84_PE=1_SV=2	0.414978	0	79066.6
XM_038804892.1	sp_Q8IZ41_RASEF_HUMAN_Ras_and_EF-hand_domain-containing_protein_OS=Homo_sapiens_OX=9606_GN=RASEF_PE=1_SV=1	0.414699	0	12613.4
XM_038796548.1	sp_Q9C0B9_ZCHC2_HUMAN_Zinc_finger_CCHC_domain-containing_protein_2_OS=Homo_sapiens_OX=9606_GN=ZCCHC2_PE=1_SV=6	0.414678	0	56126.4
XM_038801595.1	sp_Q569Z6_TR150_MOUSE_Thyroid_hormone_receptor-associated_protein_3_OS=Mus_musculus_OX=10090_GN=Thrap3_PE=1_SV=1	0.414663	0	263969
XM_038814838.1	sp_P13351_CCNB2_XENLA_G2/mitotic-specific_cyclin-B2_OS=Xenopus_laevis_OX=8355_GN=ccnb2_PE=1_SV=1	0.414595	0	19661.6
XM_038773448.1	sp_B1AK53_ESPN_HUMAN_Espin_OS=Homo_sapiens_OX=9606_GN=ESPN_PE=1_SV=1	0.414583	0	1804.75
XM_038795533.1	sp_Q6PGH0_UBTD2_MOUSE_Ubiquitin_domain-containing_protein_2_OS=Mus_musculus_OX=10090_GN=Ubtd2_PE=2_SV=1	0.414553	0	21389.8
XM_038796662.1	sp_P35237_SPB6_HUMAN_Serpin_B6_OS=Homo_sapiens_OX=9606_GN=SERPINB6_PE=1_SV=3	0.414426	0	21829.2
XM_038820131.1	sp_Q13232_NDK3_HUMAN_Nucleoside_diphosphate_kinase_3_OS=Homo_sapiens_OX=9606_GN=NME3_PE=1_SV=2	0.414372	0	213682
XM_038784404.1	sp_P14618_KPYM_HUMAN_Pyruvate_kinase_PKM_OS=Homo_sapiens_OX=9606_GN=PKM_PE=1_SV=4	0.414263	0	643916
XM_038781788.1	sp_Q9NVG8_TBC13_HUMAN_TBC1_domain_family_member_13_OS=Homo_sapiens_OX=9606_GN=TBC1D13_PE=1_SV=3	0.413985	0	9779.53
XM_038783493.1	sp_Q8BG81_PDIP3_MOUSE_Polymerase_delta-interacting_protein_3_OS=Mus_musculus_OX=10090_GN=Poldip3_PE=1_SV=1	0.413979	0	27825
XM_038792563.1	sp_P97427_DPYL1_MOUSE_Dihydropyrimidinase-related_protein_1_OS=Mus_musculus_OX=10090_GN=Crmp1_PE=1_SV=1	0.413849	0	35158.2
XM_038796669.1	sp_O75165_DJC13_HUMAN_DnaJ_homolog_subfamily_C_member_13_OS=Homo_sapiens_OX=9606_GN=DNAJC13_PE=1_SV=5	0.413826	0	4289.69
XM_038810252.1	sp_Q9BXA9_SALL3_HUMAN_Sal-like_protein_3_OS=Homo_sapiens_OX=9606_GN=SALL3_PE=1_SV=2	0.413736	0	5349.74
XM_038777602.1	sp_P14732_LMNB2_CHICK_Lamin-B2_OS=Gallus_gallus_OX=9031_GN=LMNB2_PE=2_SV=1	0.413715	0	96562
XM_038783475.1	sp_Q501J6_DDX17_MOUSE_Probable_ATP-dependent_RNA_helicase_DDX17_OS=Mus_musculus_OX=10090_GN=Ddx17_PE=1_SV=1	0.413693	0	185499
XM_038793754.1	sp_Q8IYH5_ZZZ3_HUMAN_ZZ-type_zinc_finger-containing_protein_3_OS=Homo_sapiens_OX=9606_GN=ZZZ3_PE=1_SV=1	0.413571	0	28228.7
XM_038803834.1	sp_Q8TD26_CHD6_HUMAN_Chromodomain-helicase-DNA-binding_protein_6_OS=Homo_sapiens_OX=9606_GN=CHD6_PE=1_SV=4	0.413555	0	16919.9
XM_038812228.1	sp_Q5REU4_SND1_PONAB_Staphylococcal_nuclease_domain-containing_protein_1_OS=Pongo_abelii_OX=9601_GN=SND1_PE=2_SV=1	0.413553	0	55069.8
XM_038777345.1	sp_Q06725_N2F1A_DANRE_Nuclear_receptor_subfamily_2_group_F_member_1-A_OS=Danio_rerio_OX=7955_GN=nr2f1a_PE=2_SV=1	0.413258	0	37342.5
XM_038806473.1	sp_Q2T9S0_TBB3_BOVIN_Tubulin_beta-3_chain_OS=Bos_taurus_OX=9913_GN=TUBB3_PE=1_SV=1	0.413237	0	109803
Cluster-11867.0		0.413208	0	2.24323e+06
Cluster-14783.0	sp_Q91WN1_DNJC9_MOUSE_DnaJ_homolog_subfamily_C_member_9_OS=Mus_musculus_OX=10090_GN=Dnajc9_PE=1_SV=2	0.413026	0	837542
XM_038807451.1	sp_O75143_ATG13_HUMAN_Autophagy-related_protein_13_OS=Homo_sapiens_OX=9606_GN=ATG13_PE=1_SV=1	0.412916	0	13259
XM_038799217.1	sp_Q1RMH8_SNX3_BOVIN_Sorting_nexin-3_OS=Bos_taurus_OX=9913_GN=SNX3_PE=2_SV=3	0.41291	0	277397
XM_038803556.1	sp_P97767_EYA1_MOUSE_Eyes_absent_homolog_1_OS=Mus_musculus_OX=10090_GN=Eya1_PE=1_SV=3	0.412669	0	30763.6
XM_038789067.1	sp_Q6ZM63_GPN3_DANRE_GPN-loop_GTPase_3_OS=Danio_rerio_OX=7955_GN=gpn3_PE=2_SV=2	0.412647	0	13698.3
XM_038822214.1	sp_P15169_CBPN_HUMAN_Carboxypeptidase_N_catalytic_chain_OS=Homo_sapiens_OX=9606_GN=CPN1_PE=1_SV=1	0.412394	0	14036.8
XM_038803702.1	sp_Q91731_SX11A_XENLA_Transcription_factor_Sox-11-A_OS=Xenopus_laevis_OX=8355_GN=sox11-a_PE=1_SV=2	0.412344	0	12012.7
XM_038808464.1	sp_Q8WYQ5_DGCR8_HUMAN_Microprocessor_complex_subunit_DGCR8_OS=Homo_sapiens_OX=9606_GN=DGCR8_PE=1_SV=1	0.41228	0	12121.3
XM_038780463.1	sp_Q5RBR8_IF4H_PONAB_Eukaryotic_translation_initiation_factor_4H_OS=Pongo_abelii_OX=9601_GN=EIF4H_PE=2_SV=1	0.412276	0	151365
XM_038814391.1	sp_Q17QM8_DUS14_BOVIN_Dual_specificity_protein_phosphatase_14_OS=Bos_taurus_OX=9913_GN=DUSP14_PE=2_SV=1	0.412149	0	52441
XM_038818174.1	sp_O60841_IF2P_HUMAN_Eukaryotic_translation_initiation_factor_5B_OS=Homo_sapiens_OX=9606_GN=EIF5B_PE=1_SV=4	0.412148	0	83260.6
XM_038805192.1	sp_B6ZLK2_CHD1_CHICK_Chromodomain-helicase-DNA-binding_protein_1_OS=Gallus_gallus_OX=9031_GN=CHD1_PE=1_SV=1	0.412114	0	15475.1
XM_038814874.1	sp_Q13163_MP2K5_HUMAN_Dual_specificity_mitogen-activated_protein_kinase_kinase_5_OS=Homo_sapiens_OX=9606_GN=MAP2K5_PE=1_SV=2	0.411933	0	88632.6
XM_038819718.1	sp_Q15291_RBBP5_HUMAN_Retinoblastoma-binding_protein_5_OS=Homo_sapiens_OX=9606_GN=RBBP5_PE=1_SV=2	0.411913	0	30357.6
XR_005458922.1		0.411807	0	13349.7
XM_038784193.1	sp_F1RAX4_STRA6_DANRE_Receptor_for_retinol_uptake_stra6_OS=Danio_rerio_OX=7955_GN=stra6_PE=1_SV=1	0.411753	0	27072.3
XM_038794906.1	sp_Q63285_UHMK1_RAT_Serine/threonine-protein_kinase_Kist_OS=Rattus_norvegicus_OX=10116_GN=Uhmk1_PE=1_SV=1	0.411584	0	29030.6
XM_038795740.1	sp_Q9ULM6_CNOT6_HUMAN_CCR4-NOT_transcription_complex_subunit_6_OS=Homo_sapiens_OX=9606_GN=CNOT6_PE=1_SV=2	0.41144	0	17918.1
XM_038796420.1	sp_Q9QZW9_MNX1_MOUSE_Motor_neuron_and_pancreas_homeobox_protein_1_OS=Mus_musculus_OX=10090_GN=Mnx1_PE=2_SV=2	0.411274	0	42470.1
XM_038800336.1	sp_Q5R4R8_EF1A1_PONAB_Elongation_factor_1-alpha_1_OS=Pongo_abelii_OX=9601_GN=EEF1A1_PE=2_SV=2	0.411161	0	5.39673e+06
XM_038777246.1	sp_A1L2K1_METRL_XENLA_Meteorin-like_protein_OS=Xenopus_laevis_OX=8355_GN=metrnl_PE=2_SV=1	0.410549	0	28948.2
XM_038803495.1	sp_Q90WT7_BLCAP_CARAU_Bladder_cancer-associated_protein_OS=Carassius_auratus_OX=7957_GN=blcap_PE=3_SV=1	0.410466	0	190545
XM_038791629.1	sp_P70061_NKX32_XENLA_Homeobox_protein_Nkx-3.2_OS=Xenopus_laevis_OX=8355_GN=nkx3-2_PE=2_SV=1	0.410364	0	2933.55
XM_038821127.1	sp_Q61029_LAP2B_MOUSE_Lamina-associated_polypeptide_2,_isoforms_beta/delta/epsilon/gamma_OS=Mus_musculus_OX=10090_GN=Tmpo_PE=1_SV=4	0.410268	0	172642
XM_038800019.1	sp_P56101_DNJC5_TETCF_DnaJ_homolog_subfamily_C_member_5_OS=Tetronarce_californica_OX=7787_GN=dnajc5_PE=1_SV=1	0.410151	0	11425.1
XR_005460404.1		0.409751	0	43654
XM_038774358.1	sp_A5PK39_TPP2_BOVIN_Tripeptidyl-peptidase_2_OS=Bos_taurus_OX=9913_GN=TPP2_PE=2_SV=1	0.409601	0	22497.1
XM_038790636.1	sp_A2BEA6_ARI3A_DANRE_AT-rich_interactive_domain-containing_protein_3A_OS=Danio_rerio_OX=7955_GN=arid3a_PE=1_SV=1	0.408816	0	16279.8
XM_038776514.1	sp_Q90705_EF2_CHICK_Elongation_factor_2_OS=Gallus_gallus_OX=9031_GN=EEF2_PE=1_SV=3	0.40873	0	1.08847e+06
XM_038785318.1	sp_O13067_CND2_XENLA_Condensin_complex_subunit_2_OS=Xenopus_laevis_OX=8355_GN=ncaph_PE=1_SV=1	0.408571	0	25520.7
Cluster-2068.1374		0.408493	0	83679.6
XM_038793301.1	sp_Q8CAQ8_MIC60_MOUSE_MICOS_complex_subunit_Mic60_OS=Mus_musculus_OX=10090_GN=Immt_PE=1_SV=1	0.408475	0	171297
XM_038817702.1	sp_Q9NV92_NFIP2_HUMAN_NEDD4_family-interacting_protein_2_OS=Homo_sapiens_OX=9606_GN=NDFIP2_PE=1_SV=2	0.408461	0	38714.4
XM_038805045.1	sp_Q9H2E6_SEM6A_HUMAN_Semaphorin-6A_OS=Homo_sapiens_OX=9606_GN=SEMA6A_PE=1_SV=2	0.408355	0	62261.4
XM_038820405.1	sp_Q6RUV5_RAC1_RAT_Ras-related_C3_botulinum_toxin_substrate_1_OS=Rattus_norvegicus_OX=10116_GN=Rac1_PE=1_SV=1	0.408091	0	32904.5
XM_038796681.1	sp_Q6DIS2_CDV3_XENTR_Protein_CDV3_homolog_OS=Xenopus_tropicalis_OX=8364_GN=cdv3_PE=2_SV=1	0.408038	0	81594.5
XM_038821659.1		0.407814	0	97931
XM_038790958.1	sp_Q9H741_CL049_HUMAN_UPF0454_protein_C12orf49_OS=Homo_sapiens_OX=9606_GN=C12orf49_PE=1_SV=1	0.407811	0	25212.3
XM_038799447.1		0.40777	0	7033.71
XM_038817297.1	sp_Q5R5U3_ZN271_PONAB_Zinc_finger_protein_271_OS=Pongo_abelii_OX=9601_GN=ZNF271_PE=2_SV=1	0.407766	0	5627.34
XM_038784223.1	sp_Q9NP66_HM20A_HUMAN_High_mobility_group_protein_20A_OS=Homo_sapiens_OX=9606_GN=HMG20A_PE=1_SV=1	0.407714	0	6034.28
XM_038778400.1	sp_Q5ZHX5_MSD2_CHICK_Myb/SANT-like_DNA-binding_domain-containing_protein_2_OS=Gallus_gallus_OX=9031_GN=MSANTD2_PE=2_SV=1	0.4076	0	13469
XM_038781386.1	sp_P34743_BTG1_CHICK_Protein_BTG1_OS=Gallus_gallus_OX=9031_GN=BTG1_PE=2_SV=1	0.407549	0	83754.3
XM_038782120.1	sp_Q6PWL6_PTGES_MACFA_Prostaglandin_E_synthase_OS=Macaca_fascicularis_OX=9541_GN=PTGES_PE=2_SV=1	0.407391	0	21016.1
XM_038774582.1	sp_Q32LP2_RADI_BOVIN_Radixin_OS=Bos_taurus_OX=9913_GN=RDX_PE=2_SV=1	0.407337	0	35337
XM_038796908.1	sp_E2RG47_STT3B_CANLF_Dolichyl-diphosphooligosaccharide--protein_glycosyltransferase_subunit_STT3B_OS=Canis_lupus_familiaris_OX=9615_GN=STT3B_PE=1_SV=1	0.407181	0	61629.5
XM_038796638.1	sp_Q01H84_SELN_XENTR_Selenoprotein_N_OS=Xenopus_tropicalis_OX=8364_GN=selenon_PE=2_SV=2	0.407079	0	26751.3
Cluster-2068.7934		0.407056	0	153593
XM_038812306.1	sp_A6QR55_UBP4_BOVIN_Ubiquitin_carboxyl-terminal_hydrolase_4_OS=Bos_taurus_OX=9913_GN=USP4_PE=2_SV=1	0.406997	0	14487.2
XM_038803619.1	sp_Q14686_NCOA6_HUMAN_Nuclear_receptor_coactivator_6_OS=Homo_sapiens_OX=9606_GN=NCOA6_PE=1_SV=3	0.406963	0	2038.93
XM_038783461.1	sp_Q3T1L0_A16A1_RAT_Aldehyde_dehydrogenase_family_16_member_A1_OS=Rattus_norvegicus_OX=10116_GN=Aldh16a1_PE=2_SV=1	0.406842	0	10990.2
XM_038806980.1	sp_F1NUK7_FLRT3_CHICK_Leucine-rich_repeat_transmembrane_protein_FLRT3_OS=Gallus_gallus_OX=9031_GN=FLRT3_PE=1_SV=2	0.40684	0	43401.4
XM_038796308.1	sp_Q9P2E7_PCD10_HUMAN_Protocadherin-10_OS=Homo_sapiens_OX=9606_GN=PCDH10_PE=2_SV=2	0.406686	0	13926.6
XM_038819890.1	sp_Q9UIC8_LCMT1_HUMAN_Leucine_carboxyl_methyltransferase_1_OS=Homo_sapiens_OX=9606_GN=LCMT1_PE=1_SV=2	0.406573	0	15048.5
XM_038804177.1	sp_O95758_PTBP3_HUMAN_Polypyrimidine_tract-binding_protein_3_OS=Homo_sapiens_OX=9606_GN=PTBP3_PE=1_SV=2	0.406139	0	447876
XM_038787465.1	sp_Q13435_SF3B2_HUMAN_Splicing_factor_3B_subunit_2_OS=Homo_sapiens_OX=9606_GN=SF3B2_PE=1_SV=2	0.406065	0	132449
XM_038804540.1	sp_Q9UBQ7_GRHPR_HUMAN_Glyoxylate_reductase/hydroxypyruvate_reductase_OS=Homo_sapiens_OX=9606_GN=GRHPR_PE=1_SV=1	0.406059	0	81151.5
XM_038813381.1	sp_O42364_APOEB_DANRE_Apolipoprotein_Eb_OS=Danio_rerio_OX=7955_GN=apoeb_PE=2_SV=1	0.406013	0	121726
XR_005459570.1		0.405798	0	300022
XM_038794427.1	sp_Q9CY58_PAIRB_MOUSE_Plasminogen_activator_inhibitor_1_RNA-binding_protein_OS=Mus_musculus_OX=10090_GN=Serbp1_PE=1_SV=2	0.405615	0	402914
XM_038800422.1	sp_Q9QYL8_LYPA2_RAT_Acyl-protein_thioesterase_2_OS=Rattus_norvegicus_OX=10116_GN=Lypla2_PE=1_SV=1	0.405564	0	93740.1
XM_038804528.1	sp_Q5R676_TOM5_PONAB_Mitochondrial_import_receptor_subunit_TOM5_homolog_OS=Pongo_abelii_OX=9601_GN=TOMM5_PE=3_SV=1	0.405452	0	140591
XM_038792889.1	sp_Q6F3J0_NFKB1_CANLF_Nuclear_factor_NF-kappa-B_p105_subunit_OS=Canis_lupus_familiaris_OX=9615_GN=NFKB1_PE=2_SV=2	0.405384	0	20603.7
XM_038782763.1	sp_Q8NE86_MCU_HUMAN_Calcium_uniporter_protein,_mitochondrial_OS=Homo_sapiens_OX=9606_GN=MCU_PE=1_SV=1	0.405371	0	49644.7
XM_038795387.1	sp_Q7LBC6_KDM3B_HUMAN_Lysine-specific_demethylase_3B_OS=Homo_sapiens_OX=9606_GN=KDM3B_PE=1_SV=2	0.405334	0	70149.5
Cluster-19835.2	sp_Q8UVY2_BRX1_XENLA_Ribosome_biogenesis_protein_BRX1_homolog_OS=Xenopus_laevis_OX=8355_GN=brix1_PE=2_SV=1	0.40519	0	1.14559e+06
XR_005461052.1		0.405137	0	433821
XM_038813656.1	sp_P35250_RFC2_HUMAN_Replication_factor_C_subunit_2_OS=Homo_sapiens_OX=9606_GN=RFC2_PE=1_SV=3	0.404978	0	151259
XM_038785043.1	sp_Q9ULX6_AKP8L_HUMAN_A-kinase_anchor_protein_8-like_OS=Homo_sapiens_OX=9606_GN=AKAP8L_PE=1_SV=3	0.404865	0	3.00225e+06
XM_038812609.1	sp_P41252_SYIC_HUMAN_Isoleucine--tRNA_ligase,_cytoplasmic_OS=Homo_sapiens_OX=9606_GN=IARS_PE=1_SV=2	0.404784	0	30949.7
XM_038808023.1	sp_Q68EL3_BET1L_DANRE_BET1-like_protein_OS=Danio_rerio_OX=7955_GN=bet1l_PE=3_SV=1	0.404741	0	185180
XM_038780995.1	sp_P14576_SRP54_MOUSE_Signal_recognition_particle_54_kDa_protein_OS=Mus_musculus_OX=10090_GN=Srp54_PE=1_SV=2	0.40473	0	43835.2
XM_038781671.1	sp_Q8NCN2_ZBT34_HUMAN_Zinc_finger_and_BTB_domain-containing_protein_34_OS=Homo_sapiens_OX=9606_GN=ZBTB34_PE=1_SV=4	0.404625	0	51551.9
XM_038804161.1	sp_Q5BL38_CEGT_XENTR_Ceramide_glucosyltransferase_OS=Xenopus_tropicalis_OX=8364_GN=ugcg_PE=2_SV=1	0.404562	0	7169.89
XM_038813758.1	sp_Q5U2Y1_GTF2I_RAT_General_transcription_factor_II-I_OS=Rattus_norvegicus_OX=10116_GN=Gtf2i_PE=1_SV=2	0.404401	0	60082.4
XM_038783207.1	sp_Q01703_MSXC_DANRE_Homeobox_protein_MSH-C_OS=Danio_rerio_OX=7955_GN=msxc_PE=2_SV=1	0.404192	0	18020.9
XM_038799543.1	sp_P70030_P3F2B_XENLA_POU_domain,_class_3,_transcription_factor_2-B_OS=Xenopus_laevis_OX=8355_GN=pou3f2-b_PE=2_SV=1	0.404175	0	12167.9
XM_038788759.1	sp_P84234_H32_ONCMY_Histone_H3.2_OS=Oncorhynchus_mykiss_OX=8022_PE=1_SV=2	0.404141	0	117350
XR_005463681.1		0.404119	0	7.03121e+06
XM_038776069.1	sp_Q92838_EDA_HUMAN_Ectodysplasin-A_OS=Homo_sapiens_OX=9606_GN=EDA_PE=1_SV=2	0.404099	0	10159.7
XM_038796989.1	sp_P49790_NU153_HUMAN_Nuclear_pore_complex_protein_Nup153_OS=Homo_sapiens_OX=9606_GN=NUP153_PE=1_SV=2	0.404044	0	14046.2
XM_038780409.1	sp_Q9W6F8_WIF1_XENLA_Wnt_inhibitory_factor_1_OS=Xenopus_laevis_OX=8355_GN=wif1_PE=2_SV=1	0.403703	0	8757.11
XM_038816688.1	sp_P23760_PAX3_HUMAN_Paired_box_protein_Pax-3_OS=Homo_sapiens_OX=9606_GN=PAX3_PE=1_SV=2	0.403621	0	42610
XM_038786056.1	sp_Q96JK4_HIPL1_HUMAN_HHIP-like_protein_1_OS=Homo_sapiens_OX=9606_GN=HHIPL1_PE=1_SV=2	0.403605	0	154672
XM_038785732.1	sp_Q499W2_SLD5_RAT_DNA_replication_complex_GINS_protein_SLD5_OS=Rattus_norvegicus_OX=10116_GN=Gins4_PE=1_SV=1	0.403538	0	76983.7
XM_038790361.1	sp_Q5REG1_SART3_PONAB_Squamous_cell_carcinoma_antigen_recognized_by_T-cells_3_OS=Pongo_abelii_OX=9601_GN=SART3_PE=2_SV=1	0.403395	0	8577.92
XM_038812820.1	sp_Q7T2L7_I17RD_CHICK_Interleukin-17_receptor_D_OS=Gallus_gallus_OX=9031_GN=IL17RD_PE=2_SV=1	0.403384	0	28246.4
XM_038799017.1	sp_Q5TYW6_RSPH9_DANRE_Radial_spoke_head_protein_9_homolog_OS=Danio_rerio_OX=7955_GN=rsph9_PE=2_SV=1	0.403314	0	37792.5
XM_038818805.1	sp_P79945_PSP24_XENLA_High-affinity_lysophosphatidic_acid_receptor_OS=Xenopus_laevis_OX=8355_PE=2_SV=1	0.403294	0	4587.52
XM_038789465.1	sp_P05455_LA_HUMAN_Lupus_La_protein_OS=Homo_sapiens_OX=9606_GN=SSB_PE=1_SV=2	0.403182	0	130085
XM_038809186.1	sp_P24032_MLRN_CHICK_Myosin_regulatory_light_chain_2,_smooth_muscle_minor_isoform_OS=Gallus_gallus_OX=9031_PE=2_SV=2	0.402998	0	171812
XM_038804512.1	sp_Q9P0J7_KCMF1_HUMAN_E3_ubiquitin-protein_ligase_KCMF1_OS=Homo_sapiens_OX=9606_GN=KCMF1_PE=1_SV=2	0.402916	0	35584.2
XM_038820351.1	sp_P0CL18_EIF2D_RABIT_Eukaryotic_translation_initiation_factor_2D_OS=Oryctolagus_cuniculus_OX=9986_GN=EIF2D_PE=1_SV=1	0.402851	0	19344
XM_038804432.1	sp_E9Q5K9_YTDC1_MOUSE_YTH_domain-containing_protein_1_OS=Mus_musculus_OX=10090_GN=Ythdc1_PE=1_SV=2	0.402741	0	53582.1
XM_038792508.1	sp_Q9HCL0_PCD18_HUMAN_Protocadherin-18_OS=Homo_sapiens_OX=9606_GN=PCDH18_PE=2_SV=3	0.402608	0	9732.11
XM_038809418.1	sp_O00560_SDCB1_HUMAN_Syntenin-1_OS=Homo_sapiens_OX=9606_GN=SDCBP_PE=1_SV=1	0.402444	0	85193.2
XM_038811714.1	sp_Q6XLQ7_CALU_RABIT_Calumenin_OS=Oryctolagus_cuniculus_OX=9986_GN=CALU_PE=1_SV=2	0.402157	0	66799.4
XM_038794503.1	sp_Q9DEN4_FXD3A_XENLA_Forkhead_box_protein_D3-A_OS=Xenopus_laevis_OX=8355_GN=foxd3-a_PE=1_SV=1	0.40192	0	38141.1
XM_038819871.1	sp_A7MAZ4_TAF8_BOVIN_Transcription_initiation_factor_TFIID_subunit_8_OS=Bos_taurus_OX=9913_GN=TAF8_PE=2_SV=1	0.401918	0	27461.6
XM_038785593.1	sp_Q9BVG4_PBDC1_HUMAN_Protein_PBDC1_OS=Homo_sapiens_OX=9606_GN=PBDC1_PE=1_SV=1	0.401798	0	37754.2
XM_038803251.1	sp_O95793_STAU1_HUMAN_Double-stranded_RNA-binding_protein_Staufen_homolog_1_OS=Homo_sapiens_OX=9606_GN=STAU1_PE=1_SV=2	0.401766	0	73891.3
XM_038813461.1	sp_Q8NBN7_RDH13_HUMAN_Retinol_dehydrogenase_13_OS=Homo_sapiens_OX=9606_GN=RDH13_PE=1_SV=2	0.401691	0	22450.2
XM_038776797.1	sp_Q99PT1_GDIR1_MOUSE_Rho_GDP-dissociation_inhibitor_1_OS=Mus_musculus_OX=10090_GN=Arhgdia_PE=1_SV=3	0.401616	0	1.12302e+06
XM_038811835.1	sp_P50395_GDIB_HUMAN_Rab_GDP_dissociation_inhibitor_beta_OS=Homo_sapiens_OX=9606_GN=GDI2_PE=1_SV=2	0.40153	0	59895.6
XM_038813215.1	sp_Q5F3W3_MK06_CHICK_Mitogen-activated_protein_kinase_6_OS=Gallus_gallus_OX=9031_GN=MAPK6_PE=2_SV=1	0.401417	0	21284.7
XM_038777886.1	sp_Q5I6B8_PI51C_RAT_Phosphatidylinositol_4-phosphate_5-kinase_type-1_gamma_OS=Rattus_norvegicus_OX=10116_GN=Pip5k1c_PE=1_SV=1	0.401337	0	7049.16
Cluster-8488.1		0.401335	0	762661
XM_038792852.1	sp_Q5R9L3_G3BP2_PONAB_Ras_GTPase-activating_protein-binding_protein_2_OS=Pongo_abelii_OX=9601_GN=G3BP2_PE=2_SV=1	0.40104	0	301936
XM_038798024.1		0.400943	0	142523
XM_038787501.1	sp_Q9Y281_COF2_HUMAN_Cofilin-2_OS=Homo_sapiens_OX=9606_GN=CFL2_PE=1_SV=1	0.400929	0	3.74153e+06
XM_038789676.1	sp_Q8VC88_GRAN_MOUSE_Grancalcin_OS=Mus_musculus_OX=10090_GN=Gca_PE=1_SV=1	0.400874	0	590703
XM_038791031.1	sp_Q3B7G7_SR1IP_DANRE_Protein_SREK1IP1_OS=Danio_rerio_OX=7955_GN=srek1ip1_PE=2_SV=1	0.400822	0	81156.9
XM_038778675.1	sp_P22682_CBL_MOUSE_E3_ubiquitin-protein_ligase_CBL_OS=Mus_musculus_OX=10090_GN=Cbl_PE=1_SV=3	0.400697	0	9186.63
XM_038774811.1	sp_Q05481_ZNF91_HUMAN_Zinc_finger_protein_91_OS=Homo_sapiens_OX=9606_GN=ZNF91_PE=2_SV=2	0.400559	0	6286.18
XM_038783607.1	sp_Q3T122_EIF3D_BOVIN_Eukaryotic_translation_initiation_factor_3_subunit_D_OS=Bos_taurus_OX=9913_GN=EIF3D_PE=2_SV=1	0.400417	0	109205
XM_038789023.1	sp_Q5ZHW4_RAB5B_CHICK_Ras-related_protein_Rab-5B_OS=Gallus_gallus_OX=9031_GN=RAB5B_PE=2_SV=1	0.400259	0	14533.1
XM_038812097.1	sp_Q9Y3I1_FBX7_HUMAN_F-box_only_protein_7_OS=Homo_sapiens_OX=9606_GN=FBXO7_PE=1_SV=1	0.399988	0	27845.4
XM_038819252.1	sp_Q9NZS9_BFAR_HUMAN_Bifunctional_apoptosis_regulator_OS=Homo_sapiens_OX=9606_GN=BFAR_PE=1_SV=1	0.399987	0	33302.1
XM_038821094.1	sp_Q3U4H6_HEXDC_MOUSE_Hexosaminidase_D_OS=Mus_musculus_OX=10090_GN=Hexdc_PE=1_SV=1	0.399873	0	13602.5
XM_038776078.1	sp_Q6DJQ6_ZIC3_XENTR_Zinc_finger_protein_ZIC_3_OS=Xenopus_tropicalis_OX=8364_GN=zic3_PE=2_SV=1	0.399793	0	131859
XM_038806773.1	sp_Q8K3G5_VRK3_MOUSE_Inactive_serine/threonine-protein_kinase_VRK3_OS=Mus_musculus_OX=10090_GN=Vrk3_PE=1_SV=2	0.399768	0	43641
XM_038781744.1	sp_Q9NQX5_NPDC1_HUMAN_Neural_proliferation_differentiation_and_control_protein_1_OS=Homo_sapiens_OX=9606_GN=NPDC1_PE=1_SV=2	0.39967	0	17981.8
XM_038816876.1	sp_Q61584_FXR1_MOUSE_Fragile_X_mental_retardation_syndrome-related_protein_1_OS=Mus_musculus_OX=10090_GN=Fxr1_PE=1_SV=2	0.399624	0	101920
Cluster-4877.2		0.399581	0	207876
XR_005462513.1	sp_Q9ESS6_BCAM_RAT_Basal_cell_adhesion_molecule_OS=Rattus_norvegicus_OX=10116_GN=Bcam_PE=2_SV=1	0.399562	0	40531.1
XM_038814753.1	sp_Q9UQ84_EXO1_HUMAN_Exonuclease_1_OS=Homo_sapiens_OX=9606_GN=EXO1_PE=1_SV=2	0.399429	0	40524.5
XM_038800061.1	sp_P22127_RAB10_DIPOM_Ras-related_protein_Rab-10_OS=Diplobatis_ommata_OX=1870830_PE=2_SV=1	0.39937	0	28877.6
XM_038820028.1	sp_Q9H000_MKRN2_HUMAN_Probable_E3_ubiquitin-protein_ligase_makorin-2_OS=Homo_sapiens_OX=9606_GN=MKRN2_PE=1_SV=2	0.399111	0	160377
XM_038776468.1	sp_P14270_PDE4D_RAT_cAMP-specific_3',5'-cyclic_phosphodiesterase_4D_OS=Rattus_norvegicus_OX=10116_GN=Pde4d_PE=1_SV=4	0.398887	0	2875.86
XM_038814153.1	sp_O18973_RABX5_BOVIN_Rab5_GDP/GTP_exchange_factor_OS=Bos_taurus_OX=9913_GN=RABGEF1_PE=1_SV=1	0.39878	0	19091.1
XM_038813727.1	sp_Q86XK2_FBX11_HUMAN_F-box_only_protein_11_OS=Homo_sapiens_OX=9606_GN=FBXO11_PE=1_SV=3	0.398678	0	9465.96
XM_038814321.1	sp_Q86YJ7_AN13B_HUMAN_Ankyrin_repeat_domain-containing_protein_13B_OS=Homo_sapiens_OX=9606_GN=ANKRD13B_PE=1_SV=4	0.39865	0	1201.32
XM_038802226.1	sp_Q5ZMS3_IF2G_CHICK_Eukaryotic_translation_initiation_factor_2_subunit_3_OS=Gallus_gallus_OX=9031_GN=EIF2S3_PE=1_SV=1	0.398562	0	42961.5
XM_038791175.1	sp_Q5U317_FIP1_RAT_Pre-mRNA_3'-end-processing_factor_FIP1_OS=Rattus_norvegicus_OX=10116_GN=Fip1l1_PE=1_SV=1	0.398506	0	24811.6
XM_038812146.1	sp_Q9DE26_RUVB1_XENLA_RuvB-like_1_OS=Xenopus_laevis_OX=8355_GN=ruvbl1_PE=2_SV=1	0.398451	0	183441
XM_038818281.1	sp_Q6NV74_K121L_HUMAN_Uncharacterized_protein_KIAA1211-like_OS=Homo_sapiens_OX=9606_GN=KIAA1211L_PE=1_SV=3	0.398402	0	2431.9
XM_038776964.1	sp_Q6P823_H33_XENTR_Histone_H3.3_OS=Xenopus_tropicalis_OX=8364_GN=TGas113e22.1_PE=1_SV=3	0.398308	0	446470
XM_038795429.1	sp_Q9Y255_PRLD1_HUMAN_PRELI_domain-containing_protein_1,_mitochondrial_OS=Homo_sapiens_OX=9606_GN=PRELID1_PE=1_SV=1	0.398306	0	27054
XM_038801836.1	sp_Q13191_CBLB_HUMAN_E3_ubiquitin-protein_ligase_CBL-B_OS=Homo_sapiens_OX=9606_GN=CBLB_PE=1_SV=2	0.398206	0	6498.83
XM_038795711.1	sp_P43346_DCK_MOUSE_Deoxycytidine_kinase_OS=Mus_musculus_OX=10090_GN=Dck_PE=1_SV=1	0.398141	0	46419.6
XM_038794401.1	sp_Q05519_SRS11_HUMAN_Serine/arginine-rich_splicing_factor_11_OS=Homo_sapiens_OX=9606_GN=SRSF11_PE=1_SV=1	0.398083	0	50247.6
XM_038790186.1	sp_Q5RCH8_PECR_PONAB_Peroxisomal_trans-2-enoyl-CoA_reductase_OS=Pongo_abelii_OX=9601_GN=PECR_PE=2_SV=1	0.397885	0	46644.4
XM_038792612.1	sp_A5PKD8_IBPL1_BOVIN_Insulin-like_growth_factor-binding_protein-like_1_OS=Bos_taurus_OX=9913_GN=IGFBPL1_PE=2_SV=1	0.39785	0	123162
XM_038773493.1	sp_Q5R4C9_NRBF2_PONAB_Nuclear_receptor-binding_factor_2_OS=Pongo_abelii_OX=9601_GN=NRBF2_PE=2_SV=1	0.397785	0	45366
XM_038797269.1	sp_Q5R4U3_TAXB1_PONAB_Tax1-binding_protein_1_homolog_OS=Pongo_abelii_OX=9601_GN=TAX1BP1_PE=2_SV=2	0.39763	0	89214.2
XM_038808507.1	sp_Q00535_CDK5_HUMAN_Cyclin-dependent-like_kinase_5_OS=Homo_sapiens_OX=9606_GN=CDK5_PE=1_SV=3	0.397515	0	135295
XM_038800192.1	sp_Q9ULI0_ATD2B_HUMAN_ATPase_family_AAA_domain-containing_protein_2B_OS=Homo_sapiens_OX=9606_GN=ATAD2B_PE=1_SV=3	0.397486	0	63742.3
Cluster-2068.8981		0.397364	0	331038
XM_038820165.1	sp_Q8K2H1_PPHLN_MOUSE_Periphilin-1_OS=Mus_musculus_OX=10090_GN=Pphln1_PE=1_SV=1	0.397194	0	28414.6
XM_038812957.1	sp_Q6P832_GATM_XENTR_Glycine_amidinotransferase,_mitochondrial_OS=Xenopus_tropicalis_OX=8364_GN=gatm_PE=2_SV=1	0.397131	0	30925.8
XM_038782249.1	sp_P84089_ERH_MOUSE_Enhancer_of_rudimentary_homolog_OS=Mus_musculus_OX=10090_GN=Erh_PE=1_SV=1	0.397024	0	281605
XM_038791581.1	sp_Q8TCT6_SPPL3_HUMAN_Signal_peptide_peptidase-like_3_OS=Homo_sapiens_OX=9606_GN=SPPL3_PE=1_SV=2	0.396984	0	28638.3
XM_038805724.1	sp_Q9P273_TEN3_HUMAN_Teneurin-3_OS=Homo_sapiens_OX=9606_GN=TENM3_PE=2_SV=3	0.396926	0	16964.4
XM_038796739.1	sp_Q8K3X3_GMDS_CRIGR_GDP-mannose_4,6_dehydratase_OS=Cricetulus_griseus_OX=10029_GN=GMDS_PE=2_SV=1	0.396874	0	82713.3
XM_038777282.1	sp_P04047_KITH_CHICK_Thymidine_kinase,_cytosolic_OS=Gallus_gallus_OX=9031_GN=TK1_PE=1_SV=1	0.396849	0	9244.73
XM_038779102.1	sp_Q9Y6N7_ROBO1_HUMAN_Roundabout_homolog_1_OS=Homo_sapiens_OX=9606_GN=ROBO1_PE=1_SV=1	0.396787	0	2250.57
XM_038793349.1	sp_P97440_SLBP_MOUSE_Histone_RNA_hairpin-binding_protein_OS=Mus_musculus_OX=10090_GN=Slbp_PE=1_SV=1	0.396778	0	115309
XM_038776174.1	sp_Q5R5U3_ZN271_PONAB_Zinc_finger_protein_271_OS=Pongo_abelii_OX=9601_GN=ZNF271_PE=2_SV=1	0.396776	0	21253.3
XM_038794554.1	sp_Q7RTU3_OLIG3_HUMAN_Oligodendrocyte_transcription_factor_3_OS=Homo_sapiens_OX=9606_GN=OLIG3_PE=1_SV=2	0.396769	0	9677.88
XM_038787471.1	sp_Q8CHT3_INT5_MOUSE_Integrator_complex_subunit_5_OS=Mus_musculus_OX=10090_GN=Ints5_PE=2_SV=1	0.396764	0	6854.32
XM_038815071.1	sp_Q5SW79_CE170_HUMAN_Centrosomal_protein_of_170_kDa_OS=Homo_sapiens_OX=9606_GN=CEP170_PE=1_SV=1	0.396558	0	17609.7
XM_038820896.1	sp_Q0V8F1_CORO7_BOVIN_Coronin-7_OS=Bos_taurus_OX=9913_GN=CORO7_PE=2_SV=1	0.396278	0	228058
XM_038821165.1	sp_Q50D79_UNC4_DANRE_Homeobox_protein_unc-4_homolog_OS=Danio_rerio_OX=7955_GN=uncx_PE=2_SV=2	0.396261	0	5016.97
XM_038785864.1	sp_P14866_HNRPL_HUMAN_Heterogeneous_nuclear_ribonucleoprotein_L_OS=Homo_sapiens_OX=9606_GN=HNRNPL_PE=1_SV=2	0.396252	0	440483
XM_038821819.1	sp_Q5ZMC6_GSKIP_CHICK_GSK3-beta_interaction_protein_OS=Gallus_gallus_OX=9031_GN=GSKIP_PE=2_SV=1	0.39623	0	58038.5
XM_038785047.1	sp_Q9ULX6_AKP8L_HUMAN_A-kinase_anchor_protein_8-like_OS=Homo_sapiens_OX=9606_GN=AKAP8L_PE=1_SV=3	0.396186	0	1.14557e+06
XM_038789434.1	sp_A2AR02_PPIG_MOUSE_Peptidyl-prolyl_cis-trans_isomerase_G_OS=Mus_musculus_OX=10090_GN=Ppig_PE=1_SV=1	0.396029	0	226416
XM_038778600.1	sp_O42130_TOP2A_CHICK_DNA_topoisomerase_2-alpha_OS=Gallus_gallus_OX=9031_GN=TOP2A_PE=2_SV=2	0.396013	0	260243
XM_038777049.1	sp_A2BDC9_CQ058_XENLA_UPF0450_protein_C17orf58_homolog_OS=Xenopus_laevis_OX=8355_PE=3_SV=1	0.395932	0	2653.51
XM_038801768.1	sp_P61943_SIA10_RAT_Type_2_lactosamine_alpha-2,3-sialyltransferase_OS=Rattus_norvegicus_OX=10116_GN=St3gal6_PE=2_SV=1	0.395916	0	3807.49
XM_038790752.1	sp_Q92546_RGP1_HUMAN_RAB6A-GEF_complex_partner_protein_2_OS=Homo_sapiens_OX=9606_GN=RGP1_PE=1_SV=1	0.395889	0	45558
Cluster-13560.1		0.395879	0	2.25409e+06
XM_038818578.1	sp_O95206_PCDH8_HUMAN_Protocadherin-8_OS=Homo_sapiens_OX=9606_GN=PCDH8_PE=2_SV=2	0.395768	0	23509.8
XM_038803389.1	sp_O15066_KIF3B_HUMAN_Kinesin-like_protein_KIF3B_OS=Homo_sapiens_OX=9606_GN=KIF3B_PE=1_SV=1	0.395362	0	11366.7
XM_038822217.1	sp_Q08DG6_COX15_BOVIN_Cytochrome_c_oxidase_assembly_protein_COX15_homolog_OS=Bos_taurus_OX=9913_GN=COX15_PE=2_SV=1	0.395332	0	68199.3
XM_038810681.1	sp_Q9UPQ7_PZRN3_HUMAN_E3_ubiquitin-protein_ligase_PDZRN3_OS=Homo_sapiens_OX=9606_GN=PDZRN3_PE=1_SV=2	0.39533	0	9543.51
XM_038813045.1	sp_O73770_DGCR6_CHICK_Protein_DGCR6_OS=Gallus_gallus_OX=9031_GN=DGCR6_PE=2_SV=1	0.395288	0	18667.8
XM_038775081.1	sp_Q8N806_UBR7_HUMAN_Putative_E3_ubiquitin-protein_ligase_UBR7_OS=Homo_sapiens_OX=9606_GN=UBR7_PE=1_SV=2	0.395087	0	41346.7
XR_005457367.1	sp_Q62901_RERE_RAT_Arginine-glutamic_acid_dipeptide_repeats_protein_OS=Rattus_norvegicus_OX=10116_GN=Rere_PE=1_SV=2	0.395064	0	300244
XM_038790595.1	sp_Q9HCE3_ZN532_HUMAN_Zinc_finger_protein_532_OS=Homo_sapiens_OX=9606_GN=ZNF532_PE=1_SV=2	0.394947	0	36011.9
XM_038777764.1	sp_P09174_CNRG_MOUSE_Retinal_rod_rhodopsin-sensitive_cGMP_3',5'-cyclic_phosphodiesterase_subunit_gamma_OS=Mus_musculus_OX=10090_GN=Pde6g_PE=3_SV=1	0.39472	0	4692.66
XM_038804249.1	sp_Q6UPR8_ERMP1_RAT_Endoplasmic_reticulum_metallopeptidase_1_OS=Rattus_norvegicus_OX=10116_GN=Ermp1_PE=1_SV=1	0.394622	0	34139
XM_038822022.1	sp_Q8NFU5_IPMK_HUMAN_Inositol_polyphosphate_multikinase_OS=Homo_sapiens_OX=9606_GN=IPMK_PE=1_SV=1	0.394583	0	11418.8
XM_038798935.1	sp_Q5F3C1_DEGS1_CHICK_Sphingolipid_delta(4)-desaturase_DES1_OS=Gallus_gallus_OX=9031_GN=DEGS1_PE=2_SV=1	0.394516	0	23965.2
XM_038791671.1	sp_Q08E13_RNF10_BOVIN_RING_finger_protein_10_OS=Bos_taurus_OX=9913_GN=RNF10_PE=2_SV=1	0.394123	0	101358
XM_038784790.1	sp_Q16543_CDC37_HUMAN_Hsp90_co-chaperone_Cdc37_OS=Homo_sapiens_OX=9606_GN=CDC37_PE=1_SV=1	0.394109	0	122242
XM_038776897.1	sp_Q9TQZ3_PMP22_BOVIN_Peripheral_myelin_protein_22_OS=Bos_taurus_OX=9913_GN=PMP22_PE=1_SV=2	0.394084	0	3398.64
XM_038792131.1	sp_P48820_RBP2_BOVIN_E3_SUMO-protein_ligase_RanBP2_(Fragment)_OS=Bos_taurus_OX=9913_GN=RANBP2_PE=2_SV=2	0.394025	0	26141.5
XM_038818782.1	sp_Q5RE54_GPC6_PONAB_Glypican-6_OS=Pongo_abelii_OX=9601_GN=GPC6_PE=2_SV=1	0.393978	0	3151.32
XM_038819195.1	sp_Q8BVQ5_PPME1_MOUSE_Protein_phosphatase_methylesterase_1_OS=Mus_musculus_OX=10090_GN=Ppme1_PE=1_SV=5	0.393948	0	44401.8
XM_038777658.1	sp_Q29099_PTBP1_PIG_Polypyrimidine_tract-binding_protein_1_OS=Sus_scrofa_OX=9823_GN=PTBP1_PE=2_SV=1	0.39391	0	175405
XM_038788644.1	sp_Q5RAS1_SPB1_PONAB_pre-rRNA_processing_protein_FTSJ3_OS=Pongo_abelii_OX=9601_GN=FTSJ3_PE=2_SV=1	0.393833	0	150129
XM_038813482.1	sp_P38572_UPK1A_BOVIN_Uroplakin-1a_OS=Bos_taurus_OX=9913_GN=UPK1A_PE=1_SV=1	0.393819	0	39919.7
XM_038799072.1	sp_P62143_PP1B_RABIT_Serine/threonine-protein_phosphatase_PP1-beta_catalytic_subunit_OS=Oryctolagus_cuniculus_OX=9986_GN=PPP1CB_PE=1_SV=3	0.393816	0	81959
XM_038787188.1	sp_Q6NZ06_ILF2_DANRE_Interleukin_enhancer-binding_factor_2_homolog_OS=Danio_rerio_OX=7955_GN=ilf2_PE=2_SV=1	0.393748	0	1.84067e+06
XM_038806708.1	sp_Q9NSC2_SALL1_HUMAN_Sal-like_protein_1_OS=Homo_sapiens_OX=9606_GN=SALL1_PE=1_SV=2	0.393738	0	25910.6
XM_038815828.1	sp_Q92182_SIAT1_CHICK_Beta-galactoside_alpha-2,6-sialyltransferase_1_OS=Gallus_gallus_OX=9031_GN=ST6GAL1_PE=2_SV=1	0.393627	0	2825.56
XM_038781192.1	sp_Q95M18_ENPL_BOVIN_Endoplasmin_OS=Bos_taurus_OX=9913_GN=HSP90B1_PE=2_SV=1	0.39362	0	214976
XM_038782232.1	sp_P13716_HEM2_HUMAN_Delta-aminolevulinic_acid_dehydratase_OS=Homo_sapiens_OX=9606_GN=ALAD_PE=1_SV=1	0.39348	0	100521
XM_038820470.1	sp_Q3MHW6_MOT1_BOVIN_Monocarboxylate_transporter_1_OS=Bos_taurus_OX=9913_GN=SLC16A1_PE=2_SV=2	0.39347	0	52419.2
XM_038785069.1	sp_O14733_MP2K7_HUMAN_Dual_specificity_mitogen-activated_protein_kinase_kinase_7_OS=Homo_sapiens_OX=9606_GN=MAP2K7_PE=1_SV=2	0.393371	0	23522.5
XM_038799258.1	sp_Q6ZN17_LN28B_HUMAN_Protein_lin-28_homolog_B_OS=Homo_sapiens_OX=9606_GN=LIN28B_PE=1_SV=1	0.393336	0	62336.5
Cluster-3171.0		0.393285	0	149533
XR_005463264.1		0.393239	0	114426
XM_038783848.1	sp_Q5H9R7_PP6R3_HUMAN_Serine/threonine-protein_phosphatase_6_regulatory_subunit_3_OS=Homo_sapiens_OX=9606_GN=PPP6R3_PE=1_SV=2	0.393074	0	31044.2
XM_038810875.1	sp_P51955_NEK2_HUMAN_Serine/threonine-protein_kinase_Nek2_OS=Homo_sapiens_OX=9606_GN=NEK2_PE=1_SV=1	0.392894	0	27015.2
XM_038773538.1	sp_Q9P258_RCC2_HUMAN_Protein_RCC2_OS=Homo_sapiens_OX=9606_GN=RCC2_PE=1_SV=2	0.392873	0	131323
XM_038814854.1	sp_Q91684_DPOG1_XENLA_DNA_polymerase_subunit_gamma-1_OS=Xenopus_laevis_OX=8355_GN=polg_PE=2_SV=1	0.392846	0	10874.1
XM_038782635.1	sp_P61765_STXB1_RAT_Syntaxin-binding_protein_1_OS=Rattus_norvegicus_OX=10116_GN=Stxbp1_PE=1_SV=1	0.392755	0	15238.8
XM_038785218.1	sp_O57383_DPOLB_XENLA_DNA_polymerase_beta_OS=Xenopus_laevis_OX=8355_GN=polb_PE=1_SV=3	0.39225	0	63317
XM_038775052.1	sp_Q9EP52_TWSG1_MOUSE_Twisted_gastrulation_protein_homolog_1_OS=Mus_musculus_OX=10090_GN=Twsg1_PE=1_SV=1	0.39208	0	98602.5
XM_038778394.1	sp_Q8N4C6_NIN_HUMAN_Ninein_OS=Homo_sapiens_OX=9606_GN=NIN_PE=1_SV=4	0.392077	0	6109.89
XM_038800269.1	sp_P79733_RIR2_DANRE_Ribonucleoside-diphosphate_reductase_subunit_M2_OS=Danio_rerio_OX=7955_GN=rrm2_PE=1_SV=1	0.392038	0	324215
XM_038790037.1	sp_P10070_GLI2_HUMAN_Zinc_finger_protein_GLI2_OS=Homo_sapiens_OX=9606_GN=GLI2_PE=1_SV=4	0.392002	0	22951.4
XM_038797349.1	sp_Q7T3N9_RL15_CARAU_60S_ribosomal_protein_L15_OS=Carassius_auratus_OX=7957_GN=rpl15_PE=2_SV=3	0.391908	0	1.16943e+07
XM_038820704.1	sp_Q6DF78_PDXD1_XENLA_Pyridoxal-dependent_decarboxylase_domain-containing_protein_1_OS=Xenopus_laevis_OX=8355_GN=pdxdc1_PE=2_SV=1	0.391891	0	38953.4
XM_038806938.1	sp_Q08024_PEBB_MOUSE_Core-binding_factor_subunit_beta_OS=Mus_musculus_OX=10090_GN=Cbfb_PE=1_SV=1	0.391856	0	57682.9
XM_038815788.1	sp_A0JC51_ZIC4_XENLA_Zinc_finger_protein_ZIC_4_OS=Xenopus_laevis_OX=8355_GN=zic4_PE=2_SV=1	0.391839	0	17793.2
XM_038807603.1	sp_Q96HE8_TMM80_HUMAN_Transmembrane_protein_80_OS=Homo_sapiens_OX=9606_GN=TMEM80_PE=2_SV=3	0.391835	0	60738.3
XM_038781847.1	sp_Q7SYR1_OSGEP_XENLA_Probable_tRNA_N6-adenosine_threonylcarbamoyltransferase_OS=Xenopus_laevis_OX=8355_GN=osgep_PE=2_SV=1	0.391688	0	14045.3
XM_038789952.1	sp_O60315_ZEB2_HUMAN_Zinc_finger_E-box-binding_homeobox_2_OS=Homo_sapiens_OX=9606_GN=ZEB2_PE=1_SV=1	0.391538	0	28266.7
XM_038803863.1	sp_Q9WU56_TRUA_MOUSE_tRNA_pseudouridine_synthase_A_OS=Mus_musculus_OX=10090_GN=Pus1_PE=1_SV=2	0.391384	0	27444.4
XM_038822399.1	sp_Q9D819_IPYR_MOUSE_Inorganic_pyrophosphatase_OS=Mus_musculus_OX=10090_GN=Ppa1_PE=1_SV=1	0.391304	0	277182
XM_038813080.1	sp_Q9QYP0_MEGF8_RAT_Multiple_epidermal_growth_factor-like_domains_protein_8_OS=Rattus_norvegicus_OX=10116_GN=Megf8_PE=1_SV=2	0.391277	0	4396.01
XM_038792704.1	sp_P49024_PAXI_CHICK_Paxillin_OS=Gallus_gallus_OX=9031_GN=PXN_PE=1_SV=1	0.391003	0	113256
XM_038793220.1	sp_Q92616_GCN1_HUMAN_eIF-2-alpha_kinase_activator_GCN1_OS=Homo_sapiens_OX=9606_GN=GCN1_PE=1_SV=6	0.390973	0	8068.21
XM_038785170.1	sp_Q8IX12_CCAR1_HUMAN_Cell_division_cycle_and_apoptosis_regulator_protein_1_OS=Homo_sapiens_OX=9606_GN=CCAR1_PE=1_SV=2	0.390909	0	2.0645e+06
XM_038815560.1	sp_Q91431_NF7O_XENLA_Nuclear_factor_7,_ovary_OS=Xenopus_laevis_OX=8355_PE=2_SV=1	0.390854	0	45231.3
XM_038802108.1	sp_P16381_DDX3L_MOUSE_Putative_ATP-dependent_RNA_helicase_Pl10_OS=Mus_musculus_OX=10090_GN=D1Pas1_PE=1_SV=1	0.390816	0	48498.6
XM_038795647.1	sp_Q16514_TAF12_HUMAN_Transcription_initiation_factor_TFIID_subunit_12_OS=Homo_sapiens_OX=9606_GN=TAF12_PE=1_SV=1	0.390816	0	500796
Cluster-14442.0		0.390558	0	593622
XM_038777613.1	sp_Q9UK45_LSM7_HUMAN_U6_snRNA-associated_Sm-like_protein_LSm7_OS=Homo_sapiens_OX=9606_GN=LSM7_PE=1_SV=1	0.390491	0	335296
XM_038792034.1	sp_Q9IA96_SFRP2_CHICK_Secreted_frizzled-related_protein_2_OS=Gallus_gallus_OX=9031_GN=SFRP2_PE=2_SV=1	0.390446	0	11412.9
XM_038776796.1	sp_Q6RUV5_RAC1_RAT_Ras-related_C3_botulinum_toxin_substrate_1_OS=Rattus_norvegicus_OX=10116_GN=Rac1_PE=1_SV=1	0.390371	0	236156
XM_038810906.1	sp_P21213_HUTH_RAT_Histidine_ammonia-lyase_OS=Rattus_norvegicus_OX=10116_GN=Hal_PE=1_SV=1	0.390206	0	2034.77
XM_038783948.1	sp_P11049_CD37_HUMAN_Leukocyte_antigen_CD37_OS=Homo_sapiens_OX=9606_GN=CD37_PE=1_SV=2	0.390204	0	61207.9
Cluster-1735.0		0.390086	0	17123.7
XM_038818417.1	sp_O94913_PCF11_HUMAN_Pre-mRNA_cleavage_complex_2_protein_Pcf11_OS=Homo_sapiens_OX=9606_GN=PCF11_PE=1_SV=3	0.389966	0	13389.4
XM_038783910.1	sp_Q09472_EP300_HUMAN_Histone_acetyltransferase_p300_OS=Homo_sapiens_OX=9606_GN=EP300_PE=1_SV=2	0.389947	0	32058.2
XM_038812147.1	sp_Q90ZM2_S61A1_DANRE_Protein_transport_protein_Sec61_subunit_alpha-like_1_OS=Danio_rerio_OX=7955_GN=sec61al1_PE=2_SV=3	0.38984	0	288266
XM_038791713.1	sp_Q7Z3B4_NUP54_HUMAN_Nucleoporin_p54_OS=Homo_sapiens_OX=9606_GN=NUP54_PE=1_SV=2	0.389765	0	10528.3
XM_038792803.1	sp_Q9UN19_DAPP1_HUMAN_Dual_adapter_for_phosphotyrosine_and_3-phosphotyrosine_and_3-phosphoinositide_OS=Homo_sapiens_OX=9606_GN=DAPP1_PE=1_SV=1	0.38971	0	11210.9
XM_038794941.1	sp_Q9Y520_PRC2C_HUMAN_Protein_PRRC2C_OS=Homo_sapiens_OX=9606_GN=PRRC2C_PE=1_SV=4	0.389286	0	250213
XM_038776928.1	sp_Q80U70_SUZ12_MOUSE_Polycomb_protein_Suz12_OS=Mus_musculus_OX=10090_GN=Suz12_PE=1_SV=2	0.389254	0	33909.8
XM_038809569.1	sp_Q15596_NCOA2_HUMAN_Nuclear_receptor_coactivator_2_OS=Homo_sapiens_OX=9606_GN=NCOA2_PE=1_SV=2	0.38925	0	8281.09
XM_038798958.1	sp_Q803Z2_YIPF3_DANRE_Protein_YIPF3_OS=Danio_rerio_OX=7955_GN=yipf3_PE=2_SV=1	0.38913	0	44935.2
XM_038804545.1	sp_A1L2T6_ZCHC7_XENLA_Zinc_finger_CCHC_domain-containing_protein_7_OS=Xenopus_laevis_OX=8355_GN=zcchc7_PE=2_SV=2	0.388987	0	28032.4
XM_038788401.1		0.388918	0	68893
XM_038821953.1	sp_Q96P50_ACAP3_HUMAN_Arf-GAP_with_coiled-coil,_ANK_repeat_and_PH_domain-containing_protein_3_OS=Homo_sapiens_OX=9606_GN=ACAP3_PE=1_SV=2	0.388859	0	2346.14
XR_005457975.1		0.388847	0	2458.19
Cluster-16342.0	sp_Q3KRD5_TOM34_RAT_Mitochondrial_import_receptor_subunit_TOM34_OS=Rattus_norvegicus_OX=10116_GN=Tomm34_PE=1_SV=1	0.388828	0	389485
XM_038797090.1	sp_Q9UMY1_NOL7_HUMAN_Nucleolar_protein_7_OS=Homo_sapiens_OX=9606_GN=NOL7_PE=1_SV=2	0.388791	0	253263
XM_038790045.1	sp_P22124_RAL_DIPOM_Ras-related_protein_O-RAL_OS=Diplobatis_ommata_OX=1870830_PE=2_SV=1	0.388606	0	48763.9
XM_038802028.1	sp_P05025_AT1A_TETCF_Sodium/potassium-transporting_ATPase_subunit_alpha_OS=Tetronarce_californica_OX=7787_PE=1_SV=1	0.388564	0	201801
Cluster-15554.0		0.388519	0	20361.7
Cluster-10372.0		0.388362	0	382984
XM_038774744.1	sp_P10077_ZFP27_MOUSE_Zinc_finger_protein_27_OS=Mus_musculus_OX=10090_GN=Zfp27_PE=2_SV=2	0.388331	0	96051.9
XM_038814732.1	sp_P48738_PIPNA_RABIT_Phosphatidylinositol_transfer_protein_alpha_isoform_OS=Oryctolagus_cuniculus_OX=9986_GN=PITPNA_PE=3_SV=2	0.388311	0	123505
XM_038800137.1	sp_Q9BXI3_5NT1A_HUMAN_Cytosolic_5'-nucleotidase_1A_OS=Homo_sapiens_OX=9606_GN=NT5C1A_PE=1_SV=1	0.38827	0	25996.8
XM_038787469.1	sp_O43290_SNUT1_HUMAN_U4/U6.U5_tri-snRNP-associated_protein_1_OS=Homo_sapiens_OX=9606_GN=SART1_PE=1_SV=1	0.388224	0	301366
XM_038812166.1	sp_A6QPI6_TOM22_BOVIN_Mitochondrial_import_receptor_subunit_TOM22_homolog_OS=Bos_taurus_OX=9913_GN=TOMM22_PE=2_SV=1	0.388177	0	88592.4
XM_038805918.1	sp_P23228_HMCS1_CHICK_Hydroxymethylglutaryl-CoA_synthase,_cytoplasmic_OS=Gallus_gallus_OX=9031_GN=HMGCS1_PE=1_SV=1	0.388171	0	69102.5
XM_038804672.1	sp_P51531_SMCA2_HUMAN_Probable_global_transcription_activator_SNF2L2_OS=Homo_sapiens_OX=9606_GN=SMARCA2_PE=1_SV=2	0.388095	0	11927.1
XM_038786795.1	sp_Q8BMB3_IF4E2_MOUSE_Eukaryotic_translation_initiation_factor_4E_type_2_OS=Mus_musculus_OX=10090_GN=Eif4e2_PE=1_SV=1	0.388087	0	34765.7
XM_038820238.1	sp_Q9BV90_SNR25_HUMAN_U11/U12_small_nuclear_ribonucleoprotein_25_kDa_protein_OS=Homo_sapiens_OX=9606_GN=SNRNP25_PE=1_SV=1	0.388052	0	84977.6
XM_038785963.1	sp_Q9CWY4_GEMI7_MOUSE_Gem-associated_protein_7_OS=Mus_musculus_OX=10090_GN=Gemin7_PE=2_SV=1	0.38793	0	275787
XM_038812687.1	sp_Q3T0Q6_CNBP_BOVIN_Cellular_nucleic_acid-binding_protein_OS=Bos_taurus_OX=9913_GN=CNBP_PE=2_SV=1	0.387777	0	41274
Cluster-2068.5384		0.387742	0	342390
XM_038815308.1	sp_P09759_EPHB1_RAT_Ephrin_type-B_receptor_1_OS=Rattus_norvegicus_OX=10116_GN=Ephb1_PE=1_SV=2	0.387695	0	27298.1
XM_038796596.1	sp_Q8K039_K1143_MOUSE_Uncharacterized_protein_KIAA1143_homolog_OS=Mus_musculus_OX=10090_PE=1_SV=1	0.387647	0	160637
XM_038816505.1	sp_Q61858_GPAN1_MOUSE_G_patch_domain_and_ankyrin_repeat-containing_protein_1_OS=Mus_musculus_OX=10090_GN=Gpank1_PE=2_SV=2	0.387635	0	61951.4
XM_038818150.1	sp_Q9NS68_TNR19_HUMAN_Tumor_necrosis_factor_receptor_superfamily_member_19_OS=Homo_sapiens_OX=9606_GN=TNFRSF19_PE=1_SV=1	0.3875	0	30484
XM_038776360.1	sp_Q14681_KCTD2_HUMAN_BTB/POZ_domain-containing_protein_KCTD2_OS=Homo_sapiens_OX=9606_GN=KCTD2_PE=1_SV=3	0.387481	0	314018
XM_038804104.1	sp_Q6AY17_AB17B_RAT_Alpha/beta_hydrolase_domain-containing_protein_17B_OS=Rattus_norvegicus_OX=10116_GN=Abhd17b_PE=1_SV=1	0.387464	0	155639
XM_038799940.1	sp_Q9NYP3_DONS_HUMAN_Protein_downstream_neighbor_of_Son_OS=Homo_sapiens_OX=9606_GN=DONSON_PE=1_SV=2	0.387447	0	10153.9
XM_038794414.1	sp_Q5ZLR1_WLS_CHICK_Protein_wntless_homolog_OS=Gallus_gallus_OX=9031_GN=WLS_PE=2_SV=1	0.387417	0	60515.8
XM_038795669.1	sp_P62840_UB2D2_XENLA_Ubiquitin-conjugating_enzyme_E2_D2_OS=Xenopus_laevis_OX=8355_GN=ube2d2_PE=1_SV=1	0.387194	0	218487
XM_038782567.1	sp_Q9BS16_CENPK_HUMAN_Centromere_protein_K_OS=Homo_sapiens_OX=9606_GN=CENPK_PE=1_SV=1	0.387113	0	132022
XM_038815907.1	sp_Q6PCP5_MFF_MOUSE_Mitochondrial_fission_factor_OS=Mus_musculus_OX=10090_GN=Mff_PE=1_SV=1	0.387074	0	16764.2
XM_038817995.1	sp_Q14980_NUMA1_HUMAN_Nuclear_mitotic_apparatus_protein_1_OS=Homo_sapiens_OX=9606_GN=NUMA1_PE=1_SV=2	0.387063	0	9565.86
XM_038812130.1	sp_P69478_CHSTB_RAT_Carbohydrate_sulfotransferase_11_OS=Rattus_norvegicus_OX=10116_GN=Chst11_PE=1_SV=1	0.386992	0	7436.02
XM_038817873.1	sp_H2QII6_RBP2_PANTR_E3_SUMO-protein_ligase_RanBP2_OS=Pan_troglodytes_OX=9598_GN=RANBP2_PE=1_SV=1	0.386978	0	22868.8
XM_038811568.1	sp_P46471_PRS7_MOUSE_26S_proteasome_regulatory_subunit_7_OS=Mus_musculus_OX=10090_GN=Psmc2_PE=1_SV=5	0.386836	0	378693
XM_038779766.1	sp_Q9JKF6_NECT1_MOUSE_Nectin-1_OS=Mus_musculus_OX=10090_GN=Nectin1_PE=1_SV=3	0.386801	0	26472.5
XM_038802152.1	sp_P63172_DYLT1_HUMAN_Dynein_light_chain_Tctex-type_1_OS=Homo_sapiens_OX=9606_GN=DYNLT1_PE=1_SV=1	0.386789	0	20446.3
XM_038802577.1	sp_Q13796_SHRM2_HUMAN_Protein_Shroom2_OS=Homo_sapiens_OX=9606_GN=SHROOM2_PE=1_SV=1	0.386744	0	14594.1
XM_038798581.1	sp_Q4R3D4_EF1D_MACFA_Elongation_factor_1-delta_OS=Macaca_fascicularis_OX=9541_GN=EEF1D_PE=2_SV=2	0.386639	0	513412
XM_038800479.1	sp_Q5R4R8_EF1A1_PONAB_Elongation_factor_1-alpha_1_OS=Pongo_abelii_OX=9601_GN=EEF1A1_PE=2_SV=2	0.386539	0	26651.6
XM_038816334.1	sp_Q0V9R4_CCD39_XENTR_Coiled-coil_domain-containing_protein_39_OS=Xenopus_tropicalis_OX=8364_GN=ccdc39_PE=2_SV=1	0.386535	0	4484.83
XM_038783394.1	sp_Q8NI77_KI18A_HUMAN_Kinesin-like_protein_KIF18A_OS=Homo_sapiens_OX=9606_GN=KIF18A_PE=1_SV=2	0.386525	0	15932.8
XM_038799433.1	sp_Q5ZIA2_MAP7_CHICK_Ensconsin_OS=Gallus_gallus_OX=9031_GN=MAP7_PE=2_SV=1	0.386442	0	18981.6
XM_038802774.1	sp_Q9Z2P4_RGCC_RAT_Regulator_of_cell_cycle_RGCC_OS=Rattus_norvegicus_OX=10116_GN=Rgcc_PE=1_SV=1	0.386338	0	7343.11
XM_038812140.1	sp_P51610_HCFC1_HUMAN_Host_cell_factor_1_OS=Homo_sapiens_OX=9606_GN=HCFC1_PE=1_SV=2	0.386271	0	18522.8
XM_038781694.1	sp_Q5JSZ5_PRC2B_HUMAN_Protein_PRRC2B_OS=Homo_sapiens_OX=9606_GN=PRRC2B_PE=1_SV=2	0.386251	0	50048.5
XM_038805844.1	sp_P55302_AMRP_MOUSE_Alpha-2-macroglobulin_receptor-associated_protein_OS=Mus_musculus_OX=10090_GN=Lrpap1_PE=1_SV=1	0.386213	0	13273.8
XM_038793101.1	sp_Q61464_ZN638_MOUSE_Zinc_finger_protein_638_OS=Mus_musculus_OX=10090_GN=Znf638_PE=1_SV=2	0.386212	0	106107
XM_038784392.1	sp_Q5R7E7_NGRN_PONAB_Neugrin_OS=Pongo_abelii_OX=9601_GN=NGRN_PE=2_SV=2	0.386206	0	71519.8
XM_038808712.1	sp_P35283_RAB12_MOUSE_Ras-related_protein_Rab-12_OS=Mus_musculus_OX=10090_GN=Rab12_PE=1_SV=3	0.386194	0	39871.8
XM_038793215.1	sp_P30304_MPIP1_HUMAN_M-phase_inducer_phosphatase_1_OS=Homo_sapiens_OX=9606_GN=CDC25A_PE=1_SV=2	0.386185	0	41254.9
XM_038773775.1	sp_Q5R5V5_VATB2_PONAB_V-type_proton_ATPase_subunit_B,_brain_isoform_OS=Pongo_abelii_OX=9601_GN=ATP6V1B2_PE=2_SV=1	0.385997	0	36297.4
XM_038794166.1	sp_P97544_PLPP3_RAT_Phospholipid_phosphatase_3_OS=Rattus_norvegicus_OX=10116_GN=Plpp3_PE=1_SV=1	0.385949	0	10916.6
XM_038795237.1	sp_P16039_NPM_CHICK_Nucleophosmin_OS=Gallus_gallus_OX=9031_GN=NPM1_PE=2_SV=1	0.385897	0	308508
XM_038786448.1	sp_P02602_MYL1_RABIT_Myosin_light_chain_1/3,_skeletal_muscle_isoform_OS=Oryctolagus_cuniculus_OX=9986_GN=MYL1_PE=1_SV=3	0.385879	0	91434.6
XM_038811720.1	sp_Q8CGC6_RBM28_MOUSE_RNA-binding_protein_28_OS=Mus_musculus_OX=10090_GN=Rbm28_PE=1_SV=4	0.38573	0	29644.5
XM_038807024.1	sp_Q6DJD3_NDR4B_XENLA_Protein_NDRG4-B_OS=Xenopus_laevis_OX=8355_GN=ndrg4-b_PE=2_SV=1	0.385623	0	88565.3
XM_038806426.1	sp_Q32KS7_ZN821_BOVIN_Zinc_finger_protein_821_OS=Bos_taurus_OX=9913_GN=ZNF821_PE=2_SV=1	0.385617	0	4344.11
XM_038784090.1	sp_O60566_BUB1B_HUMAN_Mitotic_checkpoint_serine/threonine-protein_kinase_BUB1_beta_OS=Homo_sapiens_OX=9606_GN=BUB1B_PE=1_SV=3	0.385604	0	54804.7
XM_038789722.1	sp_Q8WYN3_CSRN3_HUMAN_Cysteine/serine-rich_nuclear_protein_3_OS=Homo_sapiens_OX=9606_GN=CSRNP3_PE=2_SV=1	0.385545	0	5668.15
XM_038797098.1	sp_Q14511_CASL_HUMAN_Enhancer_of_filamentation_1_OS=Homo_sapiens_OX=9606_GN=NEDD9_PE=1_SV=1	0.38551	0	3484.4
XM_038796589.1	sp_Q15024_EXOS7_HUMAN_Exosome_complex_component_RRP42_OS=Homo_sapiens_OX=9606_GN=EXOSC7_PE=1_SV=3	0.385425	0	154720
XM_038786812.1	sp_Q8CE94_MOT13_MOUSE_Monocarboxylate_transporter_13_OS=Mus_musculus_OX=10090_GN=Slc16a13_PE=2_SV=1	0.385414	0	18567.8
XM_038818864.1	sp_Q80XP8_FA76B_MOUSE_Protein_FAM76B_OS=Mus_musculus_OX=10090_GN=Fam76b_PE=1_SV=1	0.385394	0	14025.6
XM_038809292.1	sp_Q3B8Q0_MARE2_RAT_Microtubule-associated_protein_RP/EB_family_member_2_OS=Rattus_norvegicus_OX=10116_GN=Mapre2_PE=1_SV=1	0.385263	0	21906.5
XM_038805147.1	sp_O08543_EFNA5_MOUSE_Ephrin-A5_OS=Mus_musculus_OX=10090_GN=Efna5_PE=1_SV=1	0.385026	0	43410.8
XM_038778150.1	sp_Q2KJ81_AP1M1_BOVIN_AP-1_complex_subunit_mu-1_OS=Bos_taurus_OX=9913_GN=AP1M1_PE=1_SV=3	0.385025	0	34583.8
XM_038800778.1	sp_Q5R5U3_ZN271_PONAB_Zinc_finger_protein_271_OS=Pongo_abelii_OX=9601_GN=ZNF271_PE=2_SV=1	0.384991	0	30547
XM_038795893.1	sp_Q5R512_SKP1_PONAB_S-phase_kinase-associated_protein_1_OS=Pongo_abelii_OX=9601_GN=SKP1_PE=2_SV=1	0.384984	0	63142.1
XM_038781647.1	sp_A2AKX3_SETX_MOUSE_Probable_helicase_senataxin_OS=Mus_musculus_OX=10090_GN=Setx_PE=1_SV=1	0.384652	0	19350.9
XM_038778787.1	sp_Q7ZUH1_RTRAF_DANRE_RNA_transcription,_translation_and_transport_factor_protein_OS=Danio_rerio_OX=7955_GN=rtraf_PE=2_SV=1	0.384622	0	146024
XM_038783476.1	sp_Q5R6Z1_RMD3_PONAB_Regulator_of_microtubule_dynamics_protein_3_OS=Pongo_abelii_OX=9601_GN=RMDN3_PE=2_SV=1	0.384601	0	5362.62
XM_038805698.1	sp_Q499E5_STOX2_MOUSE_Storkhead-box_protein_2_OS=Mus_musculus_OX=10090_GN=Stox2_PE=2_SV=2	0.384583	0	9632.28
XM_038788077.1	sp_P83038_HDAC4_CHICK_Histone_deacetylase_4_OS=Gallus_gallus_OX=9031_GN=HDAC4_PE=2_SV=1	0.38436	0	10465
XM_038803241.1	sp_P55196_AFAD_HUMAN_Afadin_OS=Homo_sapiens_OX=9606_GN=AFDN_PE=1_SV=3	0.384349	0	20314.1
XM_038798197.1	sp_Q9H299_SH3L3_HUMAN_SH3_domain-binding_glutamic_acid-rich-like_protein_3_OS=Homo_sapiens_OX=9606_GN=SH3BGRL3_PE=1_SV=1	0.384337	0	123887
XM_038819398.1	sp_Q5I0E3_CG050_RAT_Uncharacterized_protein_C7orf50_homolog_OS=Rattus_norvegicus_OX=10116_PE=1_SV=1	0.384322	0	156935
XM_038800458.1	sp_Q90YV7_RL11_ICTPU_60S_ribosomal_protein_L11_OS=Ictalurus_punctatus_OX=7998_GN=rpl11_PE=2_SV=3	0.384321	0	1.45336e+06
XM_038818285.1	sp_Q65Z91_TSK_CHICK_Tsukushin_OS=Gallus_gallus_OX=9031_GN=TSKU_PE=1_SV=1	0.38432	0	33212
XM_038805271.1	sp_P10589_COT1_HUMAN_COUP_transcription_factor_1_OS=Homo_sapiens_OX=9606_GN=NR2F1_PE=1_SV=1	0.384235	0	25233.7
Cluster-6725.0	sp_P85834_EFTU_RAT_Elongation_factor_Tu,_mitochondrial_OS=Rattus_norvegicus_OX=10116_GN=Tufm_PE=1_SV=1	0.384119	0	2.51088e+06
Cluster-9338.0		0.384107	0	62564
XM_038804449.1	sp_Q99JF8_PSIP1_MOUSE_PC4_and_SFRS1-interacting_protein_OS=Mus_musculus_OX=10090_GN=Psip1_PE=1_SV=1	0.384084	0	666554
XM_038783066.1		0.384064	0	22048.2
XM_038778644.1	sp_Q8BSL7_ARF2_MOUSE_ADP-ribosylation_factor_2_OS=Mus_musculus_OX=10090_GN=Arf2_PE=1_SV=2	0.383956	0	62711.4
XM_038777197.1	sp_Q6PAX8_CP072_XENLA_UPF0472_protein_C16orf72_homolog_OS=Xenopus_laevis_OX=8355_PE=2_SV=1	0.383904	0	260561
XM_038783101.1	sp_P30404_PPIF_BOVIN_Peptidyl-prolyl_cis-trans_isomerase_F,_mitochondrial_OS=Bos_taurus_OX=9913_GN=PPIF_PE=1_SV=3	0.383855	0	4.28649e+06
XM_038817724.1	sp_Q8NCM8_DYHC2_HUMAN_Cytoplasmic_dynein_2_heavy_chain_1_OS=Homo_sapiens_OX=9606_GN=DYNC2H1_PE=1_SV=4	0.383833	0	2387.77
XM_038786774.1		0.383824	0	77632.3
XM_038800440.1	sp_Q3ZBT2_FBX9_BOVIN_F-box_only_protein_9_OS=Bos_taurus_OX=9913_GN=FBXO9_PE=2_SV=2	0.383791	0	60602.2
XM_038774952.1	sp_Q5QGS0_NEXMI_HUMAN_Neurite_extension_and_migration_factor_OS=Homo_sapiens_OX=9606_GN=NEXMIF_PE=1_SV=1	0.383741	0	2089.82
XM_038803095.1	sp_Q91820_AURAA_XENLA_Aurora_kinase_A-A_OS=Xenopus_laevis_OX=8355_GN=aurka-a_PE=1_SV=1	0.383677	0	45621.5
XM_038807045.1	sp_P30568_GSTA_PLEPL_Glutathione_S-transferase_A_OS=Pleuronectes_platessa_OX=8262_PE=2_SV=1	0.383642	0	258203
XM_038807324.1	sp_P17980_PRS6A_HUMAN_26S_proteasome_regulatory_subunit_6A_OS=Homo_sapiens_OX=9606_GN=PSMC3_PE=1_SV=3	0.383576	0	43016.7
XM_038821228.1	sp_Q02878_RL6_HUMAN_60S_ribosomal_protein_L6_OS=Homo_sapiens_OX=9606_GN=RPL6_PE=1_SV=3	0.383546	0	2.59383e+06
XM_038818165.1	sp_Q8N0W4_NLGNX_HUMAN_Neuroligin-4,_X-linked_OS=Homo_sapiens_OX=9606_GN=NLGN4X_PE=1_SV=1	0.383469	0	5484.68
XM_038820809.1	sp_P49138_MAPK2_MOUSE_MAP_kinase-activated_protein_kinase_2_OS=Mus_musculus_OX=10090_GN=Mapkapk2_PE=1_SV=2	0.38343	0	10242.8
XM_038780411.1	sp_Q32L78_TPC6B_BOVIN_Trafficking_protein_particle_complex_subunit_6B_OS=Bos_taurus_OX=9913_GN=TRAPPC6B_PE=2_SV=1	0.383328	0	61574
XM_038799334.1	sp_Q53H80_AKIR2_HUMAN_Akirin-2_OS=Homo_sapiens_OX=9606_GN=AKIRIN2_PE=1_SV=2	0.383309	0	78561.5
XM_038798966.1	sp_Q9DED4_CIRBB_XENLA_Cold-inducible_RNA-binding_protein_B_OS=Xenopus_laevis_OX=8355_GN=cirbp-b_PE=1_SV=1	0.383243	0	2.3604e+06
XM_038792501.1	sp_Q9UK39_NOCT_HUMAN_Nocturnin_OS=Homo_sapiens_OX=9606_GN=NOCT_PE=2_SV=2	0.383237	0	11042.4
XM_038779358.1	sp_Q67FY2_BCL9L_MOUSE_B-cell_CLL/lymphoma_9-like_protein_OS=Mus_musculus_OX=10090_GN=Bcl9l_PE=1_SV=1	0.38306	0	28916.3
XM_038779208.1	sp_P18861_CXG1_CHICK_Gap_junction_gamma-1_protein_OS=Gallus_gallus_OX=9031_GN=GJC1_PE=2_SV=1	0.383054	0	12976.6
XM_038790160.1	sp_Q7ZXS7_CXG1_XENLA_Gap_junction_gamma-1_protein_OS=Xenopus_laevis_OX=8355_GN=gjc1_PE=2_SV=1	0.382972	0	223091
XM_038791206.1	sp_Q28GQ3_OCAD1_XENTR_OCIA_domain-containing_protein_1_OS=Xenopus_tropicalis_OX=8364_GN=ociad1_PE=2_SV=1	0.382966	0	41760.8
XM_038779903.1	sp_Q91V92_ACLY_MOUSE_ATP-citrate_synthase_OS=Mus_musculus_OX=10090_GN=Acly_PE=1_SV=1	0.382942	0	17238
XM_038807817.1	sp_Q8NDI1_EHBP1_HUMAN_EH_domain-binding_protein_1_OS=Homo_sapiens_OX=9606_GN=EHBP1_PE=1_SV=3	0.382889	0	9867.84
XM_038813357.1	sp_A1L3F4_MEX3B_XENLA_RNA-binding_protein_MEX3B_OS=Xenopus_laevis_OX=8355_GN=mex3b_PE=2_SV=1	0.38286	0	44962.5
XM_038810792.1	sp_O43295_SRGP3_HUMAN_SLIT-ROBO_Rho_GTPase-activating_protein_3_OS=Homo_sapiens_OX=9606_GN=SRGAP3_PE=1_SV=3	0.3828	0	1028.21
XM_038806073.1	sp_P55169_CCND1_CHICK_G1/S-specific_cyclin-D1_OS=Gallus_gallus_OX=9031_GN=CCND1_PE=2_SV=1	0.38279	0	76415.1
XM_038817955.1	sp_Q6GP53_NAA50_XENLA_N-alpha-acetyltransferase_50_OS=Xenopus_laevis_OX=8355_GN=naa50_PE=2_SV=1	0.382727	0	36027.4
XM_038773487.1	sp_Q8IX12_CCAR1_HUMAN_Cell_division_cycle_and_apoptosis_regulator_protein_1_OS=Homo_sapiens_OX=9606_GN=CCAR1_PE=1_SV=2	0.382727	0	53422.8
XM_038821173.1	sp_Q5SZI1_LRAD2_HUMAN_Low-density_lipoprotein_receptor_class_A_domain-containing_protein_2_OS=Homo_sapiens_OX=9606_GN=LDLRAD2_PE=2_SV=1	0.382713	0	8571.82
XM_038780801.1	sp_P69478_CHSTB_RAT_Carbohydrate_sulfotransferase_11_OS=Rattus_norvegicus_OX=10116_GN=Chst11_PE=1_SV=1	0.382609	0	5011.29
XM_038777548.1	sp_Q15717_ELAV1_HUMAN_ELAV-like_protein_1_OS=Homo_sapiens_OX=9606_GN=ELAVL1_PE=1_SV=2	0.382371	0	461029
Cluster-4194.0	sp_P21573_YBOX1_XENLA_Nuclease-sensitive_element-binding_protein_1_OS=Xenopus_laevis_OX=8355_GN=ybx1_PE=2_SV=1	0.382338	0	448841
XM_038799034.1	sp_Q9QXF8_GNMT_MOUSE_Glycine_N-methyltransferase_OS=Mus_musculus_OX=10090_GN=Gnmt_PE=1_SV=3	0.382215	0	13973.4
XM_038785808.1	sp_P06350_H1_ONCMY_Histone_H1_OS=Oncorhynchus_mykiss_OX=8022_PE=1_SV=2	0.382204	0	101456
XM_038788083.1	sp_O95299_NDUAA_HUMAN_NADH_dehydrogenase_[ubiquinone]_1_alpha_subcomplex_subunit_10,_mitochondrial_OS=Homo_sapiens_OX=9606_GN=NDUFA10_PE=1_SV=1	0.382038	0	77477.6
XR_005462934.1		0.381912	0	70421.9
XM_038777641.1	sp_P62854_RS26_HUMAN_40S_ribosomal_protein_S26_OS=Homo_sapiens_OX=9606_GN=RPS26_PE=1_SV=3	0.381885	0	828480
Cluster-16410.0	sp_Q6AYH2_IN80E_RAT_INO80_complex_subunit_E_OS=Rattus_norvegicus_OX=10116_GN=Ino80e_PE=2_SV=1	0.381757	0	60718.3
XM_038782011.1	sp_Q66KY3_CUTA_XENLA_Protein_CutA_homolog_OS=Xenopus_laevis_OX=8355_GN=cuta_PE=2_SV=2	0.381731	0	29699.8
XM_038795376.1	sp_P43244_MATR3_RAT_Matrin-3_OS=Rattus_norvegicus_OX=10116_GN=Matr3_PE=1_SV=2	0.381677	0	46807.1
XM_038776304.1	sp_Q5RCU2_MED12_PONPY_Mediator_of_RNA_polymerase_II_transcription_subunit_12_OS=Pongo_pygmaeus_OX=9600_GN=MED12_PE=2_SV=2	0.381676	0	5787.62
Cluster-2068.10458	sp_Q6GL77_UBXN1_XENTR_UBX_domain-containing_protein_1_OS=Xenopus_tropicalis_OX=8364_GN=ubxn1_PE=2_SV=1	0.381634	0	89557.5
XM_038815563.1	sp_Q91431_NF7O_XENLA_Nuclear_factor_7,_ovary_OS=Xenopus_laevis_OX=8355_PE=2_SV=1	0.381549	0	2870.89
XM_038790107.1	sp_P0DOX0_C27C1_LITCT_Cytochrome_P450_27C1_OS=Lithobates_catesbeiana_OX=8400_GN=cyp27c1_PE=1_SV=1	0.381491	0	17507.9
XM_038777044.1	sp_Q8BKF1_RPOM_MOUSE_DNA-directed_RNA_polymerase,_mitochondrial_OS=Mus_musculus_OX=10090_GN=Polrmt_PE=1_SV=1	0.381489	0	9191.16
XM_038816161.1	sp_Q8AXA0_B2MG_RAJEG_Beta-2-microglobulin_OS=Raja_eglanteria_OX=33514_GN=b2m_PE=3_SV=1	0.381394	0	147110
XM_038781900.1	sp_Q8K2F0_BRD3_MOUSE_Bromodomain-containing_protein_3_OS=Mus_musculus_OX=10090_GN=Brd3_PE=1_SV=2	0.381356	0	28399.1
XM_038820377.1	sp_Q91YY4_ATPF2_MOUSE_ATP_synthase_mitochondrial_F1_complex_assembly_factor_2_OS=Mus_musculus_OX=10090_GN=Atpaf2_PE=1_SV=1	0.381153	0	209051
XM_038806654.1	sp_Q93100_KPBB_HUMAN_Phosphorylase_b_kinase_regulatory_subunit_beta_OS=Homo_sapiens_OX=9606_GN=PHKB_PE=1_SV=3	0.381116	0	3071.22
XM_038790244.1	sp_Q9NRL2_BAZ1A_HUMAN_Bromodomain_adjacent_to_zinc_finger_domain_protein_1A_OS=Homo_sapiens_OX=9606_GN=BAZ1A_PE=1_SV=2	0.380825	0	26450.3
XM_038793570.1	sp_Q9P2E7_PCD10_HUMAN_Protocadherin-10_OS=Homo_sapiens_OX=9606_GN=PCDH10_PE=2_SV=2	0.380779	0	4179.1
Cluster-16378.1		0.380675	0	1.48155e+06
XM_038803351.1	sp_Q2KIN4_HEY1_BOVIN_Hairy/enhancer-of-split_related_with_YRPW_motif_protein_1_OS=Bos_taurus_OX=9913_GN=HEY1_PE=2_SV=1	0.380537	0	1110.57
XM_038813871.1	sp_Q9HAV4_XPO5_HUMAN_Exportin-5_OS=Homo_sapiens_OX=9606_GN=XPO5_PE=1_SV=1	0.380501	0	73451.6
XM_038778630.1	sp_Q6ZUT1_NKAP1_HUMAN_Uncharacterized_protein_NKAPD1_OS=Homo_sapiens_OX=9606_GN=NKAPD1_PE=1_SV=2	0.380496	0	35942.9
XM_038819635.1	sp_Q8SQG9_NHRF2_RABIT_Na(+)/H(+)_exchange_regulatory_cofactor_NHE-RF2_OS=Oryctolagus_cuniculus_OX=9986_GN=SLC9A3R2_PE=1_SV=1	0.38038	0	1976.02
XM_038777563.1	sp_Q8BJW7_EME1_MOUSE_Crossover_junction_endonuclease_EME1_OS=Mus_musculus_OX=10090_GN=Eme1_PE=1_SV=1	0.380338	0	13289.9
XM_038794204.1	sp_Q5XIN7_PMGT1_RAT_Protein_O-linked-mannose_beta-1,2-N-acetylglucosaminyltransferase_1_OS=Rattus_norvegicus_OX=10116_GN=Pomgnt1_PE=2_SV=1	0.380304	0	15720.2
XM_038796559.1	sp_Q2TB18_ASTE1_HUMAN_Protein_asteroid_homolog_1_OS=Homo_sapiens_OX=9606_GN=ASTE1_PE=1_SV=1	0.380194	0	8458.59
XM_038795378.1	sp_P43244_MATR3_RAT_Matrin-3_OS=Rattus_norvegicus_OX=10116_GN=Matr3_PE=1_SV=2	0.380153	0	72413
XM_038795616.1	sp_Q28BP9_FAF2_XENTR_FAS-associated_factor_2_OS=Xenopus_tropicalis_OX=8364_GN=faf2_PE=2_SV=1	0.379864	0	24311.4
XM_038796597.1	sp_P35222_CTNB1_HUMAN_Catenin_beta-1_OS=Homo_sapiens_OX=9606_GN=CTNNB1_PE=1_SV=1	0.379851	0	214504
XM_038798616.1	sp_Q640Z9_LRC14_XENLA_Leucine-rich_repeat-containing_protein_14_OS=Xenopus_laevis_OX=8355_GN=lrrc14_PE=2_SV=1	0.379753	0	13698.6
XM_038777045.1	sp_Q2TAS2_SMUF2_XENLA_E3_ubiquitin-protein_ligase_SMURF2_OS=Xenopus_laevis_OX=8355_GN=smurf2_PE=2_SV=1	0.379692	0	33752.1
XM_038821378.1	sp_P52209_6PGD_HUMAN_6-phosphogluconate_dehydrogenase,_decarboxylating_OS=Homo_sapiens_OX=9606_GN=PGD_PE=1_SV=3	0.379657	0	90599
XM_038794466.1	sp_O89013_OBRG_MOUSE_Leptin_receptor_gene-related_protein_OS=Mus_musculus_OX=10090_GN=Leprot_PE=1_SV=1	0.379605	0	24525.1
XM_038806482.1	sp_Q90Z10_RL13_DANRE_60S_ribosomal_protein_L13_OS=Danio_rerio_OX=7955_GN=rpl13_PE=2_SV=3	0.379546	0	356734
XM_038794313.1	sp_Q15468_STIL_HUMAN_SCL-interrupting_locus_protein_OS=Homo_sapiens_OX=9606_GN=STIL_PE=1_SV=2	0.379513	0	52571.6
XM_038810628.1	sp_Q8R5J9_PRAF3_MOUSE_PRA1_family_protein_3_OS=Mus_musculus_OX=10090_GN=Arl6ip5_PE=1_SV=2	0.379478	0	46969.3
XM_038773364.1	sp_E9PVX6_KI67_MOUSE_Proliferation_marker_protein_Ki-67_OS=Mus_musculus_OX=10090_GN=Mki67_PE=1_SV=1	0.37928	0	111287
XM_038792465.1	sp_P24643_CALX_CANLF_Calnexin_OS=Canis_lupus_familiaris_OX=9615_GN=CANX_PE=1_SV=3	0.379243	0	48377.6
XM_038814102.1	sp_O97524_BGLR_FELCA_Beta-glucuronidase_OS=Felis_catus_OX=9685_GN=GUSB_PE=1_SV=1	0.379215	0	7085.23
XM_038815418.1	sp_Q8NBX0_SCPDL_HUMAN_Saccharopine_dehydrogenase-like_oxidoreductase_OS=Homo_sapiens_OX=9606_GN=SCCPDH_PE=1_SV=1	0.379201	0	97308.2
XM_038777339.1	sp_Q08CH3_MPND_DANRE_MPN_domain-containing_protein_OS=Danio_rerio_OX=7955_GN=mpnd_PE=2_SV=1	0.379153	0	5641.4
XM_038820251.1	sp_Q8R3P7_CLUA1_MOUSE_Clusterin-associated_protein_1_OS=Mus_musculus_OX=10090_GN=Cluap1_PE=1_SV=1	0.37911	0	124297
XM_038789212.1	sp_Q6P995_F171B_HUMAN_Protein_FAM171B_OS=Homo_sapiens_OX=9606_GN=FAM171B_PE=2_SV=3	0.378956	0	23979.2
XM_038803758.1	sp_Q9BTC0_DIDO1_HUMAN_Death-inducer_obliterator_1_OS=Homo_sapiens_OX=9606_GN=DIDO1_PE=1_SV=5	0.378893	0	8901.12
XM_038822064.1	sp_Q04584_ZYX_CHICK_Zyxin_OS=Gallus_gallus_OX=9031_GN=ZYX_PE=1_SV=1	0.37879	0	58500.1
XM_038810769.1	sp_Q08C76_SSUH2_DANRE_Protein_SSUH2_homolog_OS=Danio_rerio_OX=7955_GN=ssuh2_PE=2_SV=2	0.378758	0	20337.9
XM_038796184.1	sp_O75330_HMMR_HUMAN_Hyaluronan_mediated_motility_receptor_OS=Homo_sapiens_OX=9606_GN=HMMR_PE=1_SV=2	0.378734	0	64177.8
XM_038813796.1	sp_Q8K3Z9_PO121_MOUSE_Nuclear_envelope_pore_membrane_protein_POM_121_OS=Mus_musculus_OX=10090_GN=Pom121_PE=1_SV=2	0.378649	0	60660.1
XM_038784175.1	sp_Q8C170_MYO9A_MOUSE_Unconventional_myosin-IXa_OS=Mus_musculus_OX=10090_GN=Myo9a_PE=1_SV=2	0.378553	0	4754.98
XM_038817828.1	sp_Q9Y244_POMP_HUMAN_Proteasome_maturation_protein_OS=Homo_sapiens_OX=9606_GN=POMP_PE=1_SV=1	0.378552	0	426694
XM_038818006.1	sp_Q5PRC1_LHPL6_DANRE_LHFPL_tetraspan_subfamily_member_6_protein_OS=Danio_rerio_OX=7955_GN=lhfpl6_PE=2_SV=1	0.378543	0	8121.35
XM_038815809.1	sp_Q5RDQ3_AMERL_PONAB_AMMECR1-like_protein_OS=Pongo_abelii_OX=9601_GN=AMMECR1L_PE=2_SV=1	0.378537	0	7453.58
XM_038786015.1	sp_Q32L78_TPC6B_BOVIN_Trafficking_protein_particle_complex_subunit_6B_OS=Bos_taurus_OX=9913_GN=TRAPPC6B_PE=2_SV=1	0.378233	0	210021
XM_038794027.1	sp_F1NEA7_DMBX1_CHICK_Diencephalon/mesencephalon_homeobox_protein_1_OS=Gallus_gallus_OX=9031_GN=DMBX1_PE=2_SV=2	0.378155	0	3788.7
XM_038808444.1	sp_Q9UPN6_SCAF8_HUMAN_Protein_SCAF8_OS=Homo_sapiens_OX=9606_GN=SCAF8_PE=1_SV=1	0.378077	0	26289.9
XM_038779199.1	sp_Q91W86_VPS11_MOUSE_Vacuolar_protein_sorting-associated_protein_11_homolog_OS=Mus_musculus_OX=10090_GN=Vps11_PE=1_SV=3	0.378002	0	20487.5
XM_038797612.1	sp_Q5XGC9_SRFB1_XENTR_Serum_response_factor-binding_protein_1_OS=Xenopus_tropicalis_OX=8364_GN=srfbp1_PE=2_SV=1	0.377969	0	157887
XM_038818081.1	sp_P40938_RFC3_HUMAN_Replication_factor_C_subunit_3_OS=Homo_sapiens_OX=9606_GN=RFC3_PE=1_SV=2	0.377782	0	236445
XM_038818909.1	sp_Q8IYB9_ZN595_HUMAN_Zinc_finger_protein_595_OS=Homo_sapiens_OX=9606_GN=ZNF595_PE=2_SV=2	0.377712	0	101868
XM_038817596.1	sp_Q8IYB7_DI3L2_HUMAN_DIS3-like_exonuclease_2_OS=Homo_sapiens_OX=9606_GN=DIS3L2_PE=1_SV=4	0.377632	0	18445.7
XM_038780337.1	sp_Q9QXH4_ITAX_MOUSE_Integrin_alpha-X_OS=Mus_musculus_OX=10090_GN=Itgax_PE=1_SV=1	0.377615	0	13377.8
XM_038778533.1	sp_P70168_IMB1_MOUSE_Importin_subunit_beta-1_OS=Mus_musculus_OX=10090_GN=Kpnb1_PE=1_SV=2	0.37728	0	147289
XM_038815766.1	sp_Q9IB83_PSB1B_CARAU_Proteasome_subunit_beta_type-1-B_OS=Carassius_auratus_OX=7957_GN=psmb1-B_PE=2_SV=1	0.377128	0	561252
XM_038795816.1	sp_P23403_RS20_XENLA_40S_ribosomal_protein_S20_OS=Xenopus_laevis_OX=8355_GN=rps20_PE=1_SV=1	0.377091	0	1.25142e+06
XM_038786619.1	sp_Q9CQZ0_ORML2_MOUSE_ORM1-like_protein_2_OS=Mus_musculus_OX=10090_GN=Ormdl2_PE=1_SV=1	0.377048	0	167472
XM_038789224.1	sp_B0S6R1_NCKP1_DANRE_Nck-associated_protein_1_OS=Danio_rerio_OX=7955_GN=nckap1_PE=3_SV=1	0.377002	0	66997.1
XM_038817800.1	sp_A3KN83_SBNO1_HUMAN_Protein_strawberry_notch_homolog_1_OS=Homo_sapiens_OX=9606_GN=SBNO1_PE=1_SV=1	0.376879	0	24721.9
XM_038812604.1	sp_Q1T7B7_CENPP_CHICK_Centromere_protein_P_OS=Gallus_gallus_OX=9031_GN=CENPP_PE=1_SV=1	0.376848	0	44627.6
XM_038818844.1	sp_O08759_UBE3A_MOUSE_Ubiquitin-protein_ligase_E3A_OS=Mus_musculus_OX=10090_GN=Ube3a_PE=1_SV=2	0.37678	0	30513.8
XM_038796231.1	sp_P62263_RS14_HUMAN_40S_ribosomal_protein_S14_OS=Homo_sapiens_OX=9606_GN=RPS14_PE=1_SV=3	0.376724	0	854711
XM_038796502.1		0.376618	0	18678.4
XM_038778676.1	sp_P63017_HSP7C_MOUSE_Heat_shock_cognate_71_kDa_protein_OS=Mus_musculus_OX=10090_GN=Hspa8_PE=1_SV=1	0.376617	0	234720
XM_038797604.1	sp_Q13591_SEM5A_HUMAN_Semaphorin-5A_OS=Homo_sapiens_OX=9606_GN=SEMA5A_PE=1_SV=3	0.376547	0	4951.38
XM_038808478.1	sp_Q5ZIT8_TAF2_CHICK_Transcription_initiation_factor_TFIID_subunit_2_OS=Gallus_gallus_OX=9031_GN=TAF2_PE=2_SV=1	0.376513	0	16593.5
XM_038817335.1	sp_Q5R5U3_ZN271_PONAB_Zinc_finger_protein_271_OS=Pongo_abelii_OX=9601_GN=ZNF271_PE=2_SV=1	0.376506	0	4455.67
XM_038781218.1	sp_Q99LW6_YAF2_MOUSE_YY1-associated_factor_2_OS=Mus_musculus_OX=10090_GN=Yaf2_PE=1_SV=1	0.376482	0	95883.4
XM_038784187.1	sp_P70079_KCRU_CHICK_Creatine_kinase_U-type,_mitochondrial_OS=Gallus_gallus_OX=9031_GN=CKMT1_PE=1_SV=1	0.376421	0	75941.1
Cluster-14394.0		0.37639	0	715328
XM_038806251.1	sp_Q5F389_WWOX_CHICK_WW_domain-containing_oxidoreductase_OS=Gallus_gallus_OX=9031_GN=WWOX_PE=2_SV=2	0.376276	0	9071.5
XM_038821108.1	sp_Q8JJB8_ACTG_TRISC_Actin,_cytoplasmic_2_OS=Triakis_scyllium_OX=30494_GN=actg1_PE=2_SV=1	0.376267	0	3.87896e+06
XM_038814738.1	sp_Q5ZM19_NCBP3_CHICK_Nuclear_cap-binding_protein_subunit_3_OS=Gallus_gallus_OX=9031_GN=NCBP3_PE=2_SV=1	0.376253	0	17637.8
XM_038776743.1	sp_Q8TAT6_NPL4_HUMAN_Nuclear_protein_localization_protein_4_homolog_OS=Homo_sapiens_OX=9606_GN=NPLOC4_PE=1_SV=3	0.376189	0	10803.1
XM_038810263.1	sp_Q9UL36_ZN236_HUMAN_Zinc_finger_protein_236_OS=Homo_sapiens_OX=9606_GN=ZNF236_PE=2_SV=2	0.376178	0	2477.26
XM_038797194.1	sp_Q28E61_NSUN2_XENTR_tRNA_(cytosine(34)-C(5))-methyltransferase_OS=Xenopus_tropicalis_OX=8364_GN=nsun2_PE=2_SV=1	0.376118	0	124895
Cluster-17902.4		0.376096	0	23835.5
XM_038778663.1	sp_Q8BGG7_UBS3B_MOUSE_Ubiquitin-associated_and_SH3_domain-containing_protein_B_OS=Mus_musculus_OX=10090_GN=Ubash3b_PE=1_SV=1	0.376069	0	5796.28
XM_038785150.1	sp_Q9Y2X8_UB2D4_HUMAN_Ubiquitin-conjugating_enzyme_E2_D4_OS=Homo_sapiens_OX=9606_GN=UBE2D4_PE=1_SV=1	0.376031	0	127745
XM_038792947.1	sp_Q5ZMH1_SEPT2_CHICK_Septin-2_OS=Gallus_gallus_OX=9031_GN=SEPT2_PE=2_SV=1	0.37602	0	23051.3
XM_038796904.1	sp_A6QM00_GADL1_BOVIN_Acidic_amino_acid_decarboxylase_GADL1_OS=Bos_taurus_OX=9913_GN=GADL1_PE=2_SV=2	0.375974	0	16533.4
XM_038787901.1	sp_Q9UJW7_ZN229_HUMAN_Zinc_finger_protein_229_OS=Homo_sapiens_OX=9606_GN=ZNF229_PE=1_SV=3	0.37592	0	17493
XM_038792361.1	sp_P20248_CCNA2_HUMAN_Cyclin-A2_OS=Homo_sapiens_OX=9606_GN=CCNA2_PE=1_SV=2	0.375901	0	66451.6
XM_038783874.1	sp_Q5ZIE8_MCAF1_CHICK_Activating_transcription_factor_7-interacting_protein_1_OS=Gallus_gallus_OX=9031_GN=ATF7IP_PE=2_SV=1	0.375873	0	29266.7
XM_038796726.1	sp_P05619_ILEU_HORSE_Leukocyte_elastase_inhibitor_OS=Equus_caballus_OX=9796_GN=SERPINB1_PE=1_SV=3	0.375826	0	15072.3
XM_038815845.1	sp_Q5ZLS3_BRE1A_CHICK_E3_ubiquitin-protein_ligase_BRE1A_OS=Gallus_gallus_OX=9031_GN=RNF20_PE=2_SV=1	0.375778	0	15490.1
XM_038786244.1	sp_Q8CEQ0_CDKL1_MOUSE_Cyclin-dependent_kinase-like_1_OS=Mus_musculus_OX=10090_GN=Cdkl1_PE=2_SV=1	0.375774	0	7564.32
XM_038815383.1	sp_Q8WYP5_ELYS_HUMAN_Protein_ELYS_OS=Homo_sapiens_OX=9606_GN=AHCTF1_PE=1_SV=3	0.375693	0	19033.1
XM_038820375.1	sp_Q5PQT7_PHLA3_RAT_Pleckstrin_homology-like_domain_family_A_member_3_OS=Rattus_norvegicus_OX=10116_GN=Phlda3_PE=2_SV=1	0.37556	0	57241.2
XM_038794746.1	sp_Q9H2P9_DPH5_HUMAN_Diphthine_methyl_ester_synthase_OS=Homo_sapiens_OX=9606_GN=DPH5_PE=1_SV=2	0.37548	0	17387.2
XM_038786498.1	sp_P28648_CD63_RAT_CD63_antigen_OS=Rattus_norvegicus_OX=10116_GN=Cd63_PE=1_SV=2	0.375468	0	47235.2
XM_038781949.1	sp_P24821_TENA_HUMAN_Tenascin_OS=Homo_sapiens_OX=9606_GN=TNC_PE=1_SV=3	0.375448	0	3533.25
XM_038790117.1	sp_Q80UG8_TTLL4_MOUSE_Tubulin_polyglutamylase_TTLL4_OS=Mus_musculus_OX=10090_GN=Ttll4_PE=2_SV=3	0.375425	0	17071
XM_038778335.1	sp_Q7ZWN4_MIDNA_XENLA_Midnolin-A_OS=Xenopus_laevis_OX=8355_GN=midn-a_PE=2_SV=1	0.375397	0	73771.2
XM_038798516.1	sp_Q5NVQ1_HIG1A_PONAB_HIG1_domain_family_member_1A,_mitochondrial_OS=Pongo_abelii_OX=9601_GN=HIGD1A_PE=3_SV=1	0.375261	0	54775.1
XM_038814604.1	sp_P27694_RFA1_HUMAN_Replication_protein_A_70_kDa_DNA-binding_subunit_OS=Homo_sapiens_OX=9606_GN=RPA1_PE=1_SV=2	0.375181	0	179753
XM_038796350.1	sp_Q08174_PCDH1_HUMAN_Protocadherin-1_OS=Homo_sapiens_OX=9606_GN=PCDH1_PE=1_SV=2	0.375142	0	27394.6
XM_038779302.1	sp_P62830_RL23_MOUSE_60S_ribosomal_protein_L23_OS=Mus_musculus_OX=10090_GN=Rpl23_PE=1_SV=1	0.374996	0	1.26971e+06
Cluster-11322.0		0.374961	0	21929.2
XM_038792849.1	sp_Q9CR50_ZN363_MOUSE_RING_finger_and_CHY_zinc_finger_domain-containing_protein_1_OS=Mus_musculus_OX=10090_GN=Rchy1_PE=1_SV=1	0.374889	0	17949.5
XM_038816318.1	sp_Q2T9K0_TMM44_HUMAN_Transmembrane_protein_44_OS=Homo_sapiens_OX=9606_GN=TMEM44_PE=1_SV=3	0.374819	0	36545.5
XM_038799149.1	sp_Q5ZI57_TPPC3_CHICK_Trafficking_protein_particle_complex_subunit_3_OS=Gallus_gallus_OX=9031_GN=TRAPPC3_PE=2_SV=1	0.374759	0	18038.3
XM_038777340.1	sp_Q9D3D9_ATPD_MOUSE_ATP_synthase_subunit_delta,_mitochondrial_OS=Mus_musculus_OX=10090_GN=Atp5f1d_PE=1_SV=1	0.37468	0	225255
XM_038784958.1	sp_A7MBH5_CC151_BOVIN_Coiled-coil_domain-containing_protein_151_OS=Bos_taurus_OX=9913_GN=CCDC151_PE=2_SV=1	0.374675	0	14940.5
XM_038787686.1	sp_P57721_PCBP3_HUMAN_Poly(rC)-binding_protein_3_OS=Homo_sapiens_OX=9606_GN=PCBP3_PE=2_SV=2	0.374549	0	826484
XM_038783533.1	sp_Q07813_BAX_MOUSE_Apoptosis_regulator_BAX_OS=Mus_musculus_OX=10090_GN=Bax_PE=1_SV=1	0.374536	0	75553.4
XM_038803334.1	sp_Q8BID6_ZBT46_MOUSE_Zinc_finger_and_BTB_domain-containing_protein_46_OS=Mus_musculus_OX=10090_GN=Zbtb46_PE=1_SV=2	0.374469	0	24989.6
XM_038788087.1	sp_P08043_ZFP2_MOUSE_Zinc_finger_protein_2_OS=Mus_musculus_OX=10090_GN=Zfp2_PE=2_SV=2	0.374413	0	43555.4
XM_038787502.1	sp_Q9Y281_COF2_HUMAN_Cofilin-2_OS=Homo_sapiens_OX=9606_GN=CFL2_PE=1_SV=1	0.3744	0	3.94822e+06
XM_038790046.1	sp_P29074_PTN4_HUMAN_Tyrosine-protein_phosphatase_non-receptor_type_4_OS=Homo_sapiens_OX=9606_GN=PTPN4_PE=1_SV=1	0.374193	0	4509.66
Cluster-8679.4		0.374158	0	426108
XM_038820193.1	sp_Q6NV25_SMO3L_DANRE_Small_ubiquitin-related_modifier_3-like_OS=Danio_rerio_OX=7955_GN=sumo3l_PE=3_SV=1	0.374084	0	533283
XM_038811059.1	sp_Q6ZXD2_SIA8A_BOVIN_Alpha-N-acetylneuraminide_alpha-2,8-sialyltransferase_OS=Bos_taurus_OX=9913_GN=ST8SIA1_PE=2_SV=1	0.374053	0	3166.52
XM_038775359.1	sp_Q9W719_HPRT_CHICK_Hypoxanthine-guanine_phosphoribosyltransferase_OS=Gallus_gallus_OX=9031_GN=HPRT1_PE=2_SV=1	0.373972	0	45422.6
XM_038798358.1	sp_Q3TZZ7_ESYT2_MOUSE_Extended_synaptotagmin-2_OS=Mus_musculus_OX=10090_GN=Esyt2_PE=1_SV=1	0.373916	0	16658.7
XM_038802842.1	sp_Q148H0_MIC26_BOVIN_MICOS_complex_subunit_MIC26_OS=Bos_taurus_OX=9913_GN=APOO_PE=2_SV=1	0.373914	0	159239
XM_038821072.1	sp_Q4G0F8_UBN1_MOUSE_Ubinuclein-1_OS=Mus_musculus_OX=10090_GN=Ubn1_PE=2_SV=1	0.373883	0	17089
XM_038802754.1		0.373856	0	10287.9
XM_038784103.1	sp_Q91ZE9_BMF_MOUSE_Bcl-2-modifying_factor_OS=Mus_musculus_OX=10090_GN=Bmf_PE=1_SV=1	0.373807	0	13080.8
XM_038814367.1	sp_Q80WN8_B4GT3_CRIGR_Beta-1,4-galactosyltransferase_3_OS=Cricetulus_griseus_OX=10029_GN=B4GALT3_PE=2_SV=1	0.373797	0	32662.2
XM_038779897.1	sp_Q99615_DNJC7_HUMAN_DnaJ_homolog_subfamily_C_member_7_OS=Homo_sapiens_OX=9606_GN=DNAJC7_PE=1_SV=2	0.373653	0	101166
XM_038787176.1	sp_P50143_TCPG_XENLA_T-complex_protein_1_subunit_gamma_OS=Xenopus_laevis_OX=8355_GN=cct3_PE=2_SV=2	0.373618	0	291560
XM_038807354.1	sp_Q3ZBH3_CD151_BOVIN_CD151_antigen_OS=Bos_taurus_OX=9913_GN=CD151_PE=2_SV=1	0.373582	0	202946
XM_038796585.1	sp_Q8R173_ZDHC3_MOUSE_Palmitoyltransferase_ZDHHC3_OS=Mus_musculus_OX=10090_GN=Zdhhc3_PE=1_SV=1	0.373569	0	13441.8
XM_038802953.1	sp_A2VDZ9_VAPB_BOVIN_Vesicle-associated_membrane_protein-associated_protein_B_OS=Bos_taurus_OX=9913_GN=VAPB_PE=2_SV=1	0.373435	0	70389.9
XM_038820142.1	sp_Q92793_CBP_HUMAN_CREB-binding_protein_OS=Homo_sapiens_OX=9606_GN=CREBBP_PE=1_SV=3	0.373334	0	13529.9
XM_038792138.1	sp_A2RU54_HMX2_HUMAN_Homeobox_protein_HMX2_OS=Homo_sapiens_OX=9606_GN=HMX2_PE=2_SV=1	0.373321	0	14554.3
XM_038812115.1	sp_Q8C8V1_ZXDC_MOUSE_Zinc_finger_protein_ZXDC_OS=Mus_musculus_OX=10090_GN=Zxdc_PE=2_SV=1	0.373301	0	53065.7
XM_038773204.1	sp_Q5TZA2_CROCC_HUMAN_Rootletin_OS=Homo_sapiens_OX=9606_GN=CROCC_PE=1_SV=1	0.37328	0	6886.76
XM_038794142.1		0.373156	0	11508.6
XM_038800497.1	sp_O43909_EXTL3_HUMAN_Exostosin-like_3_OS=Homo_sapiens_OX=9606_GN=EXTL3_PE=1_SV=1	0.373132	0	14503.4
XM_038808414.1	sp_Q61160_FADD_MOUSE_FAS-associated_death_domain_protein_OS=Mus_musculus_OX=10090_GN=Fadd_PE=1_SV=1	0.372856	0	16879.5
XM_038822091.1	sp_O57341_FGF8A_DANRE_Fibroblast_growth_factor_8_OS=Danio_rerio_OX=7955_GN=fgf8a_PE=2_SV=1	0.372853	0	9798.27
XM_038806744.1	sp_P08253_MMP2_HUMAN_72_kDa_type_IV_collagenase_OS=Homo_sapiens_OX=9606_GN=MMP2_PE=1_SV=2	0.372806	0	23650.3
XM_038787309.1	sp_Q09666_AHNK_HUMAN_Neuroblast_differentiation-associated_protein_AHNAK_OS=Homo_sapiens_OX=9606_GN=AHNAK_PE=1_SV=2	0.372793	0	6917.25
Cluster-2068.1952		0.372729	0	272208
XM_038776229.1	sp_Q14202_ZMYM3_HUMAN_Zinc_finger_MYM-type_protein_3_OS=Homo_sapiens_OX=9606_GN=ZMYM3_PE=1_SV=2	0.37272	0	30656.9
XM_038809802.1	sp_P39059_COFA1_HUMAN_Collagen_alpha-1(XV)_chain_OS=Homo_sapiens_OX=9606_GN=COL15A1_PE=1_SV=2	0.372715	0	5962.07
XM_038777080.1	sp_Q7ZUX6_DOHH_DANRE_Deoxyhypusine_hydroxylase_OS=Danio_rerio_OX=7955_GN=dohh_PE=2_SV=1	0.372633	0	29816.3
XM_038788039.1	sp_Q6PGZ3_MIPT3_DANRE_TRAF3-interacting_protein_1_OS=Danio_rerio_OX=7955_GN=traf3ip1_PE=2_SV=1	0.372517	0	43363.1
XM_038778795.1	sp_Q5ZJI0_TPST2_CHICK_Protein-tyrosine_sulfotransferase_2_OS=Gallus_gallus_OX=9031_GN=TPST2_PE=2_SV=1	0.372492	0	8268.56
XM_038781632.1	sp_Q5M786_WDR5_XENTR_WD_repeat-containing_protein_5_OS=Xenopus_tropicalis_OX=8364_GN=wdr5_PE=2_SV=1	0.372447	0	173159
XM_038798638.1	sp_P13668_STMN1_RAT_Stathmin_OS=Rattus_norvegicus_OX=10116_GN=Stmn1_PE=1_SV=2	0.37243	0	6.67871e+06
XM_038818958.1	sp_Q5ZJF6_DDX10_CHICK_Probable_ATP-dependent_RNA_helicase_DDX10_OS=Gallus_gallus_OX=9031_GN=DDX10_PE=2_SV=1	0.372348	0	90737
XM_038814221.1	sp_Q9BSJ6_PIMRE_HUMAN_Protein_PIMREG_OS=Homo_sapiens_OX=9606_GN=PIMREG_PE=1_SV=1	0.372337	0	24367
XM_038795282.1	sp_Q07802_COE1_MOUSE_Transcription_factor_COE1_OS=Mus_musculus_OX=10090_GN=Ebf1_PE=1_SV=1	0.372274	0	7942.97
XM_038814634.1	sp_Q6P2C0_WDR93_HUMAN_WD_repeat-containing_protein_93_OS=Homo_sapiens_OX=9606_GN=WDR93_PE=2_SV=1	0.372236	0	1815.25
XM_038805528.1	sp_Q8NF91_SYNE1_HUMAN_Nesprin-1_OS=Homo_sapiens_OX=9606_GN=SYNE1_PE=1_SV=4	0.372173	0	17329.3
XM_038807030.1	sp_Q9R049_AMFR_MOUSE_E3_ubiquitin-protein_ligase_AMFR_OS=Mus_musculus_OX=10090_GN=Amfr_PE=1_SV=2	0.37207	0	8095.76
XM_038808999.1	sp_Q14517_FAT1_HUMAN_Protocadherin_Fat_1_OS=Homo_sapiens_OX=9606_GN=FAT1_PE=1_SV=2	0.372068	0	935.716
XM_038820057.1	sp_P49706_CCND2_CHICK_G1/S-specific_cyclin-D2_OS=Gallus_gallus_OX=9031_GN=CCND2_PE=3_SV=1	0.37205	0	9601.88
XM_038816875.1	sp_Q9ESN2_TRI39_MOUSE_E3_ubiquitin-protein_ligase_TRIM39_OS=Mus_musculus_OX=10090_GN=Trim39_PE=2_SV=1	0.372008	0	35486
XM_038820262.1	sp_Q6P823_H33_XENTR_Histone_H3.3_OS=Xenopus_tropicalis_OX=8364_GN=TGas113e22.1_PE=1_SV=3	0.371997	0	2.18944e+06
XM_038791930.1		0.371914	0	2129.51
XM_038822044.1	sp_Q8NBF2_NHLC2_HUMAN_NHL_repeat-containing_protein_2_OS=Homo_sapiens_OX=9606_GN=NHLRC2_PE=1_SV=1	0.371868	0	6450.3
XM_038802173.1	sp_Q08BJ2_KHDR2_DANRE_KH_domain-containing,_RNA-binding,_signal_transduction-associated_protein_2_OS=Danio_rerio_OX=7955_GN=khdrbs2_PE=2_SV=1	0.371804	0	578495
XM_038779866.1	sp_P29374_ARI4A_HUMAN_AT-rich_interactive_domain-containing_protein_4A_OS=Homo_sapiens_OX=9606_GN=ARID4A_PE=1_SV=3	0.371771	0	18018.3
XM_038780781.1	sp_Q90YH9_TES_CHICK_Testin_OS=Gallus_gallus_OX=9031_GN=TES_PE=2_SV=1	0.371685	0	10207.3
XM_038816671.1	sp_Q17QM6_EFHD1_BOVIN_EF-hand_domain-containing_protein_D1_OS=Bos_taurus_OX=9913_GN=EFHD1_PE=2_SV=1	0.371612	0	10077.7
XM_038807522.1	sp_Q9ER72_SYCC_MOUSE_Cysteine--tRNA_ligase,_cytoplasmic_OS=Mus_musculus_OX=10090_GN=Cars_PE=1_SV=2	0.371516	0	25697.8
XM_038811167.1	sp_P13505_CALD1_MELGA_Caldesmon,_smooth_muscle_(Fragment)_OS=Meleagris_gallopavo_OX=9103_GN=CALD1_PE=1_SV=2	0.371428	0	12930.6
Cluster-4486.0		0.371419	0	49050
XM_038776804.1	sp_Q9JM58_CRLF1_MOUSE_Cytokine_receptor-like_factor_1_OS=Mus_musculus_OX=10090_GN=Crlf1_PE=1_SV=1	0.371375	0	5247.06
XM_038821846.1	sp_P42892_ECE1_HUMAN_Endothelin-converting_enzyme_1_OS=Homo_sapiens_OX=9606_GN=ECE1_PE=1_SV=2	0.371325	0	2505.97
XM_038800990.1	sp_O08915_AIP_MOUSE_AH_receptor-interacting_protein_OS=Mus_musculus_OX=10090_GN=Aip_PE=1_SV=1	0.371317	0	22587.8
XM_038822292.1	sp_Q8WXF0_SRS12_HUMAN_Serine/arginine-rich_splicing_factor_12_OS=Homo_sapiens_OX=9606_GN=SRSF12_PE=2_SV=1	0.371174	0	467585
XM_038781539.1	sp_Q03385_GNDS_MOUSE_Ral_guanine_nucleotide_dissociation_stimulator_OS=Mus_musculus_OX=10090_GN=Ralgds_PE=1_SV=2	0.371103	0	13674.3
XM_038809566.1	sp_Q2T9X8_SPICE_BOVIN_Spindle_and_centriole-associated_protein_1_OS=Bos_taurus_OX=9913_GN=SPICE1_PE=2_SV=1	0.371081	0	30168.2
XM_038791660.1	sp_Q9JJ54_HNRPD_RAT_Heterogeneous_nuclear_ribonucleoprotein_D0_OS=Rattus_norvegicus_OX=10116_GN=Hnrnpd_PE=1_SV=2	0.370962	0	3.04052e+06
XM_038806018.1	sp_Q5ZIP4_XRN2_CHICK_5'-3'_exoribonuclease_2_OS=Gallus_gallus_OX=9031_GN=XRN2_PE=2_SV=1	0.370872	0	222122
XM_038815220.1	sp_Q5R7X2_SR140_PONAB_U2_snRNP-associated_SURP_motif-containing_protein_OS=Pongo_abelii_OX=9601_GN=U2SURP_PE=2_SV=1	0.370768	0	62349.7
XM_038816633.1	sp_Q5TM62_RT18B_MACMU_28S_ribosomal_protein_S18b,_mitochondrial_OS=Macaca_mulatta_OX=9544_GN=MRPS18B_PE=3_SV=1	0.370686	0	136327
XM_038777119.1	sp_P63174_RL38_RAT_60S_ribosomal_protein_L38_OS=Rattus_norvegicus_OX=10116_GN=Rpl38_PE=1_SV=2	0.370488	0	23971.9
XM_038778840.1	sp_Q9CQT2_RBM7_MOUSE_RNA-binding_protein_7_OS=Mus_musculus_OX=10090_GN=Rbm7_PE=1_SV=1	0.370439	0	282264
XM_038794772.1	sp_O77592_S35A3_CANLF_UDP-N-acetylglucosamine_transporter_OS=Canis_lupus_familiaris_OX=9615_GN=SLC35A3_PE=2_SV=1	0.370408	0	14099.6
XM_038784240.1	sp_Q15650_TRIP4_HUMAN_Activating_signal_cointegrator_1_OS=Homo_sapiens_OX=9606_GN=TRIP4_PE=1_SV=4	0.370389	0	40230.7
XM_038790272.1	sp_Q9JJ74_RAMP1_RAT_Receptor_activity-modifying_protein_1_OS=Rattus_norvegicus_OX=10116_GN=Ramp1_PE=2_SV=1	0.37036	0	3693.99
XM_038809933.1	sp_Q14004_CDK13_HUMAN_Cyclin-dependent_kinase_13_OS=Homo_sapiens_OX=9606_GN=CDK13_PE=1_SV=2	0.370334	0	22127.7
XM_038812074.1	sp_Q16877_F264_HUMAN_6-phosphofructo-2-kinase/fructose-2,6-bisphosphatase_4_OS=Homo_sapiens_OX=9606_GN=PFKFB4_PE=2_SV=6	0.370165	0	44482.4
XM_038808946.1	sp_Q92922_SMRC1_HUMAN_SWI/SNF_complex_subunit_SMARCC1_OS=Homo_sapiens_OX=9606_GN=SMARCC1_PE=1_SV=3	0.370017	0	63369.8
XM_038819785.1	sp_P35282_RAB21_MOUSE_Ras-related_protein_Rab-21_OS=Mus_musculus_OX=10090_GN=Rab21_PE=1_SV=4	0.370011	0	14619.6
XM_038790000.1	sp_Q5XHJ5_RSRC2_XENTR_Arginine/serine-rich_coiled-coil_protein_2_OS=Xenopus_tropicalis_OX=8364_GN=rsrc2_PE=2_SV=1	0.370007	0	40077.1
XM_038774598.1	sp_Q9UQG0_POK11_HUMAN_Endogenous_retrovirus_group_K_member_11_Pol_protein_OS=Homo_sapiens_OX=9606_GN=ERVK-11_PE=2_SV=2	0.369934	0	47617.5
XM_038805115.1	sp_Q9CZE3_RAB32_MOUSE_Ras-related_protein_Rab-32_OS=Mus_musculus_OX=10090_GN=Rab32_PE=1_SV=3	0.369636	0	104598
XM_038800066.1	sp_Q5E9K0_PSB2_BOVIN_Proteasome_subunit_beta_type-2_OS=Bos_taurus_OX=9913_GN=PSMB2_PE=1_SV=1	0.369554	0	312160
XM_038798326.1	sp_Q96GX1_TECT2_HUMAN_Tectonic-2_OS=Homo_sapiens_OX=9606_GN=TCTN2_PE=1_SV=1	0.369538	0	38627.4
XM_038810219.1	sp_Q91W90_TXND5_MOUSE_Thioredoxin_domain-containing_protein_5_OS=Mus_musculus_OX=10090_GN=Txndc5_PE=1_SV=2	0.369516	0	135002
XM_038810212.1	sp_P15924_DESP_HUMAN_Desmoplakin_OS=Homo_sapiens_OX=9606_GN=DSP_PE=1_SV=3	0.369469	0	15397.7
XM_038806636.1	sp_Q2HJF3_ORC6_BOVIN_Origin_recognition_complex_subunit_6_OS=Bos_taurus_OX=9913_GN=ORC6_PE=2_SV=1	0.369367	0	35439.4
XM_038813806.1	sp_O00291_HIP1_HUMAN_Huntingtin-interacting_protein_1_OS=Homo_sapiens_OX=9606_GN=HIP1_PE=1_SV=5	0.369271	0	17872.6
XM_038806710.1	sp_Q3L8U1_CHD9_HUMAN_Chromodomain-helicase-DNA-binding_protein_9_OS=Homo_sapiens_OX=9606_GN=CHD9_PE=1_SV=2	0.369154	0	5563.73
XM_038776965.1	sp_Q8TEK3_DOT1L_HUMAN_Histone-lysine_N-methyltransferase,_H3_lysine-79_specific_OS=Homo_sapiens_OX=9606_GN=DOT1L_PE=1_SV=2	0.368953	0	51679.7
XM_038806904.1	sp_Q4R4P4_FA2H_MACFA_Fatty_acid_2-hydroxylase_OS=Macaca_fascicularis_OX=9541_GN=FA2H_PE=2_SV=1	0.368937	0	12187.1
XM_038776686.1	sp_O02705_HS90A_PIG_Heat_shock_protein_HSP_90-alpha_OS=Sus_scrofa_OX=9823_GN=HSP90AA1_PE=2_SV=3	0.368932	0	126342
XM_038793228.1	sp_Q8JIT5_FXI1C_XENLA_Forkhead_box_protein_I1c_OS=Xenopus_laevis_OX=8355_GN=foxi1c_PE=2_SV=1	0.36887	0	13189.5
XM_038774338.1	sp_Q9D4J7_PHF6_MOUSE_PHD_finger_protein_6_OS=Mus_musculus_OX=10090_GN=Phf6_PE=1_SV=1	0.368843	0	10519.7
XM_038795499.1	sp_Q80U59_K0232_MOUSE_Uncharacterized_protein_KIAA0232_OS=Mus_musculus_OX=10090_GN=Kiaa0232_PE=1_SV=2	0.368771	0	23515.1
XM_038781864.1	sp_Q86TH1_ATL2_HUMAN_ADAMTS-like_protein_2_OS=Homo_sapiens_OX=9606_GN=ADAMTSL2_PE=1_SV=1	0.36873	0	9759.58
XR_005458759.1	sp_Q2HWU3_CALR_MACFU_Calreticulin_OS=Macaca_fuscata_fuscata_OX=9543_GN=CALR_PE=2_SV=1	0.368713	0	786676
XM_038798273.1	sp_P12606_ITB1A_XENLA_Integrin_beta-1-A_OS=Xenopus_laevis_OX=8355_GN=itgb1-a_PE=2_SV=1	0.36861	0	130299
Cluster-8784.0	sp_Q60756_TCF15_MOUSE_Transcription_factor_15_OS=Mus_musculus_OX=10090_GN=Tcf15_PE=1_SV=2	0.368596	0	36614.6
XM_038779158.1	sp_Q6P1Q9_MET2B_HUMAN_Methyltransferase-like_protein_2B_OS=Homo_sapiens_OX=9606_GN=METTL2B_PE=1_SV=3	0.368573	0	33485.3
XM_038795799.1	sp_Q9NRY5_F1142_HUMAN_Protein_FAM114A2_OS=Homo_sapiens_OX=9606_GN=FAM114A2_PE=1_SV=4	0.368516	0	3057.09
Cluster-17197.0		0.368434	0	802445
XM_038821323.1	sp_Q86UV5_UBP48_HUMAN_Ubiquitin_carboxyl-terminal_hydrolase_48_OS=Homo_sapiens_OX=9606_GN=USP48_PE=1_SV=1	0.368433	0	13686.4
Cluster-18542.0		0.36842	0	164650
XM_038803662.1	sp_Q9D8V0_HM13_MOUSE_Minor_histocompatibility_antigen_H13_OS=Mus_musculus_OX=10090_GN=Hm13_PE=1_SV=1	0.368249	0	61060.8
XM_038820530.1	sp_Q01664_TFAP4_HUMAN_Transcription_factor_AP-4_OS=Homo_sapiens_OX=9606_GN=TFAP4_PE=1_SV=2	0.368026	0	52709.1
XM_038784168.1	sp_Q8VDL4_ADPGK_MOUSE_ADP-dependent_glucokinase_OS=Mus_musculus_OX=10090_GN=Adpgk_PE=1_SV=2	0.367978	0	144172
XM_038813853.1	sp_Q9Z277_BAZ1B_MOUSE_Tyrosine-protein_kinase_BAZ1B_OS=Mus_musculus_OX=10090_GN=Baz1b_PE=1_SV=2	0.367939	0	27160.1
Cluster-7985.0		0.367921	0	11756.7
XM_038810057.1	sp_P00173_CYB5_RAT_Cytochrome_b5_OS=Rattus_norvegicus_OX=10116_GN=Cyb5a_PE=1_SV=2	0.367915	0	55529.3
XM_038774205.1	sp_Q52KU6_MTM1_XENLA_Myotubularin_OS=Xenopus_laevis_OX=8355_GN=mtm1_PE=2_SV=1	0.367895	0	16786.7
XM_038810388.1	sp_Q5ZID6_5NT3A_CHICK_Cytosolic_5'-nucleotidase_3A_OS=Gallus_gallus_OX=9031_GN=NT5C3A_PE=1_SV=3	0.367867	0	79127.9
XM_038790316.1	sp_Q4R347_CNOT9_MACFA_CCR4-NOT_transcription_complex_subunit_9_OS=Macaca_fascicularis_OX=9541_GN=CNOT9_PE=2_SV=1	0.367647	0	23264.3
Cluster-2068.3687		0.367638	0	450265
XM_038819966.1	sp_Q1RMW2_T184A_BOVIN_Transmembrane_protein_184A_OS=Bos_taurus_OX=9913_GN=TMEM184A_PE=1_SV=1	0.367632	0	2512.96
XM_038781538.1	sp_Q99KN1_ARRD1_MOUSE_Arrestin_domain-containing_protein_1_OS=Mus_musculus_OX=10090_GN=Arrdc1_PE=1_SV=2	0.3676	0	44209.5
XM_038791082.1	sp_Q9PVV4_PCM1_XENLA_Pericentriolar_material_1_protein_OS=Xenopus_laevis_OX=8355_GN=pcm1_PE=1_SV=1	0.367577	0	22084.8
XM_038797433.1	sp_Q4G059_CDA7L_RAT_Cell_division_cycle-associated_7-like_protein_OS=Rattus_norvegicus_OX=10116_GN=Cdca7l_PE=1_SV=1	0.367484	0	34627.2
XM_038795791.1	sp_Q5R574_MSMO1_PONAB_Methylsterol_monooxygenase_1_OS=Pongo_abelii_OX=9601_GN=MSMO1_PE=2_SV=1	0.367463	0	6623.88
XM_038810568.1	sp_Q15008_PSMD6_HUMAN_26S_proteasome_non-ATPase_regulatory_subunit_6_OS=Homo_sapiens_OX=9606_GN=PSMD6_PE=1_SV=1	0.367068	0	183384
XM_038807394.1	sp_P31596_EAA2_RAT_Excitatory_amino_acid_transporter_2_OS=Rattus_norvegicus_OX=10116_GN=Slc1a2_PE=1_SV=2	0.367008	0	2151.18
XM_038807452.1	sp_Q13202_DUS8_HUMAN_Dual_specificity_protein_phosphatase_8_OS=Homo_sapiens_OX=9606_GN=DUSP8_PE=1_SV=2	0.366963	0	6358.48
XM_038793236.1	sp_A1A4H9_LRRT1_BOVIN_Leucine-rich_repeat_transmembrane_neuronal_protein_1_OS=Bos_taurus_OX=9913_GN=LRRTM1_PE=2_SV=1	0.3669	0	9455.16
XM_038811939.1	sp_Q8BSV3_BEND7_MOUSE_BEN_domain-containing_protein_7_OS=Mus_musculus_OX=10090_GN=Bend7_PE=2_SV=1	0.366816	0	2226.17
XM_038786419.1	sp_Q8C196_CPSM_MOUSE_Carbamoyl-phosphate_synthase_[ammonia],_mitochondrial_OS=Mus_musculus_OX=10090_GN=Cps1_PE=1_SV=2	0.36676	0	20711
XM_038820063.1	sp_Q70CQ1_UBP49_HUMAN_Ubiquitin_carboxyl-terminal_hydrolase_49_OS=Homo_sapiens_OX=9606_GN=USP49_PE=1_SV=1	0.366675	0	13930.5
XM_038811436.1	sp_Q0P5J0_QRIC1_BOVIN_Glutamine-rich_protein_1_OS=Bos_taurus_OX=9913_GN=QRICH1_PE=2_SV=2	0.366604	0	26861.5
XM_038785472.1	sp_Q8K194_SNR27_MOUSE_U4/U6.U5_small_nuclear_ribonucleoprotein_27_kDa_protein_OS=Mus_musculus_OX=10090_GN=Snrnp27_PE=1_SV=1	0.366583	0	2.45915e+06
XM_038788803.1	sp_Q9H0U6_RM18_HUMAN_39S_ribosomal_protein_L18,_mitochondrial_OS=Homo_sapiens_OX=9606_GN=MRPL18_PE=1_SV=1	0.366581	0	94782.8
XM_038780251.1	sp_Q8VEK6_ING3_MOUSE_Inhibitor_of_growth_protein_3_OS=Mus_musculus_OX=10090_GN=Ing3_PE=1_SV=2	0.36652	0	49769.7
XM_038815061.1	sp_Q06138_CAB39_MOUSE_Calcium-binding_protein_39_OS=Mus_musculus_OX=10090_GN=Cab39_PE=1_SV=2	0.366501	0	22769.1
XM_038796937.1	sp_O75496_GEMI_HUMAN_Geminin_OS=Homo_sapiens_OX=9606_GN=GMNN_PE=1_SV=1	0.366486	0	64735.6
XM_038822114.1	sp_Q8UW59_PARK7_CHICK_Protein/nucleic_acid_deglycase_DJ-1_OS=Gallus_gallus_OX=9031_GN=PARK7_PE=2_SV=1	0.366484	0	217221
XM_038792427.1	sp_Q80UU9_PGRC2_MOUSE_Membrane-associated_progesterone_receptor_component_2_OS=Mus_musculus_OX=10090_GN=Pgrmc2_PE=1_SV=2	0.366451	0	34431.3
XM_038802943.1	sp_Q6P9U4_PLD3B_RAT_PRELI_domain_containing_protein_3B_OS=Rattus_norvegicus_OX=10116_GN=Prelid3b_PE=1_SV=1	0.366374	0	14629.2
XM_038796946.1	sp_A5D8M0_TYDP2_XENLA_Tyrosyl-DNA_phosphodiesterase_2_OS=Xenopus_laevis_OX=8355_GN=tdp2_PE=2_SV=1	0.366276	0	24448.3
XM_038795540.1	sp_A2AAY5_SPD2B_MOUSE_SH3_and_PX_domain-containing_protein_2B_OS=Mus_musculus_OX=10090_GN=Sh3pxd2b_PE=1_SV=1	0.366242	0	15038.7
XM_038816644.1	sp_O60333_KIF1B_HUMAN_Kinesin-like_protein_KIF1B_OS=Homo_sapiens_OX=9606_GN=KIF1B_PE=1_SV=5	0.366232	0	2053.3
XM_038786927.1	sp_Q5REY0_CSN6_PONAB_COP9_signalosome_complex_subunit_6_OS=Pongo_abelii_OX=9601_GN=COPS6_PE=2_SV=1	0.366214	0	343733
XM_038777150.1	sp_O14907_TX1B3_HUMAN_Tax1-binding_protein_3_OS=Homo_sapiens_OX=9606_GN=TAX1BP3_PE=1_SV=2	0.366212	0	45365.8
XM_038801944.1	sp_Q32LJ6_RABL3_BOVIN_Rab-like_protein_3_OS=Bos_taurus_OX=9913_GN=RABL3_PE=2_SV=2	0.366195	0	44466.4
XM_038803157.1	sp_O13016_PTN1_CHICK_Tyrosine-protein_phosphatase_non-receptor_type_1_OS=Gallus_gallus_OX=9031_GN=PTPN1_PE=1_SV=1	0.366146	0	6779.85
XM_038783642.1	sp_Q9UGR2_Z3H7B_HUMAN_Zinc_finger_CCCH_domain-containing_protein_7B_OS=Homo_sapiens_OX=9606_GN=ZC3H7B_PE=1_SV=1	0.366093	0	17311.7
XM_038795843.1	sp_P56673_PITX1_CHICK_Pituitary_homeobox_1_OS=Gallus_gallus_OX=9031_GN=PITX1_PE=2_SV=1	0.366015	0	13185.3
XM_038805392.1	sp_Q7Z3T8_ZFY16_HUMAN_Zinc_finger_FYVE_domain-containing_protein_16_OS=Homo_sapiens_OX=9606_GN=ZFYVE16_PE=1_SV=3	0.366011	0	8991.48
XM_038804047.1	sp_O75072_FKTN_HUMAN_Fukutin_OS=Homo_sapiens_OX=9606_GN=FKTN_PE=1_SV=2	0.366008	0	35671
XM_038775474.1	sp_Q6R1L1_TAF7_CRIGR_Transcription_initiation_factor_TFIID_subunit_7_OS=Cricetulus_griseus_OX=10029_GN=TAF7_PE=1_SV=1	0.365969	0	126787
XM_038799710.1	sp_Q7TNK0_SERC1_RAT_Serine_incorporator_1_OS=Rattus_norvegicus_OX=10116_GN=Serinc1_PE=1_SV=1	0.365873	0	40711.3
XM_038799318.1	sp_Q4R945_TTK_MACFA_Dual_specificity_protein_kinase_TTK_OS=Macaca_fascicularis_OX=9541_GN=TTK_PE=2_SV=1	0.365806	0	15011
XM_038796729.1	sp_P80229_ILEU_PIG_Leukocyte_elastase_inhibitor_OS=Sus_scrofa_OX=9823_GN=SERPINB1_PE=1_SV=1	0.365791	0	63462.2
XM_038796197.1	sp_Q28DV3_HDAC3_XENTR_Histone_deacetylase_3_OS=Xenopus_tropicalis_OX=8364_GN=hdac3_PE=2_SV=1	0.365768	0	48034.1
XM_038777765.1	sp_Q9BQ24_ZFY21_HUMAN_Zinc_finger_FYVE_domain-containing_protein_21_OS=Homo_sapiens_OX=9606_GN=ZFYVE21_PE=1_SV=1	0.36563	0	11382
XM_038803141.1	sp_A5GFZ5_DPM1_PIG_Dolichol-phosphate_mannosyltransferase_subunit_1_OS=Sus_scrofa_OX=9823_GN=DPM1_PE=3_SV=1	0.365598	0	28613.5
XM_038801402.1	sp_Q8SPH6_ATP5J_MACFA_ATP_synthase-coupling_factor_6,_mitochondrial_OS=Macaca_fascicularis_OX=9541_GN=ATP5J_PE=3_SV=1	0.365555	0	149274
XM_038793776.1	sp_Q16513_PKN2_HUMAN_Serine/threonine-protein_kinase_N2_OS=Homo_sapiens_OX=9606_GN=PKN2_PE=1_SV=1	0.365519	0	11377.7
Cluster-20272.1		0.365492	0	157018
XM_038802881.1	sp_P56616_UBE2C_XENLA_Ubiquitin-conjugating_enzyme_E2_C_OS=Xenopus_laevis_OX=8355_GN=ube2c_PE=1_SV=1	0.365447	0	1.74937e+06
XM_038810647.1	sp_A4IFD2_FOXP1_BOVIN_Forkhead_box_protein_P1_OS=Bos_taurus_OX=9913_GN=FOXP1_PE=2_SV=1	0.36544	0	6613.23
XM_038814108.1	sp_P51159_RB27A_HUMAN_Ras-related_protein_Rab-27A_OS=Homo_sapiens_OX=9606_GN=RAB27A_PE=1_SV=3	0.365391	0	112480
XM_038778250.1	sp_O54774_AP3D1_MOUSE_AP-3_complex_subunit_delta-1_OS=Mus_musculus_OX=10090_GN=Ap3d1_PE=1_SV=1	0.365279	0	87126.1
XM_038821601.1	sp_Q5RD26_HNRH2_PONAB_Heterogeneous_nuclear_ribonucleoprotein_H2_OS=Pongo_abelii_OX=9601_GN=HNRNPH2_PE=2_SV=1	0.365252	0	543669
XM_038778519.1	sp_P30153_2AAA_HUMAN_Serine/threonine-protein_phosphatase_2A_65_kDa_regulatory_subunit_A_alpha_isoform_OS=Homo_sapiens_OX=9606_GN=PPP2R1A_PE=1_SV=4	0.365241	0	505253
XM_038814461.1	sp_Q8VDL4_ADPGK_MOUSE_ADP-dependent_glucokinase_OS=Mus_musculus_OX=10090_GN=Adpgk_PE=1_SV=2	0.36518	0	9719.96
XM_038808791.1	sp_Q9JLP1_KHDR3_RAT_KH_domain-containing,_RNA-binding,_signal_transduction-associated_protein_3_OS=Rattus_norvegicus_OX=10116_GN=Khdrbs3_PE=1_SV=1	0.365162	0	134598
XM_038783930.1	sp_P46529_CDN1B_NEOVI_Cyclin-dependent_kinase_inhibitor_1B_(Fragment)_OS=Neovison_vison_OX=452646_GN=CDKN1B_PE=2_SV=1	0.365011	0	13140.7
Cluster-2068.2066		0.364932	0	173193
XM_038811815.1	sp_O00592_PODXL_HUMAN_Podocalyxin_OS=Homo_sapiens_OX=9606_GN=PODXL_PE=1_SV=2	0.364895	0	26266.8
XM_038805750.1	sp_O75529_TAF5L_HUMAN_TAF5-like_RNA_polymerase_II_p300/CBP-associated_factor-associated_factor_65_kDa_subunit_5L_OS=Homo_sapiens_OX=9606_GN=TAF5L_PE=1_SV=1	0.364895	0	8602.87
XM_038801019.1	sp_Q9UKL3_C8AP2_HUMAN_CASP8-associated_protein_2_OS=Homo_sapiens_OX=9606_GN=CASP8AP2_PE=1_SV=1	0.364882	0	6257.69
XM_038782663.1	sp_P00367_DHE3_HUMAN_Glutamate_dehydrogenase_1,_mitochondrial_OS=Homo_sapiens_OX=9606_GN=GLUD1_PE=1_SV=2	0.364756	0	59434
XM_038815589.1	sp_Q5R5U3_ZN271_PONAB_Zinc_finger_protein_271_OS=Pongo_abelii_OX=9601_GN=ZNF271_PE=2_SV=1	0.364698	0	8237.01
XM_038785215.1	sp_Q91X20_ASH2L_MOUSE_Set1/Ash2_histone_methyltransferase_complex_subunit_ASH2_OS=Mus_musculus_OX=10090_GN=Ash2l_PE=1_SV=1	0.364644	0	48549.5
XM_038795611.1	sp_Q5E996_NOP16_BOVIN_Nucleolar_protein_16_OS=Bos_taurus_OX=9913_GN=NOP16_PE=2_SV=1	0.364464	0	73529.6
XM_038799551.1	sp_Q9BZJ6_GPR63_HUMAN_Probable_G-protein_coupled_receptor_63_OS=Homo_sapiens_OX=9606_GN=GPR63_PE=2_SV=2	0.364403	0	3138.33
XM_038798282.1	sp_Q8TEW0_PARD3_HUMAN_Partitioning_defective_3_homolog_OS=Homo_sapiens_OX=9606_GN=PARD3_PE=1_SV=2	0.36433	0	9709.97
XM_038798705.1	sp_Q6GNX1_CYR1A_XENLA_Cysteine_and_histidine-rich_protein_1-A_OS=Xenopus_laevis_OX=8355_GN=cyhr1-a_PE=2_SV=2	0.364296	0	12299.3
XM_038799599.1	sp_P49020_TMED2_CRIGR_Transmembrane_emp24_domain-containing_protein_2_(Fragment)_OS=Cricetulus_griseus_OX=10029_GN=TMED2_PE=1_SV=1	0.364184	0	63329.2
XM_038787734.1	sp_Q9UL59_ZN214_HUMAN_Zinc_finger_protein_214_OS=Homo_sapiens_OX=9606_GN=ZNF214_PE=2_SV=2	0.364184	0	22201.3
XM_038816300.1	sp_Q5ZJW4_SC22B_CHICK_Vesicle-trafficking_protein_SEC22b_OS=Gallus_gallus_OX=9031_GN=SEC22B_PE=2_SV=1	0.364174	0	89044
XM_038801083.1	sp_Q96JP5_ZFP91_HUMAN_E3_ubiquitin-protein_ligase_ZFP91_OS=Homo_sapiens_OX=9606_GN=ZFP91_PE=1_SV=1	0.364165	0	16024.7
XM_038793361.1	sp_O96028_NSD2_HUMAN_Histone-lysine_N-methyltransferase_NSD2_OS=Homo_sapiens_OX=9606_GN=NSD2_PE=1_SV=1	0.364141	0	35439
XM_038774330.1	sp_Q58DU7_SH3L1_BOVIN_SH3_domain-binding_glutamic_acid-rich-like_protein_OS=Bos_taurus_OX=9913_GN=SH3BGRL_PE=3_SV=1	0.364138	0	26606
XM_038774583.1	sp_Q63850_NUP62_MOUSE_Nuclear_pore_glycoprotein_p62_OS=Mus_musculus_OX=10090_GN=Nup62_PE=1_SV=2	0.364117	0	127593
XM_038800567.1	sp_Q5M9F1_RBM34_RAT_RNA-binding_protein_34_OS=Rattus_norvegicus_OX=10116_GN=Rbm34_PE=1_SV=1	0.364117	0	116975
XM_038792933.1		0.36405	0	25731
XM_038821451.1	sp_Q8BLY7_HPS6_MOUSE_Hermansky-Pudlak_syndrome_6_protein_homolog_OS=Mus_musculus_OX=10090_GN=Hps6_PE=1_SV=3	0.363945	0	6923.36
XM_038784585.1	sp_Q3T0C9_SYJ2B_BOVIN_Synaptojanin-2-binding_protein_OS=Bos_taurus_OX=9913_GN=SYNJ2BP_PE=2_SV=1	0.36384	0	8242.95
XM_038791411.1	sp_Q3SZZ2_XBP1_BOVIN_X-box-binding_protein_1_OS=Bos_taurus_OX=9913_GN=XBP1_PE=2_SV=1	0.363798	0	13024.2
XM_038787464.1	sp_Q566R4_LRA25_RAT_Leucine_repeat_adapter_protein_25_OS=Rattus_norvegicus_OX=10116_GN=Fam89b_PE=1_SV=1	0.363697	0	22650.5
XM_038777572.1	sp_Q99081_HTF4_HUMAN_Transcription_factor_12_OS=Homo_sapiens_OX=9606_GN=TCF12_PE=1_SV=1	0.36365	0	62751
XM_038781392.1	sp_O09117_SYPL1_MOUSE_Synaptophysin-like_protein_1_OS=Mus_musculus_OX=10090_GN=Sypl1_PE=1_SV=2	0.363625	0	138030
XM_038807692.1	sp_Q96FA3_PELI1_HUMAN_E3_ubiquitin-protein_ligase_pellino_homolog_1_OS=Homo_sapiens_OX=9606_GN=PELI1_PE=1_SV=2	0.363582	0	21453.5
XM_038813361.1	sp_P57784_RU2A_MOUSE_U2_small_nuclear_ribonucleoprotein_A'_OS=Mus_musculus_OX=10090_GN=Snrpa1_PE=1_SV=2	0.363579	0	2.17731e+06
XM_038808581.1	sp_P19022_CADH2_HUMAN_Cadherin-2_OS=Homo_sapiens_OX=9606_GN=CDH2_PE=1_SV=4	0.363548	0	58916.7
XM_038803160.1	sp_A6QLM0_TM189_BOVIN_Transmembrane_protein_189_OS=Bos_taurus_OX=9913_GN=TMEM189_PE=2_SV=1	0.363491	0	5803.42
XM_038794202.1	sp_Q4R7W6_TSN1_MACFA_Tetraspanin-1_OS=Macaca_fascicularis_OX=9541_GN=TSPAN1_PE=2_SV=1	0.363479	0	32367.8
XM_038798965.1	sp_Q9DED4_CIRBB_XENLA_Cold-inducible_RNA-binding_protein_B_OS=Xenopus_laevis_OX=8355_GN=cirbp-b_PE=1_SV=1	0.363318	0	595864
XM_038782701.1	sp_B1H2N3_MICU1_XENTR_Calcium_uptake_protein_1,_mitochondrial_OS=Xenopus_tropicalis_OX=8364_GN=micu1_PE=2_SV=2	0.363284	0	38570.9
XM_038819364.1	sp_Q96T37_RBM15_HUMAN_Putative_RNA-binding_protein_15_OS=Homo_sapiens_OX=9606_GN=RBM15_PE=1_SV=2	0.363252	0	8773.02
XM_038817764.1	sp_O95164_UBL3_HUMAN_Ubiquitin-like_protein_3_OS=Homo_sapiens_OX=9606_GN=UBL3_PE=1_SV=1	0.363223	0	24042.2
XM_038794682.1	sp_Q98931_LRP8_CHICK_Low-density_lipoprotein_receptor-related_protein_8_OS=Gallus_gallus_OX=9031_GN=LRP8_PE=1_SV=1	0.363222	0	3023.35
XM_038800110.1	sp_B0JZV4_CBPC5_XENTR_Cytosolic_carboxypeptidase-like_protein_5_OS=Xenopus_tropicalis_OX=8364_GN=agbl5_PE=2_SV=1	0.363175	0	1930.42
XM_038808591.1	sp_Q9Z1W6_LYRIC_RAT_Protein_LYRIC_OS=Rattus_norvegicus_OX=10116_GN=Mtdh_PE=1_SV=2	0.363172	0	88008.7
XM_038809311.1	sp_Q5F3Z3_UB2V2_CHICK_Ubiquitin-conjugating_enzyme_E2_variant_2_OS=Gallus_gallus_OX=9031_GN=UBE2V2_PE=2_SV=1	0.363152	0	214123
XM_038782027.1	sp_Q3MHM5_TBB4B_BOVIN_Tubulin_beta-4B_chain_OS=Bos_taurus_OX=9913_GN=TUBB4B_PE=2_SV=1	0.363144	0	1.09424e+06
XM_038794667.1		0.363142	0	658399
XM_038802992.1	sp_P02554_TBB_PIG_Tubulin_beta_chain_OS=Sus_scrofa_OX=9823_PE=1_SV=1	0.363055	0	224242
XM_038800500.1	sp_Q1LZ78_NTPCR_BOVIN_Cancer-related_nucleoside-triphosphatase_homolog_OS=Bos_taurus_OX=9913_GN=NTPCR_PE=2_SV=1	0.363044	0	20434.9
XM_038812351.1	sp_B3DLE8_SPDLY_XENTR_Protein_Spindly_OS=Xenopus_tropicalis_OX=8364_GN=spdl1_PE=2_SV=1	0.363036	0	51656
XM_038818290.1	sp_P60006_APC15_HUMAN_Anaphase-promoting_complex_subunit_15_OS=Homo_sapiens_OX=9606_GN=ANAPC15_PE=1_SV=1	0.362797	0	495281
XM_038784241.1	sp_Q5HZL4_PAF15_XENLA_PCNA-associated_factor_OS=Xenopus_laevis_OX=8355_GN=pclaf_PE=2_SV=1	0.362775	0	1.00251e+06
Cluster-2214.0	sp_Q09003_COIL_XENLA_Coilin_OS=Xenopus_laevis_OX=8355_GN=coil_PE=2_SV=2	0.362774	0	47140.2
XM_038822262.1	sp_A6QP16_ZRAN1_BOVIN_Ubiquitin_thioesterase_ZRANB1_OS=Bos_taurus_OX=9913_GN=ZRANB1_PE=1_SV=1	0.362753	0	32078.8
XM_038820856.1	sp_Q96Q15_SMG1_HUMAN_Serine/threonine-protein_kinase_SMG1_OS=Homo_sapiens_OX=9606_GN=SMG1_PE=1_SV=3	0.362711	0	6321.94
XM_038807106.1	sp_A0JN52_SF3B3_BOVIN_Splicing_factor_3B_subunit_3_OS=Bos_taurus_OX=9913_GN=SF3B3_PE=2_SV=1	0.362635	0	64746.1
XM_038800797.1	sp_Q2KJ72_UBP21_BOVIN_Ubiquitin_carboxyl-terminal_hydrolase_21_OS=Bos_taurus_OX=9913_GN=USP21_PE=2_SV=1	0.362407	0	50579.4
XM_038793917.1	sp_Q96RN5_MED15_HUMAN_Mediator_of_RNA_polymerase_II_transcription_subunit_15_OS=Homo_sapiens_OX=9606_GN=MED15_PE=1_SV=2	0.362298	0	32129.2
XM_038800176.1	sp_P62745_RHOB_HUMAN_Rho-related_GTP-binding_protein_RhoB_OS=Homo_sapiens_OX=9606_GN=RHOB_PE=1_SV=1	0.362165	0	118837
XM_038804149.1	sp_P50151_GBG10_HUMAN_Guanine_nucleotide-binding_protein_G(I)/G(S)/G(O)_subunit_gamma-10_OS=Homo_sapiens_OX=9606_GN=GNG10_PE=1_SV=1	0.362026	0	106806
XM_038787461.1	sp_Q8C7Q4_RBM4_MOUSE_RNA-binding_protein_4_OS=Mus_musculus_OX=10090_GN=Rbm4_PE=1_SV=1	0.362005	0	52317.5
XM_038815231.1	sp_O75157_T22D2_HUMAN_TSC22_domain_family_protein_2_OS=Homo_sapiens_OX=9606_GN=TSC22D2_PE=1_SV=3	0.361995	0	50705.7
XM_038777258.1	sp_O14682_ENC1_HUMAN_Ectoderm-neural_cortex_protein_1_OS=Homo_sapiens_OX=9606_GN=ENC1_PE=1_SV=2	0.361923	0	50281.1
XM_038806218.1	sp_Q8VBW6_ULA1_MOUSE_NEDD8-activating_enzyme_E1_regulatory_subunit_OS=Mus_musculus_OX=10090_GN=Nae1_PE=1_SV=1	0.361915	0	33500
Cluster-2068.2064		0.361812	0	14636.7
XM_038804328.1	sp_Q3T106_SRSF7_BOVIN_Serine/arginine-rich_splicing_factor_7_OS=Bos_taurus_OX=9913_GN=SRSF7_PE=2_SV=1	0.361774	0	1.4675e+06
XM_038773329.1	sp_P49140_SKI_CHICK_Ski_oncogene_OS=Gallus_gallus_OX=9031_GN=SKI_PE=1_SV=1	0.361729	0	16802.5
XM_038780150.1	sp_Q7ZWJ4_RL18A_DANRE_60S_ribosomal_protein_L18a_OS=Danio_rerio_OX=7955_GN=rpl18a_PE=2_SV=1	0.361723	0	5.65748e+06
XM_038782503.1	sp_Q9H2Y7_ZN106_HUMAN_Zinc_finger_protein_106_OS=Homo_sapiens_OX=9606_GN=ZNF106_PE=1_SV=1	0.361709	0	16607.3
XM_038813719.1	sp_Q6PBA8_MNS1_DANRE_Meiosis-specific_nuclear_structural_protein_1_OS=Danio_rerio_OX=7955_GN=mns1_PE=2_SV=1	0.361635	0	26290
XM_038784345.1	sp_O43166_SI1L1_HUMAN_Signal-induced_proliferation-associated_1-like_protein_1_OS=Homo_sapiens_OX=9606_GN=SIPA1L1_PE=1_SV=4	0.361595	0	5588.92
XR_005458998.1		0.361592	0	137133
XM_038774549.1	sp_Q14141_SEPT6_HUMAN_Septin-6_OS=Homo_sapiens_OX=9606_GN=SEPT6_PE=1_SV=4	0.361573	0	90917.6
XM_038801692.1	sp_P29318_EPHA3_CHICK_Ephrin_type-A_receptor_3_OS=Gallus_gallus_OX=9031_GN=EPHA3_PE=1_SV=1	0.361516	0	13684.6
XM_038777149.1	sp_Q58DT4_P5CR1_BOVIN_Pyrroline-5-carboxylate_reductase_1,_mitochondrial_OS=Bos_taurus_OX=9913_GN=PYCR1_PE=2_SV=1	0.361494	0	146002
XM_038778566.1	sp_Q5F3J5_PSME3_CHICK_Proteasome_activator_complex_subunit_3_OS=Gallus_gallus_OX=9031_GN=PSME3_PE=1_SV=1	0.361378	0	73435.6
Cluster-18975.0	sp_O60739_EIF1B_HUMAN_Eukaryotic_translation_initiation_factor_1b_OS=Homo_sapiens_OX=9606_GN=EIF1B_PE=1_SV=2	0.361375	0	338402
Cluster-3956.0		0.361374	0	85498.6
XM_038789190.1	sp_Q9UBP9_GULP1_HUMAN_PTB_domain-containing_engulfment_adapter_protein_1_OS=Homo_sapiens_OX=9606_GN=GULP1_PE=1_SV=1	0.361356	0	2455.18
XM_038802970.1	sp_Q6R0H7_GNAS1_MOUSE_Guanine_nucleotide-binding_protein_G(s)_subunit_alpha_isoforms_XLas_OS=Mus_musculus_OX=10090_GN=Gnas_PE=1_SV=1	0.361352	0	52000.9
Cluster-10182.0		0.361281	0	6821.17
XM_038815921.1	sp_Q9GKR7_IQCG_MACFA_IQ_domain-containing_protein_G_OS=Macaca_fascicularis_OX=9541_GN=IQCG_PE=2_SV=1	0.361278	0	4583.37
XM_038803582.1	sp_Q6DED0_TR1L1_XENLA_Translocating_chain-associated_membrane_protein_1-like_1_OS=Xenopus_laevis_OX=8355_GN=tram1l1_PE=2_SV=1	0.36124	0	35198.5
XM_038810924.1	sp_Q6ZV73_FGD6_HUMAN_FYVE,_RhoGEF_and_PH_domain-containing_protein_6_OS=Homo_sapiens_OX=9606_GN=FGD6_PE=1_SV=2	0.361238	0	16031.8
XM_038781517.1	sp_P49756_RBM25_HUMAN_RNA-binding_protein_25_OS=Homo_sapiens_OX=9606_GN=RBM25_PE=1_SV=3	0.361238	0	389974
XM_038814496.1	sp_Q8IVT5_KSR1_HUMAN_Kinase_suppressor_of_Ras_1_OS=Homo_sapiens_OX=9606_GN=KSR1_PE=1_SV=3	0.36122	0	7816.06
XM_038798992.1	sp_Q6P823_H33_XENTR_Histone_H3.3_OS=Xenopus_tropicalis_OX=8364_GN=TGas113e22.1_PE=1_SV=3	0.361187	0	905643
XM_038782629.1	sp_Q5BKG8_NUSAP_XENTR_Nucleolar_and_spindle-associated_protein_1_OS=Xenopus_tropicalis_OX=8364_GN=nusap1_PE=2_SV=2	0.361181	0	27808.5
XM_038813721.1	sp_Q8VEK2_RHBD2_MOUSE_Rhomboid_domain-containing_protein_2_OS=Mus_musculus_OX=10090_GN=Rhbdd2_PE=1_SV=1	0.361082	0	17534.9
XM_038777121.1	sp_O95983_MBD3_HUMAN_Methyl-CpG-binding_domain_protein_3_OS=Homo_sapiens_OX=9606_GN=MBD3_PE=1_SV=1	0.361002	0	176844
XM_038798393.1	sp_Q5M7D4_CNPY1_XENLA_Protein_canopy_homolog_1_OS=Xenopus_laevis_OX=8355_GN=cnpy1_PE=2_SV=1	0.360983	0	86596
XM_038791171.1	sp_O70263_LNX1_MOUSE_E3_ubiquitin-protein_ligase_LNX_OS=Mus_musculus_OX=10090_GN=Lnx1_PE=1_SV=1	0.360981	0	780.173
XM_038817938.1	sp_Q8IX90_SKA3_HUMAN_Spindle_and_kinetochore-associated_protein_3_OS=Homo_sapiens_OX=9606_GN=SKA3_PE=1_SV=2	0.360905	0	24871.1
XM_038817130.1	sp_P48430_SOX2_CHICK_Transcription_factor_SOX-2_OS=Gallus_gallus_OX=9031_GN=SOX2_PE=1_SV=1	0.360795	0	27435.2
XM_038775761.1	sp_Q5R5U3_ZN271_PONAB_Zinc_finger_protein_271_OS=Pongo_abelii_OX=9601_GN=ZNF271_PE=2_SV=1	0.360778	0	25066.4
XM_038812771.1	sp_Q1LZF2_ARP8_BOVIN_Actin-related_protein_8_OS=Bos_taurus_OX=9913_GN=ACTR8_PE=2_SV=1	0.360767	0	7704.11
XM_038794270.1	sp_Q9Y3C5_RNF11_HUMAN_RING_finger_protein_11_OS=Homo_sapiens_OX=9606_GN=RNF11_PE=1_SV=1	0.360708	0	17468.1
XM_038778120.1	sp_Q7ZWZ4_ZB182_XENLA_Zinc_finger_and_BTB_domain-containing_protein_18.2_OS=Xenopus_laevis_OX=8355_GN=zbtb18.2_PE=2_SV=2	0.360692	0	19920.1
XM_038792688.1	sp_Q9UJU2_LEF1_HUMAN_Lymphoid_enhancer-binding_factor_1_OS=Homo_sapiens_OX=9606_GN=LEF1_PE=1_SV=1	0.360652	0	57832.1
XM_038817990.1	sp_Q96P48_ARAP1_HUMAN_Arf-GAP_with_Rho-GAP_domain,_ANK_repeat_and_PH_domain-containing_protein_1_OS=Homo_sapiens_OX=9606_GN=ARAP1_PE=1_SV=3	0.360642	0	6412.86
XM_038774779.1	sp_Q5R5U3_ZN271_PONAB_Zinc_finger_protein_271_OS=Pongo_abelii_OX=9601_GN=ZNF271_PE=2_SV=1	0.360628	0	29359.7
XM_038812508.1	sp_O75528_TADA3_HUMAN_Transcriptional_adapter_3_OS=Homo_sapiens_OX=9606_GN=TADA3_PE=1_SV=1	0.360614	0	29861.2
XM_038776249.1	sp_Q5SZT7_NKAPL_MOUSE_NKAP-like_protein_OS=Mus_musculus_OX=10090_GN=Nkapl_PE=1_SV=1	0.360581	0	49618.7
XM_038783317.1	sp_Q6P8D1_RSSA_XENTR_40S_ribosomal_protein_SA_OS=Xenopus_tropicalis_OX=8364_GN=rpsa_PE=2_SV=1	0.360145	0	1.66467e+06
XM_038779376.1	sp_P47845_LEG3_RABIT_Galectin-3_OS=Oryctolagus_cuniculus_OX=9986_GN=LGALS3_PE=2_SV=2	0.360126	0	48004.3
XM_038780520.1	sp_Q6TEN1_RAP1B_DANRE_Ras-related_protein_Rap-1b_OS=Danio_rerio_OX=7955_GN=rap1b_PE=2_SV=1	0.360125	0	28119.5
XM_038817721.1	sp_P35465_PAK1_RAT_Serine/threonine-protein_kinase_PAK_1_OS=Rattus_norvegicus_OX=10116_GN=Pak1_PE=1_SV=3	0.360007	0	6289.6
XM_038784626.1	sp_Q791B0_UBL5_PSAOB_Ubiquitin-like_protein_5_OS=Psammomys_obesus_OX=48139_GN=UBL5_PE=3_SV=1	0.359956	0	439889
XM_038797610.1		0.359946	0	40763.5
XM_038775274.1	sp_P47836_RS4_CHICK_40S_ribosomal_protein_S4_OS=Gallus_gallus_OX=9031_GN=RPS4_PE=2_SV=2	0.359887	0	791976
XM_038794258.1	sp_Q8BHG1_NRDC_MOUSE_Nardilysin_OS=Mus_musculus_OX=10090_GN=Nrdc_PE=1_SV=1	0.359741	0	10102.6
XM_038804509.1	sp_Q5XHF9_S20A2_XENLA_Sodium-dependent_phosphate_transporter_2_OS=Xenopus_laevis_OX=8355_GN=slc20a2_PE=2_SV=1	0.359624	0	20641.8
XM_038805217.1	sp_Q9UIQ6_LCAP_HUMAN_Leucyl-cystinyl_aminopeptidase_OS=Homo_sapiens_OX=9606_GN=LNPEP_PE=1_SV=3	0.359588	0	11005.4
XM_038773758.1	sp_Q1JQE0_SNW1_BOVIN_SNW_domain-containing_protein_1_OS=Bos_taurus_OX=9913_GN=SNW1_PE=2_SV=1	0.359338	0	33246.6
XM_038798140.1	sp_Q8TC29_ENKUR_HUMAN_Enkurin_OS=Homo_sapiens_OX=9606_GN=ENKUR_PE=1_SV=1	0.359329	0	9464.77
XM_038777761.1	sp_O75293_GA45B_HUMAN_Growth_arrest_and_DNA_damage-inducible_protein_GADD45_beta_OS=Homo_sapiens_OX=9606_GN=GADD45B_PE=1_SV=1	0.359182	0	37314.3
XM_038777582.1	sp_Q5F486_BAG5_CHICK_BAG_family_molecular_chaperone_regulator_5_OS=Gallus_gallus_OX=9031_GN=BAG5_PE=2_SV=1	0.359164	0	9834.71
XM_038819818.1	sp_P30040_ERP29_HUMAN_Endoplasmic_reticulum_resident_protein_29_OS=Homo_sapiens_OX=9606_GN=ERP29_PE=1_SV=4	0.359146	0	34891.8
XM_038784989.1	sp_Q86X55_CARM1_HUMAN_Histone-arginine_methyltransferase_CARM1_OS=Homo_sapiens_OX=9606_GN=CARM1_PE=1_SV=3	0.359127	0	26747.1
XM_038814428.1	sp_Q5ZLD7_VPS53_CHICK_Vacuolar_protein_sorting-associated_protein_53_homolog_OS=Gallus_gallus_OX=9031_GN=VPS53_PE=2_SV=1	0.359123	0	6388.33
XM_038814975.1	sp_Q2KI23_MINY2_BOVIN_Ubiquitin_carboxyl-terminal_hydrolase_MINDY-2_OS=Bos_taurus_OX=9913_GN=MINDY2_PE=2_SV=1	0.359102	0	2318.45
XM_038797187.1	sp_Q6F2E3_IRX1_XENTR_Iroquois-class_homeodomain_protein_irx-1_OS=Xenopus_tropicalis_OX=8364_GN=irx1_PE=2_SV=1	0.35905	0	17502.3
XM_038775576.1	sp_Q09JY9_SHRM2_XENTR_Protein_Shroom2_OS=Xenopus_tropicalis_OX=8364_GN=shroom2_PE=2_SV=1	0.359029	0	1647.78
XM_038800875.1	sp_Q9HB90_RRAGC_HUMAN_Ras-related_GTP-binding_protein_C_OS=Homo_sapiens_OX=9606_GN=RRAGC_PE=1_SV=1	0.359022	0	17670.7
XM_038799900.1	sp_P49406_RM19_HUMAN_39S_ribosomal_protein_L19,_mitochondrial_OS=Homo_sapiens_OX=9606_GN=MRPL19_PE=1_SV=2	0.359015	0	36341.2
XM_038780243.1	sp_Q9TRY0_FKBP4_BOVIN_Peptidyl-prolyl_cis-trans_isomerase_FKBP4_OS=Bos_taurus_OX=9913_GN=FKBP4_PE=1_SV=4	0.358992	0	95533.4
XR_005460694.1	sp_P60896_SEM1_HUMAN_26S_proteasome_complex_subunit_SEM1_OS=Homo_sapiens_OX=9606_GN=SEM1_PE=1_SV=1	0.358949	0	1.01674e+06
XM_038776164.1	sp_Q5F4B3_TMLH_CHICK_Trimethyllysine_dioxygenase,_mitochondrial_OS=Gallus_gallus_OX=9031_GN=TMLHE_PE=2_SV=1	0.358801	0	19055.9
XM_038787190.1	sp_Q9ER88_RT29_MOUSE_28S_ribosomal_protein_S29,_mitochondrial_OS=Mus_musculus_OX=10090_GN=Dap3_PE=1_SV=1	0.35878	0	111211
XM_038779756.1	sp_Q8NFD2_ANKK1_HUMAN_Ankyrin_repeat_and_protein_kinase_domain-containing_protein_1_OS=Homo_sapiens_OX=9606_GN=ANKK1_PE=2_SV=1	0.358652	0	5325.74
XM_038814481.1	sp_E2QWQ2_NLK_CANLF_Serine/threonine-protein_kinase_NLK_OS=Canis_lupus_familiaris_OX=9615_GN=NLK_PE=3_SV=1	0.358466	0	8038.02
XM_038813718.1	sp_P52701_MSH6_HUMAN_DNA_mismatch_repair_protein_Msh6_OS=Homo_sapiens_OX=9606_GN=MSH6_PE=1_SV=2	0.358438	0	16767.2
XM_038778298.1	sp_Q0MQI0_NDUS7_PANTR_NADH_dehydrogenase_[ubiquinone]_iron-sulfur_protein_7,_mitochondrial_OS=Pan_troglodytes_OX=9598_GN=NDUFS7_PE=2_SV=1	0.358423	0	111581
XM_038797207.1	sp_O75351_VPS4B_HUMAN_Vacuolar_protein_sorting-associated_protein_4B_OS=Homo_sapiens_OX=9606_GN=VPS4B_PE=1_SV=2	0.358421	0	56501.6
XM_038798485.1	sp_Q90670_AVR2B_CHICK_Activin_receptor_type-2B_OS=Gallus_gallus_OX=9031_GN=ACVR2B_PE=2_SV=1	0.35839	0	82441.2
XM_038793506.1	sp_Q5EE04_TPR_XENLA_Nucleoprotein_TPR_(Fragment)_OS=Xenopus_laevis_OX=8355_GN=tpr_PE=1_SV=1	0.358311	0	104513
XM_038821410.1	sp_O60308_CE104_HUMAN_Centrosomal_protein_of_104_kDa_OS=Homo_sapiens_OX=9606_GN=CEP104_PE=1_SV=1	0.358296	0	35963.7
XM_038776437.1	sp_Q14344_GNA13_HUMAN_Guanine_nucleotide-binding_protein_subunit_alpha-13_OS=Homo_sapiens_OX=9606_GN=GNA13_PE=1_SV=2	0.358288	0	11745
XM_038781848.1	sp_Q5IJ48_CRUM2_HUMAN_Protein_crumbs_homolog_2_OS=Homo_sapiens_OX=9606_GN=CRB2_PE=1_SV=2	0.358272	0	3191.76
Cluster-2068.3018	sp_Q99942_RNF5_HUMAN_E3_ubiquitin-protein_ligase_RNF5_OS=Homo_sapiens_OX=9606_GN=RNF5_PE=1_SV=1	0.358201	0	78162.6
XM_038819338.1		0.358146	0	37767.9
XM_038791709.1	sp_Q14108_SCRB2_HUMAN_Lysosome_membrane_protein_2_OS=Homo_sapiens_OX=9606_GN=SCARB2_PE=1_SV=2	0.358066	0	8299.08
XM_038793596.1	sp_Q08257_QOR_HUMAN_Quinone_oxidoreductase_OS=Homo_sapiens_OX=9606_GN=CRYZ_PE=1_SV=1	0.358055	0	4207.63
XM_038818879.1	sp_Q80U35_ARHGH_MOUSE_Rho_guanine_nucleotide_exchange_factor_17_OS=Mus_musculus_OX=10090_GN=Arhgef17_PE=1_SV=2	0.35805	0	1575.48
XM_038777281.1	sp_Q9GLN5_BIRC5_PIG_Baculoviral_IAP_repeat-containing_protein_5_OS=Sus_scrofa_OX=9823_GN=BIRC5_PE=2_SV=1	0.358005	0	630146
Cluster-6436.0		0.357976	0	55228.5
XM_038782019.1	sp_O14656_TOR1A_HUMAN_Torsin-1A_OS=Homo_sapiens_OX=9606_GN=TOR1A_PE=1_SV=1	0.357972	0	10873.8
XM_038785876.1	sp_O96013_PAK4_HUMAN_Serine/threonine-protein_kinase_PAK_4_OS=Homo_sapiens_OX=9606_GN=PAK4_PE=1_SV=1	0.357957	0	35079.9
XM_038807658.1	sp_O95864_FADS2_HUMAN_Fatty_acid_desaturase_2_OS=Homo_sapiens_OX=9606_GN=FADS2_PE=1_SV=1	0.35793	0	4152.01
XM_038777867.1		0.357923	0	39656.6
XM_038775172.1	sp_Q6GNT7_GOGA5_XENLA_Golgin_subfamily_A_member_5_OS=Xenopus_laevis_OX=8355_GN=golga5_PE=2_SV=1	0.357922	0	42312.4
XM_038781897.1	sp_O57593_SURF1_TAKRU_Surfeit_locus_protein_1_(Fragment)_OS=Takifugu_rubripes_OX=31033_GN=surf1_PE=3_SV=1	0.357863	0	193188
XM_038812374.1	sp_A3QVN3_HYAL1_CERCE_Hyaluronidase-1_OS=Cerastes_cerastes_OX=8697_PE=2_SV=1	0.357839	0	6614.08
XM_038817589.1	sp_Q767K9_PP1RA_PIG_Serine/threonine-protein_phosphatase_1_regulatory_subunit_10_OS=Sus_scrofa_OX=9823_GN=PPP1R10_PE=3_SV=1	0.357723	0	34558.4
XM_038798028.1	sp_Q5E9C0_RSU1_BOVIN_Ras_suppressor_protein_1_OS=Bos_taurus_OX=9913_GN=RSU1_PE=2_SV=1	0.357684	0	52351.3
XM_038795641.1	sp_Q58DN3_TSN17_BOVIN_Tetraspanin-17_OS=Bos_taurus_OX=9913_GN=TSPAN17_PE=1_SV=1	0.357639	0	15756.7
XM_038815119.1	sp_Q02084_A33_PLEWA_Zinc-binding_protein_A33_OS=Pleurodeles_waltl_OX=8319_PE=1_SV=2	0.357638	0	2675.44
XM_038794284.1	sp_Q9UNN5_FAF1_HUMAN_FAS-associated_factor_1_OS=Homo_sapiens_OX=9606_GN=FAF1_PE=1_SV=2	0.357573	0	23319.4
XM_038791834.1	sp_Q8TB73_NDNF_HUMAN_Protein_NDNF_OS=Homo_sapiens_OX=9606_GN=NDNF_PE=1_SV=2	0.357546	0	12016.2
XM_038784056.1	sp_Q8QFN3_TM121_CHICK_Transmembrane_protein_121_OS=Gallus_gallus_OX=9031_GN=TMEM121_PE=2_SV=1	0.357544	0	4850.77
XM_038790657.1	sp_Q5ZK63_TCP4_CHICK_Activated_RNA_polymerase_II_transcriptional_coactivator_p15_OS=Gallus_gallus_OX=9031_GN=SUB1_PE=2_SV=1	0.357495	0	2.71644e+06
Cluster-6949.0		0.357396	0	24795.6
XM_038776047.1	sp_A0JC51_ZIC4_XENLA_Zinc_finger_protein_ZIC_4_OS=Xenopus_laevis_OX=8355_GN=zic4_PE=2_SV=1	0.357372	0	8480.13
XM_038807593.1	sp_P22125_RAB1_DIPOM_Ras-related_protein_ORAB-1_OS=Diplobatis_ommata_OX=1870830_PE=2_SV=1	0.35737	0	153863
XM_038818550.1	sp_O15484_CAN5_HUMAN_Calpain-5_OS=Homo_sapiens_OX=9606_GN=CAPN5_PE=1_SV=2	0.357369	0	13532.3
XM_038819374.1	sp_Q15155_NOMO1_HUMAN_Nodal_modulator_1_OS=Homo_sapiens_OX=9606_GN=NOMO1_PE=1_SV=5	0.357268	0	15684.5
XM_038801679.1	sp_O60287_NPA1P_HUMAN_Nucleolar_pre-ribosomal-associated_protein_1_OS=Homo_sapiens_OX=9606_GN=URB1_PE=1_SV=4	0.357183	0	7787.39
XM_038799252.1	sp_P23687_PPCE_PIG_Prolyl_endopeptidase_OS=Sus_scrofa_OX=9823_GN=PREP_PE=1_SV=1	0.357097	0	26777.6
XM_038783694.1	sp_Q9UGY1_NOL12_HUMAN_Nucleolar_protein_12_OS=Homo_sapiens_OX=9606_GN=NOL12_PE=1_SV=1	0.357088	0	193334
XM_038796080.1	sp_Q9HD15_SRA1_HUMAN_Steroid_receptor_RNA_activator_1_OS=Homo_sapiens_OX=9606_GN=SRA1_PE=1_SV=1	0.357078	0	38323.6
XM_038779872.1	sp_P35278_RAB5C_MOUSE_Ras-related_protein_Rab-5C_OS=Mus_musculus_OX=10090_GN=Rab5c_PE=1_SV=2	0.357025	0	100440
XM_038785737.1	sp_A5PJA8_EMC7_BOVIN_ER_membrane_protein_complex_subunit_7_OS=Bos_taurus_OX=9913_GN=EMC7_PE=2_SV=1	0.357022	0	152570
XM_038786931.1	sp_Q9Y2X3_NOP58_HUMAN_Nucleolar_protein_58_OS=Homo_sapiens_OX=9606_GN=NOP58_PE=1_SV=1	0.356965	0	174616
XM_038809934.1	sp_P63321_RALA_MOUSE_Ras-related_protein_Ral-A_OS=Mus_musculus_OX=10090_GN=Rala_PE=1_SV=1	0.35696	0	16990.5
XM_038809501.1	sp_Q9CYH6_RRS1_MOUSE_Ribosome_biogenesis_regulatory_protein_homolog_OS=Mus_musculus_OX=10090_GN=Rrs1_PE=1_SV=1	0.356954	0	156052
XM_038805783.1	sp_Q9CY21_BUD23_MOUSE_Probable_18S_rRNA_(guanine-N(7))-methyltransferase_OS=Mus_musculus_OX=10090_GN=Bud23_PE=1_SV=1	0.356907	0	136821
Cluster-19061.0		0.356858	0	510484
XM_038795951.1	sp_O76082_S22A5_HUMAN_Solute_carrier_family_22_member_5_OS=Homo_sapiens_OX=9606_GN=SLC22A5_PE=1_SV=1	0.356836	0	10506.7
XM_038816534.1	sp_A8MQ14_ZN850_HUMAN_Zinc_finger_protein_850_OS=Homo_sapiens_OX=9606_GN=ZNF850_PE=3_SV=2	0.356776	0	13574.8
XM_038819754.1	sp_Q5XHZ0_TRAP1_RAT_Heat_shock_protein_75_kDa,_mitochondrial_OS=Rattus_norvegicus_OX=10116_GN=Trap1_PE=1_SV=1	0.356749	0	20801.3
XM_038815030.1	sp_Q14188_TFDP2_HUMAN_Transcription_factor_Dp-2_OS=Homo_sapiens_OX=9606_GN=TFDP2_PE=1_SV=2	0.356743	0	17237.5
XM_038789608.1	sp_Q9UIF8_BAZ2B_HUMAN_Bromodomain_adjacent_to_zinc_finger_domain_protein_2B_OS=Homo_sapiens_OX=9606_GN=BAZ2B_PE=1_SV=3	0.356571	0	11871.6
XM_038814744.1	sp_P62262_1433E_SHEEP_14-3-3_protein_epsilon_OS=Ovis_aries_OX=9940_GN=YWHAE_PE=1_SV=1	0.35657	0	400233
XM_038806430.1	sp_Q9I9A7_CDT1_XENLA_DNA_replication_factor_Cdt1_OS=Xenopus_laevis_OX=8355_GN=cdt1_PE=1_SV=2	0.356559	0	119965
XM_038792703.1	sp_Q91V88_NPNT_MOUSE_Nephronectin_OS=Mus_musculus_OX=10090_GN=Npnt_PE=1_SV=1	0.356507	0	9427.78
XM_038783272.1	sp_Q7ZZ00_ZN511_DANRE_Zinc_finger_protein_511_OS=Danio_rerio_OX=7955_GN=znf511_PE=2_SV=1	0.35645	0	5342.98
XM_038776758.1	sp_Q0P595_SIR7_BOVIN_NAD-dependent_protein_deacetylase_sirtuin-7_OS=Bos_taurus_OX=9913_GN=SIRT7_PE=2_SV=1	0.356283	0	30415.9
XM_038808906.1	sp_Q6DJ55_FAKD4_XENTR_FAST_kinase_domain-containing_protein_4_OS=Xenopus_tropicalis_OX=8364_GN=tbrg4_PE=2_SV=2	0.356209	0	10971.6
XM_038806066.1	sp_P11369_LORF2_MOUSE_LINE-1_retrotransposable_element_ORF2_protein_OS=Mus_musculus_OX=10090_GN=Pol_PE=1_SV=2	0.356207	0	38639.3
XM_038783951.1	sp_Q3SZA2_FMC1_BOVIN_Protein_FMC1_homolog_OS=Bos_taurus_OX=9913_GN=FMC1_PE=3_SV=1	0.356161	0	530831
XM_038813134.1	sp_Q9Y2S7_PDIP2_HUMAN_Polymerase_delta-interacting_protein_2_OS=Homo_sapiens_OX=9606_GN=POLDIP2_PE=1_SV=1	0.35614	0	50994.1
XM_038774142.1	sp_Q96QF7_ACRC_HUMAN_Acidic_repeat-containing_protein_OS=Homo_sapiens_OX=9606_GN=GCNA_PE=1_SV=1	0.356089	0	30103.2
XM_038774719.1	sp_D3ZTV3_FLRT2_RAT_Leucine-rich_repeat_transmembrane_protein_FLRT2_OS=Rattus_norvegicus_OX=10116_GN=Flrt2_PE=1_SV=1	0.356067	0	6615.38
XM_038806247.1	sp_Q80TB8_VAT1L_MOUSE_Synaptic_vesicle_membrane_protein_VAT-1_homolog-like_OS=Mus_musculus_OX=10090_GN=Vat1l_PE=1_SV=2	0.356046	0	19461.2
XM_038809825.1	sp_Q13439_GOGA4_HUMAN_Golgin_subfamily_A_member_4_OS=Homo_sapiens_OX=9606_GN=GOLGA4_PE=1_SV=1	0.356025	0	14448.7
XM_038810154.1	sp_Q9NUQ9_FA49B_HUMAN_Protein_FAM49B_OS=Homo_sapiens_OX=9606_GN=FAM49B_PE=1_SV=1	0.356013	0	23664
XM_038819476.1	sp_Q80UG5_SEPT9_MOUSE_Septin-9_OS=Mus_musculus_OX=10090_GN=Sept9_PE=1_SV=1	0.35599	0	5901.61
XM_038812965.1	sp_Q9Y3E1_HDGR3_HUMAN_Hepatoma-derived_growth_factor-related_protein_3_OS=Homo_sapiens_OX=9606_GN=HDGFL3_PE=1_SV=1	0.35596	0	153202
XM_038822237.1	sp_Q2KIB5_VA0E2_BOVIN_V-type_proton_ATPase_subunit_e_2_OS=Bos_taurus_OX=9913_GN=ATP6V0E2_PE=3_SV=1	0.355908	0	14722.4
XM_038792894.1	sp_O00462_MANBA_HUMAN_Beta-mannosidase_OS=Homo_sapiens_OX=9606_GN=MANBA_PE=2_SV=3	0.355896	0	33186.3
XM_038806691.1	sp_Q9NPI1_BRD7_HUMAN_Bromodomain-containing_protein_7_OS=Homo_sapiens_OX=9606_GN=BRD7_PE=1_SV=1	0.35587	0	62606.4
XM_038821798.1	sp_F1N152_HTRA1_BOVIN_Serine_protease_HTRA1_OS=Bos_taurus_OX=9913_GN=HTRA1_PE=2_SV=1	0.355857	0	10131.8
XM_038777184.1	sp_Q6NWG0_TSN36_DANRE_Tetraspanin-36_OS=Danio_rerio_OX=7955_GN=tspan36_PE=1_SV=2	0.355808	0	51440.7
XM_038797196.1	sp_Q5XG87_PAPD7_HUMAN_Non-canonical_poly(A)_RNA_polymerase_PAPD7_OS=Homo_sapiens_OX=9606_GN=PAPD7_PE=1_SV=3	0.35573	0	16291.1
XM_038819883.1	sp_Q99N37_RHG17_RAT_Rho_GTPase-activating_protein_17_OS=Rattus_norvegicus_OX=10116_GN=Arhgap17_PE=1_SV=1	0.355631	0	21593.4
XM_038797821.1	sp_A2BH40_ARI1A_MOUSE_AT-rich_interactive_domain-containing_protein_1A_OS=Mus_musculus_OX=10090_GN=Arid1a_PE=1_SV=1	0.355568	0	13675.2
XM_038796920.1	sp_Q9NQW6_ANLN_HUMAN_Anillin_OS=Homo_sapiens_OX=9606_GN=ANLN_PE=1_SV=2	0.355563	0	27036.1
XM_038817476.1	sp_B5DF89_CUL3_RAT_Cullin-3_OS=Rattus_norvegicus_OX=10116_GN=Cul3_PE=1_SV=2	0.355551	0	28582.6
Cluster-18075.0		0.355541	0	19874.1
XM_038806676.1	sp_Q9HCD5_NCOA5_HUMAN_Nuclear_receptor_coactivator_5_OS=Homo_sapiens_OX=9606_GN=NCOA5_PE=1_SV=2	0.355456	0	396054
XM_038803835.1	sp_P28749_RBL1_HUMAN_Retinoblastoma-like_protein_1_OS=Homo_sapiens_OX=9606_GN=RBL1_PE=1_SV=3	0.355387	0	12756.8
XR_005462803.1	sp_Q13106_ZN154_HUMAN_Zinc_finger_protein_154_OS=Homo_sapiens_OX=9606_GN=ZNF154_PE=2_SV=3	0.355383	0	9139.93
XM_038798114.1	sp_O00370_LORF2_HUMAN_LINE-1_retrotransposable_element_ORF2_protein_OS=Homo_sapiens_OX=9606_PE=1_SV=1	0.355375	0	10594.2
XM_038820941.1	sp_Q9NXV2_KCTD5_HUMAN_BTB/POZ_domain-containing_protein_KCTD5_OS=Homo_sapiens_OX=9606_GN=KCTD5_PE=1_SV=1	0.355363	0	49297.6
XM_038821832.1	sp_P42345_MTOR_HUMAN_Serine/threonine-protein_kinase_mTOR_OS=Homo_sapiens_OX=9606_GN=MTOR_PE=1_SV=1	0.355351	0	1027.12
XM_038804361.1	sp_Q6PD21_SHB_MOUSE_SH2_domain-containing_adapter_protein_B_OS=Mus_musculus_OX=10090_GN=Shb_PE=1_SV=2	0.355308	0	11995
XM_038790692.1	sp_Q5T6F2_UBAP2_HUMAN_Ubiquitin-associated_protein_2_OS=Homo_sapiens_OX=9606_GN=UBAP2_PE=1_SV=1	0.355308	0	154254
XM_038809910.1	sp_Q9NZI7_UBIP1_HUMAN_Upstream-binding_protein_1_OS=Homo_sapiens_OX=9606_GN=UBP1_PE=1_SV=1	0.355267	0	17765.9
XM_038777595.1	sp_Q9Y663_HS3SA_HUMAN_Heparan_sulfate_glucosamine_3-O-sulfotransferase_3A1_OS=Homo_sapiens_OX=9606_GN=HS3ST3A1_PE=1_SV=1	0.355244	0	29040.5
XM_038821409.1	sp_Q6PCR7_EIF3A_DANRE_Eukaryotic_translation_initiation_factor_3_subunit_A_OS=Danio_rerio_OX=7955_GN=eif3a_PE=2_SV=1	0.355229	0	323579
XM_038784259.1	sp_Q5ZPR3_CD276_HUMAN_CD276_antigen_OS=Homo_sapiens_OX=9606_GN=CD276_PE=1_SV=1	0.355162	0	7170.18
XM_038805491.1	sp_A7Z064_HMDH_BOVIN_3-hydroxy-3-methylglutaryl-coenzyme_A_reductase_OS=Bos_taurus_OX=9913_GN=HMGCR_PE=2_SV=2	0.355109	0	15303
XM_038820175.1	sp_Q5ZKD7_MOV10_CHICK_Putative_helicase_MOV-10_OS=Gallus_gallus_OX=9031_GN=MOV10_PE=2_SV=1	0.355085	0	6397.89
XM_038803400.1	sp_Q9Y6R4_M3K4_HUMAN_Mitogen-activated_protein_kinase_kinase_kinase_4_OS=Homo_sapiens_OX=9606_GN=MAP3K4_PE=1_SV=2	0.355049	0	31082.6
XM_038819356.1	sp_Q8K0H7_S45A3_MOUSE_Solute_carrier_family_45_member_3_OS=Mus_musculus_OX=10090_GN=Slc45a3_PE=2_SV=1	0.354925	0	4981.8
Cluster-2068.11619		0.354903	0	187526
XM_038797783.1		0.354877	0	10416.9
XM_038790950.1	sp_Q8NE22_SETD9_HUMAN_SET_domain-containing_protein_9_OS=Homo_sapiens_OX=9606_GN=SETD9_PE=2_SV=2	0.354868	0	11365.1
XR_005461959.1		0.354831	0	86066.4
XM_038814429.1	sp_Q6AXS9_RFLB_RAT_Refilin-B_OS=Rattus_norvegicus_OX=10116_GN=Rflnb_PE=2_SV=1	0.354767	0	4566.86
XM_038778254.1	sp_Q06486_KC1D_RAT_Casein_kinase_I_isoform_delta_OS=Rattus_norvegicus_OX=10116_GN=Csnk1d_PE=1_SV=2	0.35475	0	64105.3
XM_038807065.1	sp_Q0IHJ0_TM208_XENLA_Transmembrane_protein_208_OS=Xenopus_laevis_OX=8355_GN=tmem208_PE=2_SV=1	0.354697	0	3567.98
XM_038802990.1	sp_Q96GQ7_DDX27_HUMAN_Probable_ATP-dependent_RNA_helicase_DDX27_OS=Homo_sapiens_OX=9606_GN=DDX27_PE=1_SV=2	0.354683	0	117473
XM_038796650.1	sp_Q13129_RLF_HUMAN_Zinc_finger_protein_Rlf_OS=Homo_sapiens_OX=9606_GN=RLF_PE=1_SV=2	0.35463	0	7894.54
XM_038809042.1	sp_Q1LU86_FA92A_DANRE_Protein_FAM92A_OS=Danio_rerio_OX=7955_GN=fam92a_PE=2_SV=1	0.354614	0	65539.5
XM_038785700.1	sp_Q6P6Z8_ODO1_XENLA_2-oxoglutarate_dehydrogenase,_mitochondrial_OS=Xenopus_laevis_OX=8355_GN=ogdh_PE=2_SV=1	0.354603	0	36154.4
XR_005457571.1		0.354586	0	233819
XM_038815768.1	sp_Q9D937_CK098_MOUSE_Uncharacterized_protein_C11orf98_homolog_OS=Mus_musculus_OX=10090_PE=1_SV=1	0.354567	0	209059
XM_038811645.1	sp_Q5ZKZ9_LMF2_CHICK_Lipase_maturation_factor_2_OS=Gallus_gallus_OX=9031_GN=LMF2_PE=2_SV=2	0.354346	0	40044.3
XM_038784737.1	sp_A7Z019_SMCA4_BOVIN_Transcription_activator_BRG1_OS=Bos_taurus_OX=9913_GN=SMARCA4_PE=2_SV=1	0.354301	0	50003.1
XM_038786019.1	sp_Q62651_ECH1_RAT_Delta(3,5)-Delta(2,4)-dienoyl-CoA_isomerase,_mitochondrial_OS=Rattus_norvegicus_OX=10116_GN=Ech1_PE=1_SV=2	0.354242	0	56244.6
XR_005458162.1	sp_Q8R034_APC13_MOUSE_Anaphase-promoting_complex_subunit_13_OS=Mus_musculus_OX=10090_GN=Anapc13_PE=3_SV=1	0.354171	0	165820
XM_038783507.1	sp_Q7ZW25_CHM2A_DANRE_Charged_multivesicular_body_protein_2a_OS=Danio_rerio_OX=7955_GN=chmp2a_PE=2_SV=1	0.354091	0	60526.5
XM_038810039.1	sp_Q5ZLK1_DCA13_CHICK_DDB1-_and_CUL4-associated_factor_13_OS=Gallus_gallus_OX=9031_GN=DCAF13_PE=2_SV=1	0.353992	0	43854.6
XM_038821212.1	sp_P30048_PRDX3_HUMAN_Thioredoxin-dependent_peroxide_reductase,_mitochondrial_OS=Homo_sapiens_OX=9606_GN=PRDX3_PE=1_SV=3	0.353991	0	331295
XM_038778940.1	sp_Q90966_RARA_CHICK_Retinoic_acid_receptor_alpha_OS=Gallus_gallus_OX=9031_GN=RARA_PE=2_SV=1	0.353976	0	6909.76
XM_038781945.1	sp_A8WIP6_CDK20_DANRE_Cyclin-dependent_kinase_20_OS=Danio_rerio_OX=7955_GN=cdk20_PE=2_SV=1	0.35397	0	15940
XM_038790769.1	sp_P41740_ANPRC_RAT_Atrial_natriuretic_peptide_receptor_3_OS=Rattus_norvegicus_OX=10116_GN=Npr3_PE=2_SV=1	0.353952	0	19544.7
Cluster-2784.0		0.35394	0	60659.3
XM_038796849.1	sp_Q5RAM8_EAF1_PONAB_ELL-associated_factor_1_OS=Pongo_abelii_OX=9601_GN=EAF1_PE=2_SV=1	0.353873	0	70210.1
Cluster-1778.0		0.353848	0	312418
XM_038797844.1	sp_Q8N7U6_EFHB_HUMAN_EF-hand_domain-containing_family_member_B_OS=Homo_sapiens_OX=9606_GN=EFHB_PE=2_SV=4	0.353836	0	8028.94
XR_005458085.1	sp_Q920A5_RISC_MOUSE_Retinoid-inducible_serine_carboxypeptidase_OS=Mus_musculus_OX=10090_GN=Scpep1_PE=1_SV=2	0.353818	0	146495
XM_038808703.1	sp_Q0MQI9_NDUV2_PANTR_NADH_dehydrogenase_[ubiquinone]_flavoprotein_2,_mitochondrial_OS=Pan_troglodytes_OX=9598_GN=NDUFV2_PE=2_SV=1	0.353808	0	172677
XM_038804495.1	sp_Q5EA79_GALM_BOVIN_Aldose_1-epimerase_OS=Bos_taurus_OX=9913_GN=GALM_PE=2_SV=1	0.353794	0	8517.69
XM_038774470.1	sp_O73612_EFNB1_CHICK_Ephrin-B1_OS=Gallus_gallus_OX=9031_GN=EFNB1_PE=2_SV=1	0.353643	0	10062
Cluster-12195.0		0.353559	0	118948
XM_038819756.1	sp_Q96IC2_REXO5_HUMAN_RNA_exonuclease_5_OS=Homo_sapiens_OX=9606_GN=REXO5_PE=2_SV=1	0.353543	0	68591.6
XM_038781656.1	sp_Q3YEC7_RABL6_HUMAN_Rab-like_protein_6_OS=Homo_sapiens_OX=9606_GN=RABL6_PE=1_SV=2	0.353524	0	17041.5
XM_038800337.1	sp_O60930_RNH1_HUMAN_Ribonuclease_H1_OS=Homo_sapiens_OX=9606_GN=RNASEH1_PE=1_SV=2	0.353503	0	15037.2
XM_038804993.1	sp_Q5R4V3_KC1G3_PONAB_Casein_kinase_I_isoform_gamma-3_OS=Pongo_abelii_OX=9601_GN=CSNK1G3_PE=2_SV=1	0.35344	0	20034.3
XM_038789843.1	sp_Q4V7C7_ARP3_RAT_Actin-related_protein_3_OS=Rattus_norvegicus_OX=10116_GN=Actr3_PE=1_SV=1	0.353411	0	86926.2
XM_038780178.1	sp_Q5U4C9_DYRK2_MOUSE_Dual_specificity_tyrosine-phosphorylation-regulated_kinase_2_OS=Mus_musculus_OX=10090_GN=Dyrk2_PE=2_SV=1	0.353328	0	18745.7
XM_038814336.1	sp_Q7Z417_NUFP2_HUMAN_Nuclear_fragile_X_mental_retardation-interacting_protein_2_OS=Homo_sapiens_OX=9606_GN=NUFIP2_PE=1_SV=1	0.353287	0	33231.9
XM_038784242.1	sp_Q5R9C7_SC11A_PONAB_Signal_peptidase_complex_catalytic_subunit_SEC11A_OS=Pongo_abelii_OX=9601_GN=SEC11A_PE=2_SV=1	0.35328	0	290284
XM_038812522.1		0.353256	0	8097.96
XM_038784520.1	sp_O35239_PTN9_MOUSE_Tyrosine-protein_phosphatase_non-receptor_type_9_OS=Mus_musculus_OX=10090_GN=Ptpn9_PE=1_SV=2	0.353158	0	10155.3
XM_038801621.1	sp_Q8BHB9_CLIC6_MOUSE_Chloride_intracellular_channel_protein_6_OS=Mus_musculus_OX=10090_GN=Clic6_PE=1_SV=1	0.353098	0	28298.3
XM_038819633.1	sp_Q99M28_RNPS1_MOUSE_RNA-binding_protein_with_serine-rich_domain_1_OS=Mus_musculus_OX=10090_GN=Rnps1_PE=1_SV=1	0.353047	0	390059
XM_038794017.1	sp_Q66JD1_ATPF1_XENTR_ATP_synthase_mitochondrial_F1_complex_assembly_factor_1_OS=Xenopus_tropicalis_OX=8364_GN=atpaf1_PE=2_SV=1	0.352974	0	10940.1
XM_038779331.1	sp_F1RRT2_MYL4_PIG_Myosin_light_chain_4_OS=Sus_scrofa_OX=9823_GN=MYL4_PE=1_SV=3	0.352964	0	21499.3
XM_038780852.1	sp_Q8R3G9_TSN8_MOUSE_Tetraspanin-8_OS=Mus_musculus_OX=10090_GN=Tspan8_PE=1_SV=1	0.352896	0	3337.76
XM_038810846.1	sp_Q7Z3Z2_RD3_HUMAN_Protein_RD3_OS=Homo_sapiens_OX=9606_GN=RD3_PE=1_SV=1	0.352869	0	6439.35
XM_038783075.1	sp_B5FXE5_AIFM2_TAEGU_Apoptosis-inducing_factor_2_OS=Taeniopygia_guttata_OX=59729_GN=AIFM2_PE=2_SV=1	0.352828	0	12786.3
XM_038813098.1	sp_O75323_NIPS2_HUMAN_Protein_NipSnap_homolog_2_OS=Homo_sapiens_OX=9606_GN=NIPSNAP2_PE=1_SV=1	0.352801	0	57551.1
XM_038796773.1	sp_Q6ZQ88_KDM1A_MOUSE_Lysine-specific_histone_demethylase_1A_OS=Mus_musculus_OX=10090_GN=Kdm1a_PE=1_SV=2	0.352799	0	32412
XM_038813468.1	sp_Q6DGL7_TM147_DANRE_Transmembrane_protein_147_OS=Danio_rerio_OX=7955_GN=tmem147_PE=2_SV=1	0.352715	0	261663
XM_038799652.1	sp_P30009_MARCS_RAT_Myristoylated_alanine-rich_C-kinase_substrate_OS=Rattus_norvegicus_OX=10116_GN=Marcks_PE=1_SV=2	0.352605	0	282422
XM_038815539.1	sp_O35343_IMA3_MOUSE_Importin_subunit_alpha-3_OS=Mus_musculus_OX=10090_GN=Kpna4_PE=1_SV=1	0.352564	0	98316
XM_038820422.1	sp_Q60HE3_NDUS8_MACFA_NADH_dehydrogenase_[ubiquinone]_iron-sulfur_protein_8,_mitochondrial_OS=Macaca_fascicularis_OX=9541_GN=NDUFS8_PE=2_SV=1	0.352545	0	131344
XM_038804761.1	sp_Q9QX72_SEBP2_RAT_Selenocysteine_insertion_sequence-binding_protein_2_OS=Rattus_norvegicus_OX=10116_GN=Secisbp2_PE=1_SV=1	0.352386	0	27920.4
XM_038821901.1	sp_P48597_IF4E_XENLA_Eukaryotic_translation_initiation_factor_4E_OS=Xenopus_laevis_OX=8355_GN=eif4e_PE=1_SV=1	0.352371	0	104688
XM_038783498.1	sp_Q8R0H9_GGA1_MOUSE_ADP-ribosylation_factor-binding_protein_GGA1_OS=Mus_musculus_OX=10090_GN=Gga1_PE=1_SV=1	0.352312	0	19208.2
XM_038773458.1	sp_O14639_ABLM1_HUMAN_Actin-binding_LIM_protein_1_OS=Homo_sapiens_OX=9606_GN=ABLIM1_PE=1_SV=3	0.352286	0	679.516
XM_038803665.1	sp_Q9Y6I8_PXMP4_HUMAN_Peroxisomal_membrane_protein_4_OS=Homo_sapiens_OX=9606_GN=PXMP4_PE=1_SV=3	0.352206	0	34214.6
XM_038795675.1	sp_Q5XIQ3_CXXC5_RAT_CXXC-type_zinc_finger_protein_5_OS=Rattus_norvegicus_OX=10116_GN=Cxxc5_PE=1_SV=1	0.352012	0	18433.6
Cluster-10517.2		0.351985	0	715664
XM_038820589.1	sp_Q5SRX1_TM1L2_MOUSE_TOM1-like_protein_2_OS=Mus_musculus_OX=10090_GN=Tom1l2_PE=1_SV=1	0.351959	0	3108.77
XM_038818733.1	sp_O95819_M4K4_HUMAN_Mitogen-activated_protein_kinase_kinase_kinase_kinase_4_OS=Homo_sapiens_OX=9606_GN=MAP4K4_PE=1_SV=2	0.351914	0	36464.3
XM_038782316.1	sp_Q9R080_GPSM1_RAT_G-protein-signaling_modulator_1_OS=Rattus_norvegicus_OX=10116_GN=Gpsm1_PE=1_SV=2	0.351907	0	9241.01
XM_038784401.1	sp_Q8HZK2_DUOX2_PIG_Dual_oxidase_2_OS=Sus_scrofa_OX=9823_GN=DUOX2_PE=1_SV=2	0.351832	0	25068
XM_038783280.1	sp_P48999_LOX5_MOUSE_Arachidonate_5-lipoxygenase_OS=Mus_musculus_OX=10090_GN=Alox5_PE=1_SV=3	0.351737	0	15832.1
XM_038802511.1	sp_Q8BHN1_TXLNG_MOUSE_Gamma-taxilin_OS=Mus_musculus_OX=10090_GN=Txlng_PE=1_SV=1	0.351727	0	9449.89
XM_038782570.1	sp_Q8MJJ9_FBLN1_CHLAE_Fibulin-1_(Fragment)_OS=Chlorocebus_aethiops_OX=9534_GN=FBLN1_PE=1_SV=1	0.351704	0	91743.3
XM_038818562.1	sp_Q3T022_SAP18_BOVIN_Histone_deacetylase_complex_subunit_SAP18_OS=Bos_taurus_OX=9913_GN=SAP18_PE=2_SV=1	0.351701	0	607296
XM_038818112.1	sp_Q28HC7_COMD6_XENTR_COMM_domain-containing_protein_6_OS=Xenopus_tropicalis_OX=8364_GN=commd6_PE=2_SV=1	0.351677	0	480941
XM_038781777.1	sp_Q90593_BIP_CHICK_Endoplasmic_reticulum_chaperone_BiP_OS=Gallus_gallus_OX=9031_GN=HSPA5_PE=1_SV=1	0.351662	0	179622
XM_038773955.1	sp_Q96I82_KAZD1_HUMAN_Kazal-type_serine_protease_inhibitor_domain-containing_protein_1_OS=Homo_sapiens_OX=9606_GN=KAZALD1_PE=1_SV=1	0.351585	0	17001
XM_038815817.1	sp_Q9I8I2_BOK_CHICK_Bcl-2-related_ovarian_killer_protein_OS=Gallus_gallus_OX=9031_GN=BOK_PE=2_SV=1	0.351583	0	4192
XM_038777064.1	sp_Q9UPR6_ZFR2_HUMAN_Zinc_finger_RNA-binding_protein_2_OS=Homo_sapiens_OX=9606_GN=ZFR2_PE=2_SV=3	0.351525	0	28683.6
XM_038780445.1	sp_Q8BH18_TM117_MOUSE_Transmembrane_protein_117_OS=Mus_musculus_OX=10090_GN=Tmem117_PE=1_SV=1	0.35151	0	1984.83
XM_038806153.1	sp_Q9HBH1_DEFM_HUMAN_Peptide_deformylase,_mitochondrial_OS=Homo_sapiens_OX=9606_GN=PDF_PE=1_SV=1	0.351459	0	12503.4
XM_038789984.1	sp_O60282_KIF5C_HUMAN_Kinesin_heavy_chain_isoform_5C_OS=Homo_sapiens_OX=9606_GN=KIF5C_PE=1_SV=1	0.351393	0	2430.17
XR_005459574.1		0.351295	0	598362
XM_038798070.1	sp_P18652_KS6AA_CHICK_Ribosomal_protein_S6_kinase_2_alpha_OS=Gallus_gallus_OX=9031_GN=RPS6KA_PE=2_SV=1	0.351263	0	2900.75
XM_038815497.1	sp_Q5R8P3_BBS10_PONAB_Bardet-Biedl_syndrome_10_protein_homolog_OS=Pongo_abelii_OX=9601_GN=BBS10_PE=2_SV=1	0.351241	0	10147.4
XM_038780351.1	sp_Q5U316_RAB35_RAT_Ras-related_protein_Rab-35_OS=Rattus_norvegicus_OX=10116_GN=Rab35_PE=1_SV=1	0.351179	0	105996
XM_038774250.1	sp_Q9UJU3_ZN112_HUMAN_Zinc_finger_protein_112_OS=Homo_sapiens_OX=9606_GN=ZNF112_PE=1_SV=2	0.351172	0	11357.2
XM_038811660.1	sp_Q9D1K2_VATF_MOUSE_V-type_proton_ATPase_subunit_F_OS=Mus_musculus_OX=10090_GN=Atp6v1f_PE=1_SV=2	0.351148	0	128020
XM_038774916.1	sp_Q5R5U3_ZN271_PONAB_Zinc_finger_protein_271_OS=Pongo_abelii_OX=9601_GN=ZNF271_PE=2_SV=1	0.351147	0	10312.7
XM_038815004.1	sp_P97578_FEZ2_RAT_Fasciculation_and_elongation_protein_zeta-2_OS=Rattus_norvegicus_OX=10116_GN=Fez2_PE=2_SV=2	0.351139	0	84379.1
XM_038792151.1	sp_Q7ZVE0_GAR1_DANRE_H/ACA_ribonucleoprotein_complex_subunit_1_OS=Danio_rerio_OX=7955_GN=gar1_PE=2_SV=1	0.351109	0	141182
XM_038802853.1	sp_Q5JVF3_PCID2_HUMAN_PCI_domain-containing_protein_2_OS=Homo_sapiens_OX=9606_GN=PCID2_PE=1_SV=2	0.351093	0	387956
XM_038793680.1	sp_O97817_AGRL2_BOVIN_Adhesion_G_protein-coupled_receptor_L2_OS=Bos_taurus_OX=9913_GN=ADGRL2_PE=2_SV=1	0.351085	0	13870.4
XM_038779066.1	sp_Q5RA77_COPD_PONAB_Coatomer_subunit_delta_OS=Pongo_abelii_OX=9601_GN=ARCN1_PE=2_SV=1	0.351078	0	35465.5
XM_038817430.1	sp_B3DL53_NDK6_XENTR_Nucleoside_diphosphate_kinase_6_OS=Xenopus_tropicalis_OX=8364_GN=nme6_PE=2_SV=1	0.351029	0	79535.8
Cluster-2068.3267		0.351028	0	24542.5
XM_038795863.1	sp_P49070_CAMLG_MOUSE_Calcium_signal-modulating_cyclophilin_ligand_OS=Mus_musculus_OX=10090_GN=Camlg_PE=1_SV=2	0.350995	0	87124.9
XM_038779258.1	sp_A1L595_K1C17_BOVIN_Keratin,_type_I_cytoskeletal_17_OS=Bos_taurus_OX=9913_GN=KRT17_PE=2_SV=1	0.350936	0	134065
XM_038813204.1	sp_Q5ZM55_FEM1B_CHICK_Protein_fem-1_homolog_B_OS=Gallus_gallus_OX=9031_GN=FEM1B_PE=2_SV=1	0.350711	0	26456
XM_038810881.1	sp_Q8NEU8_DP13B_HUMAN_DCC-interacting_protein_13-beta_OS=Homo_sapiens_OX=9606_GN=APPL2_PE=1_SV=3	0.350618	0	18181.3
XM_038792634.1	sp_Q5ZHS0_ABRX1_CHICK_BRCA1-A_complex_subunit_Abraxas_1_OS=Gallus_gallus_OX=9031_GN=ABRAXAS1_PE=2_SV=2	0.350584	0	17901
XM_038820406.1	sp_Q7ZUG0_RUXE_DANRE_Small_nuclear_ribonucleoprotein_E_OS=Danio_rerio_OX=7955_GN=snrpe_PE=3_SV=1	0.350571	0	613881
XM_038806144.1	sp_Q9H116_GZF1_HUMAN_GDNF-inducible_zinc_finger_protein_1_OS=Homo_sapiens_OX=9606_GN=GZF1_PE=1_SV=1	0.350425	0	15673.1
XM_038792981.1	sp_Q92890_UFD1_HUMAN_Ubiquitin_recognition_factor_in_ER-associated_degradation_protein_1_OS=Homo_sapiens_OX=9606_GN=UFD1_PE=1_SV=3	0.350411	0	72729.6
XM_038815227.1	sp_Q8K2Y7_RM47_MOUSE_39S_ribosomal_protein_L47,_mitochondrial_OS=Mus_musculus_OX=10090_GN=Mrpl47_PE=1_SV=2	0.350384	0	108642
XM_038812011.1	sp_P62311_LSM3_MOUSE_U6_snRNA-associated_Sm-like_protein_LSm3_OS=Mus_musculus_OX=10090_GN=Lsm3_PE=1_SV=2	0.350281	0	236089
XM_038807141.1	sp_Q8IYT2_CMTR2_HUMAN_Cap-specific_mRNA_(nucleoside-2'-O-)-methyltransferase_2_OS=Homo_sapiens_OX=9606_GN=CMTR2_PE=1_SV=2	0.350245	0	4587.03
XM_038785803.1	sp_Q6P4F7_RHGBA_HUMAN_Rho_GTPase-activating_protein_11A_OS=Homo_sapiens_OX=9606_GN=ARHGAP11A_PE=1_SV=2	0.350233	0	31821.5
XM_038794477.1	sp_Q9HCJ3_RAVR2_HUMAN_Ribonucleoprotein_PTB-binding_2_OS=Homo_sapiens_OX=9606_GN=RAVER2_PE=1_SV=2	0.350176	0	70678
XM_038816369.1		0.350142	0	174684
XM_038786410.1	sp_Q07116_SUOX_RAT_Sulfite_oxidase,_mitochondrial_OS=Rattus_norvegicus_OX=10116_GN=Suox_PE=1_SV=2	0.35009	0	13927.4
XM_038791317.1	sp_Q9GM50_UCHL1_HORSE_Ubiquitin_carboxyl-terminal_hydrolase_isozyme_L1_OS=Equus_caballus_OX=9796_GN=UCHL1_PE=2_SV=2	0.350083	0	122042
XM_038786098.1	sp_Q6P823_H33_XENTR_Histone_H3.3_OS=Xenopus_tropicalis_OX=8364_GN=TGas113e22.1_PE=1_SV=3	0.350083	0	1.74589e+06
XM_038814639.1	sp_Q68FD5_CLH1_MOUSE_Clathrin_heavy_chain_1_OS=Mus_musculus_OX=10090_GN=Cltc_PE=1_SV=3	0.350055	0	33024.3
XM_038809841.1	sp_O15050_TRNK1_HUMAN_TPR_and_ankyrin_repeat-containing_protein_1_OS=Homo_sapiens_OX=9606_GN=TRANK1_PE=2_SV=4	0.350009	0	8475.71
XM_038781143.1	sp_Q66H21_CHPT1_RAT_Cholinephosphotransferase_1_OS=Rattus_norvegicus_OX=10116_GN=Chpt1_PE=2_SV=1	0.349933	0	13350.6
XM_038812723.1	sp_Q3UMY5_EMAL4_MOUSE_Echinoderm_microtubule-associated_protein-like_4_OS=Mus_musculus_OX=10090_GN=Eml4_PE=1_SV=1	0.349797	0	15235.9
XM_038810202.1	sp_Q02369_NDUB9_BOVIN_NADH_dehydrogenase_[ubiquinone]_1_beta_subcomplex_subunit_9_OS=Bos_taurus_OX=9913_GN=NDUFB9_PE=1_SV=2	0.349778	0	402667
XM_038811532.1	sp_Q15678_PTN14_HUMAN_Tyrosine-protein_phosphatase_non-receptor_type_14_OS=Homo_sapiens_OX=9606_GN=PTPN14_PE=1_SV=2	0.349692	0	9114.23
XM_038789545.1	sp_Q6NWY9_PR40B_HUMAN_Pre-mRNA-processing_factor_40_homolog_B_OS=Homo_sapiens_OX=9606_GN=PRPF40B_PE=1_SV=1	0.349603	0	111224
XM_038783092.1	sp_Q7Z5K2_WAPL_HUMAN_Wings_apart-like_protein_homolog_OS=Homo_sapiens_OX=9606_GN=WAPL_PE=1_SV=1	0.349583	0	7435.82
XM_038801646.1	sp_V5JFY4_INRA2_ONCMY_Interferon_alpha/beta_receptor_2_OS=Oncorhynchus_mykiss_OX=8022_GN=ifnar2_PE=2_SV=1	0.349531	0	4503.2
XM_038779785.1	sp_Q96IG2_FXL20_HUMAN_F-box/LRR-repeat_protein_20_OS=Homo_sapiens_OX=9606_GN=FBXL20_PE=1_SV=2	0.34953	0	8145.29
XM_038783392.1	sp_Q8N3F8_MILK1_HUMAN_MICAL-like_protein_1_OS=Homo_sapiens_OX=9606_GN=MICALL1_PE=1_SV=2	0.34949	0	4910.62
Cluster-15374.0	sp_Q3MHN0_PSB6_BOVIN_Proteasome_subunit_beta_type-6_OS=Bos_taurus_OX=9913_GN=PSMB6_PE=1_SV=1	0.349381	0	660818
XM_038780440.1	sp_Q3ZBH0_TCPB_BOVIN_T-complex_protein_1_subunit_beta_OS=Bos_taurus_OX=9913_GN=CCT2_PE=1_SV=3	0.349305	0	377106
XM_038800277.1	sp_P68255_1433T_RAT_14-3-3_protein_theta_OS=Rattus_norvegicus_OX=10116_GN=Ywhaq_PE=1_SV=1	0.34927	0	96787.3
Cluster-10977.2		0.349259	0	178466
XM_038783662.1	sp_P97615_THIOM_RAT_Thioredoxin,_mitochondrial_OS=Rattus_norvegicus_OX=10116_GN=Txn2_PE=2_SV=1	0.349237	0	34428.3
XM_038796047.1	sp_P40329_SYRC_RAT_Arginine--tRNA_ligase,_cytoplasmic_OS=Rattus_norvegicus_OX=10116_GN=Rars_PE=1_SV=2	0.349232	0	73179.9
XM_038814916.1	sp_P40745_B915_XENLA_Maternal_B9.15_protein_OS=Xenopus_laevis_OX=8355_PE=2_SV=1	0.349225	0	27168.8
XM_038806780.1	sp_Q08705_CTCF_CHICK_Transcriptional_repressor_CTCF_OS=Gallus_gallus_OX=9031_GN=CTCF_PE=1_SV=1	0.349069	0	52495.2
XM_038809723.1	sp_Q86YT6_MIB1_HUMAN_E3_ubiquitin-protein_ligase_MIB1_OS=Homo_sapiens_OX=9606_GN=MIB1_PE=1_SV=1	0.349052	0	26608.7
XM_038782819.1	sp_Q9ULG1_INO80_HUMAN_DNA_helicase_INO80_OS=Homo_sapiens_OX=9606_GN=INO80_PE=1_SV=2	0.349036	0	6679.22
XM_038813457.1	sp_Q9CZX8_RS19_MOUSE_40S_ribosomal_protein_S19_OS=Mus_musculus_OX=10090_GN=Rps19_PE=1_SV=3	0.349033	0	300647
XM_038782150.1	sp_P42029_NDUA8_BOVIN_NADH_dehydrogenase_[ubiquinone]_1_alpha_subcomplex_subunit_8_OS=Bos_taurus_OX=9913_GN=NDUFA8_PE=1_SV=2	0.348989	0	364181
XM_038789426.1	sp_Q9UJX4_APC5_HUMAN_Anaphase-promoting_complex_subunit_5_OS=Homo_sapiens_OX=9606_GN=ANAPC5_PE=1_SV=2	0.348726	0	20132.7
XM_038794742.1	sp_Q568L5_A1A1B_DANRE_Alcohol_dehydrogenase_[NADP(+)]_B_OS=Danio_rerio_OX=7955_GN=akr1a1b_PE=2_SV=1	0.348718	0	3253.85
XM_038812996.1	sp_Q5R8Z6_MCFD2_PONAB_Multiple_coagulation_factor_deficiency_protein_2_homolog_OS=Pongo_abelii_OX=9601_GN=MCFD2_PE=2_SV=1	0.348675	0	40391.4
XM_038808148.1	sp_Q5G872_SCUB2_DANRE_Signal_peptide,_CUB_and_EGF-like_domain-containing_protein_2_OS=Danio_rerio_OX=7955_GN=scube2_PE=2_SV=1	0.348631	0	1335.17
XM_038799339.1	sp_Q63647_PNRC1_RAT_Proline-rich_nuclear_receptor_coactivator_1_OS=Rattus_norvegicus_OX=10116_GN=Pnrc1_PE=2_SV=2	0.34863	0	23586.4
XM_038817962.1	sp_Q91ZA3_PCCA_MOUSE_Propionyl-CoA_carboxylase_alpha_chain,_mitochondrial_OS=Mus_musculus_OX=10090_GN=Pcca_PE=1_SV=2	0.348585	0	8823.56
XM_038803847.1	sp_Q6ZM19_IF6_DANRE_Eukaryotic_translation_initiation_factor_6_OS=Danio_rerio_OX=7955_GN=eif6_PE=2_SV=1	0.348533	0	743005
XM_038795612.1	sp_Q9CQJ1_HIG2A_MOUSE_HIG1_domain_family_member_2A_OS=Mus_musculus_OX=10090_GN=Higd2a_PE=3_SV=1	0.348501	0	100499
XM_038818432.1	sp_Q5ZM71_SP20H_CHICK_Transcription_factor_SPT20_homolog_OS=Gallus_gallus_OX=9031_GN=SUPT20H_PE=2_SV=1	0.348498	0	140828
XM_038776604.1	sp_Q7TT28_REXO1_MOUSE_RNA_exonuclease_1_homolog_OS=Mus_musculus_OX=10090_GN=Rexo1_PE=1_SV=1	0.348453	0	5530.91
XM_038774108.1	sp_O93309_SMC3_XENLA_Structural_maintenance_of_chromosomes_protein_3_OS=Xenopus_laevis_OX=8355_GN=smc3_PE=1_SV=2	0.348411	0	159670
XM_038778593.1	sp_Q6PBA2_LS12A_DANRE_Protein_LSM12_homolog_A_OS=Danio_rerio_OX=7955_GN=lsm12a_PE=2_SV=1	0.348281	0	12921.1
XM_038822096.1	sp_Q5T2D3_OTUD3_HUMAN_OTU_domain-containing_protein_3_OS=Homo_sapiens_OX=9606_GN=OTUD3_PE=1_SV=1	0.348093	0	5289.3
XM_038819918.1	sp_Q8C4J7_TBL3_MOUSE_Transducin_beta-like_protein_3_OS=Mus_musculus_OX=10090_GN=Tbl3_PE=2_SV=1	0.348051	0	33654
XM_038806455.1	sp_Q62737_CY24A_RAT_Cytochrome_b-245_light_chain_OS=Rattus_norvegicus_OX=10116_GN=Cyba_PE=1_SV=3	0.34804	0	1.41587e+06
XM_038794910.1	sp_A1L170_CA226_HUMAN_Uncharacterized_protein_C1orf226_OS=Homo_sapiens_OX=9606_GN=C1orf226_PE=1_SV=1	0.347998	0	6525.62
XM_038774453.1	sp_Q5ZL74_VAMP7_CHICK_Vesicle-associated_membrane_protein_7_OS=Gallus_gallus_OX=9031_GN=VAMP7_PE=2_SV=1	0.3479	0	13306.1
XM_038820605.1	sp_G5E829_AT2B1_MOUSE_Plasma_membrane_calcium-transporting_ATPase_1_OS=Mus_musculus_OX=10090_GN=Atp2b1_PE=1_SV=1	0.347852	0	17924.3
XM_038807214.1		0.347843	0	3404.33
XM_038792674.1		0.347839	0	4569.72
XM_038777005.1	sp_Q2HWU3_CALR_MACFU_Calreticulin_OS=Macaca_fuscata_fuscata_OX=9543_GN=CALR_PE=2_SV=1	0.347789	0	214053
XM_038812823.1	sp_Q9UKG1_DP13A_HUMAN_DCC-interacting_protein_13-alpha_OS=Homo_sapiens_OX=9606_GN=APPL1_PE=1_SV=1	0.347667	0	4814.35
XM_038789387.1	sp_Q9NTK5_OLA1_HUMAN_Obg-like_ATPase_1_OS=Homo_sapiens_OX=9606_GN=OLA1_PE=1_SV=2	0.347664	0	97444.8
XM_038773764.1	sp_Q8TAG9_EXOC6_HUMAN_Exocyst_complex_component_6_OS=Homo_sapiens_OX=9606_GN=EXOC6_PE=1_SV=3	0.347532	0	10034.5
XM_038806861.1	sp_Q96DX4_RSPRY_HUMAN_RING_finger_and_SPRY_domain-containing_protein_1_OS=Homo_sapiens_OX=9606_GN=RSPRY1_PE=1_SV=1	0.347503	0	19054.7
Cluster-2068.12328		0.347427	0	273620
XM_038816384.1	sp_Q2KIS2_RM44_BOVIN_39S_ribosomal_protein_L44,_mitochondrial_OS=Bos_taurus_OX=9913_GN=MRPL44_PE=2_SV=1	0.347351	0	113453
XM_038807253.1	sp_B1H1P9_PPAL_XENLA_Lysosomal_acid_phosphatase_OS=Xenopus_laevis_OX=8355_GN=acp2_PE=2_SV=1	0.347326	0	17363.5
XM_038794721.1	sp_Q9D032_SSBP3_MOUSE_Single-stranded_DNA-binding_protein_3_OS=Mus_musculus_OX=10090_GN=Ssbp3_PE=1_SV=2	0.3473	0	12967.8
XM_038797660.1	sp_Q9H4G4_GAPR1_HUMAN_Golgi-associated_plant_pathogenesis-related_protein_1_OS=Homo_sapiens_OX=9606_GN=GLIPR2_PE=1_SV=3	0.347207	0	12250.2
XM_038812565.1	sp_Q86U86_PB1_HUMAN_Protein_polybromo-1_OS=Homo_sapiens_OX=9606_GN=PBRM1_PE=1_SV=1	0.347201	0	32538.2
Cluster-17092.0		0.347193	0	446487
XM_038801296.1	sp_A1A4K8_U2AF1_BOVIN_Splicing_factor_U2AF_35_kDa_subunit_OS=Bos_taurus_OX=9913_GN=U2AF1_PE=2_SV=1	0.347148	0	120073
XM_038818305.1	sp_Q9Y2L1_RRP44_HUMAN_Exosome_complex_exonuclease_RRP44_OS=Homo_sapiens_OX=9606_GN=DIS3_PE=1_SV=2	0.347045	0	15725.4
XM_038774146.1	sp_Q9Y462_ZN711_HUMAN_Zinc_finger_protein_711_OS=Homo_sapiens_OX=9606_GN=ZNF711_PE=1_SV=2	0.346975	0	24344.6
XM_038816043.1	sp_Q3U1V8_M3K9_MOUSE_Mitogen-activated_protein_kinase_kinase_kinase_9_OS=Mus_musculus_OX=10090_GN=Map3k9_PE=2_SV=2	0.346884	0	48964.9
Cluster-8801.0	sp_Q8C1S0_MED19_MOUSE_Mediator_of_RNA_polymerase_II_transcription_subunit_19_OS=Mus_musculus_OX=10090_GN=Med19_PE=1_SV=1	0.346829	0	313252
XM_038785890.1	sp_Q92797_SYMPK_HUMAN_Symplekin_OS=Homo_sapiens_OX=9606_GN=SYMPK_PE=1_SV=2	0.346765	0	118710
XM_038819681.1	sp_Q9PSX7_RHOC_CHICK_Rho-related_GTP-binding_protein_RhoC_OS=Gallus_gallus_OX=9031_GN=RHOC_PE=1_SV=1	0.346762	0	190638
XM_038804962.1	sp_P51662_ANXA1_RABIT_Annexin_A1_OS=Oryctolagus_cuniculus_OX=9986_GN=ANXA1_PE=1_SV=1	0.346727	0	40102.9
XM_038793304.1	sp_Q32N55_PTCD3_XENLA_Pentatricopeptide_repeat_domain-containing_protein_3,_mitochondrial_OS=Xenopus_laevis_OX=8355_GN=ptcd3_PE=2_SV=1	0.346668	0	29968
XM_038819033.1	sp_Q9Y4X4_KLF12_HUMAN_Krueppel-like_factor_12_OS=Homo_sapiens_OX=9606_GN=KLF12_PE=1_SV=2	0.346557	0	5300.35
XM_038821134.1	sp_E1BZ85_MARF1_CHICK_Meiosis_regulator_and_mRNA_stability_factor_1_OS=Gallus_gallus_OX=9031_GN=MARF1_PE=3_SV=1	0.346546	0	14347.6
XM_038797358.1	sp_Q00534_CDK6_HUMAN_Cyclin-dependent_kinase_6_OS=Homo_sapiens_OX=9606_GN=CDK6_PE=1_SV=1	0.346532	0	3245.54
XM_038806371.1	sp_Q15911_ZFHX3_HUMAN_Zinc_finger_homeobox_protein_3_OS=Homo_sapiens_OX=9606_GN=ZFHX3_PE=1_SV=2	0.346525	0	2844.26
XM_038773128.1	sp_Q8N1G4_LRC47_HUMAN_Leucine-rich_repeat-containing_protein_47_OS=Homo_sapiens_OX=9606_GN=LRRC47_PE=1_SV=1	0.346523	0	46552.8
XM_038817645.1	sp_Q68DE3_USF3_HUMAN_Basic_helix-loop-helix_domain-containing_protein_USF3_OS=Homo_sapiens_OX=9606_GN=USF3_PE=1_SV=3	0.346382	0	6622.33
XM_038782615.1	sp_O35083_PLCA_MOUSE_1-acyl-sn-glycerol-3-phosphate_acyltransferase_alpha_OS=Mus_musculus_OX=10090_GN=Agpat1_PE=1_SV=1	0.346363	0	43930.7
Cluster-2355.0		0.346315	0	2.10865e+06
XM_038810376.1	sp_Q9BSE4_HERP2_HUMAN_Homocysteine-responsive_endoplasmic_reticulum-resident_ubiquitin-like_domain_member_2_protein_OS=Homo_sapiens_OX=9606_GN=HERPUD2_PE=1_SV=2	0.346307	0	269703
XM_038776377.1	sp_B0BN95_HARB1_RAT_Putative_nuclease_HARBI1_OS=Rattus_norvegicus_OX=10116_GN=Harbi1_PE=2_SV=1	0.346293	0	47727.3
XM_038777296.1	sp_P81877_SSBP2_HUMAN_Single-stranded_DNA-binding_protein_2_OS=Homo_sapiens_OX=9606_GN=SSBP2_PE=1_SV=2	0.346224	0	10922.3
XM_038798473.1	sp_O35254_GORS1_RAT_Golgi_reassembly-stacking_protein_1_OS=Rattus_norvegicus_OX=10116_GN=Gorasp1_PE=1_SV=4	0.346183	0	4207.9
XM_038819625.1	sp_P13619_AT5F1_BOVIN_ATP_synthase_F(0)_complex_subunit_B1,_mitochondrial_OS=Bos_taurus_OX=9913_GN=ATP5F1_PE=1_SV=2	0.346165	0	581341
XM_038807463.1	sp_Q08D11_PTSS2_XENTR_Phosphatidylserine_synthase_2_OS=Xenopus_tropicalis_OX=8364_GN=ptdss2_PE=2_SV=2	0.346155	0	12346.9
XM_038776349.1	sp_Q5ZM73_MIRO1_CHICK_Mitochondrial_Rho_GTPase_1_OS=Gallus_gallus_OX=9031_GN=RHOT1_PE=2_SV=1	0.346088	0	36230.5
XM_038797584.1	sp_Q8IXK2_GLT12_HUMAN_Polypeptide_N-acetylgalactosaminyltransferase_12_OS=Homo_sapiens_OX=9606_GN=GALNT12_PE=1_SV=3	0.346029	0	3164.93
XM_038773761.1	sp_Q80WY3_NANO1_MOUSE_Nanos_homolog_1_OS=Mus_musculus_OX=10090_GN=Nanos1_PE=2_SV=2	0.345912	0	77607.6
XM_038814303.1	sp_P02525_CRBA1_MOUSE_Beta-crystallin_A1_OS=Mus_musculus_OX=10090_GN=Cryba1_PE=2_SV=2	0.345887	0	4000.83
XM_038814381.1	sp_Q96CP7_TLCD1_HUMAN_Calfacilitin_OS=Homo_sapiens_OX=9606_GN=TLCD1_PE=2_SV=1	0.345879	0	10689.1
XM_038818582.1	sp_Q45KJ4_LN28B_CHICK_Protein_lin-28_homolog_B_OS=Gallus_gallus_OX=9031_GN=LIN28B_PE=2_SV=1	0.345798	0	20279
XM_038789649.1	sp_P29558_RBMS1_HUMAN_RNA-binding_motif,_single-stranded-interacting_protein_1_OS=Homo_sapiens_OX=9606_GN=RBMS1_PE=1_SV=3	0.345702	0	45906.4
XM_038792403.1	sp_Q9ULD6_INTU_HUMAN_Protein_inturned_OS=Homo_sapiens_OX=9606_GN=INTU_PE=1_SV=2	0.345604	0	12439.1
XM_038775048.1	sp_Q9P2T1_GMPR2_HUMAN_GMP_reductase_2_OS=Homo_sapiens_OX=9606_GN=GMPR2_PE=1_SV=1	0.345576	0	34778.2
XM_038795451.1	sp_P35221_CTNA1_HUMAN_Catenin_alpha-1_OS=Homo_sapiens_OX=9606_GN=CTNNA1_PE=1_SV=1	0.345543	0	66814.5
XM_038795470.1	sp_Q3ZBE5_SLU7_BOVIN_Pre-mRNA-splicing_factor_SLU7_OS=Bos_taurus_OX=9913_GN=SLU7_PE=2_SV=2	0.345507	0	81378.3
XM_038791195.1	sp_Q503Q1_MIEAP_DANRE_Mitochondria-eating_protein_OS=Danio_rerio_OX=7955_GN=spata18_PE=2_SV=2	0.34548	0	34800.8
XM_038789824.1	sp_P07108_ACBP_HUMAN_Acyl-CoA-binding_protein_OS=Homo_sapiens_OX=9606_GN=DBI_PE=1_SV=2	0.345397	0	39741.5
XM_038815755.1	sp_Q99J27_ACATN_MOUSE_Acetyl-coenzyme_A_transporter_1_OS=Mus_musculus_OX=10090_GN=Slc33a1_PE=1_SV=1	0.34537	0	14670.2
XM_038806937.1	sp_A3KP37_NDUF5_DANRE_Arginine-hydroxylase_NDUFAF5,_mitochondrial_OS=Danio_rerio_OX=7955_GN=ndufaf5_PE=2_SV=1	0.345243	0	13443.7
XM_038821159.1	sp_Q07832_PLK1_MOUSE_Serine/threonine-protein_kinase_PLK1_OS=Mus_musculus_OX=10090_GN=Plk1_PE=1_SV=2	0.345177	0	226284
XM_038775433.1	sp_P39963_CCNB3_CHICK_G2/mitotic-specific_cyclin-B3_OS=Gallus_gallus_OX=9031_GN=CCNB3_PE=2_SV=1	0.345172	0	66541.3
XM_038774437.1	sp_B5XB24_EMC4_SALSA_ER_membrane_protein_complex_subunit_4_OS=Salmo_salar_OX=8030_GN=emc4_PE=2_SV=1	0.34515	0	36800
XM_038804593.1	sp_A6QLE1_TDRD7_BOVIN_Tudor_domain-containing_protein_7_OS=Bos_taurus_OX=9913_GN=TDRD7_PE=2_SV=1	0.345145	0	5610.8
XM_038817839.1	sp_Q9BTE7_DCNL5_HUMAN_DCN1-like_protein_5_OS=Homo_sapiens_OX=9606_GN=DCUN1D5_PE=1_SV=1	0.345129	0	3842.84
XM_038775062.1	sp_P24399_ZN239_MOUSE_Zinc_finger_protein_239_OS=Mus_musculus_OX=10090_GN=Znf239_PE=2_SV=2	0.345109	0	25316.4
XM_038789566.1	sp_Q5ZL05_CRCM1_CHICK_Calcium_release-activated_calcium_channel_protein_1_OS=Gallus_gallus_OX=9031_GN=ORAI1_PE=2_SV=1	0.345086	0	26479.6
XM_038793740.1	sp_Q0ZGT2_NEXN_HUMAN_Nexilin_OS=Homo_sapiens_OX=9606_GN=NEXN_PE=1_SV=1	0.345062	0	7870.99
XM_038797877.1	sp_Q5EA95_IFT57_BOVIN_Intraflagellar_transport_protein_57_homolog_OS=Bos_taurus_OX=9913_GN=IFT57_PE=1_SV=1	0.345026	0	75133.5
XM_038784467.1	sp_Q9NTJ4_MA2C1_HUMAN_Alpha-mannosidase_2C1_OS=Homo_sapiens_OX=9606_GN=MAN2C1_PE=1_SV=1	0.345011	0	5881.61
XM_038794346.1	sp_Q8C4P0_K1958_MOUSE_Uncharacterized_protein_KIAA1958_homolog_OS=Mus_musculus_OX=10090_PE=2_SV=1	0.345	0	18093.8
XM_038794732.1	sp_Q8VHQ9_ACO11_MOUSE_Acyl-coenzyme_A_thioesterase_11_OS=Mus_musculus_OX=10090_GN=Acot11_PE=1_SV=1	0.344979	0	6624.04
XM_038798738.1	sp_Q9QXS1_PLEC_MOUSE_Plectin_OS=Mus_musculus_OX=10090_GN=Plec_PE=1_SV=3	0.344908	0	7334.88
XM_038782860.1	sp_Q03468_ERCC6_HUMAN_DNA_excision_repair_protein_ERCC-6_OS=Homo_sapiens_OX=9606_GN=ERCC6_PE=1_SV=1	0.344863	0	4164.73
XM_038803131.1	sp_Q9H2P0_ADNP_HUMAN_Activity-dependent_neuroprotector_homeobox_protein_OS=Homo_sapiens_OX=9606_GN=ADNP_PE=1_SV=1	0.344859	0	58505.6
Cluster-17626.0		0.344824	0	53227
XM_038817525.1	sp_Q9NZL6_RGL1_HUMAN_Ral_guanine_nucleotide_dissociation_stimulator-like_1_OS=Homo_sapiens_OX=9606_GN=RGL1_PE=1_SV=1	0.344818	0	10672.9
XM_038819262.1	sp_O43865_SAHH2_HUMAN_S-adenosylhomocysteine_hydrolase-like_protein_1_OS=Homo_sapiens_OX=9606_GN=AHCYL1_PE=1_SV=2	0.344799	0	7204.82
XM_038790146.1	sp_Q5RBT2_DNPEP_PONAB_Aspartyl_aminopeptidase_OS=Pongo_abelii_OX=9601_GN=DNPEP_PE=2_SV=1	0.34478	0	41802.3
XM_038792997.1	sp_O76094_SRP72_HUMAN_Signal_recognition_particle_subunit_SRP72_OS=Homo_sapiens_OX=9606_GN=SRP72_PE=1_SV=3	0.344774	0	316933
Cluster-1851.0		0.344729	0	73193.3
XM_038814747.1	sp_Q96R06_SPAG5_HUMAN_Sperm-associated_antigen_5_OS=Homo_sapiens_OX=9606_GN=SPAG5_PE=1_SV=2	0.344716	0	251539
Cluster-2068.7711		0.344646	0	122355
XM_038810841.1	sp_Q9ESM0_IP6K1_RAT_Inositol_hexakisphosphate_kinase_1_OS=Rattus_norvegicus_OX=10116_GN=Ip6k1_PE=2_SV=1	0.344638	0	4910.3
XM_038775313.1	sp_P78318_IGBP1_HUMAN_Immunoglobulin-binding_protein_1_OS=Homo_sapiens_OX=9606_GN=IGBP1_PE=1_SV=1	0.344623	0	26057.5
XM_038786403.1	sp_Q15185_TEBP_HUMAN_Prostaglandin_E_synthase_3_OS=Homo_sapiens_OX=9606_GN=PTGES3_PE=1_SV=1	0.344563	0	812712
XM_038804854.1	sp_Q5ZHV8_RMI1_CHICK_RecQ-mediated_genome_instability_protein_1_OS=Gallus_gallus_OX=9031_GN=RMI1_PE=2_SV=1	0.344543	0	45986.4
XM_038791891.1	sp_Q96HR8_NAF1_HUMAN_H/ACA_ribonucleoprotein_complex_non-core_subunit_NAF1_OS=Homo_sapiens_OX=9606_GN=NAF1_PE=1_SV=2	0.344528	0	64904.2
XM_038780320.1	sp_P41212_ETV6_HUMAN_Transcription_factor_ETV6_OS=Homo_sapiens_OX=9606_GN=ETV6_PE=1_SV=1	0.344479	0	46713.7
XM_038793384.1	sp_Q96CS2_HAUS1_HUMAN_HAUS_augmin-like_complex_subunit_1_OS=Homo_sapiens_OX=9606_GN=HAUS1_PE=1_SV=1	0.344445	0	216614
XM_038807199.1	sp_Q561Y0_WDR92_DANRE_WD_repeat-containing_protein_92_OS=Danio_rerio_OX=7955_GN=wdr92_PE=2_SV=1	0.344411	0	55290
XM_038819513.1	sp_Q5ZKQ8_ARL8A_CHICK_ADP-ribosylation_factor-like_protein_8A_OS=Gallus_gallus_OX=9031_GN=ARL8A_PE=2_SV=1	0.3444	0	60239.5
XM_038796005.1	sp_Q5RDM4_HSP74_PONAB_Heat_shock_70_kDa_protein_4_OS=Pongo_abelii_OX=9601_GN=HSPA4_PE=2_SV=1	0.344216	0	86358.4
XM_038775978.1	sp_Q13620_CUL4B_HUMAN_Cullin-4B_OS=Homo_sapiens_OX=9606_GN=CUL4B_PE=1_SV=4	0.344199	0	15741.4
XM_038793381.1	sp_P15999_ATPA_RAT_ATP_synthase_subunit_alpha,_mitochondrial_OS=Rattus_norvegicus_OX=10116_GN=Atp5f1a_PE=1_SV=2	0.34419	0	661744
XM_038811337.1	sp_Q8C0L8_COG5_MOUSE_Conserved_oligomeric_Golgi_complex_subunit_5_OS=Mus_musculus_OX=10090_GN=Cog5_PE=1_SV=3	0.344137	0	13355.2
XM_038774105.1	sp_Q16204_CCDC6_HUMAN_Coiled-coil_domain-containing_protein_6_OS=Homo_sapiens_OX=9606_GN=CCDC6_PE=1_SV=2	0.344117	0	27180.8
XM_038784124.1	sp_Q5RBX7_SRP14_PONAB_Signal_recognition_particle_14_kDa_protein_OS=Pongo_abelii_OX=9601_GN=SRP14_PE=2_SV=1	0.344038	0	68388.6
XM_038817799.1	sp_Q9CYN2_SPCS2_MOUSE_Signal_peptidase_complex_subunit_2_OS=Mus_musculus_OX=10090_GN=Spcs2_PE=1_SV=1	0.343977	0	75682.8
XM_038802354.1	sp_P41976_SODM_BOVIN_Superoxide_dismutase_[Mn],_mitochondrial_OS=Bos_taurus_OX=9913_GN=SOD2_PE=2_SV=1	0.34396	0	27801.7
XM_038805453.1	sp_Q90WN4_FOXD2_XENLA_Forkhead_box_protein_D2_OS=Xenopus_laevis_OX=8355_GN=foxd2_PE=2_SV=1	0.343955	0	10486.7
XM_038774145.1	sp_Q5TZE2_SYN1L_DANRE_Synapse_differentiation-inducing_gene_protein_1-like_OS=Danio_rerio_OX=7955_GN=syndig1l_PE=3_SV=1	0.343938	0	2665.78
XM_038809011.1	sp_A2AIV2_VIR_MOUSE_Protein_virilizer_homolog_OS=Mus_musculus_OX=10090_GN=Virma_PE=1_SV=1	0.343933	0	19104.8
XM_038800784.1	sp_Q5BL57_AKIR1_XENTR_Akirin-1_OS=Xenopus_tropicalis_OX=8364_GN=akirin1_PE=2_SV=1	0.343829	0	64122.5
XM_038816379.1	sp_Q96D71_REPS1_HUMAN_RalBP1-associated_Eps_domain-containing_protein_1_OS=Homo_sapiens_OX=9606_GN=REPS1_PE=1_SV=3	0.343807	0	18465.3
XM_038808533.1	sp_P53505_ACT5_XENLA_Actin,_cytoplasmic_type_5_OS=Xenopus_laevis_OX=8355_PE=3_SV=1	0.343803	0	193857
XM_038811183.1	sp_Q8AVL0_C19L1_XENLA_CWF19-like_protein_1_OS=Xenopus_laevis_OX=8355_GN=cwf19l1_PE=2_SV=1	0.343718	0	188973
XM_038791603.1	sp_Q9P2K1_C2D2A_HUMAN_Coiled-coil_and_C2_domain-containing_protein_2A_OS=Homo_sapiens_OX=9606_GN=CC2D2A_PE=1_SV=3	0.343683	0	3621.93
Cluster-2068.11145		0.343649	0	101392
XM_038807716.1	sp_Q9P1Q0_VPS54_HUMAN_Vacuolar_protein_sorting-associated_protein_54_OS=Homo_sapiens_OX=9606_GN=VPS54_PE=1_SV=2	0.343647	0	15171.2
XM_038793845.1	sp_Q5R7T9_MTF2_PONAB_Metal-response_element-binding_transcription_factor_2_OS=Pongo_abelii_OX=9601_GN=MTF2_PE=2_SV=1	0.343641	0	147883
XM_038811519.1	sp_E1C5V0_SMYD2_CHICK_N-lysine_methyltransferase_SMYD2_OS=Gallus_gallus_OX=9031_GN=SMYD2_PE=3_SV=1	0.343638	0	155131
XM_038809475.1	sp_P59326_YTHD1_MOUSE_YTH_domain-containing_family_protein_1_OS=Mus_musculus_OX=10090_GN=Ythdf1_PE=1_SV=1	0.343575	0	15619
XM_038778883.1	sp_Q802Y8_ZB16A_DANRE_Zinc_finger_and_BTB_domain-containing_protein_16-A_OS=Danio_rerio_OX=7955_GN=zbtb16a_PE=1_SV=1	0.34354	0	12570.3
XM_038784578.1	sp_Q5EA53_T2FA_BOVIN_General_transcription_factor_IIF_subunit_1_OS=Bos_taurus_OX=9913_GN=GTF2F1_PE=2_SV=1	0.34353	0	178420
XM_038808298.1	sp_Q96HJ3_CCD34_HUMAN_Coiled-coil_domain-containing_protein_34_OS=Homo_sapiens_OX=9606_GN=CCDC34_PE=1_SV=2	0.343474	0	68892.4
XR_005457873.1	sp_Q8N3J9_ZN664_HUMAN_Zinc_finger_protein_664_OS=Homo_sapiens_OX=9606_GN=ZNF664_PE=1_SV=1	0.343468	0	5907.06
XM_038795281.1	sp_Q96MT1_RN145_HUMAN_RING_finger_protein_145_OS=Homo_sapiens_OX=9606_GN=RNF145_PE=2_SV=2	0.34343	0	12679.2
XM_038816028.1	sp_Q5ZMD4_TRI59_CHICK_Tripartite_motif-containing_protein_59_OS=Gallus_gallus_OX=9031_GN=TRIM59_PE=2_SV=1	0.343347	0	23198.2
XM_038801554.1		0.343299	0	1.73296e+06
XM_038820853.1	sp_Q7Z402_TMC7_HUMAN_Transmembrane_channel-like_protein_7_OS=Homo_sapiens_OX=9606_GN=TMC7_PE=1_SV=1	0.343263	0	33050.7
XM_038773486.1	sp_P51469_G3P_XENLA_Glyceraldehyde-3-phosphate_dehydrogenase_OS=Xenopus_laevis_OX=8355_GN=gapdh_PE=2_SV=2	0.343219	0	5.77053e+06
XM_038810504.1	sp_P86397_HTD2_HUMAN_Hydroxyacyl-thioester_dehydratase_type_2,_mitochondrial_OS=Homo_sapiens_OX=9606_GN=HTD2_PE=1_SV=1	0.343205	0	65120.6
XM_038804717.1	sp_A9JR56_C42S2_DANRE_CDC42_small_effector_protein_2_OS=Danio_rerio_OX=7955_GN=cdc42se2_PE=3_SV=1	0.343173	0	32596.3
XM_038814600.1	sp_P47739_AL3A1_MOUSE_Aldehyde_dehydrogenase,_dimeric_NADP-preferring_OS=Mus_musculus_OX=10090_GN=Aldh3a1_PE=1_SV=2	0.343126	0	7727.85
XM_038784515.1	sp_O43570_CAH12_HUMAN_Carbonic_anhydrase_12_OS=Homo_sapiens_OX=9606_GN=CA12_PE=1_SV=1	0.343072	0	102172
XM_038802898.1	sp_P80971_COX42_THUOB_Cytochrome_c_oxidase_subunit_4_isoform_2,_mitochondrial_OS=Thunnus_obesus_OX=8241_PE=1_SV=2	0.343022	0	90142.3
XM_038776337.1	sp_Q86YP4_P66A_HUMAN_Transcriptional_repressor_p66-alpha_OS=Homo_sapiens_OX=9606_GN=GATAD2A_PE=1_SV=1	0.34299	0	14987.1
XM_038788090.1	sp_Q95LD9_AHR_DELLE_Aryl_hydrocarbon_receptor_OS=Delphinapterus_leucas_OX=9749_GN=AHR_PE=2_SV=1	0.342948	0	9566.79
XM_038786980.1	sp_A3KPP3_MOG1_DANRE_Ran_guanine_nucleotide_release_factor_OS=Danio_rerio_OX=7955_GN=rangrf_PE=2_SV=1	0.342937	0	33246.6
XM_038786409.1	sp_P50580_PA2G4_MOUSE_Proliferation-associated_protein_2G4_OS=Mus_musculus_OX=10090_GN=Pa2g4_PE=1_SV=3	0.342918	0	516862
XM_038808688.1	sp_Q15311_RBP1_HUMAN_RalA-binding_protein_1_OS=Homo_sapiens_OX=9606_GN=RALBP1_PE=1_SV=3	0.342912	0	41233
XM_038817949.1	sp_Q86UB2_BIVM_HUMAN_Basic_immunoglobulin-like_variable_motif-containing_protein_OS=Homo_sapiens_OX=9606_GN=BIVM_PE=2_SV=3	0.34277	0	9847.34
XM_038783641.1	sp_Q561P5_MCM5_XENTR_DNA_replication_licensing_factor_mcm5_OS=Xenopus_tropicalis_OX=8364_GN=mcm5_PE=2_SV=1	0.342762	0	134407
XM_038799605.1	sp_Q5SPR8_ESCO2_DANRE_N-acetyltransferase_ESCO2_OS=Danio_rerio_OX=7955_GN=esco2_PE=2_SV=1	0.342742	0	26134.7
XM_038793772.1	sp_Q6X4M2_SEP15_ONCMY_Selenoprotein_F_OS=Oncorhynchus_mykiss_OX=8022_GN=selenof_PE=2_SV=2	0.342692	0	230098
XM_038806313.1	sp_Q5ZJN4_UBP10_CHICK_Ubiquitin_carboxyl-terminal_hydrolase_10_OS=Gallus_gallus_OX=9031_GN=USP10_PE=2_SV=1	0.342553	0	404074
XM_038790754.1	sp_Q5M868_GBA2_RAT_Non-lysosomal_glucosylceramidase_OS=Rattus_norvegicus_OX=10116_GN=Gba2_PE=2_SV=2	0.342509	0	5977.94
XM_038796743.1	sp_O75844_FACE1_HUMAN_CAAX_prenyl_protease_1_homolog_OS=Homo_sapiens_OX=9606_GN=ZMPSTE24_PE=1_SV=2	0.342499	0	32656.5
XM_038800904.1	sp_Q561L5_P3F1B_XENLA_POU_domain,_class_3,_transcription_factor_1-B_OS=Xenopus_laevis_OX=8355_GN=pou3f1-b_PE=2_SV=1	0.342409	0	6328.86
XM_038818445.1	sp_Q96B26_EXOS8_HUMAN_Exosome_complex_component_RRP43_OS=Homo_sapiens_OX=9606_GN=EXOSC8_PE=1_SV=1	0.342278	0	58124.2
XM_038818082.1	sp_Q5ZKH3_EED_CHICK_Polycomb_protein_EED_OS=Gallus_gallus_OX=9031_GN=EED_PE=2_SV=1	0.342119	0	131852
XM_038807326.1	sp_Q5ZI20_S39AD_CHICK_Zinc_transporter_ZIP13_OS=Gallus_gallus_OX=9031_GN=SLC39A13_PE=2_SV=1	0.342105	0	70520.4
XM_038784886.1	sp_Q3ZCD7_TECR_BOVIN_Very-long-chain_enoyl-CoA_reductase_OS=Bos_taurus_OX=9913_GN=TECR_PE=2_SV=1	0.342074	0	18346.2
XM_038788552.1	sp_Q9BT30_ALKB7_HUMAN_Alpha-ketoglutarate-dependent_dioxygenase_alkB_homolog_7,_mitochondrial_OS=Homo_sapiens_OX=9606_GN=ALKBH7_PE=1_SV=1	0.342069	0	41788
XM_038809988.1	sp_Q14117_DPYS_HUMAN_Dihydropyrimidinase_OS=Homo_sapiens_OX=9606_GN=DPYS_PE=1_SV=1	0.342059	0	7832.42
XM_038787326.1	sp_Q9WVJ9_FBLN4_MOUSE_EGF-containing_fibulin-like_extracellular_matrix_protein_2_OS=Mus_musculus_OX=10090_GN=Efemp2_PE=1_SV=1	0.341951	0	13404.1
XM_038792800.1	sp_Q8TBZ6_TM10A_HUMAN_tRNA_methyltransferase_10_homolog_A_OS=Homo_sapiens_OX=9606_GN=TRMT10A_PE=1_SV=1	0.341847	0	13699.4
XM_038813137.1	sp_O35790_PIGL_RAT_N-acetylglucosaminyl-phosphatidylinositol_de-N-acetylase_OS=Rattus_norvegicus_OX=10116_GN=Pigl_PE=2_SV=1	0.341599	0	32998.4
XM_038782258.1	sp_Q9CPR8_NSE3_MOUSE_Non-structural_maintenance_of_chromosomes_element_3_homolog_OS=Mus_musculus_OX=10090_GN=Nsmce3_PE=1_SV=1	0.341497	0	148565
XM_038782016.1	sp_Q5ZKN1_CDK9_CHICK_Cyclin-dependent_kinase_9_OS=Gallus_gallus_OX=9031_GN=CDK9_PE=2_SV=1	0.34146	0	15741
XM_038795475.1	sp_Q6PEI7_PYRG1_DANRE_CTP_synthase_1_OS=Danio_rerio_OX=7955_GN=ctps1_PE=1_SV=1	0.341289	0	42018.5
XM_038787500.1	sp_P01038_CYT_CHICK_Cystatin_OS=Gallus_gallus_OX=9031_PE=1_SV=2	0.341097	0	101634
XM_038784323.1	sp_Q9UGJ1_GCP4_HUMAN_Gamma-tubulin_complex_component_4_OS=Homo_sapiens_OX=9606_GN=TUBGCP4_PE=1_SV=1	0.341087	0	31603
XM_038803617.1	sp_Q0V8L2_GGT7_BOVIN_Glutathione_hydrolase_7_OS=Bos_taurus_OX=9913_GN=GGT7_PE=2_SV=1	0.341059	0	1828.94
XM_038781693.1	sp_Q6SXP0_CI016_CTEID_UPF0184_protein_C9orf16_homolog_OS=Ctenopharyngodon_idella_OX=7959_PE=3_SV=1	0.341029	0	6205.58
XM_038787316.1	sp_P48766_NAC1_CAVPO_Sodium/calcium_exchanger_1_OS=Cavia_porcellus_OX=10141_GN=SLC8A1_PE=2_SV=1	0.340978	0	32902.2
XM_038799201.1	sp_Q9Y6P5_SESN1_HUMAN_Sestrin-1_OS=Homo_sapiens_OX=9606_GN=SESN1_PE=1_SV=2	0.340974	0	10097.9
XM_038804794.1	sp_Q90693_PTC1_CHICK_Protein_patched_homolog_1_OS=Gallus_gallus_OX=9031_GN=PTCH1_PE=1_SV=1	0.340955	0	14667.4
XM_038805454.1	sp_Q64152_BTF3_MOUSE_Transcription_factor_BTF3_OS=Mus_musculus_OX=10090_GN=Btf3_PE=1_SV=3	0.340941	0	123958
XM_038798333.1	sp_Q9BZE4_NOG1_HUMAN_Nucleolar_GTP-binding_protein_1_OS=Homo_sapiens_OX=9606_GN=GTPBP4_PE=1_SV=3	0.340918	0	199950
XM_038785467.1	sp_P50749_RASF2_HUMAN_Ras_association_domain-containing_protein_2_OS=Homo_sapiens_OX=9606_GN=RASSF2_PE=1_SV=1	0.340865	0	15839.1
XM_038814048.1	sp_Q5REF9_TYW1_PONAB_S-adenosyl-L-methionine-dependent_tRNA_4-demethylwyosine_synthase_OS=Pongo_abelii_OX=9601_GN=TYW1_PE=2_SV=1	0.340855	0	18370.3
XM_038801642.1	sp_K7NA32_IRA1A_ONCMY_Interferon_alpha/beta_receptor_1a_OS=Oncorhynchus_mykiss_OX=8022_GN=ifnar1a_PE=2_SV=1	0.340851	0	35707.2
XM_038821926.1	sp_Q53EZ4_CEP55_HUMAN_Centrosomal_protein_of_55_kDa_OS=Homo_sapiens_OX=9606_GN=CEP55_PE=1_SV=3	0.340839	0	9070.91
XM_038802636.1	sp_Q5XIE8_ITM2B_RAT_Integral_membrane_protein_2B_OS=Rattus_norvegicus_OX=10116_GN=Itm2b_PE=2_SV=1	0.340791	0	87069.8
XM_038780648.1	sp_Q4V8V1_BM1LA_DANRE_Breast_cancer_metastasis-suppressor_1-like_protein-A_OS=Danio_rerio_OX=7955_GN=brms1la_PE=2_SV=1	0.340714	0	32907.3
XM_038790886.1	sp_Q9YHV4_FSTA_DANRE_Follistatin-A_OS=Danio_rerio_OX=7955_GN=fsta_PE=2_SV=2	0.340714	0	10404.5
XM_038817146.1	sp_O75167_PHAR2_HUMAN_Phosphatase_and_actin_regulator_2_OS=Homo_sapiens_OX=9606_GN=PHACTR2_PE=1_SV=2	0.340632	0	28045.7
XM_038818213.1	sp_Q5ZLC6_ANR10_CHICK_Ankyrin_repeat_domain-containing_protein_10_OS=Gallus_gallus_OX=9031_GN=ANKRD10_PE=2_SV=1	0.340544	0	31684.4
XM_038794789.1	sp_B5FZ19_EIF3I_TAEGU_Eukaryotic_translation_initiation_factor_3_subunit_I_OS=Taeniopygia_guttata_OX=59729_GN=EIF3I_PE=2_SV=2	0.340542	0	294581
XM_038790959.1		0.340537	0	6482.86
XM_038785014.1	sp_Q04721_NOTC2_HUMAN_Neurogenic_locus_notch_homolog_protein_2_OS=Homo_sapiens_OX=9606_GN=NOTCH2_PE=1_SV=3	0.340423	0	7173.38
XM_038806817.1	sp_P51863_VA0D1_MOUSE_V-type_proton_ATPase_subunit_d_1_OS=Mus_musculus_OX=10090_GN=Atp6v0d1_PE=1_SV=2	0.340316	0	30240.8
XM_038804417.1	sp_P08760_KAD3_BOVIN_GTP:AMP_phosphotransferase_AK3,_mitochondrial_OS=Bos_taurus_OX=9913_GN=AK3_PE=1_SV=3	0.340275	0	11992.3
XM_038786103.1	sp_Q9C0C6_CIPC_HUMAN_CLOCK-interacting_pacemaker_OS=Homo_sapiens_OX=9606_GN=CIPC_PE=1_SV=2	0.340207	0	4915.55
XM_038820338.1	sp_Q90701_TEAD3_CHICK_Transcriptional_enhancer_factor_TEF-5_OS=Gallus_gallus_OX=9031_GN=TEAD3_PE=2_SV=2	0.340205	0	11758.4
XM_038786094.1	sp_Q3T0V3_EIF3K_BOVIN_Eukaryotic_translation_initiation_factor_3_subunit_K_OS=Bos_taurus_OX=9913_GN=EIF3K_PE=2_SV=1	0.340197	0	353095
Cluster-15359.2		0.340127	0	21083.5
XM_038793842.1	sp_P15125_RL5A_XENLA_60S_ribosomal_protein_L5-A_OS=Xenopus_laevis_OX=8355_GN=rpl5-a_PE=2_SV=2	0.34011	0	244737
XM_038796173.1	sp_P29279_CTGF_HUMAN_Connective_tissue_growth_factor_OS=Homo_sapiens_OX=9606_GN=CTGF_PE=1_SV=2	0.340035	0	23494.3
XM_038783534.1	sp_Q7RTV0_PHF5A_HUMAN_PHD_finger-like_domain-containing_protein_5A_OS=Homo_sapiens_OX=9606_GN=PHF5A_PE=1_SV=1	0.340028	0	158243
XM_038796903.1	sp_Q90999_TGFR2_CHICK_TGF-beta_receptor_type-2_OS=Gallus_gallus_OX=9031_GN=TGFBR2_PE=1_SV=1	0.340021	0	810.241
XR_005463682.1		0.340016	0	7.06642e+06
XM_038821089.1	sp_O35716_SOCS1_MOUSE_Suppressor_of_cytokine_signaling_1_OS=Mus_musculus_OX=10090_GN=Socs1_PE=1_SV=1	0.33998	0	9447.67
XM_038810888.1	sp_Q8NHV4_NEDD1_HUMAN_Protein_NEDD1_OS=Homo_sapiens_OX=9606_GN=NEDD1_PE=1_SV=1	0.33989	0	33811.8
XM_038822101.1	sp_Q5T4S7_UBR4_HUMAN_E3_ubiquitin-protein_ligase_UBR4_OS=Homo_sapiens_OX=9606_GN=UBR4_PE=1_SV=1	0.339876	0	8967.77
XM_038794388.1	sp_Q60972_RBBP4_MOUSE_Histone-binding_protein_RBBP4_OS=Mus_musculus_OX=10090_GN=Rbbp4_PE=1_SV=5	0.339854	0	577520
XM_038774839.1	sp_Q9D304_RN128_MOUSE_E3_ubiquitin-protein_ligase_RNF128_OS=Mus_musculus_OX=10090_GN=Rnf128_PE=1_SV=1	0.339813	0	22553.3
XM_038795250.1	sp_P62496_ERF1_MESAU_Eukaryotic_peptide_chain_release_factor_subunit_1_OS=Mesocricetus_auratus_OX=10036_GN=ETF1_PE=1_SV=3	0.339811	0	68520.4
XM_038803549.1	sp_Q62559_IFT52_MOUSE_Intraflagellar_transport_protein_52_homolog_OS=Mus_musculus_OX=10090_GN=Ift52_PE=1_SV=2	0.339802	0	11310.5
XM_038798879.1	sp_Q5VUA4_ZN318_HUMAN_Zinc_finger_protein_318_OS=Homo_sapiens_OX=9606_GN=ZNF318_PE=1_SV=2	0.339775	0	20586.6
XR_005458165.1	sp_Q9UBG0_MRC2_HUMAN_C-type_mannose_receptor_2_OS=Homo_sapiens_OX=9606_GN=MRC2_PE=1_SV=2	0.339772	0	13241.8
XM_038793961.1	sp_Q9JJ66_CDC20_MOUSE_Cell_division_cycle_protein_20_homolog_OS=Mus_musculus_OX=10090_GN=Cdc20_PE=1_SV=2	0.339733	0	156671
XM_038779000.1	sp_Q15029_U5S1_HUMAN_116_kDa_U5_small_nuclear_ribonucleoprotein_component_OS=Homo_sapiens_OX=9606_GN=EFTUD2_PE=1_SV=1	0.339648	0	25200.2
XM_038789080.1	sp_Q9UJX3_APC7_HUMAN_Anaphase-promoting_complex_subunit_7_OS=Homo_sapiens_OX=9606_GN=ANAPC7_PE=1_SV=4	0.339632	0	6784.53
XM_038795765.1	sp_P56597_NDK5_HUMAN_Nucleoside_diphosphate_kinase_homolog_5_OS=Homo_sapiens_OX=9606_GN=NME5_PE=1_SV=1	0.339626	0	95793.3
XM_038782075.1	sp_Q01105_SET_HUMAN_Protein_SET_OS=Homo_sapiens_OX=9606_GN=SET_PE=1_SV=3	0.339614	0	235633
XM_038782700.1	sp_O95470_SGPL1_HUMAN_Sphingosine-1-phosphate_lyase_1_OS=Homo_sapiens_OX=9606_GN=SGPL1_PE=1_SV=3	0.339555	0	23279
XM_038775021.1	sp_Q16600_ZN239_HUMAN_Zinc_finger_protein_239_OS=Homo_sapiens_OX=9606_GN=ZNF239_PE=1_SV=3	0.339555	0	6486.82
XM_038781086.1	sp_O55028_BCKD_MOUSE_[3-methyl-2-oxobutanoate_dehydrogenase_[lipoamide]]_kinase,_mitochondrial_OS=Mus_musculus_OX=10090_GN=Bckdk_PE=1_SV=1	0.339548	0	168032
XM_038779531.1	sp_Q67ER4_R113A_BOVIN_RING_finger_protein_113A_OS=Bos_taurus_OX=9913_GN=RNF113A_PE=2_SV=1	0.339482	0	46360.3
XM_038812509.1	sp_Q148J6_ARPC4_BOVIN_Actin-related_protein_2/3_complex_subunit_4_OS=Bos_taurus_OX=9913_GN=ARPC4_PE=1_SV=3	0.339466	0	42140.3
XM_038782664.1	sp_Q9ULJ6_ZMIZ1_HUMAN_Zinc_finger_MIZ_domain-containing_protein_1_OS=Homo_sapiens_OX=9606_GN=ZMIZ1_PE=1_SV=3	0.339433	0	20775.6
XM_038799153.1	sp_P28918_DCAM_MESAU_S-adenosylmethionine_decarboxylase_proenzyme_OS=Mesocricetus_auratus_OX=10036_GN=AMD1_PE=2_SV=1	0.339422	0	145556
Cluster-19180.3		0.33938	0	61289.1
XM_038816204.1	sp_Q53RY4_KCP3_HUMAN_Keratinocyte-associated_protein_3_OS=Homo_sapiens_OX=9606_GN=KRTCAP3_PE=2_SV=1	0.339339	0	17154.6
XM_038779656.1	sp_P56703_WNT3_HUMAN_Proto-oncogene_Wnt-3_OS=Homo_sapiens_OX=9606_GN=WNT3_PE=1_SV=2	0.339324	0	4243.66
XM_038816244.1	sp_Q3UBG2_PCLI1_MOUSE_PTB-containing,_cubilin_and_LRP1-interacting_protein_OS=Mus_musculus_OX=10090_GN=Pid1_PE=1_SV=2	0.339304	0	11746.8
XM_038785284.1	sp_Q4KM79_DUS11_RAT_RNA/RNP_complex-1-interacting_phosphatase_OS=Rattus_norvegicus_OX=10116_GN=Dusp11_PE=2_SV=1	0.339285	0	239160
XM_038802310.1	sp_Q13009_TIAM1_HUMAN_T-lymphoma_invasion_and_metastasis-inducing_protein_1_OS=Homo_sapiens_OX=9606_GN=TIAM1_PE=1_SV=2	0.339284	0	7613.54
XM_038799298.1	sp_Q86VQ0_LCA5_HUMAN_Lebercilin_OS=Homo_sapiens_OX=9606_GN=LCA5_PE=1_SV=2	0.339271	0	4885.31
XM_038782799.1	sp_P52849_NDST2_HUMAN_Bifunctional_heparan_sulfate_N-deacetylase/N-sulfotransferase_2_OS=Homo_sapiens_OX=9606_GN=NDST2_PE=1_SV=1	0.339163	0	41226.1
XM_038805352.1	sp_O43854_EDIL3_HUMAN_EGF-like_repeat_and_discoidin_I-like_domain-containing_protein_3_OS=Homo_sapiens_OX=9606_GN=EDIL3_PE=1_SV=1	0.339145	0	17892.4
XM_038812283.1	sp_Q9NS98_SEM3G_HUMAN_Semaphorin-3G_OS=Homo_sapiens_OX=9606_GN=SEMA3G_PE=2_SV=1	0.339143	0	3567.61
XM_038790134.1	sp_P50219_MNX1_HUMAN_Motor_neuron_and_pancreas_homeobox_protein_1_OS=Homo_sapiens_OX=9606_GN=MNX1_PE=1_SV=3	0.339117	0	2934.8
XM_038784587.1	sp_P14314_GLU2B_HUMAN_Glucosidase_2_subunit_beta_OS=Homo_sapiens_OX=9606_GN=PRKCSH_PE=1_SV=2	0.339111	0	231871
XM_038803122.1	sp_Q9UJQ4_SALL4_HUMAN_Sal-like_protein_4_OS=Homo_sapiens_OX=9606_GN=SALL4_PE=1_SV=1	0.339079	0	73002.6
Cluster-17354.0	sp_O00299_CLIC1_HUMAN_Chloride_intracellular_channel_protein_1_OS=Homo_sapiens_OX=9606_GN=CLIC1_PE=1_SV=4	0.339042	0	89888.6
XM_038807396.1	sp_Q5RDI1_PAMR1_PONAB_Inactive_serine_protease_PAMR1_OS=Pongo_abelii_OX=9601_GN=PAMR1_PE=2_SV=1	0.339039	0	23646.1
XM_038821160.1	sp_P22695_QCR2_HUMAN_Cytochrome_b-c1_complex_subunit_2,_mitochondrial_OS=Homo_sapiens_OX=9606_GN=UQCRC2_PE=1_SV=3	0.339034	0	115154
XM_038804499.1	sp_O95271_TNKS1_HUMAN_Tankyrase-1_OS=Homo_sapiens_OX=9606_GN=TNKS_PE=1_SV=2	0.338883	0	8416.88
XM_038811301.1	sp_Q90W33_HIC2_DANRE_Hypermethylated_in_cancer_2_protein_OS=Danio_rerio_OX=7955_GN=hic2_PE=2_SV=1	0.338881	0	36400.5
XM_038819326.1	sp_Q5HZH2_TSR3_MOUSE_Ribosome_biogenesis_protein_TSR3_homolog_OS=Mus_musculus_OX=10090_GN=Tsr3_PE=1_SV=1	0.338715	0	49602.3
XM_038791351.1	sp_Q9UJY1_HSPB8_HUMAN_Heat_shock_protein_beta-8_OS=Homo_sapiens_OX=9606_GN=HSPB8_PE=1_SV=1	0.338712	0	33029.7
XM_038801959.1	sp_Q80UN9_MOD5_MOUSE_tRNA_dimethylallyltransferase_OS=Mus_musculus_OX=10090_GN=Trit1_PE=2_SV=2	0.338701	0	51798.7
XM_038791866.1	sp_Q5ZML3_SRSF1_CHICK_Serine/arginine-rich_splicing_factor_1_OS=Gallus_gallus_OX=9031_GN=SRSF1_PE=1_SV=3	0.338573	0	2.70334e+06
XM_038814130.1	sp_Q6XL41_RHCG_CHICK_Ammonium_transporter_Rh_type_C_OS=Gallus_gallus_OX=9031_GN=RHCG_PE=2_SV=1	0.338537	0	3496.26
XM_038795899.1	sp_Q9NQB0_TF7L2_HUMAN_Transcription_factor_7-like_2_OS=Homo_sapiens_OX=9606_GN=TCF7L2_PE=1_SV=2	0.338474	0	8723.5
XM_038816496.1	sp_O43298_ZBT43_HUMAN_Zinc_finger_and_BTB_domain-containing_protein_43_OS=Homo_sapiens_OX=9606_GN=ZBTB43_PE=1_SV=1	0.33844	0	193928
XM_038778969.1	sp_Q9BUM1_G6PC3_HUMAN_Glucose-6-phosphatase_3_OS=Homo_sapiens_OX=9606_GN=G6PC3_PE=1_SV=2	0.338368	0	39641.8
XM_038778205.1	sp_Q498Z6_RT07_DANRE_28S_ribosomal_protein_S7,_mitochondrial_OS=Danio_rerio_OX=7955_GN=mrps7_PE=2_SV=1	0.338198	0	4056.49
XM_038819108.1	sp_Q93034_CUL5_HUMAN_Cullin-5_OS=Homo_sapiens_OX=9606_GN=CUL5_PE=1_SV=4	0.338007	0	13359
XM_038808854.1	sp_Q6PB44_PTN23_MOUSE_Tyrosine-protein_phosphatase_non-receptor_type_23_OS=Mus_musculus_OX=10090_GN=Ptpn23_PE=1_SV=2	0.337993	0	5973.53
XM_038812909.1	sp_O14672_ADA10_HUMAN_Disintegrin_and_metalloproteinase_domain-containing_protein_10_OS=Homo_sapiens_OX=9606_GN=ADAM10_PE=1_SV=1	0.337861	0	22941.7
XM_038818040.1	sp_Q5RDJ0_T10B_PONAB_Mitochondrial_import_inner_membrane_translocase_subunit_Tim10_B_OS=Pongo_abelii_OX=9601_GN=TIMM10B_PE=3_SV=1	0.337825	0	63250.9
XM_038812759.1	sp_Q5R5T1_FGD3_PONAB_FYVE,_RhoGEF_and_PH_domain-containing_protein_3_OS=Pongo_abelii_OX=9601_GN=FGD3_PE=2_SV=1	0.337807	0	2313.63
XM_038808329.1	sp_Q8NHG7_SVIP_HUMAN_Small_VCP/p97-interacting_protein_OS=Homo_sapiens_OX=9606_GN=SVIP_PE=1_SV=1	0.337802	0	60406.8
XM_038816228.1	sp_Q99J45_NRBP_MOUSE_Nuclear_receptor-binding_protein_OS=Mus_musculus_OX=10090_GN=Nrbp1_PE=1_SV=1	0.337638	0	60563.3
Cluster-16288.0		0.337638	0	77627.4
XM_038785881.1	sp_Q8R3Y5_CS047_MOUSE_Uncharacterized_protein_C19orf47_homolog_OS=Mus_musculus_OX=10090_PE=1_SV=2	0.337594	0	6248.9
XM_038793619.1	sp_O08557_DDAH1_RAT_N(G),N(G)-dimethylarginine_dimethylaminohydrolase_1_OS=Rattus_norvegicus_OX=10116_GN=Ddah1_PE=1_SV=3	0.337554	0	21784.5
XM_038790981.1	sp_Q4R623_DEP1B_MACFA_DEP_domain-containing_protein_1B_OS=Macaca_fascicularis_OX=9541_GN=DEPDC1B_PE=2_SV=1	0.337539	0	13516.1
XM_038815926.1	sp_P04646_RL35A_RAT_60S_ribosomal_protein_L35a_OS=Rattus_norvegicus_OX=10116_GN=Rpl35a_PE=3_SV=1	0.337488	0	1.53799e+06
XM_038809156.1	sp_P29218_IMPA1_HUMAN_Inositol_monophosphatase_1_OS=Homo_sapiens_OX=9606_GN=IMPA1_PE=1_SV=1	0.337475	0	6827.73
XM_038803522.1	sp_Q9H1P3_OSBL2_HUMAN_Oxysterol-binding_protein-related_protein_2_OS=Homo_sapiens_OX=9606_GN=OSBPL2_PE=1_SV=1	0.337451	0	6531.04
XM_038796745.1	sp_Q96KP1_EXOC2_HUMAN_Exocyst_complex_component_2_OS=Homo_sapiens_OX=9606_GN=EXOC2_PE=1_SV=1	0.337431	0	18850.8
Cluster-2068.4415		0.337412	0	78636.8
Cluster-15247.0		0.337395	0	29338.9
XM_038804783.1	sp_A1L1K8_HABP4_RAT_Intracellular_hyaluronan-binding_protein_4_OS=Rattus_norvegicus_OX=10116_GN=Habp4_PE=1_SV=1	0.337371	0	100233
XM_038784694.1	sp_Q6PCB7_S27A1_HUMAN_Long-chain_fatty_acid_transport_protein_1_OS=Homo_sapiens_OX=9606_GN=SLC27A1_PE=2_SV=1	0.337348	0	37739
XM_038791615.1	sp_Q7Z5Q1_CPEB2_HUMAN_Cytoplasmic_polyadenylation_element-binding_protein_2_OS=Homo_sapiens_OX=9606_GN=CPEB2_PE=2_SV=3	0.33731	0	9974.8
XM_038785289.1	sp_Q3T000_YKT6_BOVIN_Synaptobrevin_homolog_YKT6_OS=Bos_taurus_OX=9913_GN=YKT6_PE=2_SV=1	0.337289	0	31777.8
XM_038809419.1	sp_O35242_FAN_MOUSE_Protein_FAN_OS=Mus_musculus_OX=10090_GN=Nsmaf_PE=1_SV=2	0.337248	0	13897.3
XM_038807985.1	sp_Q4QR29_CTR9_XENLA_RNA_polymerase-associated_protein_CTR9_homolog_OS=Xenopus_laevis_OX=8355_GN=ctr9_PE=2_SV=1	0.337218	0	95229.8
XM_038785460.1	sp_Q8N2M4_TM86A_HUMAN_Lysoplasmalogenase-like_protein_TMEM86A_OS=Homo_sapiens_OX=9606_GN=TMEM86A_PE=2_SV=1	0.33717	0	2954.48
XM_038807979.1	sp_Q3MUY2_PIGY_HUMAN_Phosphatidylinositol_N-acetylglucosaminyltransferase_subunit_Y_OS=Homo_sapiens_OX=9606_GN=PIGY_PE=1_SV=1	0.337145	0	15333.3
XM_038793759.1	sp_Q92643_GPI8_HUMAN_GPI-anchor_transamidase_OS=Homo_sapiens_OX=9606_GN=PIGK_PE=1_SV=2	0.337119	0	65385.5
XM_038806650.1	sp_O60884_DNJA2_HUMAN_DnaJ_homolog_subfamily_A_member_2_OS=Homo_sapiens_OX=9606_GN=DNAJA2_PE=1_SV=1	0.337079	0	288558
XM_038819053.1	sp_Q6PFD9_NUP98_MOUSE_Nuclear_pore_complex_protein_Nup98-Nup96_OS=Mus_musculus_OX=10090_GN=Nup98_PE=1_SV=2	0.337028	0	27163.8
XM_038814621.1	sp_Q96HE9_PRR11_HUMAN_Proline-rich_protein_11_OS=Homo_sapiens_OX=9606_GN=PRR11_PE=1_SV=1	0.336986	0	7099.02
XM_038783032.1	sp_Q9QYI4_DJB12_MOUSE_DnaJ_homolog_subfamily_B_member_12_OS=Mus_musculus_OX=10090_GN=Dnajb12_PE=1_SV=2	0.336964	0	31495.3
XM_038789605.1		0.336948	0	48455
XM_038803676.1	sp_Q8C863_ITCH_MOUSE_E3_ubiquitin-protein_ligase_Itchy_OS=Mus_musculus_OX=10090_GN=Itch_PE=1_SV=2	0.336931	0	9614.71
XM_038803593.1	sp_Q9H5Z1_DHX35_HUMAN_Probable_ATP-dependent_RNA_helicase_DHX35_OS=Homo_sapiens_OX=9606_GN=DHX35_PE=1_SV=2	0.336894	0	15148.6
XM_038794113.1	sp_P48067_SC6A9_HUMAN_Sodium-_and_chloride-dependent_glycine_transporter_1_OS=Homo_sapiens_OX=9606_GN=SLC6A9_PE=1_SV=3	0.336888	0	11154.8
XM_038810676.1	sp_Q5ZMU6_PP4R2_CHICK_Serine/threonine-protein_phosphatase_4_regulatory_subunit_2_OS=Gallus_gallus_OX=9031_GN=PPP4R2_PE=2_SV=1	0.336876	0	19995
XM_038807170.1	sp_P30568_GSTA_PLEPL_Glutathione_S-transferase_A_OS=Pleuronectes_platessa_OX=8262_PE=2_SV=1	0.336859	0	223154
XM_038815710.1	sp_Q2M2S5_COA6_BOVIN_Cytochrome_c_oxidase_assembly_factor_6_homolog_OS=Bos_taurus_OX=9913_GN=COA6_PE=3_SV=1	0.33681	0	44308.8
XM_038783443.1	sp_Q5ZMG5_AROS_CHICK_Active_regulator_of_SIRT1_OS=Gallus_gallus_OX=9031_GN=RPS19BP1_PE=2_SV=1	0.336752	0	246380
XM_038779328.1	sp_Q28199_CD5R1_BOVIN_Cyclin-dependent_kinase_5_activator_1_OS=Bos_taurus_OX=9913_GN=CDK5R1_PE=1_SV=1	0.336719	0	37351.6
XM_038776655.1	sp_Q86TI2_DPP9_HUMAN_Dipeptidyl_peptidase_9_OS=Homo_sapiens_OX=9606_GN=DPP9_PE=1_SV=3	0.336716	0	14941.1
XM_038817981.1	sp_Q99549_MPP8_HUMAN_M-phase_phosphoprotein_8_OS=Homo_sapiens_OX=9606_GN=MPHOSPH8_PE=1_SV=2	0.336628	0	9126.08
XM_038792341.1	sp_O00399_DCTN6_HUMAN_Dynactin_subunit_6_OS=Homo_sapiens_OX=9606_GN=DCTN6_PE=1_SV=1	0.336609	0	29973.3
XM_038803333.1	sp_P11717_MPRI_HUMAN_Cation-independent_mannose-6-phosphate_receptor_OS=Homo_sapiens_OX=9606_GN=IGF2R_PE=1_SV=3	0.336529	0	3958.28
XM_038785144.1	sp_P00428_COX5B_BOVIN_Cytochrome_c_oxidase_subunit_5B,_mitochondrial_OS=Bos_taurus_OX=9913_GN=COX5B_PE=1_SV=2	0.336507	0	1.10366e+06
XR_005457715.1	sp_Q9I954_TYBB_CYPCA_Thymosin_beta-b_OS=Cyprinus_carpio_OX=7962_PE=3_SV=3	0.336495	0	187307
XM_038819639.1	sp_Q5F364_MRP1_CHICK_Multidrug_resistance-associated_protein_1_OS=Gallus_gallus_OX=9031_GN=ABCC1_PE=2_SV=1	0.336477	0	12001.1
XM_038806295.1	sp_A1L1S5_FOXF1_DANRE_Forkhead_box_protein_F1_OS=Danio_rerio_OX=7955_GN=foxf1_PE=2_SV=1	0.336421	0	2449.89
XM_038795416.1	sp_Q90413_FGFR4_DANRE_Fibroblast_growth_factor_receptor_4_OS=Danio_rerio_OX=7955_GN=fgfr4_PE=1_SV=1	0.336395	0	10220.3
XM_038796093.1	sp_Q32LC7_G3BP1_BOVIN_Ras_GTPase-activating_protein-binding_protein_1_OS=Bos_taurus_OX=9913_GN=G3BP1_PE=2_SV=1	0.336393	0	198422
XM_038818341.1	sp_Q9QXE7_TBL1X_MOUSE_F-box-like/WD_repeat-containing_protein_TBL1X_OS=Mus_musculus_OX=10090_GN=Tbl1x_PE=1_SV=2	0.336382	0	12854.2
XM_038804475.1	sp_Q02224_CENPE_HUMAN_Centromere-associated_protein_E_OS=Homo_sapiens_OX=9606_GN=CENPE_PE=1_SV=2	0.336371	0	13544.9
XM_038801948.1	sp_J7FQE8_CYTB_OPLFA_Cystatin-B_OS=Oplegnathus_fasciatus_OX=163134_PE=2_SV=1	0.336327	0	46338.3
XM_038782934.1	sp_Q9D3F7_DDIT4_MOUSE_DNA_damage-inducible_transcript_4_protein_OS=Mus_musculus_OX=10090_GN=Ddit4_PE=1_SV=1	0.336325	0	21326.4
XM_038812834.1	sp_P51644_ARF4_XENLA_ADP-ribosylation_factor_4_OS=Xenopus_laevis_OX=8355_GN=arf4_PE=1_SV=2	0.336318	0	444453
XM_038784633.1	sp_Q5XI28_RAVR1_RAT_Ribonucleoprotein_PTB-binding_1_OS=Rattus_norvegicus_OX=10116_GN=Raver1_PE=1_SV=1	0.336265	0	50259.4
XM_038793773.1	sp_Q76KB1_HS2ST_CHICK_Heparan_sulfate_2-O-sulfotransferase_1_OS=Gallus_gallus_OX=9031_GN=HS2ST1_PE=1_SV=1	0.336209	0	162087
XM_038788800.1	sp_P24062_IGF1R_RAT_Insulin-like_growth_factor_1_receptor_OS=Rattus_norvegicus_OX=10116_GN=Igf1r_PE=2_SV=2	0.336167	0	9720.19
XM_038788567.1	sp_P15146_MTAP2_RAT_Microtubule-associated_protein_2_OS=Rattus_norvegicus_OX=10116_GN=Map2_PE=1_SV=3	0.336154	0	7342.13
XM_038785426.1	sp_Q3TIX9_SNUT2_MOUSE_U4/U6.U5_tri-snRNP-associated_protein_2_OS=Mus_musculus_OX=10090_GN=Usp39_PE=1_SV=2	0.336026	0	40937.1
XM_038808296.1	sp_A1IGX5_FIBIN_DANRE_Fin_bud_initiation_factor_OS=Danio_rerio_OX=7955_GN=fibin_PE=2_SV=1	0.335988	0	107943
XM_038811580.1	sp_Q8IZD2_KMT2E_HUMAN_Inactive_histone-lysine_N-methyltransferase_2E_OS=Homo_sapiens_OX=9606_GN=KMT2E_PE=1_SV=1	0.335958	0	8141.26
XM_038778996.1	sp_P62196_PRS8_MOUSE_26S_proteasome_regulatory_subunit_8_OS=Mus_musculus_OX=10090_GN=Psmc5_PE=1_SV=1	0.335904	0	546207
XM_038811470.1	sp_Q63538_MK12_RAT_Mitogen-activated_protein_kinase_12_OS=Rattus_norvegicus_OX=10116_GN=Mapk12_PE=1_SV=1	0.335877	0	30544.7
XM_038774398.1	sp_Q6ZN57_ZFP2_HUMAN_Zinc_finger_protein_2_homolog_OS=Homo_sapiens_OX=9606_GN=ZFP2_PE=1_SV=1	0.335848	0	5888.21
XM_038811915.1	sp_Q9HAU5_RENT2_HUMAN_Regulator_of_nonsense_transcripts_2_OS=Homo_sapiens_OX=9606_GN=UPF2_PE=1_SV=1	0.335847	0	16085.8
XM_038796223.1	sp_P60924_DELE_RAT_Death_ligand_signal_enhancer_OS=Rattus_norvegicus_OX=10116_GN=Dele_PE=2_SV=1	0.335775	0	13022
XM_038785476.1	sp_Q8N3R9_MPP5_HUMAN_MAGUK_p55_subfamily_member_5_OS=Homo_sapiens_OX=9606_GN=MPP5_PE=1_SV=3	0.33577	0	19861.8
XR_005461118.1	sp_P14381_YTX2_XENLA_Transposon_TX1_uncharacterized_149_kDa_protein_OS=Xenopus_laevis_OX=8355_PE=4_SV=1	0.335739	0	1.72831e+06
XM_038795104.1	sp_Q5ZJK0_RGPS1_CHICK_Ras-specific_guanine_nucleotide-releasing_factor_RalGPS1_OS=Gallus_gallus_OX=9031_GN=RALGPS1_PE=2_SV=1	0.335697	0	2469.7
XM_038778818.1	sp_Q4KMD7_STPAP_DANRE_Speckle_targeted_PIP5K1A-regulated_poly(A)_polymerase_OS=Danio_rerio_OX=7955_GN=tut1_PE=2_SV=1	0.335691	0	18935.2
XM_038783083.1	sp_Q8N2G6_ZCH24_HUMAN_Zinc_finger_CCHC_domain-containing_protein_24_OS=Homo_sapiens_OX=9606_GN=ZCCHC24_PE=1_SV=1	0.335673	0	6138.22
XM_038808198.1	sp_P35790_CHKA_HUMAN_Choline_kinase_alpha_OS=Homo_sapiens_OX=9606_GN=CHKA_PE=1_SV=3	0.335604	0	20893.2
XM_038806687.1	sp_Q80TL1_ADCY2_MOUSE_Adenylate_cyclase_type_2_OS=Mus_musculus_OX=10090_GN=Adcy2_PE=1_SV=2	0.335496	0	3133.17
XM_038804118.1	sp_Q5ZME8_SMU1_CHICK_WD40_repeat-containing_protein_SMU1_OS=Gallus_gallus_OX=9031_GN=SMU1_PE=2_SV=1	0.335476	0	84067.7
XM_038773632.1	sp_Q99PM3_TF2AA_MOUSE_Transcription_initiation_factor_IIA_subunit_1_OS=Mus_musculus_OX=10090_GN=Gtf2a1_PE=1_SV=2	0.335428	0	27828.8
XM_038785442.1	sp_P15259_PGAM2_HUMAN_Phosphoglycerate_mutase_2_OS=Homo_sapiens_OX=9606_GN=PGAM2_PE=1_SV=3	0.335422	0	855970
XM_038786435.1		0.335421	0	4765.59
XM_038783795.1	sp_P55055_NR1H2_HUMAN_Oxysterols_receptor_LXR-beta_OS=Homo_sapiens_OX=9606_GN=NR1H2_PE=1_SV=2	0.335387	0	15070.7
XM_038801038.1	sp_Q96QG7_MTMR9_HUMAN_Myotubularin-related_protein_9_OS=Homo_sapiens_OX=9606_GN=MTMR9_PE=1_SV=1	0.335386	0	11035.7
XM_038805622.1	sp_Q8WXA9_SREK1_HUMAN_Splicing_regulatory_glutamine/lysine-rich_protein_1_OS=Homo_sapiens_OX=9606_GN=SREK1_PE=1_SV=1	0.33535	0	29409.1
XM_038779530.1	sp_Q9HAT8_PELI2_HUMAN_E3_ubiquitin-protein_ligase_pellino_homolog_2_OS=Homo_sapiens_OX=9606_GN=PELI2_PE=1_SV=1	0.335324	0	14857.5
Cluster-4617.3	sp_Q8BGS2_BOLA2_MOUSE_BolA-like_protein_2_OS=Mus_musculus_OX=10090_GN=Bola2_PE=1_SV=1	0.335319	0	285060
XM_038792700.1	sp_Q8TEA7_TBCK_HUMAN_TBC_domain-containing_protein_kinase-like_protein_OS=Homo_sapiens_OX=9606_GN=TBCK_PE=1_SV=4	0.335304	0	25817.8
XM_038806501.1	sp_Q6DFH9_NIP7_XENLA_60S_ribosome_subunit_biogenesis_protein_NIP7_homolog_OS=Xenopus_laevis_OX=8355_GN=nip7_PE=2_SV=1	0.335121	0	215231
XM_038814202.1	sp_Q99PV0_PRP8_MOUSE_Pre-mRNA-processing-splicing_factor_8_OS=Mus_musculus_OX=10090_GN=Prpf8_PE=1_SV=2	0.335115	0	60303.7
XM_038780552.1	sp_B1H3D5_ENDOU_XENTR_Poly(U)-specific_endoribonuclease_OS=Xenopus_tropicalis_OX=8364_GN=endou_PE=2_SV=1	0.335049	0	39251.2
XM_038795337.1	sp_O88280_SLIT3_RAT_Slit_homolog_3_protein_OS=Rattus_norvegicus_OX=10116_GN=Slit3_PE=2_SV=1	0.335036	0	3955.61
XM_038776172.1	sp_Q9UJW7_ZN229_HUMAN_Zinc_finger_protein_229_OS=Homo_sapiens_OX=9606_GN=ZNF229_PE=1_SV=3	0.335032	0	32773
XM_038786744.1	sp_P54760_EPHB4_HUMAN_Ephrin_type-B_receptor_4_OS=Homo_sapiens_OX=9606_GN=EPHB4_PE=1_SV=2	0.335011	0	37122.4
XM_038786124.1	sp_Q810D1_CHP2_RAT_Calcineurin_B_homologous_protein_2_OS=Rattus_norvegicus_OX=10116_GN=Chp2_PE=1_SV=1	0.334975	0	125187
XR_005459248.1		0.334944	0	182529
XM_038798732.1	sp_Q9WV25_PUF60_RAT_Poly(U)-binding-splicing_factor_PUF60_OS=Rattus_norvegicus_OX=10116_GN=Puf60_PE=2_SV=2	0.334919	0	78474.5
XM_038789084.1	sp_O57683_SF3B1_XENLA_Splicing_factor_3B_subunit_1_OS=Xenopus_laevis_OX=8355_GN=sf3b1_PE=2_SV=1	0.334799	0	93203.2
XM_038797170.1	sp_P62263_RS14_HUMAN_40S_ribosomal_protein_S14_OS=Homo_sapiens_OX=9606_GN=RPS14_PE=1_SV=3	0.334778	0	22174.8
XM_038788723.1	sp_P15620_ZN271_MOUSE_Zinc_finger_protein_271_OS=Mus_musculus_OX=10090_GN=Znf271_PE=2_SV=1	0.334687	0	5776.52
XM_038790468.1	sp_Q8TDD1_DDX54_HUMAN_ATP-dependent_RNA_helicase_DDX54_OS=Homo_sapiens_OX=9606_GN=DDX54_PE=1_SV=2	0.334647	0	69336.9
XM_038820172.1	sp_Q5RKQ0_SPF27_DANRE_Pre-mRNA-splicing_factor_SPF27_OS=Danio_rerio_OX=7955_GN=bcas2_PE=2_SV=1	0.334642	0	152049
XM_038821807.1	sp_Q6PH57_GBB1_DANRE_Guanine_nucleotide-binding_protein_G(I)/G(S)/G(T)_subunit_beta-1_OS=Danio_rerio_OX=7955_GN=gnb1_PE=2_SV=1	0.334626	0	445325
XM_038778755.1	sp_P59384_ATS15_MOUSE_A_disintegrin_and_metalloproteinase_with_thrombospondin_motifs_15_OS=Mus_musculus_OX=10090_GN=Adamts15_PE=2_SV=2	0.334549	0	5562.25
XM_038818033.1	sp_P23352_KALM_HUMAN_Anosmin-1_OS=Homo_sapiens_OX=9606_GN=ANOS1_PE=1_SV=3	0.334455	0	10653.7
XM_038808289.1	sp_Q14008_CKAP5_HUMAN_Cytoskeleton-associated_protein_5_OS=Homo_sapiens_OX=9606_GN=CKAP5_PE=1_SV=3	0.33443	0	32272.7
XM_038793178.1	sp_P07222_NPM_XENLA_Nucleophosmin_OS=Xenopus_laevis_OX=8355_GN=npm1_PE=1_SV=1	0.334306	0	6707.41
XM_038774286.1	sp_Q9Z0J0_NPC2_MOUSE_NPC_intracellular_cholesterol_transporter_2_OS=Mus_musculus_OX=10090_GN=Npc2_PE=1_SV=1	0.334253	0	221380
XM_038803097.1	sp_Q9D8B6_F210B_MOUSE_Protein_FAM210B,_mitochondrial_OS=Mus_musculus_OX=10090_GN=Fam210b_PE=1_SV=3	0.334249	0	8589.41
XM_038793377.1	sp_Q9H3P2_NELFA_HUMAN_Negative_elongation_factor_A_OS=Homo_sapiens_OX=9606_GN=NELFA_PE=1_SV=3	0.334203	0	6271.99
XM_038777435.1	sp_Q17QV3_SUMO3_BOVIN_Small_ubiquitin-related_modifier_3_OS=Bos_taurus_OX=9913_GN=SUMO3_PE=3_SV=1	0.334198	0	816293
XM_038811792.1	sp_Q6GQN0_CEP41_DANRE_Centrosomal_protein_of_41_kDa_OS=Danio_rerio_OX=7955_GN=cep41_PE=2_SV=1	0.33414	0	14995.4
XR_005460095.1		0.334135	0	38883.1
Cluster-19816.0		0.334094	0	170218
XM_038797497.1	sp_Q8N2E2_VWDE_HUMAN_von_Willebrand_factor_D_and_EGF_domain-containing_protein_OS=Homo_sapiens_OX=9606_GN=VWDE_PE=2_SV=4	0.334038	0	21242.3
XM_038798961.1	sp_P60825_CIRBP_RAT_Cold-inducible_RNA-binding_protein_OS=Rattus_norvegicus_OX=10116_GN=Cirbp_PE=2_SV=1	0.33398	0	1.50311e+06
XM_038799035.1	sp_O95279_KCNK5_HUMAN_Potassium_channel_subfamily_K_member_5_OS=Homo_sapiens_OX=9606_GN=KCNK5_PE=1_SV=1	0.33393	0	5593.9
XM_038820475.1	sp_Q8R050_ERF3A_MOUSE_Eukaryotic_peptide_chain_release_factor_GTP-binding_subunit_ERF3A_OS=Mus_musculus_OX=10090_GN=Gspt1_PE=1_SV=2	0.333757	0	178392
XM_038783602.1	sp_Q8CHU3_EPN2_MOUSE_Epsin-2_OS=Mus_musculus_OX=10090_GN=Epn2_PE=1_SV=1	0.333671	0	3519.78
XM_038805711.1	sp_Q6NW29_RWDD4_HUMAN_RWD_domain-containing_protein_4_OS=Homo_sapiens_OX=9606_GN=RWDD4_PE=1_SV=3	0.333639	0	238641
XM_038800418.1	sp_P24472_GSTA4_MOUSE_Glutathione_S-transferase_A4_OS=Mus_musculus_OX=10090_GN=Gsta4_PE=1_SV=3	0.333589	0	53839.4
XM_038805269.1	sp_Q5ZK44_F172A_CHICK_Protein_FAM172A_OS=Gallus_gallus_OX=9031_GN=FAM172A_PE=2_SV=1	0.333588	0	6657.31
XM_038794121.1	sp_Q5RC74_DERL2_PONAB_Derlin-2_OS=Pongo_abelii_OX=9601_GN=DERL2_PE=2_SV=1	0.333565	0	47080.9
XM_038803927.1	sp_Q08CZ6_NAKD2_XENTR_NAD_kinase_2,_mitochondrial_OS=Xenopus_tropicalis_OX=8364_GN=nadk2_PE=2_SV=1	0.333551	0	278867
XM_038784591.1	sp_O95785_WIZ_HUMAN_Protein_Wiz_OS=Homo_sapiens_OX=9606_GN=WIZ_PE=1_SV=2	0.333523	0	33159.5
XM_038801958.1	sp_Q6GL42_TM39A_XENTR_Transmembrane_protein_39A_OS=Xenopus_tropicalis_OX=8364_GN=tmem39a_PE=2_SV=1	0.333473	0	11264.5
XM_038786422.1	sp_Q13438_OS9_HUMAN_Protein_OS-9_OS=Homo_sapiens_OX=9606_GN=OS9_PE=1_SV=1	0.333362	0	31277.3
XM_038797191.1	sp_Q6DJ25_MED10_XENTR_Mediator_of_RNA_polymerase_II_transcription_subunit_10_OS=Xenopus_tropicalis_OX=8364_GN=med10_PE=2_SV=1	0.333244	0	59447.4
XM_038800342.1	sp_P02362_RS7_XENLA_40S_ribosomal_protein_S7_OS=Xenopus_laevis_OX=8355_GN=rps7_PE=2_SV=2	0.333238	0	1.24342e+06
XM_038813317.1	sp_Q7L5Y6_DET1_HUMAN_DET1_homolog_OS=Homo_sapiens_OX=9606_GN=DET1_PE=1_SV=2	0.333224	0	18274.8
XM_038813782.1	sp_Q9UDT6_CLIP2_HUMAN_CAP-Gly_domain-containing_linker_protein_2_OS=Homo_sapiens_OX=9606_GN=CLIP2_PE=1_SV=1	0.333217	0	5647.8
XM_038819703.1		0.333202	0	2457.4
XM_038784683.1	sp_Q14246_AGRE1_HUMAN_Adhesion_G_protein-coupled_receptor_E1_OS=Homo_sapiens_OX=9606_GN=ADGRE1_PE=2_SV=3	0.333178	0	1996.9
XM_038803697.1	sp_Q5GLH2_TRIB2_BOVIN_Tribbles_homolog_2_OS=Bos_taurus_OX=9913_GN=TRIB2_PE=2_SV=1	0.333166	0	35789.7
XM_038786577.1	sp_P51692_STA5B_HUMAN_Signal_transducer_and_activator_of_transcription_5B_OS=Homo_sapiens_OX=9606_GN=STAT5B_PE=1_SV=2	0.333122	0	9507.66
XM_038800968.1	sp_Q9Y2C3_B3GT5_HUMAN_Beta-1,3-galactosyltransferase_5_OS=Homo_sapiens_OX=9606_GN=B3GALT5_PE=2_SV=1	0.333107	0	11744.2
XM_038809225.1	sp_Q8WU17_RN139_HUMAN_E3_ubiquitin-protein_ligase_RNF139_OS=Homo_sapiens_OX=9606_GN=RNF139_PE=1_SV=1	0.333107	0	7573.6
XM_038808884.1	sp_Q6P5F9_XPO1_MOUSE_Exportin-1_OS=Mus_musculus_OX=10090_GN=Xpo1_PE=1_SV=1	0.333101	0	26564.8
XM_038821442.1	sp_Q8TDI0_CHD5_HUMAN_Chromodomain-helicase-DNA-binding_protein_5_OS=Homo_sapiens_OX=9606_GN=CHD5_PE=1_SV=1	0.333098	0	5807.97
XM_038775300.1	sp_Q02378_NDUB1_BOVIN_NADH_dehydrogenase_[ubiquinone]_1_beta_subcomplex_subunit_1_OS=Bos_taurus_OX=9913_GN=NDUFB1_PE=1_SV=1	0.333079	0	43544.9
XM_038817024.1	sp_A2BG43_GLTP_DANRE_Glycolipid_transfer_protein_OS=Danio_rerio_OX=7955_GN=gltp_PE=3_SV=1	0.333003	0	10510.3
XM_038792153.1	sp_Q8BVU5_NUDT9_MOUSE_ADP-ribose_pyrophosphatase,_mitochondrial_OS=Mus_musculus_OX=10090_GN=Nudt9_PE=1_SV=1	0.332983	0	9127.83
XM_038777153.1	sp_Q68EY7_C124A_XENLA_Coiled-coil_domain-containing_protein_124-A_OS=Xenopus_laevis_OX=8355_GN=ccdc124-a_PE=2_SV=1	0.332951	0	29689.4
Cluster-14772.0		0.332827	0	3.21468e+08
XM_038818222.1	sp_Q9QXV3_ING1_MOUSE_Inhibitor_of_growth_protein_1_OS=Mus_musculus_OX=10090_GN=Ing1_PE=2_SV=1	0.332773	0	9719.12
XM_038801528.1	sp_Q4R6I1_GIN1_MACFA_Gypsy_retrotransposon_integrase-like_protein_1_OS=Macaca_fascicularis_OX=9541_GN=GIN1_PE=2_SV=1	0.332671	0	20181.3
XM_038815012.1	sp_Q8C1D8_IWS1_MOUSE_Protein_IWS1_homolog_OS=Mus_musculus_OX=10090_GN=Iws1_PE=1_SV=1	0.332544	0	46937.4
XM_038780627.1	sp_Q2HJ56_PWP1_BOVIN_Periodic_tryptophan_protein_1_homolog_OS=Bos_taurus_OX=9913_GN=PWP1_PE=2_SV=1	0.33254	0	35050
XM_038784440.1	sp_B0BN13_CO059_RAT_UPF0583_protein_C15orf59_homolog_OS=Rattus_norvegicus_OX=10116_PE=2_SV=1	0.332515	0	39706.4
XM_038815249.1	sp_Q5E988_RS5_BOVIN_40S_ribosomal_protein_S5_OS=Bos_taurus_OX=9913_GN=RPS5_PE=2_SV=3	0.332421	0	2.06948e+06
XM_038803246.1	sp_P55060_XPO2_HUMAN_Exportin-2_OS=Homo_sapiens_OX=9606_GN=CSE1L_PE=1_SV=3	0.332369	0	36413.6
XM_038794612.1	sp_P11047_LAMC1_HUMAN_Laminin_subunit_gamma-1_OS=Homo_sapiens_OX=9606_GN=LAMC1_PE=1_SV=3	0.332253	0	16581.6
[truncated: 18,034 more rows]
