# Supplementary material for: When Bigger Is Better: 3D RNA Profiling of the Developing Head in the Catshark Scyliorhinus canicula
Source: Front Cell Dev Biol. 2021 Oct 22;9:744982. doi: 10.3389/fcell.2021.744982 (PMC8569936; doi:10.3389/fcell.2021.744982)
Supplement: Supplementary file 3 [file Data_Sheet_2.ZIP › Supplementary Table 6.xlsx]

## Sheet: 2021 05 03_stats_autocorrelation_pval_expr
pval	expr < 100	expr > 100	total	% expr < 100	% expr > 100
-log pval < 50	866	3564	4430	19.5485	80.4515
-log pval < 100	87	1045	1132	7.68551	92.3145
-log pval > 100	69	2106	2175	3.17241	96.8276
pval = 0, autocorrelation < 0.1	4	183	187	2.13904	97.861
pval = 0, autocorrelation > 0.1	15	12094	12109	0.123875	99.8761
