# Supplementary material for: When Bigger Is Better: 3D RNA Profiling of the Developing Head in the Catshark Scyliorhinus canicula
Source: Front Cell Dev Biol. 2021 Oct 22;9:744982. doi: 10.3389/fcell.2021.744982 (PMC8569936; doi:10.3389/fcell.2021.744982)
Supplement: Supplementary file 3 [file Data_Sheet_2.ZIP › Supplementary Table 7.xlsx]

## Sheet: 2021 02 26_correlations_selected_genes_norm_annot
gene_model	annot	Shh
XM_038798390.1	sp_Q91035_SHH_CHICK_Sonic_hedgehog_protein_OS=Gallus_gallus_OX=9031_GN=SHH_PE=1_SV=1	1
XM_038806078.1	sp_O42097_FOXA2_ORYLA_Hepatocyte_nuclear_factor_3-beta_OS=Oryzias_latipes_OX=8090_GN=foxa2_PE=2_SV=1	0.496719
XM_038803892.1	sp_Q99PL5_RRBP1_MOUSE_Ribosome-binding_protein_1_OS=Mus_musculus_OX=10090_GN=Rrbp1_PE=1_SV=2	0.481003
XM_038794089.1	sp_Q98864_PTC1_DANRE_Protein_patched_homolog_1_OS=Danio_rerio_OX=7955_GN=ptch1_PE=2_SV=1	0.466758
XM_038796871.1	sp_Q4V7T8_ROP1L_XENLA_Ropporin-1-like_protein_OS=Xenopus_laevis_OX=8355_GN=ropn1l_PE=2_SV=1	0.456061
XM_038797771.1	sp_P17936_IBP3_HUMAN_Insulin-like_growth_factor-binding_protein_3_OS=Homo_sapiens_OX=9606_GN=IGFBP3_PE=1_SV=2	0.446227
XM_038803961.1	sp_Q8JIT6_FOXB2_XENLA_Forkhead_box_protein_B2_OS=Xenopus_laevis_OX=8355_GN=foxb2_PE=2_SV=1	0.439784
XM_038800359.1	sp_Q92626_PXDN_HUMAN_Peroxidasin_homolog_OS=Homo_sapiens_OX=9606_GN=PXDN_PE=1_SV=2	0.436085
XM_038816334.1	sp_Q0V9R4_CCD39_XENTR_Coiled-coil_domain-containing_protein_39_OS=Xenopus_tropicalis_OX=8364_GN=ccdc39_PE=2_SV=1	0.433104
XM_038806564.1	sp_Q6ZPD9_D19L3_HUMAN_Probable_C-mannosyltransferase_DPY19L3_OS=Homo_sapiens_OX=9606_GN=DPY19L3_PE=2_SV=1	0.425817
XM_038790140.1	sp_Q2HJ86_TBA1D_BOVIN_Tubulin_alpha-1D_chain_OS=Bos_taurus_OX=9913_GN=TUBA1D_PE=1_SV=1	0.421717
Cluster.2068.4848		0.414867
XM_038795337.1	sp_O88280_SLIT3_RAT_Slit_homolog_3_protein_OS=Rattus_norvegicus_OX=10116_GN=Slit3_PE=2_SV=1	0.413142
XM_038809848.1	sp_Q9C098_DCLK3_HUMAN_Serine/threonine-protein_kinase_DCLK3_OS=Homo_sapiens_OX=9606_GN=DCLK3_PE=2_SV=2	0.409586
XR_005460484.1		0.402346
XM_038803180.1	sp_P24503_CADH4_CHICK_Cadherin-4_OS=Gallus_gallus_OX=9031_GN=CDH4_PE=2_SV=1	0.399955
XM_038816376.1	sp_P20616_SCG2_BOVIN_Secretogranin-2_OS=Bos_taurus_OX=9913_GN=SCG2_PE=2_SV=2	0.397907
Cluster.2068.10323		0.394331
XM_038815609.1	sp_O14626_GP171_HUMAN_Probable_G-protein_coupled_receptor_171_OS=Homo_sapiens_OX=9606_GN=GPR171_PE=2_SV=1	0.393634
XM_038806990.1	sp_P51511_MMP15_HUMAN_Matrix_metalloproteinase-15_OS=Homo_sapiens_OX=9606_GN=MMP15_PE=1_SV=1	0.393073
XM_038804456.1	sp_O15072_ATS3_HUMAN_A_disintegrin_and_metalloproteinase_with_thrombospondin_motifs_3_OS=Homo_sapiens_OX=9606_GN=ADAMTS3_PE=2_SV=4	0.39249
XM_038820726.1	sp_A6NCI4_VWA3A_HUMAN_von_Willebrand_factor_A_domain-containing_protein_3A_OS=Homo_sapiens_OX=9606_GN=VWA3A_PE=2_SV=3	0.392229
XM_038781719.1	sp_Q9JHB4_WDR31_MOUSE_WD_repeat-containing_protein_31_OS=Mus_musculus_OX=10090_GN=Wdr31_PE=2_SV=1	0.385949
XM_038818939.1	sp_B2GUT4_WNT11_XENTR_Protein_Wnt-11_OS=Xenopus_tropicalis_OX=8364_GN=wnt11_PE=2_SV=1	0.384121
XM_038782242.1	sp_Q8R4K8_PAPP1_MOUSE_Pappalysin-1_OS=Mus_musculus_OX=10090_GN=Pappa_PE=2_SV=2	0.38363
XM_038808990.1	sp_Q96A56_T53I1_HUMAN_Tumor_protein_p53-inducible_nuclear_protein_1_OS=Homo_sapiens_OX=9606_GN=TP53INP1_PE=1_SV=1	0.378917
XM_038807995.1	sp_Q4V8C9_LRC56_RAT_Leucine-rich_repeat-containing_protein_56_OS=Rattus_norvegicus_OX=10116_GN=Lrrc56_PE=2_SV=1	0.378512
XM_038822196.1	sp_Q5DTJ9_MYPN_MOUSE_Myopalladin_OS=Mus_musculus_OX=10090_GN=Mypn_PE=1_SV=2	0.374111
XM_038804450.1	sp_Q4R6Y6_SNPC3_MACFA_snRNA-activating_protein_complex_subunit_3_OS=Macaca_fascicularis_OX=9541_GN=SNAPC3_PE=2_SV=1	0.372454
XM_038800966.1	sp_Q9Y2C3_B3GT5_HUMAN_Beta-1,3-galactosyltransferase_5_OS=Homo_sapiens_OX=9606_GN=B3GALT5_PE=2_SV=1	0.369465
XM_038774490.1	sp_Q8N9U0_TAC2N_HUMAN_Tandem_C2_domains_nuclear_protein_OS=Homo_sapiens_OX=9606_GN=TC2N_PE=1_SV=2	0.367995
XM_038777494.1	sp_Q2HXW4_NET1_PIG_Netrin-1_OS=Sus_scrofa_OX=9823_GN=NTN1_PE=2_SV=1	0.359634
XM_038780255.1	sp_P59511_ATS20_MOUSE_A_disintegrin_and_metalloproteinase_with_thrombospondin_motifs_20_OS=Mus_musculus_OX=10090_GN=Adamts20_PE=2_SV=2	0.359589
XM_038803559.1	sp_Q9ULU4_PKCB1_HUMAN_Protein_kinase_C-binding_protein_1_OS=Homo_sapiens_OX=9606_GN=ZMYND8_PE=1_SV=2	0.35658
XM_038809545.1	sp_Q90XB6_SULF1_COTCO_Extracellular_sulfatase_Sulf-1_OS=Coturnix_coturnix_OX=9091_GN=SULF1_PE=1_SV=1	0.356441
XM_038791498.1	sp_O94813_SLIT2_HUMAN_Slit_homolog_2_protein_OS=Homo_sapiens_OX=9606_GN=SLIT2_PE=1_SV=1	0.35178
XM_038778495.1	sp_Q8R5M8_CADM1_MOUSE_Cell_adhesion_molecule_1_OS=Mus_musculus_OX=10090_GN=Cadm1_PE=1_SV=2	0.349617
XM_038787326.1	sp_Q9WVJ9_FBLN4_MOUSE_EGF-containing_fibulin-like_extracellular_matrix_protein_2_OS=Mus_musculus_OX=10090_GN=Efemp2_PE=1_SV=1	0.347189
XM_038796993.1	sp_D3Z4I3_RBM24_MOUSE_RNA-binding_protein_24_OS=Mus_musculus_OX=10090_GN=Rbm24_PE=3_SV=1	0.342497
XM_038820881.1	sp_F1R8Z9_FXJ1B_DANRE_Forkhead_box_protein_J1-B_OS=Danio_rerio_OX=7955_GN=foxj1b_PE=2_SV=1	0.342199
XM_038810841.1	sp_Q9ESM0_IP6K1_RAT_Inositol_hexakisphosphate_kinase_1_OS=Rattus_norvegicus_OX=10116_GN=Ip6k1_PE=2_SV=1	0.341898
XM_038809658.1	sp_P24392_PEX2_RAT_Peroxisome_biogenesis_factor_2_OS=Rattus_norvegicus_OX=10116_GN=Pex2_PE=2_SV=1	0.339987
XM_038784403.1	sp_Q1HG44_DOXA2_HUMAN_Dual_oxidase_maturation_factor_2_OS=Homo_sapiens_OX=9606_GN=DUOXA2_PE=1_SV=2	0.338455
XM_038792159.1	sp_Q99697_PITX2_HUMAN_Pituitary_homeobox_2_OS=Homo_sapiens_OX=9606_GN=PITX2_PE=1_SV=2	0.337242
XM_038821419.1	sp_P43249_GRK5_BOVIN_G_protein-coupled_receptor_kinase_5_OS=Bos_taurus_OX=9913_GN=GRK5_PE=1_SV=1	0.332413
XM_038819657.1	sp_Q9Y6K0_CEPT1_HUMAN_Choline/ethanolaminephosphotransferase_1_OS=Homo_sapiens_OX=9606_GN=CEPT1_PE=1_SV=1	0.331381
XM_038794117.1	sp_Q5VTB9_RN220_HUMAN_E3_ubiquitin-protein_ligase_RNF220_OS=Homo_sapiens_OX=9606_GN=RNF220_PE=1_SV=1	0.330092
XM_038792626.1	sp_Q60554_NKX61_MESAU_Homeobox_protein_Nkx-6.1_OS=Mesocricetus_auratus_OX=10036_GN=NKX6-1_PE=1_SV=1	0.329158
XM_038777487.1	sp_P12276_FAS_CHICK_Fatty_acid_synthase_OS=Gallus_gallus_OX=9031_GN=FASN_PE=1_SV=5	0.32859
XM_038786244.1	sp_Q8CEQ0_CDKL1_MOUSE_Cyclin-dependent_kinase-like_1_OS=Mus_musculus_OX=10090_GN=Cdkl1_PE=2_SV=1	0.327943
XM_038791956.1	sp_P25101_EDNRA_HUMAN_Endothelin-1_receptor_OS=Homo_sapiens_OX=9606_GN=EDNRA_PE=1_SV=1	0.327034
XM_038809802.1	sp_P39059_COFA1_HUMAN_Collagen_alpha-1(XV)_chain_OS=Homo_sapiens_OX=9606_GN=COL15A1_PE=1_SV=2	0.32612
XM_038777285.1	sp_A7E3W5_SNG2_BOVIN_Synaptogyrin-2_OS=Bos_taurus_OX=9913_GN=SYNGR2_PE=2_SV=1	0.324482
XM_038778263.1	sp_Q9HBR0_S38AA_HUMAN_Putative_sodium-coupled_neutral_amino_acid_transporter_10_OS=Homo_sapiens_OX=9606_GN=SLC38A10_PE=1_SV=2	0.324085
XM_038809678.1	sp_Q96DT7_ZBT10_HUMAN_Zinc_finger_and_BTB_domain-containing_protein_10_OS=Homo_sapiens_OX=9606_GN=ZBTB10_PE=1_SV=2	0.323028
XM_038793408.1	sp_Q9UL16_CFA45_HUMAN_Cilia-_and_flagella-associated_protein_45_OS=Homo_sapiens_OX=9606_GN=CFAP45_PE=1_SV=2	0.321343
XM_038796740.1	sp_Q9DE25_FXC1A_DANRE_Forkhead_box_C1-A_OS=Danio_rerio_OX=7955_GN=foxc1a_PE=2_SV=1	0.321149
XM_038821673.1	sp_Q14185_DOCK1_HUMAN_Dedicator_of_cytokinesis_protein_1_OS=Homo_sapiens_OX=9606_GN=DOCK1_PE=1_SV=2	0.317353
XM_038792873.1	sp_P48452_PP2BA_BOVIN_Serine/threonine-protein_phosphatase_2B_catalytic_subunit_alpha_isoform_OS=Bos_taurus_OX=9913_GN=PPP3CA_PE=1_SV=1	0.316489
XM_038786796.1	sp_P0C6F1_DYH2_MOUSE_Dynein_heavy_chain_2,_axonemal_OS=Mus_musculus_OX=10090_GN=Dnah2_PE=1_SV=1	0.315636
XM_038773448.1	sp_B1AK53_ESPN_HUMAN_Espin_OS=Homo_sapiens_OX=9606_GN=ESPN_PE=1_SV=1	0.312889
XM_038802085.1	sp_Q32TF8_EFHC2_DANRE_EF-hand_domain-containing_family_member_C2_OS=Danio_rerio_OX=7955_GN=efhc2_PE=2_SV=2	0.312225
XM_038773264.1	sp_O95817_BAG3_HUMAN_BAG_family_molecular_chaperone_regulator_3_OS=Homo_sapiens_OX=9606_GN=BAG3_PE=1_SV=3	0.311851
XM_038810647.1	sp_A4IFD2_FOXP1_BOVIN_Forkhead_box_protein_P1_OS=Bos_taurus_OX=9913_GN=FOXP1_PE=2_SV=1	0.311382
XM_038779816.1	sp_Q96AY3_FKB10_HUMAN_Peptidyl-prolyl_cis-trans_isomerase_FKBP10_OS=Homo_sapiens_OX=9606_GN=FKBP10_PE=1_SV=1	0.309815
XM_038793975.1	sp_Q7T3H9_HYI_DANRE_Putative_hydroxypyruvate_isomerase_OS=Danio_rerio_OX=7955_GN=hyi_PE=2_SV=2	0.308819
XM_038777322.1	sp_Q7TMB0_PLPR3_RAT_Phospholipid_phosphatase-related_protein_type_3_OS=Rattus_norvegicus_OX=10116_GN=Plppr3_PE=2_SV=1	0.308441
XM_038790219.1	sp_Q6IQX7_CHSS2_MOUSE_Chondroitin_sulfate_synthase_2_OS=Mus_musculus_OX=10090_GN=Chpf_PE=1_SV=1	0.308078
XM_038773628.1	sp_Q642M9_DHDH_DANRE_Trans-1,2-dihydrobenzene-1,2-diol_dehydrogenase_OS=Danio_rerio_OX=7955_GN=dhdh_PE=2_SV=2	0.307121
XM_038784345.1	sp_O43166_SI1L1_HUMAN_Signal-induced_proliferation-associated_1-like_protein_1_OS=Homo_sapiens_OX=9606_GN=SIPA1L1_PE=1_SV=4	0.306514
XM_038799924.1	sp_Q8BXK9_CLIC5_MOUSE_Chloride_intracellular_channel_protein_5_OS=Mus_musculus_OX=10090_GN=Clic5_PE=1_SV=1	0.306078
XM_038783023.1	sp_Q9I8K3_PITX3_XENLA_Pituitary_homeobox_3_OS=Xenopus_laevis_OX=8355_GN=pitx3_PE=2_SV=1	0.305705
XM_038789649.1	sp_P29558_RBMS1_HUMAN_RNA-binding_motif,_single-stranded-interacting_protein_1_OS=Homo_sapiens_OX=9606_GN=RBMS1_PE=1_SV=3	0.304448
XM_038820556.1	sp_Q8QGW7_LITAF_CHICK_Lipopolysaccharide-induced_tumor_necrosis_factor-alpha_factor_homolog_OS=Gallus_gallus_OX=9031_GN=LITAF_PE=2_SV=1	0.304446
XM_038778260.1	sp_Q8IX01_SUGP2_HUMAN_SURP_and_G-patch_domain-containing_protein_2_OS=Homo_sapiens_OX=9606_GN=SUGP2_PE=1_SV=2	0.303993
XM_038804217.1	sp_Q9I9B9_CTL1_TORMA_Choline_transporter-like_protein_1_OS=Torpedo_marmorata_OX=7788_GN=slc44a1_PE=1_SV=1	0.303692
XM_038782335.1	sp_Q8UVR3_LMX1B_XENLA_LIM_homeobox_transcription_factor_1-beta.1_OS=Xenopus_laevis_OX=8355_GN=lmx1b.1_PE=2_SV=1	0.303297
XM_038805045.1	sp_Q9H2E6_SEM6A_HUMAN_Semaphorin-6A_OS=Homo_sapiens_OX=9606_GN=SEMA6A_PE=1_SV=2	0.302888
XM_038785639.1	sp_P21804_FGFR1_CHICK_Fibroblast_growth_factor_receptor_1_OS=Gallus_gallus_OX=9031_GN=FGFR1_PE=2_SV=1	0.301902
XM_038791581.1	sp_Q8TCT6_SPPL3_HUMAN_Signal_peptide_peptidase-like_3_OS=Homo_sapiens_OX=9606_GN=SPPL3_PE=1_SV=2	0.301841
Cluster.15493.1		0.300945
XM_038787309.1	sp_Q09666_AHNK_HUMAN_Neuroblast_differentiation-associated_protein_AHNAK_OS=Homo_sapiens_OX=9606_GN=AHNAK_PE=1_SV=2	0.300597
XM_038783441.1	sp_Q28F07_ANM1_XENTR_Protein_arginine_N-methyltransferase_1_OS=Xenopus_tropicalis_OX=8364_GN=prmt1_PE=2_SV=1	0.299738
XM_038773538.1	sp_Q9P258_RCC2_HUMAN_Protein_RCC2_OS=Homo_sapiens_OX=9606_GN=RCC2_PE=1_SV=2	0.297304
XM_038797178.1	sp_Q9YH18_QKI_CHICK_Protein_quaking_OS=Gallus_gallus_OX=9031_GN=QKI_PE=2_SV=2	0.297263
XM_038776744.1	sp_Q61555_FBN2_MOUSE_Fibrillin-2_OS=Mus_musculus_OX=10090_GN=Fbn2_PE=1_SV=2	0.295643
XM_038794027.1	sp_F1NEA7_DMBX1_CHICK_Diencephalon/mesencephalon_homeobox_protein_1_OS=Gallus_gallus_OX=9031_GN=DMBX1_PE=2_SV=2	0.29519
XM_038778663.1	sp_Q8BGG7_UBS3B_MOUSE_Ubiquitin-associated_and_SH3_domain-containing_protein_B_OS=Mus_musculus_OX=10090_GN=Ubash3b_PE=1_SV=1	0.294612
XM_038795983.1	sp_P63138_GBRB2_RAT_Gamma-aminobutyric_acid_receptor_subunit_beta-2_OS=Rattus_norvegicus_OX=10116_GN=Gabrb2_PE=1_SV=1	0.293474
XM_038820057.1	sp_P49706_CCND2_CHICK_G1/S-specific_cyclin-D2_OS=Gallus_gallus_OX=9031_GN=CCND2_PE=3_SV=1	0.292685
XM_038794035.1	sp_Q2KN97_CYTSA_CHICK_Cytospin-A_OS=Gallus_gallus_OX=9031_GN=SPECC1L_PE=2_SV=2	0.291782
XM_038804261.1	sp_Q9H3R0_KDM4C_HUMAN_Lysine-specific_demethylase_4C_OS=Homo_sapiens_OX=9606_GN=KDM4C_PE=1_SV=2	0.291326
XM_038788567.1	sp_P15146_MTAP2_RAT_Microtubule-associated_protein_2_OS=Rattus_norvegicus_OX=10116_GN=Map2_PE=1_SV=3	0.291052
XM_038817297.1	sp_Q5R5U3_ZN271_PONAB_Zinc_finger_protein_271_OS=Pongo_abelii_OX=9601_GN=ZNF271_PE=2_SV=1	0.290741
XM_038776514.1	sp_Q90705_EF2_CHICK_Elongation_factor_2_OS=Gallus_gallus_OX=9031_GN=EEF2_PE=1_SV=3	0.290721
XM_038807354.1	sp_Q3ZBH3_CD151_BOVIN_CD151_antigen_OS=Bos_taurus_OX=9913_GN=CD151_PE=2_SV=1	0.289944
XM_038792400.1	sp_Q9ULJ7_ANR50_HUMAN_Ankyrin_repeat_domain-containing_protein_50_OS=Homo_sapiens_OX=9606_GN=ANKRD50_PE=1_SV=4	0.289338
XM_038781945.1	sp_A8WIP6_CDK20_DANRE_Cyclin-dependent_kinase_20_OS=Danio_rerio_OX=7955_GN=cdk20_PE=2_SV=1	0.289317
XM_038796658.1	sp_Q4KLK8_PXDC1_RAT_PX_domain-containing_protein_1_OS=Rattus_norvegicus_OX=10116_GN=Pxdc1_PE=2_SV=1	0.287361
XM_038785116.1	sp_Q9H8S9_MOB1A_HUMAN_MOB_kinase_activator_1A_OS=Homo_sapiens_OX=9606_GN=MOB1A_PE=1_SV=4	0.287249
XM_038800784.1	sp_Q5BL57_AKIR1_XENTR_Akirin-1_OS=Xenopus_tropicalis_OX=8364_GN=akirin1_PE=2_SV=1	0.287198
XM_038778592.1	sp_P52198_RND2_HUMAN_Rho-related_GTP-binding_protein_RhoN_OS=Homo_sapiens_OX=9606_GN=RND2_PE=1_SV=2	0.286252
XM_038774054.1	sp_A0JMY4_BBOF1_XENLA_Basal_body-orientation_factor_1_OS=Xenopus_laevis_OX=8355_GN=ccdc176_PE=2_SV=1	0.286107
XM_038799442.1	sp_O35099_M3K5_MOUSE_Mitogen-activated_protein_kinase_kinase_kinase_5_OS=Mus_musculus_OX=10090_GN=Map3k5_PE=1_SV=3	0.285868
XM_038795577.1	sp_P67962_KC1A_CHICK_Casein_kinase_I_isoform_alpha_OS=Gallus_gallus_OX=9031_GN=CSNK1A1_PE=2_SV=1	0.285682
XM_038780188.1	sp_Q5R482_LRRN3_PONAB_Leucine-rich_repeat_neuronal_protein_3_OS=Pongo_abelii_OX=9601_GN=LRRN3_PE=2_SV=1	0.285541
XM_038798273.1	sp_P12606_ITB1A_XENLA_Integrin_beta-1-A_OS=Xenopus_laevis_OX=8355_GN=itgb1-a_PE=2_SV=1	0.28533
XM_038812721.1	sp_P37889_FBLN2_MOUSE_Fibulin-2_OS=Mus_musculus_OX=10090_GN=Fbln2_PE=1_SV=2	0.284251
XM_038817624.1	sp_Q90YB1_DNLI4_CHICK_DNA_ligase_4_OS=Gallus_gallus_OX=9031_GN=LIG4_PE=2_SV=2	0.284117
Cluster.4877.2		0.283971
XM_038816318.1	sp_Q2T9K0_TMM44_HUMAN_Transmembrane_protein_44_OS=Homo_sapiens_OX=9606_GN=TMEM44_PE=1_SV=3	0.283556
XM_038813719.1	sp_Q6PBA8_MNS1_DANRE_Meiosis-specific_nuclear_structural_protein_1_OS=Danio_rerio_OX=7955_GN=mns1_PE=2_SV=1	0.283129
XM_038806396.1	sp_P00173_CYB5_RAT_Cytochrome_b5_OS=Rattus_norvegicus_OX=10116_GN=Cyb5a_PE=1_SV=2	0.281925
XM_038774347.1	sp_Q9Z2C4_MTMR1_MOUSE_Myotubularin-related_protein_1_OS=Mus_musculus_OX=10090_GN=Mtmr1_PE=1_SV=1	0.281607
XM_038779582.1	sp_P61963_DCAF7_MOUSE_DDB1-_and_CUL4-associated_factor_7_OS=Mus_musculus_OX=10090_GN=Dcaf7_PE=1_SV=1	0.281494
XM_038782412.1	sp_H0YL14_TM250_HUMAN_Transmembrane_protein_250_OS=Homo_sapiens_OX=9606_GN=TMEM250_PE=1_SV=2	0.280559
Cluster.8784.0	sp_Q60756_TCF15_MOUSE_Transcription_factor_15_OS=Mus_musculus_OX=10090_GN=Tcf15_PE=1_SV=2	0.280512
XM_038782007.1	sp_Q68G38_TOR1A_RAT_Torsin-1A_OS=Rattus_norvegicus_OX=10116_GN=Tor1a_PE=1_SV=1	0.280237
XM_038778693.1		0.280076
XM_038795819.1	sp_P26261_SDC3_CHICK_Syndecan-3_OS=Gallus_gallus_OX=9031_GN=SDC3_PE=2_SV=2	0.279213
XM_038806973.1	sp_Q02391_GSLG1_CHICK_Golgi_apparatus_protein_1_OS=Gallus_gallus_OX=9031_GN=GLG1_PE=1_SV=1	0.278784
XM_038789786.1	sp_Q9BXB4_OSB11_HUMAN_Oxysterol-binding_protein-related_protein_11_OS=Homo_sapiens_OX=9606_GN=OSBPL11_PE=1_SV=2	0.278784
XM_038789861.1	sp_O14513_NCKP5_HUMAN_Nck-associated_protein_5_OS=Homo_sapiens_OX=9606_GN=NCKAP5_PE=1_SV=2	0.278311
XM_038794109.1	sp_Q8N4L8_CCD24_HUMAN_Coiled-coil_domain-containing_protein_24_OS=Homo_sapiens_OX=9606_GN=CCDC24_PE=1_SV=1	0.278291
XM_038802687.1	sp_Q96JB2_COG3_HUMAN_Conserved_oligomeric_Golgi_complex_subunit_3_OS=Homo_sapiens_OX=9606_GN=COG3_PE=1_SV=3	0.278275
XM_038816229.1	sp_Q5D1D6_GBP1_CHLAE_Guanylate-binding_protein_1_OS=Chlorocebus_aethiops_OX=9534_GN=GBP1_PE=2_SV=1	0.277646
XM_038786250.1	sp_A5D7H2_STRN3_BOVIN_Striatin-3_OS=Bos_taurus_OX=9913_GN=STRN3_PE=2_SV=1	0.277546
XM_038818934.1	sp_P59910_DJB13_HUMAN_DnaJ_homolog_subfamily_B_member_13_OS=Homo_sapiens_OX=9606_GN=DNAJB13_PE=1_SV=1	0.277035
XM_038806140.1	sp_Q5NSW5_DBX1_RAT_Homeobox_protein_DBX1_OS=Rattus_norvegicus_OX=10116_GN=Dbx1_PE=2_SV=1	0.276305
XM_038801905.1	sp_Q58D84_FSTL1_BOVIN_Follistatin-related_protein_1_OS=Bos_taurus_OX=9913_GN=FSTL1_PE=2_SV=1	0.27604
XM_038778250.1	sp_O54774_AP3D1_MOUSE_AP-3_complex_subunit_delta-1_OS=Mus_musculus_OX=10090_GN=Ap3d1_PE=1_SV=1	0.275382
XM_038819374.1	sp_Q15155_NOMO1_HUMAN_Nodal_modulator_1_OS=Homo_sapiens_OX=9606_GN=NOMO1_PE=1_SV=5	0.275295
XM_038803683.1	sp_Q6INN8_SAMH1_XENLA_Deoxynucleoside_triphosphate_triphosphohydrolase_SAMHD1_OS=Xenopus_laevis_OX=8355_GN=samhd1_PE=2_SV=2	0.274569
XM_038780178.1	sp_Q5U4C9_DYRK2_MOUSE_Dual_specificity_tyrosine-phosphorylation-regulated_kinase_2_OS=Mus_musculus_OX=10090_GN=Dyrk2_PE=2_SV=1	0.274481
XM_038786830.1	sp_O08684_PLD1_CRIGR_Phospholipase_D1_OS=Cricetulus_griseus_OX=10029_GN=PLD1_PE=2_SV=1	0.274445
Cluster.10419.0		0.27423
XM_038810522.1	sp_Q6P2K3_CC067_MOUSE_Uncharacterized_protein_C3orf67_homolog_OS=Mus_musculus_OX=10090_PE=2_SV=2	0.273817
XM_038781624.1	sp_P70501_RBM10_RAT_RNA-binding_protein_10_OS=Rattus_norvegicus_OX=10116_GN=Rbm10_PE=1_SV=1	0.272999
XM_038783765.1	sp_Q07352_TISB_HUMAN_mRNA_decay_activator_protein_ZFP36L1_OS=Homo_sapiens_OX=9606_GN=ZFP36L1_PE=1_SV=1	0.272864
XM_038803400.1	sp_Q9Y6R4_M3K4_HUMAN_Mitogen-activated_protein_kinase_kinase_kinase_4_OS=Homo_sapiens_OX=9606_GN=MAP3K4_PE=1_SV=2	0.272832
XM_038810219.1	sp_Q91W90_TXND5_MOUSE_Thioredoxin_domain-containing_protein_5_OS=Mus_musculus_OX=10090_GN=Txndc5_PE=1_SV=2	0.27277
XM_038797016.1	sp_Q5VZK9_CARL1_HUMAN_F-actin-uncapping_protein_LRRC16A_OS=Homo_sapiens_OX=9606_GN=CARMIL1_PE=1_SV=1	0.272693
XM_038805359.1	sp_Q90953_CSPG2_CHICK_Versican_core_protein_OS=Gallus_gallus_OX=9031_GN=VCAN_PE=2_SV=1	0.272316
XM_038783106.1	sp_Q8BXN9_TM87A_MOUSE_Transmembrane_protein_87A_OS=Mus_musculus_OX=10090_GN=Tmem87a_PE=1_SV=1	0.272221
XM_038774103.1	sp_Q8IXK0_PHC2_HUMAN_Polyhomeotic-like_protein_2_OS=Homo_sapiens_OX=9606_GN=PHC2_PE=1_SV=1	0.271618
XM_038790059.1	sp_O14807_RASM_HUMAN_Ras-related_protein_M-Ras_OS=Homo_sapiens_OX=9606_GN=MRAS_PE=1_SV=2	0.271596
XM_038786323.1	sp_Q80TM6_R3HD2_MOUSE_R3H_domain-containing_protein_2_OS=Mus_musculus_OX=10090_GN=R3hdm2_PE=1_SV=2	0.271008
XM_038817335.1	sp_Q5R5U3_ZN271_PONAB_Zinc_finger_protein_271_OS=Pongo_abelii_OX=9601_GN=ZNF271_PE=2_SV=1	0.270106
XM_038792465.1	sp_P24643_CALX_CANLF_Calnexin_OS=Canis_lupus_familiaris_OX=9615_GN=CANX_PE=1_SV=3	0.269999
XM_038781471.1	sp_P27105_STOM_HUMAN_Erythrocyte_band_7_integral_membrane_protein_OS=Homo_sapiens_OX=9606_GN=STOM_PE=1_SV=3	0.269373
XM_038814626.1	sp_B5X5N3_SKA2_SALSA_Spindle_and_kinetochore-associated_protein_2_OS=Salmo_salar_OX=8030_GN=ska2_PE=2_SV=1	0.268444
XM_038795287.1	sp_A7Z035_EPN4_BOVIN_Clathrin_interactor_1_OS=Bos_taurus_OX=9913_GN=CLINT1_PE=2_SV=1	0.267435
XM_038809812.1	sp_P0C267_CC127_PIG_Coiled-coil_domain-containing_protein_127_OS=Sus_scrofa_OX=9823_GN=CCDC127_PE=2_SV=1	0.266681
XM_038786868.1	sp_Q2L6K8_CNPY4_DANRE_Protein_canopy_4_OS=Danio_rerio_OX=7955_GN=cnpy4_PE=2_SV=1	0.266539
XM_038797661.1	sp_Q10472_GALT1_HUMAN_Polypeptide_N-acetylgalactosaminyltransferase_1_OS=Homo_sapiens_OX=9606_GN=GALNT1_PE=1_SV=1	0.265855
XM_038792907.1	sp_Q9Y223_GLCNE_HUMAN_Bifunctional_UDP-N-acetylglucosamine_2-epimerase/N-acetylmannosamine_kinase_OS=Homo_sapiens_OX=9606_GN=GNE_PE=1_SV=1	0.265832
XM_038819510.1	sp_Q9QYT7_PIGQ_MOUSE_Phosphatidylinositol_N-acetylglucosaminyltransferase_subunit_Q_OS=Mus_musculus_OX=10090_GN=Pigq_PE=1_SV=3	0.265645
XM_038794939.1	sp_Q5TZ07_PLPP6_DANRE_Phospholipid_phosphatase_6_OS=Danio_rerio_OX=7955_GN=plpp6_PE=2_SV=1	0.265521
XM_038790307.1	sp_Q9HCM4_E41L5_HUMAN_Band_4.1-like_protein_5_OS=Homo_sapiens_OX=9606_GN=EPB41L5_PE=1_SV=3	0.26549
XM_038796418.1	sp_A8MV24_CQ098_HUMAN_Uncharacterized_protein_C17orf98_OS=Homo_sapiens_OX=9606_GN=C17orf98_PE=4_SV=1	0.265243
XM_038817400.1	sp_Q5R5U3_ZN271_PONAB_Zinc_finger_protein_271_OS=Pongo_abelii_OX=9601_GN=ZNF271_PE=2_SV=1	0.264135
XM_038784037.1	sp_P56620_MGP_GALGA_Matrix_Gla_protein_OS=Galeorhinus_galeus_OX=86063_GN=mgp_PE=1_SV=2	0.264067
XM_038810326.1	sp_Q92819_HYAS2_HUMAN_Hyaluronan_synthase_2_OS=Homo_sapiens_OX=9606_GN=HAS2_PE=2_SV=1	0.264031
XM_038814416.1	sp_Q6DII2_SRSF1_XENTR_Serine/arginine-rich_splicing_factor_1_OS=Xenopus_tropicalis_OX=8364_GN=srsf1_PE=2_SV=1	0.263471
XM_038815760.1	sp_Q9HCI7_MSL2_HUMAN_E3_ubiquitin-protein_ligase_MSL2_OS=Homo_sapiens_OX=9606_GN=MSL2_PE=1_SV=2	0.263034
XM_038781682.1	sp_Q16832_DDR2_HUMAN_Discoidin_domain-containing_receptor_2_OS=Homo_sapiens_OX=9606_GN=DDR2_PE=1_SV=2	0.262939
XM_038793979.1	sp_P10586_PTPRF_HUMAN_Receptor-type_tyrosine-protein_phosphatase_F_OS=Homo_sapiens_OX=9606_GN=PTPRF_PE=1_SV=2	0.262638
XM_038789190.1	sp_Q9UBP9_GULP1_HUMAN_PTB_domain-containing_engulfment_adapter_protein_1_OS=Homo_sapiens_OX=9606_GN=GULP1_PE=1_SV=1	0.262623
XM_038804824.1	sp_Q8NBJ4_GOLM1_HUMAN_Golgi_membrane_protein_1_OS=Homo_sapiens_OX=9606_GN=GOLM1_PE=1_SV=1	0.262548
XM_038778665.1	sp_Q14562_DHX8_HUMAN_ATP-dependent_RNA_helicase_DHX8_OS=Homo_sapiens_OX=9606_GN=DHX8_PE=1_SV=1	0.262302
XM_038786143.1	sp_P05094_ACTN1_CHICK_Alpha-actinin-1_OS=Gallus_gallus_OX=9031_GN=ACTN1_PE=1_SV=3	0.262178
XM_038815921.1	sp_Q9GKR7_IQCG_MACFA_IQ_domain-containing_protein_G_OS=Macaca_fascicularis_OX=9541_GN=IQCG_PE=2_SV=1	0.262159
XM_038807067.1	sp_Q1PRL4_LIN41_CHICK_E3_ubiquitin-protein_ligase_TRIM71_OS=Gallus_gallus_OX=9031_GN=TRIM71_PE=2_SV=1	0.261552
XM_038780290.1	sp_Q8IZ08_GP135_HUMAN_Probable_G-protein_coupled_receptor_135_OS=Homo_sapiens_OX=9606_GN=GPR135_PE=2_SV=2	0.261332
XM_038780294.1	sp_E9PTT0_ZDH17_RAT_Palmitoyltransferase_ZDHHC17_OS=Rattus_norvegicus_OX=10116_GN=Zdhhc17_PE=1_SV=1	0.261208
XR_005459071.1		0.26119
XM_038819758.1	sp_O60285_NUAK1_HUMAN_NUAK_family_SNF1-like_kinase_1_OS=Homo_sapiens_OX=9606_GN=NUAK1_PE=1_SV=1	0.26096
XM_038818805.1	sp_P79945_PSP24_XENLA_High-affinity_lysophosphatidic_acid_receptor_OS=Xenopus_laevis_OX=8355_PE=2_SV=1	0.260909
XM_038785174.1	sp_O75643_U520_HUMAN_U5_small_nuclear_ribonucleoprotein_200_kDa_helicase_OS=Homo_sapiens_OX=9606_GN=SNRNP200_PE=1_SV=2	0.260823
XM_038783282.1	sp_O13035_SAP_CHICK_Prosaposin_OS=Gallus_gallus_OX=9031_GN=PSAP_PE=1_SV=1	0.259713
XM_038791960.1	sp_Q5ZMP3_T184C_CHICK_Transmembrane_protein_184C_OS=Gallus_gallus_OX=9031_GN=TMEM184C_PE=2_SV=1	0.259305
XM_038789683.1	sp_Q503S1_FIGN_DANRE_Fidgetin_OS=Danio_rerio_OX=7955_GN=fign_PE=2_SV=1	0.25914
XM_038803358.1	sp_Q92626_PXDN_HUMAN_Peroxidasin_homolog_OS=Homo_sapiens_OX=9606_GN=PXDN_PE=1_SV=2	0.259132
XM_038785152.1	sp_Q06210_GFPT1_HUMAN_Glutamine--fructose-6-phosphate_aminotransferase_[isomerizing]_1_OS=Homo_sapiens_OX=9606_GN=GFPT1_PE=1_SV=3	0.25912
XM_038783092.1	sp_Q7Z5K2_WAPL_HUMAN_Wings_apart-like_protein_homolog_OS=Homo_sapiens_OX=9606_GN=WAPL_PE=1_SV=1	0.258322
XM_038786182.1	sp_Q8R3T5_STXB6_MOUSE_Syntaxin-binding_protein_6_OS=Mus_musculus_OX=10090_GN=Stxbp6_PE=1_SV=1	0.257681
XM_038805917.1	sp_Q8IY84_NIM1_HUMAN_Serine/threonine-protein_kinase_NIM1_OS=Homo_sapiens_OX=9606_GN=NIM1K_PE=1_SV=1	0.257534
XM_038816148.1	sp_P23919_KTHY_HUMAN_Thymidylate_kinase_OS=Homo_sapiens_OX=9606_GN=DTYMK_PE=1_SV=4	0.256755
XM_038802943.1	sp_Q6P9U4_PLD3B_RAT_PRELI_domain_containing_protein_3B_OS=Rattus_norvegicus_OX=10116_GN=Prelid3b_PE=1_SV=1	0.256422
XM_038815745.1	sp_Q7SYN5_RXRBA_DANRE_Retinoic_acid_receptor_RXR-beta-A_OS=Danio_rerio_OX=7955_GN=rxrba_PE=2_SV=1	0.25632
XM_038793788.1	sp_Q7L1W4_LRC8D_HUMAN_Volume-regulated_anion_channel_subunit_LRRC8D_OS=Homo_sapiens_OX=9606_GN=LRRC8D_PE=1_SV=1	0.256251
XM_038810846.1	sp_Q7Z3Z2_RD3_HUMAN_Protein_RD3_OS=Homo_sapiens_OX=9606_GN=RD3_PE=1_SV=1	0.255542
XM_038773359.1	sp_Q6ZVD7_STOX1_HUMAN_Storkhead-box_protein_1_OS=Homo_sapiens_OX=9606_GN=STOX1_PE=1_SV=2	0.255526
XM_038815636.1	sp_Q9HC96_CAN10_HUMAN_Calpain-10_OS=Homo_sapiens_OX=9606_GN=CAPN10_PE=1_SV=2	0.25548
XM_038798904.1	sp_Q3UJK4_GTPB2_MOUSE_GTP-binding_protein_2_OS=Mus_musculus_OX=10090_GN=Gtpbp2_PE=1_SV=1	0.255344
XM_038791671.1	sp_Q08E13_RNF10_BOVIN_RING_finger_protein_10_OS=Bos_taurus_OX=9913_GN=RNF10_PE=2_SV=1	0.254575
XM_038818296.1	sp_Q6DBW9_C99L2_DANRE_CD99_antigen-like_protein_2_OS=Danio_rerio_OX=7955_GN=cd99l2_PE=2_SV=1	0.253882
XM_038809438.1	sp_A2AJK6_CHD7_MOUSE_Chromodomain-helicase-DNA-binding_protein_7_OS=Mus_musculus_OX=10090_GN=Chd7_PE=1_SV=1	0.253826
Cluster.18332.0		0.253557
XM_038818655.1	sp_Q6N022_TEN4_HUMAN_Teneurin-4_OS=Homo_sapiens_OX=9606_GN=TENM4_PE=1_SV=2	0.25337
XM_038805724.1	sp_Q9P273_TEN3_HUMAN_Teneurin-3_OS=Homo_sapiens_OX=9606_GN=TENM3_PE=2_SV=3	0.252999
XM_038790331.1	sp_P53545_GSC_CHICK_Homeobox_protein_goosecoid_OS=Gallus_gallus_OX=9031_GN=GSC_PE=2_SV=1	0.252977
XM_038813235.1	sp_Q5R476_RN111_PONAB_E3_ubiquitin-protein_ligase_Arkadia_OS=Pongo_abelii_OX=9601_GN=RNF111_PE=2_SV=1	0.252897
XM_038796189.1	sp_Q7ZV35_MED7_DANRE_Mediator_of_RNA_polymerase_II_transcription_subunit_7_OS=Danio_rerio_OX=7955_GN=med7_PE=2_SV=1	0.252469
XM_038788478.1	sp_Q9QUR8_SEM7A_MOUSE_Semaphorin-7A_OS=Mus_musculus_OX=10090_GN=Sema7a_PE=1_SV=1	0.252259
XM_038778540.1	sp_Q95153_BRCA1_CANLF_Breast_cancer_type_1_susceptibility_protein_homolog_OS=Canis_lupus_familiaris_OX=9615_GN=BRCA1_PE=3_SV=1	0.252112
XM_038778273.1	sp_Q3UZP0_MALD2_MOUSE_MARVEL_domain-containing_protein_2_OS=Mus_musculus_OX=10090_GN=Marveld2_PE=1_SV=1	0.252099
XM_038787465.1	sp_Q13435_SF3B2_HUMAN_Splicing_factor_3B_subunit_2_OS=Homo_sapiens_OX=9606_GN=SF3B2_PE=1_SV=2	0.251918
XM_038810180.1	sp_Q8R1S4_MTSS1_MOUSE_Metastasis_suppressor_protein_1_OS=Mus_musculus_OX=10090_GN=Mtss1_PE=1_SV=1	0.25172
XM_038792974.1	sp_B2RRE7_OTUD4_MOUSE_OTU_domain-containing_protein_4_OS=Mus_musculus_OX=10090_GN=Otud4_PE=1_SV=1	0.251669
Cluster.15359.2		0.251531
XM_038780387.1	sp_O15078_CE290_HUMAN_Centrosomal_protein_of_290_kDa_OS=Homo_sapiens_OX=9606_GN=CEP290_PE=1_SV=2	0.251063
XM_038790729.1	sp_P54939_TLN1_CHICK_Talin-1_OS=Gallus_gallus_OX=9031_GN=TLN1_PE=1_SV=2	0.250909
XM_038774902.1	sp_Q5R8Y6_TM9S2_PONAB_Transmembrane_9_superfamily_member_2_OS=Pongo_abelii_OX=9601_GN=TM9SF2_PE=2_SV=1	0.25036
XR_005459017.1	sp_Q9H195_MUC3B_HUMAN_Mucin-3B_(Fragments)_OS=Homo_sapiens_OX=9606_GN=MUC3B_PE=2_SV=2	0.250147
XM_038796467.1	sp_Q4G0A6_MINY4_HUMAN_Probable_ubiquitin_carboxyl-terminal_hydrolase_MINDY-4_OS=Homo_sapiens_OX=9606_GN=MINDY4_PE=1_SV=2	0.249697
XM_038797584.1	sp_Q8IXK2_GLT12_HUMAN_Polypeptide_N-acetylgalactosaminyltransferase_12_OS=Homo_sapiens_OX=9606_GN=GALNT12_PE=1_SV=3	0.249604
XM_038801961.1	sp_Q5S003_SPG17_MOUSE_Sperm-associated_antigen_17_OS=Mus_musculus_OX=10090_GN=Spag17_PE=1_SV=2	0.249546
XM_038812959.1	sp_Q6AYU1_MO4L1_RAT_Mortality_factor_4-like_protein_1_OS=Rattus_norvegicus_OX=10116_GN=Morf4l1_PE=2_SV=1	0.249505
XM_038813314.1	sp_Q8N5Y8_PAR16_HUMAN_Mono_[ADP-ribose]_polymerase_PARP16_OS=Homo_sapiens_OX=9606_GN=PARP16_PE=1_SV=2	0.249354
XM_038773458.1	sp_O14639_ABLM1_HUMAN_Actin-binding_LIM_protein_1_OS=Homo_sapiens_OX=9606_GN=ABLIM1_PE=1_SV=3	0.248363
XM_038779629.1	sp_A2RU30_TESP1_HUMAN_Protein_TESPA1_OS=Homo_sapiens_OX=9606_GN=TESPA1_PE=1_SV=2	0.247615
XM_038777246.1	sp_A1L2K1_METRL_XENLA_Meteorin-like_protein_OS=Xenopus_laevis_OX=8355_GN=metrnl_PE=2_SV=1	0.247426
XM_038821072.1	sp_Q4G0F8_UBN1_MOUSE_Ubinuclein-1_OS=Mus_musculus_OX=10090_GN=Ubn1_PE=2_SV=1	0.24722
XM_038822220.1	sp_O75093_SLIT1_HUMAN_Slit_homolog_1_protein_OS=Homo_sapiens_OX=9606_GN=SLIT1_PE=2_SV=4	0.247135
XM_038804135.1	sp_Q5XGU1_T178A_XENLA_Transmembrane_protein_178A_OS=Xenopus_laevis_OX=8355_GN=tmem178a_PE=2_SV=1	0.247101
XR_005458433.1		0.247056
XM_038774577.1	sp_Q4V872_CC85C_XENLA_Coiled-coil_domain-containing_protein_85C_OS=Xenopus_laevis_OX=8355_GN=ccdc85c_PE=2_SV=1	0.246907
XM_038799002.1	sp_Q5T3F8_CSCL2_HUMAN_CSC1-like_protein_2_OS=Homo_sapiens_OX=9606_GN=TMEM63B_PE=1_SV=1	0.246895
XM_038805763.1	sp_Q8IZU2_WDR17_HUMAN_WD_repeat-containing_protein_17_OS=Homo_sapiens_OX=9606_GN=WDR17_PE=2_SV=2	0.246565
XM_038806274.1	sp_Q14687_GSE1_HUMAN_Genetic_suppressor_element_1_OS=Homo_sapiens_OX=9606_GN=GSE1_PE=1_SV=3	0.245507
XM_038807647.1	sp_Q3UR85_MYRF_MOUSE_Myelin_regulatory_factor_OS=Mus_musculus_OX=10090_GN=Myrf_PE=1_SV=2	0.245421
XM_038821282.1	sp_O43432_IF4G3_HUMAN_Eukaryotic_translation_initiation_factor_4_gamma_3_OS=Homo_sapiens_OX=9606_GN=EIF4G3_PE=1_SV=2	0.24516
XM_038798667.1	sp_Q9EPU4_CPSF1_MOUSE_Cleavage_and_polyadenylation_specificity_factor_subunit_1_OS=Mus_musculus_OX=10090_GN=Cpsf1_PE=1_SV=1	0.245138
XM_038787734.1	sp_Q9UL59_ZN214_HUMAN_Zinc_finger_protein_214_OS=Homo_sapiens_OX=9606_GN=ZNF214_PE=2_SV=2	0.245049
XM_038776634.1	sp_P54727_RD23B_HUMAN_UV_excision_repair_protein_RAD23_homolog_B_OS=Homo_sapiens_OX=9606_GN=RAD23B_PE=1_SV=1	0.24488
XM_038789880.1	sp_A9CMA6_TM163_RAT_Transmembrane_protein_163_OS=Rattus_norvegicus_OX=10116_GN=Tmem163_PE=1_SV=1	0.244342
XM_038814262.1	sp_Q7T273_HEPC2_DANRE_Hepcidin-2_OS=Danio_rerio_OX=7955_GN=hamp2_PE=3_SV=3	0.244275
XM_038806654.1	sp_Q93100_KPBB_HUMAN_Phosphorylase_b_kinase_regulatory_subunit_beta_OS=Homo_sapiens_OX=9606_GN=PHKB_PE=1_SV=3	0.244086
XM_038778531.1	sp_P23785_GRN_RAT_Granulins_OS=Rattus_norvegicus_OX=10116_GN=Grn_PE=1_SV=3	0.244057
XM_038807157.1	sp_P63098_CANB1_HUMAN_Calcineurin_subunit_B_type_1_OS=Homo_sapiens_OX=9606_GN=PPP3R1_PE=1_SV=2	0.243898
XR_005463636.1		0.243569
XM_038814748.1	sp_Q9GKW3_ALDOC_MACFA_Fructose-bisphosphate_aldolase_C_OS=Macaca_fascicularis_OX=9541_GN=ALDOC_PE=2_SV=3	0.243482
XM_038797844.1	sp_Q8N7U6_EFHB_HUMAN_EF-hand_domain-containing_family_member_B_OS=Homo_sapiens_OX=9606_GN=EFHB_PE=2_SV=4	0.243464
XM_038792619.1	sp_Q8AYB8_HOP_DANRE_Homeodomain-only_protein_OS=Danio_rerio_OX=7955_GN=hopx_PE=3_SV=1	0.243411
XM_038808722.1	sp_P25391_LAMA1_HUMAN_Laminin_subunit_alpha-1_OS=Homo_sapiens_OX=9606_GN=LAMA1_PE=1_SV=2	0.243259
XR_005457809.1		0.243042
XM_038821323.1	sp_Q86UV5_UBP48_HUMAN_Ubiquitin_carboxyl-terminal_hydrolase_48_OS=Homo_sapiens_OX=9606_GN=USP48_PE=1_SV=1	0.242996
XM_038812999.1	sp_Q8K124_PKHO2_MOUSE_Pleckstrin_homology_domain-containing_family_O_member_2_OS=Mus_musculus_OX=10090_GN=Plekho2_PE=1_SV=1	0.242691
XM_038791713.1	sp_Q7Z3B4_NUP54_HUMAN_Nucleoporin_p54_OS=Homo_sapiens_OX=9606_GN=NUP54_PE=1_SV=2	0.242531
XM_038785464.1	sp_Q9H0V9_LMA2L_HUMAN_VIP36-like_protein_OS=Homo_sapiens_OX=9606_GN=LMAN2L_PE=1_SV=1	0.242423
XM_038774549.1	sp_Q14141_SEPT6_HUMAN_Septin-6_OS=Homo_sapiens_OX=9606_GN=SEPT6_PE=1_SV=4	0.241174
XM_038808786.1	sp_Q9CR73_PNRC2_MOUSE_Proline-rich_nuclear_receptor_coactivator_2_OS=Mus_musculus_OX=10090_GN=Pnrc2_PE=2_SV=1	0.241019
XM_038813806.1	sp_O00291_HIP1_HUMAN_Huntingtin-interacting_protein_1_OS=Homo_sapiens_OX=9606_GN=HIP1_PE=1_SV=5	0.24076
XM_038813758.1	sp_Q5U2Y1_GTF2I_RAT_General_transcription_factor_II-I_OS=Rattus_norvegicus_OX=10116_GN=Gtf2i_PE=1_SV=2	0.240694
XM_038790091.1	sp_O95622_ADCY5_HUMAN_Adenylate_cyclase_type_5_OS=Homo_sapiens_OX=9606_GN=ADCY5_PE=1_SV=3	0.240614
XM_038779000.1	sp_Q15029_U5S1_HUMAN_116_kDa_U5_small_nuclear_ribonucleoprotein_component_OS=Homo_sapiens_OX=9606_GN=EFTUD2_PE=1_SV=1	0.240591
XM_038777007.1	sp_Q9JJ50_HGS_RAT_Hepatocyte_growth_factor-regulated_tyrosine_kinase_substrate_OS=Rattus_norvegicus_OX=10116_GN=Hgs_PE=1_SV=1	0.240384
XM_038798738.1	sp_Q9QXS1_PLEC_MOUSE_Plectin_OS=Mus_musculus_OX=10090_GN=Plec_PE=1_SV=3	0.240127
Cluster.19317.0		0.239291
XM_038817877.1	sp_Q96M89_CC138_HUMAN_Coiled-coil_domain-containing_protein_138_OS=Homo_sapiens_OX=9606_GN=CCDC138_PE=1_SV=1	0.238883
XM_038774563.1	sp_Q96IZ5_RBM41_HUMAN_RNA-binding_protein_41_OS=Homo_sapiens_OX=9606_GN=RBM41_PE=1_SV=2	0.238694
XM_038779197.1	sp_Q7ZUW2_HYOU1_DANRE_Hypoxia_up-regulated_protein_1_OS=Danio_rerio_OX=7955_GN=hyou1_PE=2_SV=1	0.238608
XM_038815119.1	sp_Q02084_A33_PLEWA_Zinc-binding_protein_A33_OS=Pleurodeles_waltl_OX=8319_PE=1_SV=2	0.238479
XM_038783392.1	sp_Q8N3F8_MILK1_HUMAN_MICAL-like_protein_1_OS=Homo_sapiens_OX=9606_GN=MICALL1_PE=1_SV=2	0.237885
XM_038775214.1	sp_P59644_PI5PA_MOUSE_Phosphatidylinositol_4,5-bisphosphate_5-phosphatase_A_OS=Mus_musculus_OX=10090_GN=Inpp5j_PE=1_SV=2	0.237684
XM_038799258.1	sp_Q6ZN17_LN28B_HUMAN_Protein_lin-28_homolog_B_OS=Homo_sapiens_OX=9606_GN=LIN28B_PE=1_SV=1	0.237543
XM_038821153.1	sp_Q5SWA1_PR15B_HUMAN_Protein_phosphatase_1_regulatory_subunit_15B_OS=Homo_sapiens_OX=9606_GN=PPP1R15B_PE=1_SV=1	0.237424
XM_038817589.1	sp_Q767K9_PP1RA_PIG_Serine/threonine-protein_phosphatase_1_regulatory_subunit_10_OS=Sus_scrofa_OX=9823_GN=PPP1R10_PE=3_SV=1	0.237081
Cluster.1213.0		0.236841
XM_038813348.1	sp_Q02078_MEF2A_HUMAN_Myocyte-specific_enhancer_factor_2A_OS=Homo_sapiens_OX=9606_GN=MEF2A_PE=1_SV=1	0.236367
XM_038816058.1	sp_Q9QZX9_CEP19_RAT_Centrosomal_protein_of_19_kDa_OS=Rattus_norvegicus_OX=10116_GN=Cep19_PE=2_SV=2	0.236308
XM_038812305.1	sp_Q9P0I2_EMC3_HUMAN_ER_membrane_protein_complex_subunit_3_OS=Homo_sapiens_OX=9606_GN=EMC3_PE=1_SV=3	0.236289
XM_038778646.1	sp_Q8C9M2_CCD15_MOUSE_Coiled-coil_domain-containing_protein_15_OS=Mus_musculus_OX=10090_GN=Ccdc15_PE=2_SV=2	0.235989
XM_038781632.1	sp_Q5M786_WDR5_XENTR_WD_repeat-containing_protein_5_OS=Xenopus_tropicalis_OX=8364_GN=wdr5_PE=2_SV=1	0.23593
XM_038782395.1	sp_O00222_GRM8_HUMAN_Metabotropic_glutamate_receptor_8_OS=Homo_sapiens_OX=9606_GN=GRM8_PE=1_SV=2	0.235885
XM_038822098.1	sp_Q2LE78_BTBD6_XENLA_BTB/POZ_domain-containing_protein_6_OS=Xenopus_laevis_OX=8355_GN=btbd6_PE=1_SV=1	0.235619
XM_038786194.1	sp_Q6NWD4_TIM50_DANRE_Mitochondrial_import_inner_membrane_translocase_subunit_TIM50_OS=Danio_rerio_OX=7955_GN=timm50_PE=2_SV=2	0.235407
XR_005462513.1	sp_Q9ESS6_BCAM_RAT_Basal_cell_adhesion_molecule_OS=Rattus_norvegicus_OX=10116_GN=Bcam_PE=2_SV=1	0.235214
Cluster.2068.5308		0.234531
XM_038785238.1	sp_P13497_BMP1_HUMAN_Bone_morphogenetic_protein_1_OS=Homo_sapiens_OX=9606_GN=BMP1_PE=1_SV=2	0.233868
XM_038776930.1	sp_Q9Z2L7_CRLF3_MOUSE_Cytokine_receptor-like_factor_3_OS=Mus_musculus_OX=10090_GN=Crlf3_PE=1_SV=1	0.233866
XM_038810057.1	sp_P00173_CYB5_RAT_Cytochrome_b5_OS=Rattus_norvegicus_OX=10116_GN=Cyb5a_PE=1_SV=2	0.23348
XM_038816607.1	sp_Q8C0W1_ANMY1_MOUSE_Ankyrin_repeat_and_MYND_domain-containing_protein_1_OS=Mus_musculus_OX=10090_GN=Ankmy1_PE=1_SV=1	0.232948
XM_038814874.1	sp_Q13163_MP2K5_HUMAN_Dual_specificity_mitogen-activated_protein_kinase_kinase_5_OS=Homo_sapiens_OX=9606_GN=MAP2K5_PE=1_SV=2	0.232859
XM_038803522.1	sp_Q9H1P3_OSBL2_HUMAN_Oxysterol-binding_protein-related_protein_2_OS=Homo_sapiens_OX=9606_GN=OSBPL2_PE=1_SV=1	0.232783
XM_038777339.1	sp_Q08CH3_MPND_DANRE_MPN_domain-containing_protein_OS=Danio_rerio_OX=7955_GN=mpnd_PE=2_SV=1	0.232637
XM_038788216.1	sp_Q15937_ZNF79_HUMAN_Zinc_finger_protein_79_OS=Homo_sapiens_OX=9606_GN=ZNF79_PE=1_SV=2	0.232552
XM_038817169.1	sp_Q5ZKP7_S2536_CHICK_Solute_carrier_family_25_member_36_OS=Gallus_gallus_OX=9031_GN=SLC25A36_PE=2_SV=1	0.232296
XM_038798088.1	sp_O54826_AF10_MOUSE_Protein_AF-10_OS=Mus_musculus_OX=10090_GN=Mllt10_PE=1_SV=2	0.232248
XM_038792704.1	sp_P49024_PAXI_CHICK_Paxillin_OS=Gallus_gallus_OX=9031_GN=PXN_PE=1_SV=1	0.232076
Cluster.12245.0		0.231578
XM_038796712.1	sp_Q5R8Y3_RPR1A_PONAB_Regulation_of_nuclear_pre-mRNA_domain-containing_protein_1A_OS=Pongo_abelii_OX=9601_GN=RPRD1A_PE=2_SV=1	0.231197
XM_038814044.1	sp_Q9NPP4_NLRC4_HUMAN_NLR_family_CARD_domain-containing_protein_4_OS=Homo_sapiens_OX=9606_GN=NLRC4_PE=1_SV=2	0.230683
XM_038775687.1	sp_Q90YI3_SYMM_TAKRU_Methionine--tRNA_ligase,_mitochondrial_OS=Takifugu_rubripes_OX=31033_GN=mars2_PE=3_SV=1	0.230674
XM_038794057.1	sp_Q98SV0_SELPB_DANRE_Selenoprotein_Pb_OS=Danio_rerio_OX=7955_GN=sepp1b_PE=2_SV=3	0.230512
XM_038807386.1	sp_O70273_EHF_MOUSE_ETS_homologous_factor_OS=Mus_musculus_OX=10090_GN=Ehf_PE=2_SV=1	0.230196
XM_038783991.1		0.230124
XM_038812147.1	sp_Q90ZM2_S61A1_DANRE_Protein_transport_protein_Sec61_subunit_alpha-like_1_OS=Danio_rerio_OX=7955_GN=sec61al1_PE=2_SV=3	0.230078
XM_038778400.1	sp_Q5ZHX5_MSD2_CHICK_Myb/SANT-like_DNA-binding_domain-containing_protein_2_OS=Gallus_gallus_OX=9031_GN=MSANTD2_PE=2_SV=1	0.229976
XM_038801083.1	sp_Q96JP5_ZFP91_HUMAN_E3_ubiquitin-protein_ligase_ZFP91_OS=Homo_sapiens_OX=9606_GN=ZFP91_PE=1_SV=1	0.229758
XM_038778001.1	sp_P30874_SSR2_HUMAN_Somatostatin_receptor_type_2_OS=Homo_sapiens_OX=9606_GN=SSTR2_PE=1_SV=1	0.229717
XM_038807120.1	sp_Q6P0I8_EXOS6_DANRE_Exosome_complex_component_MTR3_OS=Danio_rerio_OX=7955_GN=exosc6_PE=2_SV=2	0.229488
XM_038785934.1		0.229451
XM_038806710.1	sp_Q3L8U1_CHD9_HUMAN_Chromodomain-helicase-DNA-binding_protein_9_OS=Homo_sapiens_OX=9606_GN=CHD9_PE=1_SV=2	0.229329
XM_038786014.1	sp_O60306_AQR_HUMAN_RNA_helicase_aquarius_OS=Homo_sapiens_OX=9606_GN=AQR_PE=1_SV=4	0.229295
XM_038777198.1	sp_Q4G0X9_CCD40_HUMAN_Coiled-coil_domain-containing_protein_40_OS=Homo_sapiens_OX=9606_GN=CCDC40_PE=2_SV=2	0.229255
XM_038793754.1	sp_Q8IYH5_ZZZ3_HUMAN_ZZ-type_zinc_finger-containing_protein_3_OS=Homo_sapiens_OX=9606_GN=ZZZ3_PE=1_SV=1	0.22894
XM_038792849.1	sp_Q9CR50_ZN363_MOUSE_RING_finger_and_CHY_zinc_finger_domain-containing_protein_1_OS=Mus_musculus_OX=10090_GN=Rchy1_PE=1_SV=1	0.228816
XM_038822229.1	sp_P50540_MXI1_MOUSE_Max-interacting_protein_1_OS=Mus_musculus_OX=10090_GN=Mxi1_PE=1_SV=1	0.22878
XM_038805540.1	sp_Q3TCX3_KHDC4_MOUSE_KH_homology_domain-containing_protein_4_OS=Mus_musculus_OX=10090_GN=Khdc4_PE=1_SV=1	0.22871
XM_038800901.1	sp_A8MQ14_ZN850_HUMAN_Zinc_finger_protein_850_OS=Homo_sapiens_OX=9606_GN=ZNF850_PE=3_SV=2	0.228484
XM_038807024.1	sp_Q6DJD3_NDR4B_XENLA_Protein_NDRG4-B_OS=Xenopus_laevis_OX=8355_GN=ndrg4-b_PE=2_SV=1	0.228447
Cluster.5156.0		0.228284
XM_038795144.1	sp_O89113_IER5_MOUSE_Immediate_early_response_gene_5_protein_OS=Mus_musculus_OX=10090_GN=Ier5_PE=2_SV=1	0.228145
XM_038822026.1	sp_P24278_ZBT25_HUMAN_Zinc_finger_and_BTB_domain-containing_protein_25_OS=Homo_sapiens_OX=9606_GN=ZBTB25_PE=1_SV=2	0.228113
XM_038817588.1		0.227926
XM_038786777.1	sp_Q9UKZ9_PCOC2_HUMAN_Procollagen_C-endopeptidase_enhancer_2_OS=Homo_sapiens_OX=9606_GN=PCOLCE2_PE=1_SV=1	0.227659
XM_038786283.1		0.227501
XM_038819338.1		0.227383
XM_038811851.1	sp_Q7Z628_ARHG8_HUMAN_Neuroepithelial_cell-transforming_gene_1_protein_OS=Homo_sapiens_OX=9606_GN=NET1_PE=1_SV=1	0.227057
Cluster.2068.1821		0.226944
XR_005458393.1		0.2265
XM_038818150.1	sp_Q9NS68_TNR19_HUMAN_Tumor_necrosis_factor_receptor_superfamily_member_19_OS=Homo_sapiens_OX=9606_GN=TNFRSF19_PE=1_SV=1	0.226458
XM_038801893.1	sp_P15143_PO2F1_CHICK_POU_domain,_class_2,_transcription_factor_1_OS=Gallus_gallus_OX=9031_GN=POU2F1_PE=2_SV=1	0.226317
Cluster.18275.1		0.226294
XM_038788973.1	sp_Q6A085_ZN629_MOUSE_Zinc_finger_protein_629_OS=Mus_musculus_OX=10090_GN=Znf629_PE=2_SV=2	0.226282
XM_038789268.1	sp_Q9HCG8_CWC22_HUMAN_Pre-mRNA-splicing_factor_CWC22_homolog_OS=Homo_sapiens_OX=9606_GN=CWC22_PE=1_SV=3	0.22623
XM_038803430.1	sp_O94964_SOGA1_HUMAN_Protein_SOGA1_OS=Homo_sapiens_OX=9606_GN=SOGA1_PE=1_SV=2	0.225927
XM_038793968.1	sp_Q8BZI6_GUCD1_MOUSE_Protein_GUCD1_OS=Mus_musculus_OX=10090_GN=Gucd1_PE=2_SV=2	0.225877
XM_038786664.1	sp_O14686_KMT2D_HUMAN_Histone-lysine_N-methyltransferase_2D_OS=Homo_sapiens_OX=9606_GN=KMT2D_PE=1_SV=2	0.225775
XM_038790134.1	sp_P50219_MNX1_HUMAN_Motor_neuron_and_pancreas_homeobox_protein_1_OS=Homo_sapiens_OX=9606_GN=MNX1_PE=1_SV=3	0.225604
XM_038784498.1	sp_Q3U1V8_M3K9_MOUSE_Mitogen-activated_protein_kinase_kinase_kinase_9_OS=Mus_musculus_OX=10090_GN=Map3k9_PE=2_SV=2	0.225176
XM_038803131.1	sp_Q9H2P0_ADNP_HUMAN_Activity-dependent_neuroprotector_homeobox_protein_OS=Homo_sapiens_OX=9606_GN=ADNP_PE=1_SV=1	0.225011
XM_038797877.1	sp_Q5EA95_IFT57_BOVIN_Intraflagellar_transport_protein_57_homolog_OS=Bos_taurus_OX=9913_GN=IFT57_PE=1_SV=1	0.225007
XM_038806765.1	sp_Q61140_BCAR1_MOUSE_Breast_cancer_anti-estrogen_resistance_protein_1_OS=Mus_musculus_OX=10090_GN=Bcar1_PE=1_SV=2	0.224837
XM_038792754.1	sp_Q5FWR0_SMRCD_XENTR_SWI/SNF-related_matrix-associated_actin-dependent_regulator_of_chromatin_subfamily_A_containing_DEAD/H_box_1_OS=Xenopus_tropicalis_OX=8364_GN=smarcad1_PE=2_SV=1	0.224066
XM_038818234.1	sp_Q13418_ILK_HUMAN_Integrin-linked_protein_kinase_OS=Homo_sapiens_OX=9606_GN=ILK_PE=1_SV=2	0.223872
XM_038817525.1	sp_Q9NZL6_RGL1_HUMAN_Ral_guanine_nucleotide_dissociation_stimulator-like_1_OS=Homo_sapiens_OX=9606_GN=RGL1_PE=1_SV=1	0.223683
XM_038780351.1	sp_Q5U316_RAB35_RAT_Ras-related_protein_Rab-35_OS=Rattus_norvegicus_OX=10116_GN=Rab35_PE=1_SV=1	0.223574
Cluster.19441.0		0.223464
XM_038818879.1	sp_Q80U35_ARHGH_MOUSE_Rho_guanine_nucleotide_exchange_factor_17_OS=Mus_musculus_OX=10090_GN=Arhgef17_PE=1_SV=2	0.223343
Cluster.15741.0		0.223084
XM_038774432.1	sp_Q9UL59_ZN214_HUMAN_Zinc_finger_protein_214_OS=Homo_sapiens_OX=9606_GN=ZNF214_PE=2_SV=2	0.222937
XM_038791941.1	sp_A0A1B0GV85_RELD1_HUMAN_Reelin_domain-containing_protein_1_OS=Homo_sapiens_OX=9606_GN=REELD1_PE=2_SV=2	0.222882
XM_038810795.1	sp_Q2T9W2_THUM3_BOVIN_THUMP_domain-containing_protein_3_OS=Bos_taurus_OX=9913_GN=THUMPD3_PE=2_SV=1	0.222794
XM_038801595.1	sp_Q569Z6_TR150_MOUSE_Thyroid_hormone_receptor-associated_protein_3_OS=Mus_musculus_OX=10090_GN=Thrap3_PE=1_SV=1	0.222242
XM_038798991.1	sp_Q8BMP6_GCP60_MOUSE_Golgi_resident_protein_GCP60_OS=Mus_musculus_OX=10090_GN=Acbd3_PE=1_SV=3	0.22221
Cluster.2436.1		0.2221
XM_038779432.1	sp_P35604_COPZ1_BOVIN_Coatomer_subunit_zeta-1_OS=Bos_taurus_OX=9913_GN=COPZ1_PE=1_SV=2	0.222049
XM_038811352.1	sp_P49706_CCND2_CHICK_G1/S-specific_cyclin-D2_OS=Gallus_gallus_OX=9031_GN=CCND2_PE=3_SV=1	0.221906
XM_038802990.1	sp_Q96GQ7_DDX27_HUMAN_Probable_ATP-dependent_RNA_helicase_DDX27_OS=Homo_sapiens_OX=9606_GN=DDX27_PE=1_SV=2	0.221855
XM_038776709.1	sp_B1H1Z8_SCC4_XENTR_MAU2_chromatid_cohesion_factor_homolog_OS=Xenopus_tropicalis_OX=8364_GN=mau2_PE=2_SV=1	0.221569
XM_038791615.1	sp_Q7Z5Q1_CPEB2_HUMAN_Cytoplasmic_polyadenylation_element-binding_protein_2_OS=Homo_sapiens_OX=9606_GN=CPEB2_PE=2_SV=3	0.221467
XM_038788724.1	sp_Q14590_ZN235_HUMAN_Zinc_finger_protein_235_OS=Homo_sapiens_OX=9606_GN=ZNF235_PE=2_SV=3	0.221463
XM_038806915.1	sp_Q14703_MBTP1_HUMAN_Membrane-bound_transcription_factor_site-1_protease_OS=Homo_sapiens_OX=9606_GN=MBTPS1_PE=1_SV=1	0.221414
XM_038794096.1	sp_Q80TC6_ZSWM5_MOUSE_Zinc_finger_SWIM_domain-containing_protein_5_OS=Mus_musculus_OX=10090_GN=Zswim5_PE=2_SV=2	0.221331
XM_038793053.1	sp_P0DMC3_ELA_HUMAN_Apelin_receptor_early_endogenous_ligand_OS=Homo_sapiens_OX=9606_GN=APELA_PE=1_SV=1	0.220944
XM_038773908.1	sp_Q96M32_KAD7_HUMAN_Adenylate_kinase_7_OS=Homo_sapiens_OX=9606_GN=AK7_PE=1_SV=3	0.220518
XM_038812514.1	sp_Q9D6Y1_CCDC3_MOUSE_Coiled-coil_domain-containing_protein_3_OS=Mus_musculus_OX=10090_GN=Ccdc3_PE=1_SV=1	0.220274
XM_038786475.1	sp_Q28EM8_LTMD1_XENTR_LETM1_domain-containing_protein_1_OS=Xenopus_tropicalis_OX=8364_GN=letmd1_PE=2_SV=1	0.22007
XM_038810748.1	sp_Q14643_ITPR1_HUMAN_Inositol_1,4,5-trisphosphate_receptor_type_1_OS=Homo_sapiens_OX=9606_GN=ITPR1_PE=1_SV=3	0.219886
XM_038775419.1	sp_Q8TAQ5_ZN420_HUMAN_Zinc_finger_protein_420_OS=Homo_sapiens_OX=9606_GN=ZNF420_PE=1_SV=1	0.219868
XM_038813782.1	sp_Q9UDT6_CLIP2_HUMAN_CAP-Gly_domain-containing_linker_protein_2_OS=Homo_sapiens_OX=9606_GN=CLIP2_PE=1_SV=1	0.219826
XM_038789883.1	sp_O60583_CCNT2_HUMAN_Cyclin-T2_OS=Homo_sapiens_OX=9606_GN=CCNT2_PE=1_SV=2	0.219745
XM_038798334.1	sp_Q6A0A2_LAR4B_MOUSE_La-related_protein_4B_OS=Mus_musculus_OX=10090_GN=Larp4b_PE=1_SV=2	0.219576
XM_038811212.1	sp_Q86YQ8_CPNE8_HUMAN_Copine-8_OS=Homo_sapiens_OX=9606_GN=CPNE8_PE=1_SV=2	0.218909
XM_038805392.1	sp_Q7Z3T8_ZFY16_HUMAN_Zinc_finger_FYVE_domain-containing_protein_16_OS=Homo_sapiens_OX=9606_GN=ZFYVE16_PE=1_SV=3	0.218829
XM_038782701.1	sp_B1H2N3_MICU1_XENTR_Calcium_uptake_protein_1,_mitochondrial_OS=Xenopus_tropicalis_OX=8364_GN=micu1_PE=2_SV=2	0.218683
XR_005458165.1	sp_Q9UBG0_MRC2_HUMAN_C-type_mannose_receptor_2_OS=Homo_sapiens_OX=9606_GN=MRC2_PE=1_SV=2	0.218487
XM_038780850.1	sp_P52926_HMGA2_HUMAN_High_mobility_group_protein_HMGI-C_OS=Homo_sapiens_OX=9606_GN=HMGA2_PE=1_SV=1	0.218471
XM_038800176.1	sp_P62745_RHOB_HUMAN_Rho-related_GTP-binding_protein_RhoB_OS=Homo_sapiens_OX=9606_GN=RHOB_PE=1_SV=1	0.218269
XM_038774102.1	sp_Q3UY96_CFA74_MOUSE_Cilia-_and_flagella-associated_protein_74_OS=Mus_musculus_OX=10090_GN=Cfap74_PE=2_SV=3	0.217685
XM_038779259.1	sp_Q6PDH0_PHLB1_MOUSE_Pleckstrin_homology-like_domain_family_B_member_1_OS=Mus_musculus_OX=10090_GN=Phldb1_PE=1_SV=1	0.217679
XM_038793740.1	sp_Q0ZGT2_NEXN_HUMAN_Nexilin_OS=Homo_sapiens_OX=9606_GN=NEXN_PE=1_SV=1	0.217678
XM_038774374.1	sp_Q05481_ZNF91_HUMAN_Zinc_finger_protein_91_OS=Homo_sapiens_OX=9606_GN=ZNF91_PE=2_SV=2	0.217644
XM_038796946.1	sp_A5D8M0_TYDP2_XENLA_Tyrosyl-DNA_phosphodiesterase_2_OS=Xenopus_laevis_OX=8355_GN=tdp2_PE=2_SV=1	0.217521
XM_038803665.1	sp_Q9Y6I8_PXMP4_HUMAN_Peroxisomal_membrane_protein_4_OS=Homo_sapiens_OX=9606_GN=PXMP4_PE=1_SV=3	0.217517
XM_038786640.1	sp_Q8VHI7_CCD65_MOUSE_Coiled-coil_domain-containing_protein_65_OS=Mus_musculus_OX=10090_GN=Ccdc65_PE=1_SV=1	0.217473
XM_038781792.1	sp_P62168_NCS1_RAT_Neuronal_calcium_sensor_1_OS=Rattus_norvegicus_OX=10116_GN=Ncs1_PE=1_SV=2	0.217411
XM_038804474.1	sp_Q9PVG3_RESTB_XENLA_RE1-silencing_transcription_factor_B_(Fragment)_OS=Xenopus_laevis_OX=8355_GN=rest-b_PE=2_SV=1	0.217281
XM_038819639.1	sp_Q5F364_MRP1_CHICK_Multidrug_resistance-associated_protein_1_OS=Gallus_gallus_OX=9031_GN=ABCC1_PE=2_SV=1	0.217235
XM_038798048.1	sp_Q08289_CACB2_HUMAN_Voltage-dependent_L-type_calcium_channel_subunit_beta-2_OS=Homo_sapiens_OX=9606_GN=CACNB2_PE=1_SV=3	0.21718
XM_038790851.1	sp_P82924_RT30_BOVIN_28S_ribosomal_protein_S30,_mitochondrial_OS=Bos_taurus_OX=9913_GN=MRPS30_PE=1_SV=4	0.217148
XM_038792863.1		0.217139
XM_038804721.1	sp_Q9Z138_ROR2_MOUSE_Tyrosine-protein_kinase_transmembrane_receptor_ROR2_OS=Mus_musculus_OX=10090_GN=Ror2_PE=1_SV=2	0.216675
XM_038819247.1	sp_P23711_HMOX2_RAT_Heme_oxygenase_2_OS=Rattus_norvegicus_OX=10116_GN=Hmox2_PE=1_SV=1	0.216527
XM_038781143.1	sp_Q66H21_CHPT1_RAT_Cholinephosphotransferase_1_OS=Rattus_norvegicus_OX=10116_GN=Chpt1_PE=2_SV=1	0.216494
XM_038797868.1	sp_Q9UBT7_CTNL1_HUMAN_Alpha-catulin_OS=Homo_sapiens_OX=9606_GN=CTNNAL1_PE=1_SV=2	0.216362
XM_038787316.1	sp_P48766_NAC1_CAVPO_Sodium/calcium_exchanger_1_OS=Cavia_porcellus_OX=10141_GN=SLC8A1_PE=2_SV=1	0.216333
XM_038790201.1	sp_P35407_CXCR2_RAT_C-X-C_chemokine_receptor_type_2_OS=Rattus_norvegicus_OX=10116_GN=Cxcr2_PE=2_SV=2	0.216215
XM_038794314.1	sp_O93507_TAL1_DANRE_T-cell_acute_lymphocytic_leukemia_protein_1_homolog_OS=Danio_rerio_OX=7955_GN=tal1_PE=1_SV=1	0.216158
XM_038784242.1	sp_Q5R9C7_SC11A_PONAB_Signal_peptidase_complex_catalytic_subunit_SEC11A_OS=Pongo_abelii_OX=9601_GN=SEC11A_PE=2_SV=1	0.215895
XM_038800903.1	sp_P08043_ZFP2_MOUSE_Zinc_finger_protein_2_OS=Mus_musculus_OX=10090_GN=Zfp2_PE=2_SV=2	0.215717
XM_038785909.1	sp_Q13330_MTA1_HUMAN_Metastasis-associated_protein_MTA1_OS=Homo_sapiens_OX=9606_GN=MTA1_PE=1_SV=2	0.215578
XM_038822237.1	sp_Q2KIB5_VA0E2_BOVIN_V-type_proton_ATPase_subunit_e_2_OS=Bos_taurus_OX=9913_GN=ATP6V0E2_PE=3_SV=1	0.215485
XM_038821001.1	sp_Q96SJ8_TSN18_HUMAN_Tetraspanin-18_OS=Homo_sapiens_OX=9606_GN=TSPAN18_PE=2_SV=1	0.215461
XM_038816096.1	sp_Q9NV88_INT9_HUMAN_Integrator_complex_subunit_9_OS=Homo_sapiens_OX=9606_GN=INTS9_PE=1_SV=2	0.215289
XM_038777408.1	sp_Q9NYC9_DYH9_HUMAN_Dynein_heavy_chain_9,_axonemal_OS=Homo_sapiens_OX=9606_GN=DNAH9_PE=1_SV=3	0.215278
Cluster.14394.0		0.215177
XM_038808035.1	sp_P84169_PSD13_CHICK_26S_proteasome_non-ATPase_regulatory_subunit_13_OS=Gallus_gallus_OX=9031_GN=PSMD13_PE=1_SV=1	0.215152
XM_038813374.1	sp_Q58G59_KIF7_DANRE_Kinesin-like_protein_kif7_OS=Danio_rerio_OX=7955_GN=kif7_PE=1_SV=1	0.215144
XM_038807409.1	sp_Q9H9D4_ZN408_HUMAN_Zinc_finger_protein_408_OS=Homo_sapiens_OX=9606_GN=ZNF408_PE=1_SV=1	0.214973
XM_038774719.1	sp_D3ZTV3_FLRT2_RAT_Leucine-rich_repeat_transmembrane_protein_FLRT2_OS=Rattus_norvegicus_OX=10116_GN=Flrt2_PE=1_SV=1	0.214964
XM_038775049.1	sp_A8MTL3_R212B_HUMAN_RING_finger_protein_212B_OS=Homo_sapiens_OX=9606_GN=RNF212B_PE=2_SV=1	0.21465
XM_038816671.1	sp_Q17QM6_EFHD1_BOVIN_EF-hand_domain-containing_protein_D1_OS=Bos_taurus_OX=9913_GN=EFHD1_PE=2_SV=1	0.214502
XM_038820857.1	sp_Q7Z6E9_RBBP6_HUMAN_E3_ubiquitin-protein_ligase_RBBP6_OS=Homo_sapiens_OX=9606_GN=RBBP6_PE=1_SV=1	0.214322
XM_038819463.1	sp_Q9GKN8_PRELP_BOVIN_Prolargin_OS=Bos_taurus_OX=9913_GN=PRELP_PE=2_SV=1	0.214261
XM_038814391.1	sp_Q17QM8_DUS14_BOVIN_Dual_specificity_protein_phosphatase_14_OS=Bos_taurus_OX=9913_GN=DUSP14_PE=2_SV=1	0.214113
XM_038806371.1	sp_Q15911_ZFHX3_HUMAN_Zinc_finger_homeobox_protein_3_OS=Homo_sapiens_OX=9606_GN=ZFHX3_PE=1_SV=2	0.214102
XM_038802350.1	sp_Q3MI05_PPGB_BOVIN_Lysosomal_protective_protein_OS=Bos_taurus_OX=9913_GN=CTSA_PE=2_SV=1	0.213918
XM_038801512.1	sp_O95447_LCA5L_HUMAN_Lebercilin-like_protein_OS=Homo_sapiens_OX=9606_GN=LCA5L_PE=1_SV=1	0.21382
XM_038817352.1	sp_Q5R5U3_ZN271_PONAB_Zinc_finger_protein_271_OS=Pongo_abelii_OX=9601_GN=ZNF271_PE=2_SV=1	0.213637
XM_038810875.1	sp_P51955_NEK2_HUMAN_Serine/threonine-protein_kinase_Nek2_OS=Homo_sapiens_OX=9606_GN=NEK2_PE=1_SV=1	0.213528
XM_038804620.1	sp_Q5VW36_FOCAD_HUMAN_Focadhesin_OS=Homo_sapiens_OX=9606_GN=FOCAD_PE=1_SV=1	0.213482
XM_038812260.1	sp_O95376_ARI2_HUMAN_E3_ubiquitin-protein_ligase_ARIH2_OS=Homo_sapiens_OX=9606_GN=ARIH2_PE=1_SV=1	0.213168
XM_038800968.1	sp_Q9Y2C3_B3GT5_HUMAN_Beta-1,3-galactosyltransferase_5_OS=Homo_sapiens_OX=9606_GN=B3GALT5_PE=2_SV=1	0.213006
XM_038777099.1	sp_Q8N1V2_CFA52_HUMAN_Cilia-_and_flagella-associated_protein_52_OS=Homo_sapiens_OX=9606_GN=CFAP52_PE=1_SV=3	0.212758
XM_038785284.1	sp_Q4KM79_DUS11_RAT_RNA/RNP_complex-1-interacting_phosphatase_OS=Rattus_norvegicus_OX=10116_GN=Dusp11_PE=2_SV=1	0.212716
Cluster.2068.9743	sp_O19177_U119A_CANLF_Protein_unc-119_homolog_A_OS=Canis_lupus_familiaris_OX=9615_GN=UNC119_PE=2_SV=2	0.212532
XM_038807985.1	sp_Q4QR29_CTR9_XENLA_RNA_polymerase-associated_protein_CTR9_homolog_OS=Xenopus_laevis_OX=8355_GN=ctr9_PE=2_SV=1	0.212524
XM_038813315.1	sp_Q8TF30_WHAMM_HUMAN_WASP_homolog-associated_protein_with_actin,_membranes_and_microtubules_OS=Homo_sapiens_OX=9606_GN=WHAMM_PE=1_SV=2	0.212472
XM_038794393.1	sp_Q5ZLX5_ZRAB2_CHICK_Zinc_finger_Ran-binding_domain-containing_protein_2_OS=Gallus_gallus_OX=9031_GN=ZRANB2_PE=2_SV=1	0.212377
Cluster.12195.0		0.212245
XM_038815874.1	sp_Q4KWH8_PLCH1_HUMAN_1-phosphatidylinositol_4,5-bisphosphate_phosphodiesterase_eta-1_OS=Homo_sapiens_OX=9606_GN=PLCH1_PE=1_SV=1	0.212228
XM_038788392.1	sp_D3ZK93_GSG1L_RAT_Germ_cell-specific_gene_1-like_protein_OS=Rattus_norvegicus_OX=10116_GN=Gsg1l_PE=1_SV=1	0.211735
XM_038809665.1	sp_Q5R533_SERC3_PONAB_Serine_incorporator_3_OS=Pongo_abelii_OX=9601_GN=SERINC3_PE=2_SV=1	0.211443
XM_038822051.1	sp_P00516_KGP1_BOVIN_cGMP-dependent_protein_kinase_1_OS=Bos_taurus_OX=9913_GN=PRKG1_PE=1_SV=2	0.211157
XM_038792512.1	sp_Q96NL6_SCLT1_HUMAN_Sodium_channel_and_clathrin_linker_1_OS=Homo_sapiens_OX=9606_GN=SCLT1_PE=1_SV=2	0.210701
XM_038796548.1	sp_Q9C0B9_ZCHC2_HUMAN_Zinc_finger_CCHC_domain-containing_protein_2_OS=Homo_sapiens_OX=9606_GN=ZCCHC2_PE=1_SV=6	0.210659
XM_038812286.1	sp_Q63548_SEM3A_RAT_Semaphorin-3A_OS=Rattus_norvegicus_OX=10116_GN=Sema3a_PE=2_SV=1	0.210421
XM_038796773.1	sp_Q6ZQ88_KDM1A_MOUSE_Lysine-specific_histone_demethylase_1A_OS=Mus_musculus_OX=10090_GN=Kdm1a_PE=1_SV=2	0.210388
XM_038785150.1	sp_Q9Y2X8_UB2D4_HUMAN_Ubiquitin-conjugating_enzyme_E2_D4_OS=Homo_sapiens_OX=9606_GN=UBE2D4_PE=1_SV=1	0.210268
XM_038813254.1	sp_Q5XIG6_GALK2_RAT_N-acetylgalactosamine_kinase_OS=Rattus_norvegicus_OX=10116_GN=Galk2_PE=2_SV=1	0.210133
XM_038787186.1	sp_Q70KH2_GLCM_PIG_Glucosylceramidase_OS=Sus_scrofa_OX=9823_GN=GBA_PE=3_SV=1	0.210017
XM_038800014.1	sp_Q5RHH4_IF172_DANRE_Intraflagellar_transport_protein_172_homolog_OS=Danio_rerio_OX=7955_GN=ift172_PE=2_SV=1	0.209928
XM_038790628.1	sp_P51641_CNTFR_CHICK_Ciliary_neurotrophic_factor_receptor_subunit_alpha_OS=Gallus_gallus_OX=9031_GN=CNTFR_PE=2_SV=1	0.209822
XM_038813013.1	sp_Q9Y334_VWA7_HUMAN_von_Willebrand_factor_A_domain-containing_protein_7_OS=Homo_sapiens_OX=9606_GN=VWA7_PE=2_SV=4	0.209415
XM_038778394.1	sp_Q8N4C6_NIN_HUMAN_Ninein_OS=Homo_sapiens_OX=9606_GN=NIN_PE=1_SV=4	0.209172
XM_038783615.1	sp_Q6NUH3_NOSIP_XENLA_Nitric_oxide_synthase-interacting_protein_OS=Xenopus_laevis_OX=8355_GN=nosip_PE=2_SV=1	0.208846
XM_038811650.1	sp_Q5RH02_SCO2_DANRE_Protein_SCO2_homolog,_mitochondrial_OS=Danio_rerio_OX=7955_GN=sco2_PE=3_SV=1	0.208768
XM_038781837.1	sp_Q8K382_DEN1A_MOUSE_DENN_domain-containing_protein_1A_OS=Mus_musculus_OX=10090_GN=Dennd1a_PE=1_SV=2	0.208667
Cluster.2068.2657		0.208453
XM_038796033.1	sp_Q5EB97_ZCH10_RAT_Zinc_finger_CCHC_domain-containing_protein_10_OS=Rattus_norvegicus_OX=10116_GN=Zcchc10_PE=2_SV=2	0.208433
XM_038814844.1	sp_Q14766_LTBP1_HUMAN_Latent-transforming_growth_factor_beta-binding_protein_1_OS=Homo_sapiens_OX=9606_GN=LTBP1_PE=1_SV=4	0.20813
XM_038785538.1	sp_A0JP82_TET3_XENTR_Methylcytosine_dioxygenase_tet3_OS=Xenopus_tropicalis_OX=8364_GN=tet3_PE=1_SV=1	0.208016
XM_038795963.1	sp_O76082_S22A5_HUMAN_Solute_carrier_family_22_member_5_OS=Homo_sapiens_OX=9606_GN=SLC22A5_PE=1_SV=1	0.207936
XM_038815126.1	sp_Q9CSV6_SFT2C_MOUSE_Vesicle_transport_protein_SFT2C_OS=Mus_musculus_OX=10090_GN=Sft2d3_PE=1_SV=2	0.207876
XM_038802428.1	sp_Q8N239_KLH34_HUMAN_Kelch-like_protein_34_OS=Homo_sapiens_OX=9606_GN=KLHL34_PE=2_SV=1	0.207801
XM_038801187.1	sp_Q8TAD8_SNIP1_HUMAN_Smad_nuclear-interacting_protein_1_OS=Homo_sapiens_OX=9606_GN=SNIP1_PE=1_SV=1	0.207773
XM_038812948.1	sp_Q06547_GABP1_HUMAN_GA-binding_protein_subunit_beta-1_OS=Homo_sapiens_OX=9606_GN=GABPB1_PE=1_SV=2	0.207639
XM_038805775.1	sp_Q9NRD0_FBX8_HUMAN_F-box_only_protein_8_OS=Homo_sapiens_OX=9606_GN=FBXO8_PE=2_SV=1	0.207429
XM_038801076.1	sp_P53621_COPA_HUMAN_Coatomer_subunit_alpha_OS=Homo_sapiens_OX=9606_GN=COPA_PE=1_SV=2	0.207345
XM_038803577.1	sp_O75385_ULK1_HUMAN_Serine/threonine-protein_kinase_ULK1_OS=Homo_sapiens_OX=9606_GN=ULK1_PE=1_SV=2	0.207336
XM_038817808.1	sp_Q9UI36_DACH1_HUMAN_Dachshund_homolog_1_OS=Homo_sapiens_OX=9606_GN=DACH1_PE=1_SV=3	0.207334
XM_038795282.1	sp_Q07802_COE1_MOUSE_Transcription_factor_COE1_OS=Mus_musculus_OX=10090_GN=Ebf1_PE=1_SV=1	0.207304
XM_038805641.1	sp_Q8WXX7_AUTS2_HUMAN_Autism_susceptibility_gene_2_protein_OS=Homo_sapiens_OX=9606_GN=AUTS2_PE=1_SV=1	0.206817
XM_038798911.1	sp_Q04619_HS90B_CHICK_Heat_shock_cognate_protein_HSP_90-beta_OS=Gallus_gallus_OX=9031_GN=HSP90AB1_PE=2_SV=1	0.206682
XM_038792432.1	sp_Q13480_GAB1_HUMAN_GRB2-associated-binding_protein_1_OS=Homo_sapiens_OX=9606_GN=GAB1_PE=1_SV=2	0.206674
XM_038803826.1	sp_Q8BQZ4_RLGPB_MOUSE_Ral_GTPase-activating_protein_subunit_beta_OS=Mus_musculus_OX=10090_GN=Ralgapb_PE=1_SV=2	0.206671
XM_038783493.1	sp_Q8BG81_PDIP3_MOUSE_Polymerase_delta-interacting_protein_3_OS=Mus_musculus_OX=10090_GN=Poldip3_PE=1_SV=1	0.206645
XM_038780052.1	sp_Q4R4C9_ARFG3_MACFA_ADP-ribosylation_factor_GTPase-activating_protein_3_OS=Macaca_fascicularis_OX=9541_GN=ARFGAP3_PE=2_SV=1	0.206545
XM_038809418.1	sp_O00560_SDCB1_HUMAN_Syntenin-1_OS=Homo_sapiens_OX=9606_GN=SDCBP_PE=1_SV=1	0.206512
XM_038802621.1	sp_Q9Y2H6_FND3A_HUMAN_Fibronectin_type-III_domain-containing_protein_3A_OS=Homo_sapiens_OX=9606_GN=FNDC3A_PE=1_SV=4	0.206376
XM_038777548.1	sp_Q15717_ELAV1_HUMAN_ELAV-like_protein_1_OS=Homo_sapiens_OX=9606_GN=ELAVL1_PE=1_SV=2	0.206242
XM_038777355.1	sp_Q7TT49_MRCKB_RAT_Serine/threonine-protein_kinase_MRCK_beta_OS=Rattus_norvegicus_OX=10116_GN=Cdc42bpb_PE=1_SV=1	0.20619
XM_038815489.1	sp_Q6AZB8_HARB1_DANRE_Putative_nuclease_HARBI1_OS=Danio_rerio_OX=7955_GN=harbi1_PE=2_SV=1	0.206065
XM_038795318.1	sp_Q14195_DPYL3_HUMAN_Dihydropyrimidinase-related_protein_3_OS=Homo_sapiens_OX=9606_GN=DPYSL3_PE=1_SV=1	0.205913
XM_038803718.1	sp_Q5RD08_OSER1_PONAB_Oxidative_stress-responsive_serine-rich_protein_1_OS=Pongo_abelii_OX=9601_GN=OSER1_PE=2_SV=1	0.20584
XM_038796561.1	sp_Q8NG66_NEK11_HUMAN_Serine/threonine-protein_kinase_Nek11_OS=Homo_sapiens_OX=9606_GN=NEK11_PE=1_SV=2	0.20578
XM_038807611.1		0.205695
XM_038791914.1	sp_Q5SZK8_FREM2_HUMAN_FRAS1-related_extracellular_matrix_protein_2_OS=Homo_sapiens_OX=9606_GN=FREM2_PE=1_SV=2	0.20555
XM_038801632.1	sp_P21872_PUR2_CHICK_Trifunctional_purine_biosynthetic_protein_adenosine-3_OS=Gallus_gallus_OX=9031_GN=GART_PE=2_SV=1	0.20539
XM_038809403.1	sp_Q5R5R3_F110B_PONAB_Protein_FAM110B_OS=Pongo_abelii_OX=9601_GN=FAM110B_PE=2_SV=1	0.205239
XM_038818264.1	sp_Q5U3S1_KATL1_DANRE_Katanin_p60_ATPase-containing_subunit_A-like_1_OS=Danio_rerio_OX=7955_GN=katnal1_PE=2_SV=1	0.205219
XM_038792978.1		0.205127
XM_038817288.1	sp_P17036_ZNF3_HUMAN_Zinc_finger_protein_3_OS=Homo_sapiens_OX=9606_GN=ZNF3_PE=1_SV=3	0.204932
XM_038821026.1	sp_Q9Y4A5_TRRAP_HUMAN_Transformation/transcription_domain-associated_protein_OS=Homo_sapiens_OX=9606_GN=TRRAP_PE=1_SV=3	0.204898
XM_038805528.1	sp_Q8NF91_SYNE1_HUMAN_Nesprin-1_OS=Homo_sapiens_OX=9606_GN=SYNE1_PE=1_SV=4	0.204792
XM_038778837.1	sp_Q9P2K2_TXD16_HUMAN_Thioredoxin_domain-containing_protein_16_OS=Homo_sapiens_OX=9606_GN=TXNDC16_PE=1_SV=4	0.204545
XM_038792115.1	sp_Q7ZW77_MSMO1_DANRE_Methylsterol_monooxygenase_1_OS=Danio_rerio_OX=7955_GN=msmo1_PE=2_SV=1	0.204536
XM_038806296.1	sp_Q6NVT7_FOXC2_XENTR_Forkhead_box_protein_C2_OS=Xenopus_tropicalis_OX=8364_GN=foxc2_PE=2_SV=2	0.204352
XM_038790750.1	sp_Q1EG27_MYO3B_MOUSE_Myosin-IIIb_OS=Mus_musculus_OX=10090_GN=Myo3b_PE=1_SV=2	0.204242
XM_038814153.1	sp_O18973_RABX5_BOVIN_Rab5_GDP/GTP_exchange_factor_OS=Bos_taurus_OX=9913_GN=RABGEF1_PE=1_SV=1	0.204077
XM_038807394.1	sp_P31596_EAA2_RAT_Excitatory_amino_acid_transporter_2_OS=Rattus_norvegicus_OX=10116_GN=Slc1a2_PE=1_SV=2	0.20398
XM_038820978.1	sp_Q9CR23_TMEM9_MOUSE_Transmembrane_protein_9_OS=Mus_musculus_OX=10090_GN=Tmem9_PE=1_SV=1	0.203935
Cluster.9814.0		0.2039
XM_038803834.1	sp_Q8TD26_CHD6_HUMAN_Chromodomain-helicase-DNA-binding_protein_6_OS=Homo_sapiens_OX=9606_GN=CHD6_PE=1_SV=4	0.203508
XM_038795109.1	sp_Q04721_NOTC2_HUMAN_Neurogenic_locus_notch_homolog_protein_2_OS=Homo_sapiens_OX=9606_GN=NOTCH2_PE=1_SV=3	0.203414
XM_038788239.1	sp_Q8N427_TXND3_HUMAN_Thioredoxin_domain-containing_protein_3_OS=Homo_sapiens_OX=9606_GN=NME8_PE=2_SV=2	0.203394
XM_038783543.1	sp_P14105_MYH9_CHICK_Myosin-9_OS=Gallus_gallus_OX=9031_GN=MYH9_PE=2_SV=1	0.203219
XM_038791930.1		0.202995
XM_038784785.1	sp_Q862Z3_UROM_CANLF_Uromodulin_OS=Canis_lupus_familiaris_OX=9615_GN=UMOD_PE=2_SV=1	0.20273
XM_038815988.1	sp_Q673G8_DACT2_DANRE_Dapper_homolog_2_OS=Danio_rerio_OX=7955_GN=dact2_PE=1_SV=2	0.202571
XM_038799552.1	sp_B2GV24_UFL1_RAT_E3_UFM1-protein_ligase_1_OS=Rattus_norvegicus_OX=10116_GN=Ufl1_PE=1_SV=1	0.202422
XM_038785207.1	sp_Q5PRC0_CH25H_DANRE_Cholesterol_25-hydroxylase-like_protein_OS=Danio_rerio_OX=7955_GN=ch25h_PE=2_SV=1	0.202404
XM_038810839.1	sp_A2VD83_GMPBB_XENLA_Mannose-1-phosphate_guanyltransferase_beta-B_OS=Xenopus_laevis_OX=8355_GN=gmppb-b_PE=2_SV=1	0.202401
XM_038813370.1	sp_F7E728_SCG3_XENTR_Secretogranin-3_OS=Xenopus_tropicalis_OX=8364_GN=scg3_PE=2_SV=2	0.202381
XM_038781483.1	sp_O15431_COPT1_HUMAN_High_affinity_copper_uptake_protein_1_OS=Homo_sapiens_OX=9606_GN=SLC31A1_PE=1_SV=1	0.202067
XM_038790692.1	sp_Q5T6F2_UBAP2_HUMAN_Ubiquitin-associated_protein_2_OS=Homo_sapiens_OX=9606_GN=UBAP2_PE=1_SV=1	0.202015
XM_038814381.1	sp_Q96CP7_TLCD1_HUMAN_Calfacilitin_OS=Homo_sapiens_OX=9606_GN=TLCD1_PE=2_SV=1	0.201404
XM_038782083.1	sp_Q5BJX0_NTM1A_RAT_N-terminal_Xaa-Pro-Lys_N-methyltransferase_1_OS=Rattus_norvegicus_OX=10116_GN=Ntmt1_PE=2_SV=3	0.201333
XM_038800205.1	sp_O60522_TDRD6_HUMAN_Tudor_domain-containing_protein_6_OS=Homo_sapiens_OX=9606_GN=TDRD6_PE=2_SV=2	0.201312
XM_038802586.1	sp_Q96P53_WDFY2_HUMAN_WD_repeat_and_FYVE_domain-containing_protein_2_OS=Homo_sapiens_OX=9606_GN=WDFY2_PE=1_SV=2	0.20116
XM_038815025.1	sp_E9Q4P1_WDFY1_MOUSE_WD_repeat_and_FYVE_domain-containing_protein_1_OS=Mus_musculus_OX=10090_GN=Wdfy1_PE=1_SV=1	0.201128
XM_038790114.1	sp_Q5ZJH7_CNPD1_CHICK_Protein_CNPPD1_OS=Gallus_gallus_OX=9031_GN=CNPPD1_PE=2_SV=1	0.201012
XM_038815138.1	sp_Q5R5U3_ZN271_PONAB_Zinc_finger_protein_271_OS=Pongo_abelii_OX=9601_GN=ZNF271_PE=2_SV=1	0.200806
XM_038784793.1	sp_Q9HCS7_SYF1_HUMAN_Pre-mRNA-splicing_factor_SYF1_OS=Homo_sapiens_OX=9606_GN=XAB2_PE=1_SV=2	0.200496
XM_038821338.1	sp_Q9Y2H2_SAC2_HUMAN_Phosphatidylinositide_phosphatase_SAC2_OS=Homo_sapiens_OX=9606_GN=INPP5F_PE=1_SV=3	0.200406
XM_038800501.1	sp_Q9P2F8_SI1L2_HUMAN_Signal-induced_proliferation-associated_1-like_protein_2_OS=Homo_sapiens_OX=9606_GN=SIPA1L2_PE=1_SV=2	0.200172
XM_038776337.1	sp_Q86YP4_P66A_HUMAN_Transcriptional_repressor_p66-alpha_OS=Homo_sapiens_OX=9606_GN=GATAD2A_PE=1_SV=1	0.200042
XM_038780422.1	sp_Q5R5M1_PRDM4_PONAB_PR_domain_zinc_finger_protein_4_OS=Pongo_abelii_OX=9601_GN=PRDM4_PE=2_SV=1	0.2
XM_038790767.1	sp_Q3V0Q6_SPAG8_MOUSE_Sperm-associated_antigen_8_OS=Mus_musculus_OX=10090_GN=Spag8_PE=1_SV=1	0.199882
XM_038804258.1	sp_P15505_GCSP_CHICK_Glycine_dehydrogenase_(decarboxylating),_mitochondrial_OS=Gallus_gallus_OX=9031_GN=GLDC_PE=1_SV=2	0.199865
XM_038804509.1	sp_Q5XHF9_S20A2_XENLA_Sodium-dependent_phosphate_transporter_2_OS=Xenopus_laevis_OX=8355_GN=slc20a2_PE=2_SV=1	0.199825
XM_038787297.1	sp_O35276_NRP2_RAT_Neuropilin-2_OS=Rattus_norvegicus_OX=10116_GN=Nrp2_PE=2_SV=1	0.199585
XM_038781539.1	sp_Q03385_GNDS_MOUSE_Ral_guanine_nucleotide_dissociation_stimulator_OS=Mus_musculus_OX=10090_GN=Ralgds_PE=1_SV=2	0.199449
XM_038794274.1	sp_P98153_IDD_HUMAN_Integral_membrane_protein_DGCR2/IDD_OS=Homo_sapiens_OX=9606_GN=DGCR2_PE=1_SV=1	0.199092
XM_038790899.1	sp_Q71F56_MD13L_HUMAN_Mediator_of_RNA_polymerase_II_transcription_subunit_13-like_OS=Homo_sapiens_OX=9606_GN=MED13L_PE=1_SV=1	0.199055
XM_038817910.1	sp_Q8R3L8_CDK8_MOUSE_Cyclin-dependent_kinase_8_OS=Mus_musculus_OX=10090_GN=Cdk8_PE=1_SV=3	0.198852
XM_038800990.1	sp_O08915_AIP_MOUSE_AH_receptor-interacting_protein_OS=Mus_musculus_OX=10090_GN=Aip_PE=1_SV=1	0.198664
XM_038792153.1	sp_Q8BVU5_NUDT9_MOUSE_ADP-ribose_pyrophosphatase,_mitochondrial_OS=Mus_musculus_OX=10090_GN=Nudt9_PE=1_SV=1	0.198617
XM_038785157.1	sp_Q5ZLC9_GOGA7_CHICK_Golgin_subfamily_A_member_7_OS=Gallus_gallus_OX=9031_GN=GOLGA7_PE=2_SV=1	0.198605
XM_038776965.1	sp_Q8TEK3_DOT1L_HUMAN_Histone-lysine_N-methyltransferase,_H3_lysine-79_specific_OS=Homo_sapiens_OX=9606_GN=DOT1L_PE=1_SV=2	0.19847
XM_038790169.1	sp_Q8C0R0_UBP37_MOUSE_Ubiquitin_carboxyl-terminal_hydrolase_37_OS=Mus_musculus_OX=10090_GN=Usp37_PE=1_SV=1	0.19838
XM_038793015.1	sp_Q9Z2Q5_RM40_MOUSE_39S_ribosomal_protein_L40,_mitochondrial_OS=Mus_musculus_OX=10090_GN=Mrpl40_PE=1_SV=2	0.198137
Cluster.2948.0		0.198061
XM_038781255.1	sp_Q86XA9_HTR5A_HUMAN_HEAT_repeat-containing_protein_5A_OS=Homo_sapiens_OX=9606_GN=HEATR5A_PE=1_SV=2	0.197933
XM_038789203.1	sp_P10646_TFPI1_HUMAN_Tissue_factor_pathway_inhibitor_OS=Homo_sapiens_OX=9606_GN=TFPI_PE=1_SV=1	0.197868
XM_038783602.1	sp_Q8CHU3_EPN2_MOUSE_Epsin-2_OS=Mus_musculus_OX=10090_GN=Epn2_PE=1_SV=1	0.197666
XM_038781777.1	sp_Q90593_BIP_CHICK_Endoplasmic_reticulum_chaperone_BiP_OS=Gallus_gallus_OX=9031_GN=HSPA5_PE=1_SV=1	0.197592
XM_038776589.1	sp_P17790_BASI_CHICK_Basigin_OS=Gallus_gallus_OX=9031_GN=BSG_PE=1_SV=2	0.197534
XM_038810380.1	sp_Q2PZI1_D19L1_HUMAN_Probable_C-mannosyltransferase_DPY19L1_OS=Homo_sapiens_OX=9606_GN=DPY19L1_PE=2_SV=1	0.197464
XM_038775433.1	sp_P39963_CCNB3_CHICK_G2/mitotic-specific_cyclin-B3_OS=Gallus_gallus_OX=9031_GN=CCNB3_PE=2_SV=1	0.197449
XM_038777434.1	sp_Q86X02_CDR2L_HUMAN_Cerebellar_degeneration-related_protein_2-like_OS=Homo_sapiens_OX=9606_GN=CDR2L_PE=1_SV=2	0.197345
XM_038786620.1	sp_P58557_YBEY_HUMAN_Endoribonuclease_YbeY_OS=Homo_sapiens_OX=9606_GN=YBEY_PE=1_SV=2	0.197246
XM_038811645.1	sp_Q5ZKZ9_LMF2_CHICK_Lipase_maturation_factor_2_OS=Gallus_gallus_OX=9031_GN=LMF2_PE=2_SV=2	0.197147
XM_038789998.1	sp_P61587_RND3_HUMAN_Rho-related_GTP-binding_protein_RhoE_OS=Homo_sapiens_OX=9606_GN=RND3_PE=1_SV=1	0.197116
XM_038794762.1	sp_P11182_ODB2_HUMAN_Lipoamide_acyltransferase_component_of_branched-chain_alpha-keto_acid_dehydrogenase_complex,_mitochondrial_OS=Homo_sapiens_OX=9606_GN=DBT_PE=1_SV=3	0.197065
XM_038789449.1	sp_Q0VFZ6_CC173_HUMAN_Coiled-coil_domain-containing_protein_173_OS=Homo_sapiens_OX=9606_GN=CCDC173_PE=2_SV=2	0.197022
XM_038816043.1	sp_Q3U1V8_M3K9_MOUSE_Mitogen-activated_protein_kinase_kinase_kinase_9_OS=Mus_musculus_OX=10090_GN=Map3k9_PE=2_SV=2	0.196978
XM_038776758.1	sp_Q0P595_SIR7_BOVIN_NAD-dependent_protein_deacetylase_sirtuin-7_OS=Bos_taurus_OX=9913_GN=SIRT7_PE=2_SV=1	0.196916
XM_038812083.1	sp_E9PU28_IMDH2_RAT_Inosine-5'-monophosphate_dehydrogenase_2_OS=Rattus_norvegicus_OX=10116_GN=Impdh2_PE=1_SV=1	0.196793
XM_038796522.1	sp_Q9NRR4_RNC_HUMAN_Ribonuclease_3_OS=Homo_sapiens_OX=9606_GN=DROSHA_PE=1_SV=2	0.196774
XM_038792484.1	sp_O35963_RB33B_MOUSE_Ras-related_protein_Rab-33B_OS=Mus_musculus_OX=10090_GN=Rab33b_PE=1_SV=1	0.196697
XM_038810513.1	sp_P49432_ODPB_RAT_Pyruvate_dehydrogenase_E1_component_subunit_beta,_mitochondrial_OS=Rattus_norvegicus_OX=10116_GN=Pdhb_PE=1_SV=2	0.19651
XM_038805123.1	sp_C9JQI7_TM232_HUMAN_Transmembrane_protein_232_OS=Homo_sapiens_OX=9606_GN=TMEM232_PE=2_SV=2	0.196501
XM_038816633.1	sp_Q5TM62_RT18B_MACMU_28S_ribosomal_protein_S18b,_mitochondrial_OS=Macaca_mulatta_OX=9544_GN=MRPS18B_PE=3_SV=1	0.196356
Cluster.7465.2	sp_O60293_ZC3H1_HUMAN_Zinc_finger_C3H1_domain-containing_protein_OS=Homo_sapiens_OX=9606_GN=ZFC3H1_PE=1_SV=3	0.196326
XM_038797041.1	sp_Q5F363_JARD2_CHICK_Protein_Jumonji_OS=Gallus_gallus_OX=9031_GN=JARID2_PE=2_SV=1	0.196233
XM_038780430.1	sp_P59470_RPC2_MOUSE_DNA-directed_RNA_polymerase_III_subunit_RPC2_OS=Mus_musculus_OX=10090_GN=Polr3b_PE=1_SV=2	0.196051
XM_038776419.1	sp_B1H1W9_KTU_XENLA_Protein_kintoun_OS=Xenopus_laevis_OX=8355_GN=dnaaf2_PE=2_SV=1	0.196033
XM_038819053.1	sp_Q6PFD9_NUP98_MOUSE_Nuclear_pore_complex_protein_Nup98-Nup96_OS=Mus_musculus_OX=10090_GN=Nup98_PE=1_SV=2	0.195974
XM_038777504.1	sp_Q8VHF0_MARK3_RAT_MAP/microtubule_affinity-regulating_kinase_3_OS=Rattus_norvegicus_OX=10116_GN=Mark3_PE=1_SV=1	0.195936
XM_038808508.1	sp_Q9UG63_ABCF2_HUMAN_ATP-binding_cassette_sub-family_F_member_2_OS=Homo_sapiens_OX=9606_GN=ABCF2_PE=1_SV=2	0.195856
XM_038812155.1	sp_Q6DIH3_MCM2_XENTR_DNA_replication_licensing_factor_mcm2_OS=Xenopus_tropicalis_OX=8364_GN=mcm2_PE=2_SV=1	0.195848
XM_038795805.1	sp_Q2VB19_PUM1_CHICK_Pumilio_homolog_1_OS=Gallus_gallus_OX=9031_GN=PUM1_PE=2_SV=1	0.19579
XM_038813444.1	sp_A5A6L6_SCN1B_PANTR_Sodium_channel_subunit_beta-1_OS=Pan_troglodytes_OX=9598_GN=SCN1B_PE=2_SV=1	0.195735
XM_038775412.1	sp_Q5ZLL0_VMA21_CHICK_Vacuolar_ATPase_assembly_integral_membrane_protein_VMA21_OS=Gallus_gallus_OX=9031_GN=VMA21_PE=3_SV=1	0.19567
XM_038803389.1	sp_O15066_KIF3B_HUMAN_Kinesin-like_protein_KIF3B_OS=Homo_sapiens_OX=9606_GN=KIF3B_PE=1_SV=1	0.19567
XM_038803097.1	sp_Q9D8B6_F210B_MOUSE_Protein_FAM210B,_mitochondrial_OS=Mus_musculus_OX=10090_GN=Fam210b_PE=1_SV=3	0.195595
XM_038813639.1	sp_Q5RDX3_CTC1_PONAB_CST_complex_subunit_CTC1_OS=Pongo_abelii_OX=9601_GN=CTC1_PE=2_SV=1	0.195593
XM_038800061.1	sp_P22127_RAB10_DIPOM_Ras-related_protein_Rab-10_OS=Diplobatis_ommata_OX=1870830_PE=2_SV=1	0.195588
XM_038818281.1	sp_Q6NV74_K121L_HUMAN_Uncharacterized_protein_KIAA1211-like_OS=Homo_sapiens_OX=9606_GN=KIAA1211L_PE=1_SV=3	0.195562
XM_038814048.1	sp_Q5REF9_TYW1_PONAB_S-adenosyl-L-methionine-dependent_tRNA_4-demethylwyosine_synthase_OS=Pongo_abelii_OX=9601_GN=TYW1_PE=2_SV=1	0.195542
XM_038809372.1	sp_Q8AWH3_SX17A_XENTR_Transcription_factor_Sox-17-alpha_OS=Xenopus_tropicalis_OX=8364_GN=sox17a_PE=2_SV=1	0.195534
XM_038794721.1	sp_Q9D032_SSBP3_MOUSE_Single-stranded_DNA-binding_protein_3_OS=Mus_musculus_OX=10090_GN=Ssbp3_PE=1_SV=2	0.195297
XM_038798358.1	sp_Q3TZZ7_ESYT2_MOUSE_Extended_synaptotagmin-2_OS=Mus_musculus_OX=10090_GN=Esyt2_PE=1_SV=1	0.194988
XM_038786057.1	sp_Q2MJS2_I2BPL_MACMU_Interferon_regulatory_factor_2-binding_protein-like_OS=Macaca_mulatta_OX=9544_GN=IRF2BPL_PE=2_SV=1	0.194891
XM_038803108.1	sp_O75362_ZN217_HUMAN_Zinc_finger_protein_217_OS=Homo_sapiens_OX=9606_GN=ZNF217_PE=1_SV=1	0.194824
XM_038812909.1	sp_O14672_ADA10_HUMAN_Disintegrin_and_metalloproteinase_domain-containing_protein_10_OS=Homo_sapiens_OX=9606_GN=ADAM10_PE=1_SV=1	0.194785
XM_038792401.1	sp_Q6V0I7_FAT4_HUMAN_Protocadherin_Fat_4_OS=Homo_sapiens_OX=9606_GN=FAT4_PE=1_SV=2	0.194464
XM_038805956.1	sp_Q8NHU2_CFA61_HUMAN_Cilia-_and_flagella-associated_protein_61_OS=Homo_sapiens_OX=9606_GN=CFAP61_PE=2_SV=3	0.194309
XM_038784323.1	sp_Q9UGJ1_GCP4_HUMAN_Gamma-tubulin_complex_component_4_OS=Homo_sapiens_OX=9606_GN=TUBGCP4_PE=1_SV=1	0.194279
XM_038815097.1	sp_Q9NR56_MBNL1_HUMAN_Muscleblind-like_protein_1_OS=Homo_sapiens_OX=9606_GN=MBNL1_PE=1_SV=2	0.194247
XM_038805871.1	sp_P35611_ADDA_HUMAN_Alpha-adducin_OS=Homo_sapiens_OX=9606_GN=ADD1_PE=1_SV=2	0.193902
XM_038811114.1	sp_Q9YH16_LMO3_XENLA_LIM_domain_only_protein_3_OS=Xenopus_laevis_OX=8355_GN=lmo3_PE=2_SV=1	0.193876
XM_038784329.1	sp_Q8BZB2_COAC_MOUSE_Phosphopantothenoylcysteine_decarboxylase_OS=Mus_musculus_OX=10090_GN=Ppcdc_PE=1_SV=1	0.193595
XM_038796223.1	sp_P60924_DELE_RAT_Death_ligand_signal_enhancer_OS=Rattus_norvegicus_OX=10116_GN=Dele_PE=2_SV=1	0.193387
XM_038781784.1	sp_Q64249_NR6A1_MOUSE_Nuclear_receptor_subfamily_6_group_A_member_1_OS=Mus_musculus_OX=10090_GN=Nr6a1_PE=1_SV=1	0.193385
XM_038782380.1	sp_P36201_CRIP2_RAT_Cysteine-rich_protein_2_OS=Rattus_norvegicus_OX=10116_GN=Crip2_PE=2_SV=1	0.193257
XM_038819962.1	sp_Q9UGL1_KDM5B_HUMAN_Lysine-specific_demethylase_5B_OS=Homo_sapiens_OX=9606_GN=KDM5B_PE=1_SV=3	0.193253
XM_038820407.1	sp_P11309_PIM1_HUMAN_Serine/threonine-protein_kinase_pim-1_OS=Homo_sapiens_OX=9606_GN=PIM1_PE=1_SV=3	0.193198
XM_038798156.1		0.193007
XM_038814281.1	sp_Q92614_MY18A_HUMAN_Unconventional_myosin-XVIIIa_OS=Homo_sapiens_OX=9606_GN=MYO18A_PE=1_SV=3	0.193007
XM_038778274.1	sp_A4UTP7_MEF2C_PIG_Myocyte-specific_enhancer_factor_2C_OS=Sus_scrofa_OX=9823_GN=MEF2C_PE=2_SV=1	0.192997
XR_005458089.1		0.192878
XM_038786261.1	sp_Q68EK7_RAB4B_DANRE_Ras-related_protein_Rab-4B_OS=Danio_rerio_OX=7955_GN=rab4b_PE=2_SV=1	0.192788
XM_038809587.1	sp_Q6DED0_TR1L1_XENLA_Translocating_chain-associated_membrane_protein_1-like_1_OS=Xenopus_laevis_OX=8355_GN=tram1l1_PE=2_SV=1	0.192691
XM_038773235.1	sp_Q9P219_DAPLE_HUMAN_Protein_Daple_OS=Homo_sapiens_OX=9606_GN=CCDC88C_PE=1_SV=3	0.192671
XM_038798995.1	sp_Q8K1J5_SDE2_MOUSE_Replication_stress_response_regulator_SDE2_OS=Mus_musculus_OX=10090_GN=Sde2_PE=1_SV=1	0.192429
XM_038773374.1	sp_Q8IYW2_CFA46_HUMAN_Cilia-_and_flagella-associated_protein_46_OS=Homo_sapiens_OX=9606_GN=CFAP46_PE=2_SV=3	0.192197
XM_038774585.1	sp_Q9NQM4_PIHD3_HUMAN_Protein_PIH1D3_OS=Homo_sapiens_OX=9606_GN=PIH1D3_PE=1_SV=1	0.192106
XM_038814838.1	sp_P13351_CCNB2_XENLA_G2/mitotic-specific_cyclin-B2_OS=Xenopus_laevis_OX=8355_GN=ccnb2_PE=1_SV=1	0.191892
XM_038801572.1	sp_Q9Y3R5_DOP2_HUMAN_Protein_dopey-2_OS=Homo_sapiens_OX=9606_GN=DOPEY2_PE=1_SV=5	0.191875
XM_038790117.1	sp_Q80UG8_TTLL4_MOUSE_Tubulin_polyglutamylase_TTLL4_OS=Mus_musculus_OX=10090_GN=Ttll4_PE=2_SV=3	0.191855
XM_038819600.1	sp_Q70AD6_CRY1_SPAJD_Cryptochrome-1_OS=Spalax_judaei_OX=134510_GN=CRY1_PE=2_SV=1	0.19185
XM_038778243.1	sp_Q90891_MP2K2_CHICK_Dual_specificity_mitogen-activated_protein_kinase_kinase_2_OS=Gallus_gallus_OX=9031_GN=MAP2K2_PE=2_SV=1	0.191801
XM_038776929.1	sp_Q7ZXV8_ZN207_XENLA_BUB3-interacting_and_GLEBS_motif-containing_protein_ZNF207_OS=Xenopus_laevis_OX=8355_GN=znf207_PE=1_SV=1	0.191785
XM_038819411.1	sp_Q02356_AMPD2_RAT_AMP_deaminase_2_OS=Rattus_norvegicus_OX=10116_GN=Ampd2_PE=1_SV=2	0.191654
Cluster.20866.0		0.191607
XM_038798974.1	sp_Q96F81_DISP1_HUMAN_Protein_dispatched_homolog_1_OS=Homo_sapiens_OX=9606_GN=DISP1_PE=1_SV=3	0.191406
XM_038781671.1	sp_Q8NCN2_ZBT34_HUMAN_Zinc_finger_and_BTB_domain-containing_protein_34_OS=Homo_sapiens_OX=9606_GN=ZBTB34_PE=1_SV=4	0.191281
XM_038811385.1	sp_O35161_CELR1_MOUSE_Cadherin_EGF_LAG_seven-pass_G-type_receptor_1_OS=Mus_musculus_OX=10090_GN=Celsr1_PE=1_SV=3	0.191001
XM_038780604.1	sp_O88413_TULP3_MOUSE_Tubby-related_protein_3_OS=Mus_musculus_OX=10090_GN=Tulp3_PE=1_SV=1	0.19097
XM_038814301.1	sp_Q1RMK9_F174B_BOVIN_Membrane_protein_FAM174B_OS=Bos_taurus_OX=9913_GN=FAM174B_PE=2_SV=1	0.190852
XM_038780099.1	sp_Q99PP7_TRI33_MOUSE_E3_ubiquitin-protein_ligase_TRIM33_OS=Mus_musculus_OX=10090_GN=Trim33_PE=1_SV=2	0.190822
XM_038781949.1	sp_P24821_TENA_HUMAN_Tenascin_OS=Homo_sapiens_OX=9606_GN=TNC_PE=1_SV=3	0.190805
XM_038789822.1	sp_Q8VHW1_CCGL_RAT_Voltage-dependent_calcium_channel_gamma-like_subunit_OS=Rattus_norvegicus_OX=10116_GN=Tmem37_PE=2_SV=1	0.190749
XM_038814955.1	sp_Q8TBF8_FA81A_HUMAN_Protein_FAM81A_OS=Homo_sapiens_OX=9606_GN=FAM81A_PE=2_SV=3	0.190582
XM_038821990.1	sp_O08537_ESR2_MOUSE_Estrogen_receptor_beta_OS=Mus_musculus_OX=10090_GN=Esr2_PE=1_SV=3	0.190549
XM_038818301.1	sp_Q7Z4H8_KDEL2_HUMAN_KDEL_motif-containing_protein_2_OS=Homo_sapiens_OX=9606_GN=KDELC2_PE=1_SV=2	0.190479
XM_038789988.1	sp_Q5R789_ZCHC8_PONAB_Zinc_finger_CCHC_domain-containing_protein_8_OS=Pongo_abelii_OX=9601_GN=ZCCHC8_PE=2_SV=1	0.190432
XM_038817257.1	sp_Q6PH57_GBB1_DANRE_Guanine_nucleotide-binding_protein_G(I)/G(S)/G(T)_subunit_beta-1_OS=Danio_rerio_OX=7955_GN=gnb1_PE=2_SV=1	0.19042
XM_038803848.1	sp_Q9JLV2_TP4AP_MOUSE_Short_transient_receptor_potential_channel_4-associated_protein_OS=Mus_musculus_OX=10090_GN=Trpc4ap_PE=1_SV=2	0.19039
XM_038775172.1	sp_Q6GNT7_GOGA5_XENLA_Golgin_subfamily_A_member_5_OS=Xenopus_laevis_OX=8355_GN=golga5_PE=2_SV=1	0.190332
XM_038797763.1	sp_Q68CZ2_TENS3_HUMAN_Tensin-3_OS=Homo_sapiens_OX=9606_GN=TNS3_PE=1_SV=2	0.190312
XM_038780256.1	sp_O75581_LRP6_HUMAN_Low-density_lipoprotein_receptor-related_protein_6_OS=Homo_sapiens_OX=9606_GN=LRP6_PE=1_SV=2	0.189884
XM_038789222.1	sp_O88831_KKCC2_RAT_Calcium/calmodulin-dependent_protein_kinase_kinase_2_OS=Rattus_norvegicus_OX=10116_GN=Camkk2_PE=1_SV=1	0.189822
XM_038804534.1	sp_O15062_ZBTB5_HUMAN_Zinc_finger_and_BTB_domain-containing_protein_5_OS=Homo_sapiens_OX=9606_GN=ZBTB5_PE=1_SV=1	0.189564
XM_038776655.1	sp_Q86TI2_DPP9_HUMAN_Dipeptidyl_peptidase_9_OS=Homo_sapiens_OX=9606_GN=DPP9_PE=1_SV=3	0.189512
XM_038783790.1	sp_P10922_H10_MOUSE_Histone_H1.0_OS=Mus_musculus_OX=10090_GN=H1f0_PE=2_SV=4	0.189386
XM_038783205.1	sp_Q9P2V4_LRIT1_HUMAN_Leucine-rich_repeat,_immunoglobulin-like_domain_and_transmembrane_domain-containing_protein_1_OS=Homo_sapiens_OX=9606_GN=LRIT1_PE=2_SV=1	0.189311
XM_038822118.1	sp_Q05B60_NUD14_BOVIN_Uridine_diphosphate_glucose_pyrophosphatase_OS=Bos_taurus_OX=9913_GN=NUDT14_PE=2_SV=1	0.189297
XM_038789451.1	sp_Q5E9J6_RNF34_BOVIN_E3_ubiquitin-protein_ligase_RNF34_OS=Bos_taurus_OX=9913_GN=RNF34_PE=2_SV=1	0.189237
XM_038813080.1	sp_Q9QYP0_MEGF8_RAT_Multiple_epidermal_growth_factor-like_domains_protein_8_OS=Rattus_norvegicus_OX=10116_GN=Megf8_PE=1_SV=2	0.189148
XM_038822348.1	sp_P29350_PTN6_HUMAN_Tyrosine-protein_phosphatase_non-receptor_type_6_OS=Homo_sapiens_OX=9606_GN=PTPN6_PE=1_SV=1	0.189091
XM_038801746.1	sp_Q9NUY8_TBC23_HUMAN_TBC1_domain_family_member_23_OS=Homo_sapiens_OX=9606_GN=TBC1D23_PE=1_SV=3	0.18887
XM_038796093.1	sp_Q32LC7_G3BP1_BOVIN_Ras_GTPase-activating_protein-binding_protein_1_OS=Bos_taurus_OX=9913_GN=G3BP1_PE=2_SV=1	0.188833
XM_038775673.1	sp_Q16206_ENOX2_HUMAN_Ecto-NOX_disulfide-thiol_exchanger_2_OS=Homo_sapiens_OX=9606_GN=ENOX2_PE=1_SV=2	0.188786
XM_038782605.1	sp_P09172_DOPO_HUMAN_Dopamine_beta-hydroxylase_OS=Homo_sapiens_OX=9606_GN=DBH_PE=1_SV=3	0.188737
XR_005462985.1	sp_O00370_LORF2_HUMAN_LINE-1_retrotransposable_element_ORF2_protein_OS=Homo_sapiens_OX=9606_PE=1_SV=1	0.188702
XM_038796920.1	sp_Q9NQW6_ANLN_HUMAN_Anillin_OS=Homo_sapiens_OX=9606_GN=ANLN_PE=1_SV=2	0.188684
Cluster.17300.3		0.188624
Cluster.13063.0		0.188582
XM_038813862.1	sp_Q9BQE9_BCL7B_HUMAN_B-cell_CLL/lymphoma_7_protein_family_member_B_OS=Homo_sapiens_OX=9606_GN=BCL7B_PE=1_SV=1	0.188526
XM_038793680.1	sp_O97817_AGRL2_BOVIN_Adhesion_G_protein-coupled_receptor_L2_OS=Bos_taurus_OX=9913_GN=ADGRL2_PE=2_SV=1	0.188419
XM_038783965.1	sp_Q9WV48_SHAN1_RAT_SH3_and_multiple_ankyrin_repeat_domains_protein_1_OS=Rattus_norvegicus_OX=10116_GN=Shank1_PE=1_SV=1	0.18836
XM_038808673.1	sp_Q5R2J4_APCD1_PELSI_Protein_APCDD1_OS=Pelodiscus_sinensis_OX=13735_GN=APCDD1_PE=2_SV=1	0.188294
XM_038780825.1	sp_Q9BXQ6_T121B_HUMAN_Transmembrane_protein_121B_OS=Homo_sapiens_OX=9606_GN=TMEM121B_PE=2_SV=1	0.188221
Cluster.18813.3		0.188102
XM_038808983.1	sp_P68827_NAGPA_BOVIN_N-acetylglucosamine-1-phosphodiester_alpha-N-acetylglucosaminidase_OS=Bos_taurus_OX=9913_GN=NAGPA_PE=1_SV=2	0.188057
XM_038804962.1	sp_P51662_ANXA1_RABIT_Annexin_A1_OS=Oryctolagus_cuniculus_OX=9986_GN=ANXA1_PE=1_SV=1	0.18794
XM_038777540.1	sp_P30875_SSR2_MOUSE_Somatostatin_receptor_type_2_OS=Mus_musculus_OX=10090_GN=Sstr2_PE=2_SV=1	0.187926
XM_038785146.1	sp_Q6AZM3_REEP4_XENLA_Receptor_expression-enhancing_protein_4_OS=Xenopus_laevis_OX=8355_GN=reep4_PE=1_SV=1	0.187898
XM_038806470.1	sp_Q920A7_AFG31_MOUSE_AFG3-like_protein_1_OS=Mus_musculus_OX=10090_GN=Afg3l1_PE=1_SV=2	0.187766
XM_038802577.1	sp_Q13796_SHRM2_HUMAN_Protein_Shroom2_OS=Homo_sapiens_OX=9606_GN=SHROOM2_PE=1_SV=1	0.187568
XM_038774721.1	sp_Q14590_ZN235_HUMAN_Zinc_finger_protein_235_OS=Homo_sapiens_OX=9606_GN=ZNF235_PE=2_SV=3	0.187494
XM_038796650.1	sp_Q13129_RLF_HUMAN_Zinc_finger_protein_Rlf_OS=Homo_sapiens_OX=9606_GN=RLF_PE=1_SV=2	0.187427
XM_038795203.1	sp_A0JNB1_ZN227_BOVIN_Zinc_finger_protein_227_OS=Bos_taurus_OX=9913_GN=ZNF227_PE=2_SV=1	0.187387
XM_038809723.1	sp_Q86YT6_MIB1_HUMAN_E3_ubiquitin-protein_ligase_MIB1_OS=Homo_sapiens_OX=9606_GN=MIB1_PE=1_SV=1	0.187204
XM_038778754.1	sp_Q6NV04_ILVBL_DANRE_Acetolactate_synthase-like_protein_OS=Danio_rerio_OX=7955_GN=ilvbl_PE=2_SV=1	0.18719
Cluster.2068.5038		0.187109
XM_038813394.1	sp_Q9NQG7_HPS4_HUMAN_Hermansky-Pudlak_syndrome_4_protein_OS=Homo_sapiens_OX=9606_GN=HPS4_PE=1_SV=2	0.187078
XM_038809865.1	sp_Q9W6C5_PDC6I_XENLA_Programmed_cell_death_6-interacting_protein_OS=Xenopus_laevis_OX=8355_GN=pdcd6ip_PE=1_SV=1	0.187073
XM_038796148.1	sp_Q5ZLK5_P4HA2_CHICK_Prolyl_4-hydroxylase_subunit_alpha-2_OS=Gallus_gallus_OX=9031_GN=P4HA2_PE=2_SV=1	0.186958
XM_038799326.1	sp_Q1JQA1_UBE3D_BOVIN_E3_ubiquitin-protein_ligase_E3D_OS=Bos_taurus_OX=9913_GN=UBE3D_PE=2_SV=1	0.186957
XM_038795863.1	sp_P49070_CAMLG_MOUSE_Calcium_signal-modulating_cyclophilin_ligand_OS=Mus_musculus_OX=10090_GN=Camlg_PE=1_SV=2	0.186956
XM_038801876.1	sp_P37805_TAGL3_RAT_Transgelin-3_OS=Rattus_norvegicus_OX=10116_GN=Tagln3_PE=1_SV=2	0.18695
XM_038803697.1	sp_Q5GLH2_TRIB2_BOVIN_Tribbles_homolog_2_OS=Bos_taurus_OX=9913_GN=TRIB2_PE=2_SV=1	0.186842
XM_038793354.1	sp_P18460_FGFR3_CHICK_Fibroblast_growth_factor_receptor_3_OS=Gallus_gallus_OX=9031_GN=FGFR3_PE=2_SV=1	0.186812
XM_038815551.1	sp_O35451_ATF6B_MOUSE_Cyclic_AMP-dependent_transcription_factor_ATF-6_beta_OS=Mus_musculus_OX=10090_GN=Atf6b_PE=1_SV=1	0.186744
XR_005460923.1		0.186626
XM_038804761.1	sp_Q9QX72_SEBP2_RAT_Selenocysteine_insertion_sequence-binding_protein_2_OS=Rattus_norvegicus_OX=10116_GN=Secisbp2_PE=1_SV=1	0.186522
XM_038780056.1	sp_Q08DP2_BORC5_BOVIN_BLOC-1-related_complex_subunit_5_OS=Bos_taurus_OX=9913_GN=BORCS5_PE=2_SV=1	0.186517
XM_038808921.1	sp_P18519_TNR16_CHICK_Tumor_necrosis_factor_receptor_superfamily_member_16_OS=Gallus_gallus_OX=9031_GN=NGFR_PE=3_SV=1	0.186511
XM_038816986.1	sp_Q96RG2_PASK_HUMAN_PAS_domain-containing_serine/threonine-protein_kinase_OS=Homo_sapiens_OX=9606_GN=PASK_PE=1_SV=3	0.186507
XM_038821746.1	sp_Q6NVR9_ATAD3_XENTR_ATPase_family_AAA_domain-containing_protein_3_OS=Xenopus_tropicalis_OX=8364_GN=atad3_PE=2_SV=1	0.186463
XM_038782763.1	sp_Q8NE86_MCU_HUMAN_Calcium_uniporter_protein,_mitochondrial_OS=Homo_sapiens_OX=9606_GN=MCU_PE=1_SV=1	0.186422
XM_038789318.1	sp_Q8C0I1_ADAS_MOUSE_Alkyldihydroxyacetonephosphate_synthase,_peroxisomal_OS=Mus_musculus_OX=10090_GN=Agps_PE=1_SV=1	0.18619
XM_038819618.1	sp_Q04211_BTG2_MOUSE_Protein_BTG2_OS=Mus_musculus_OX=10090_GN=Btg2_PE=1_SV=1	0.186149
XM_038802078.1	sp_Q90X49_CCD80_DANRE_Coiled-coil_domain-containing_protein_80_OS=Danio_rerio_OX=7955_GN=ccdc80_PE=2_SV=1	0.185955
XM_038797472.1	sp_Q5ZMD2_ANKY2_CHICK_Ankyrin_repeat_and_MYND_domain-containing_protein_2_OS=Gallus_gallus_OX=9031_GN=ANKMY2_PE=2_SV=1	0.185884
XM_038821657.1	sp_Q9UHC1_MLH3_HUMAN_DNA_mismatch_repair_protein_Mlh3_OS=Homo_sapiens_OX=9606_GN=MLH3_PE=1_SV=3	0.185843
XM_038774298.1	sp_Q28019_LTBP2_BOVIN_Latent-transforming_growth_factor_beta-binding_protein_2_OS=Bos_taurus_OX=9913_GN=LTBP2_PE=1_SV=2	0.185698
XM_038779107.1	sp_P18519_TNR16_CHICK_Tumor_necrosis_factor_receptor_superfamily_member_16_OS=Gallus_gallus_OX=9031_GN=NGFR_PE=3_SV=1	0.185579
XM_038779108.1	sp_F1MMS9_ITA3_BOVIN_Integrin_alpha-3_OS=Bos_taurus_OX=9913_GN=ITGA3_PE=3_SV=1	0.185566
XM_038817816.1	sp_Q58DQ5_RT09_BOVIN_28S_ribosomal_protein_S9,_mitochondrial_OS=Bos_taurus_OX=9913_GN=MRPS9_PE=1_SV=3	0.185339
XM_038792172.1	sp_Q5BIS9_AAKB1_BOVIN_5'-AMP-activated_protein_kinase_subunit_beta-1_OS=Bos_taurus_OX=9913_GN=PRKAB1_PE=2_SV=3	0.185337
XM_038777005.1	sp_Q2HWU3_CALR_MACFU_Calreticulin_OS=Macaca_fuscata_fuscata_OX=9543_GN=CALR_PE=2_SV=1	0.185165
XM_038815945.1	sp_Q7TSC1_PRC2A_MOUSE_Protein_PRRC2A_OS=Mus_musculus_OX=10090_GN=Prrc2a_PE=1_SV=1	0.185153
XM_038787090.1	sp_P11276_FINC_MOUSE_Fibronectin_OS=Mus_musculus_OX=10090_GN=Fn1_PE=1_SV=4	0.18514
XM_038800110.1	sp_B0JZV4_CBPC5_XENTR_Cytosolic_carboxypeptidase-like_protein_5_OS=Xenopus_tropicalis_OX=8364_GN=agbl5_PE=2_SV=1	0.184794
XM_038815916.1	sp_Q5R5S4_PSMD1_PONAB_26S_proteasome_non-ATPase_regulatory_subunit_1_OS=Pongo_abelii_OX=9601_GN=PSMD1_PE=2_SV=1	0.184778
XM_038781538.1	sp_Q99KN1_ARRD1_MOUSE_Arrestin_domain-containing_protein_1_OS=Mus_musculus_OX=10090_GN=Arrdc1_PE=1_SV=2	0.184634
XM_038783936.1	sp_Q6GP15_MED25_XENLA_Mediator_of_RNA_polymerase_II_transcription_subunit_25_OS=Xenopus_laevis_OX=8355_GN=med25_PE=2_SV=1	0.184616
XM_038796052.1	sp_Q9ER00_STX12_MOUSE_Syntaxin-12_OS=Mus_musculus_OX=10090_GN=Stx12_PE=1_SV=1	0.18458
XM_038804417.1	sp_P08760_KAD3_BOVIN_GTP:AMP_phosphotransferase_AK3,_mitochondrial_OS=Bos_taurus_OX=9913_GN=AK3_PE=1_SV=3	0.184543
Cluster.1479.0		0.184422
XM_038798140.1	sp_Q8TC29_ENKUR_HUMAN_Enkurin_OS=Homo_sapiens_OX=9606_GN=ENKUR_PE=1_SV=1	0.184341
XM_038783855.1	sp_Q6NUI6_CHADL_HUMAN_Chondroadherin-like_protein_OS=Homo_sapiens_OX=9606_GN=CHADL_PE=1_SV=2	0.184281
XM_038822023.1	sp_Q9BTU6_P4K2A_HUMAN_Phosphatidylinositol_4-kinase_type_2-alpha_OS=Homo_sapiens_OX=9606_GN=PI4K2A_PE=1_SV=1	0.184236
XM_038809529.1	sp_Q5PPX0_PPR42_XENLA_Protein_phosphatase_1_regulatory_subunit_42_OS=Xenopus_laevis_OX=8355_GN=ppp1r42_PE=2_SV=1	0.18418
XM_038774856.1	sp_Q9UN76_S6A14_HUMAN_Sodium-_and_chloride-dependent_neutral_and_basic_amino_acid_transporter_B(0+)_OS=Homo_sapiens_OX=9606_GN=SLC6A14_PE=2_SV=1	0.184146
XM_038815817.1	sp_Q9I8I2_BOK_CHICK_Bcl-2-related_ovarian_killer_protein_OS=Gallus_gallus_OX=9031_GN=BOK_PE=2_SV=1	0.184057
XM_038814091.1	sp_Q6NWE0_CK054_DANRE_Ester_hydrolase_C11orf54_homolog_OS=Danio_rerio_OX=7955_GN=zgc:85789_PE=2_SV=1	0.183785
XM_038780323.1	sp_A4D1P6_WDR91_HUMAN_WD_repeat-containing_protein_91_OS=Homo_sapiens_OX=9606_GN=WDR91_PE=1_SV=2	0.18367
XM_038782013.1	sp_Q95LG8_MECP2_MACFA_Methyl-CpG-binding_protein_2_OS=Macaca_fascicularis_OX=9541_GN=MECP2_PE=2_SV=1	0.18362
XM_038789148.1	sp_B9X187_NMP1A_XENLA_Nuclear_envelope_integral_membrane_protein_1a_OS=Xenopus_laevis_OX=8355_GN=nemp1a_PE=1_SV=1	0.183618
XM_038777378.1	sp_Q9NX78_TM260_HUMAN_Transmembrane_protein_260_OS=Homo_sapiens_OX=9606_GN=TMEM260_PE=1_SV=3	0.183616
XM_038809453.1	sp_Q12797_ASPH_HUMAN_Aspartyl/asparaginyl_beta-hydroxylase_OS=Homo_sapiens_OX=9606_GN=ASPH_PE=1_SV=3	0.183577
XM_038785552.1	sp_Q99L43_CDS2_MOUSE_Phosphatidate_cytidylyltransferase_2_OS=Mus_musculus_OX=10090_GN=Cds2_PE=1_SV=1	0.18354
XM_038821953.1	sp_Q96P50_ACAP3_HUMAN_Arf-GAP_with_coiled-coil,_ANK_repeat_and_PH_domain-containing_protein_3_OS=Homo_sapiens_OX=9606_GN=ACAP3_PE=1_SV=2	0.183381
XM_038821420.1	sp_J3SDX8_LICH_CROAD_Putative_lysosomal_acid_lipase/cholesteryl_ester_hydrolase_OS=Crotalus_adamanteus_OX=8729_PE=2_SV=1	0.183354
XM_038817639.1	sp_Q9P2Y5_UVRAG_HUMAN_UV_radiation_resistance-associated_gene_protein_OS=Homo_sapiens_OX=9606_GN=UVRAG_PE=1_SV=1	0.183302
XM_038812228.1	sp_Q5REU4_SND1_PONAB_Staphylococcal_nuclease_domain-containing_protein_1_OS=Pongo_abelii_OX=9601_GN=SND1_PE=2_SV=1	0.183243
XM_038785881.1	sp_Q8R3Y5_CS047_MOUSE_Uncharacterized_protein_C19orf47_homolog_OS=Mus_musculus_OX=10090_PE=1_SV=2	0.18323
XM_038806039.1	sp_Q66IL0_CHID1_XENTR_Chitinase_domain-containing_protein_1_OS=Xenopus_tropicalis_OX=8364_GN=chid1_PE=2_SV=1	0.183162
XM_038809486.1	sp_Q5RFN3_MTFR1_PONAB_Mitochondrial_fission_regulator_1_OS=Pongo_abelii_OX=9601_GN=MTFR1_PE=2_SV=1	0.183126
XM_038803475.1	sp_Q15583_TGIF1_HUMAN_Homeobox_protein_TGIF1_OS=Homo_sapiens_OX=9606_GN=TGIF1_PE=1_SV=3	0.183054
Cluster.10994.0		0.182899
XM_038779187.1	sp_E9Q793_JHY_MOUSE_Jhy_protein_OS=Mus_musculus_OX=10090_GN=Jhy_PE=1_SV=1	0.182878
XM_038782663.1	sp_P00367_DHE3_HUMAN_Glutamate_dehydrogenase_1,_mitochondrial_OS=Homo_sapiens_OX=9606_GN=GLUD1_PE=1_SV=2	0.182874
XM_038783662.1	sp_P97615_THIOM_RAT_Thioredoxin,_mitochondrial_OS=Rattus_norvegicus_OX=10116_GN=Txn2_PE=2_SV=1	0.182774
XM_038806144.1	sp_Q9H116_GZF1_HUMAN_GDNF-inducible_zinc_finger_protein_1_OS=Homo_sapiens_OX=9606_GN=GZF1_PE=1_SV=1	0.182389
Cluster.1630.0		0.182375
XM_038805458.1	sp_Q2KI79_ANRA2_BOVIN_Ankyrin_repeat_family_A_protein_2_OS=Bos_taurus_OX=9913_GN=ANKRA2_PE=2_SV=1	0.182343
XM_038805904.1	sp_Q9D684_RIN2_MOUSE_Ras_and_Rab_interactor_2_OS=Mus_musculus_OX=10090_GN=Rin2_PE=1_SV=3	0.182333
XM_038796232.1	sp_Q5U4X8_NDST1_XENTR_Bifunctional_heparan_sulfate_N-deacetylase/N-sulfotransferase_1_OS=Xenopus_tropicalis_OX=8364_GN=ndst1_PE=2_SV=1	0.182243
XM_038777572.1	sp_Q99081_HTF4_HUMAN_Transcription_factor_12_OS=Homo_sapiens_OX=9606_GN=TCF12_PE=1_SV=1	0.182208
XM_038809779.1	sp_A5D7I4_EXT1_BOVIN_Exostosin-1_OS=Bos_taurus_OX=9913_GN=EXT1_PE=2_SV=1	0.182166
XM_038816442.1	sp_P29147_BDH_RAT_D-beta-hydroxybutyrate_dehydrogenase,_mitochondrial_OS=Rattus_norvegicus_OX=10116_GN=Bdh1_PE=1_SV=2	0.182103
XM_038784228.1	sp_O43663_PRC1_HUMAN_Protein_regulator_of_cytokinesis_1_OS=Homo_sapiens_OX=9606_GN=PRC1_PE=1_SV=2	0.182091
XM_038777118.1	sp_P30658_CBX2_MOUSE_Chromobox_protein_homolog_2_OS=Mus_musculus_OX=10090_GN=Cbx2_PE=1_SV=2	0.181934
XM_038786015.1	sp_Q32L78_TPC6B_BOVIN_Trafficking_protein_particle_complex_subunit_6B_OS=Bos_taurus_OX=9913_GN=TRAPPC6B_PE=2_SV=1	0.181856
XM_038817547.1	sp_G5E870_TRIPC_MOUSE_E3_ubiquitin-protein_ligase_TRIP12_OS=Mus_musculus_OX=10090_GN=Trip12_PE=1_SV=1	0.181849
XM_038783338.1	sp_Q3UMT1_PP12C_MOUSE_Protein_phosphatase_1_regulatory_subunit_12C_OS=Mus_musculus_OX=10090_GN=Ppp1r12c_PE=1_SV=1	0.181772
XM_038781744.1	sp_Q9NQX5_NPDC1_HUMAN_Neural_proliferation_differentiation_and_control_protein_1_OS=Homo_sapiens_OX=9606_GN=NPDC1_PE=1_SV=2	0.181745
XM_038798197.1	sp_Q9H299_SH3L3_HUMAN_SH3_domain-binding_glutamic_acid-rich-like_protein_3_OS=Homo_sapiens_OX=9606_GN=SH3BGRL3_PE=1_SV=1	0.181587
XM_038777155.1	sp_Q2T9K6_FEM1C_XENLA_Protein_fem-1_homolog_C_OS=Xenopus_laevis_OX=8355_GN=fem1c_PE=2_SV=1	0.181451
XM_038790515.1	sp_Q99KE1_MAOM_MOUSE_NAD-dependent_malic_enzyme,_mitochondrial_OS=Mus_musculus_OX=10090_GN=Me2_PE=1_SV=1	0.181357
XM_038808467.1	sp_B2RX88_CSPP1_MOUSE_Centrosome_and_spindle_pole_associated_protein_1_OS=Mus_musculus_OX=10090_GN=Cspp1_PE=1_SV=2	0.181355
XM_038813237.1	sp_Q3SZY7_ZFAN6_BOVIN_AN1-type_zinc_finger_protein_6_OS=Bos_taurus_OX=9913_GN=ZFAND6_PE=2_SV=1	0.181217
XM_038799940.1	sp_Q9NYP3_DONS_HUMAN_Protein_downstream_neighbor_of_Son_OS=Homo_sapiens_OX=9606_GN=DONSON_PE=1_SV=2	0.181121
XR_005462803.1	sp_Q13106_ZN154_HUMAN_Zinc_finger_protein_154_OS=Homo_sapiens_OX=9606_GN=ZNF154_PE=2_SV=3	0.181101
XM_038813466.1	sp_Q9DCM0_ETHE1_MOUSE_Persulfide_dioxygenase_ETHE1,_mitochondrial_OS=Mus_musculus_OX=10090_GN=Ethe1_PE=1_SV=2	0.18105
XM_038821494.1	sp_P17182_ENOA_MOUSE_Alpha-enolase_OS=Mus_musculus_OX=10090_GN=Eno1_PE=1_SV=3	0.181015
XM_038810083.1	sp_Q14997_PSME4_HUMAN_Proteasome_activator_complex_subunit_4_OS=Homo_sapiens_OX=9606_GN=PSME4_PE=1_SV=2	0.180954
XM_038781808.1	sp_O15027_SC16A_HUMAN_Protein_transport_protein_Sec16A_OS=Homo_sapiens_OX=9606_GN=SEC16A_PE=1_SV=3	0.180692
XM_038815990.1	sp_Q04637_IF4G1_HUMAN_Eukaryotic_translation_initiation_factor_4_gamma_1_OS=Homo_sapiens_OX=9606_GN=EIF4G1_PE=1_SV=4	0.180673
XM_038775683.1	sp_Q9WVB1_RAB6A_RAT_Ras-related_protein_Rab-6A_OS=Rattus_norvegicus_OX=10116_GN=Rab6a_PE=1_SV=2	0.180572
XM_038795636.1	sp_Q9I8K7_CITE3_CHICK_Cbp/p300-interacting_transactivator_3_OS=Gallus_gallus_OX=9031_GN=CITED3_PE=2_SV=1	0.180514
XM_038781848.1	sp_Q5IJ48_CRUM2_HUMAN_Protein_crumbs_homolog_2_OS=Homo_sapiens_OX=9606_GN=CRB2_PE=1_SV=2	0.180392
XM_038801679.1	sp_O60287_NPA1P_HUMAN_Nucleolar_pre-ribosomal-associated_protein_1_OS=Homo_sapiens_OX=9606_GN=URB1_PE=1_SV=4	0.180316
XM_038812559.1	sp_Q9BVP2_GNL3_HUMAN_Guanine_nucleotide-binding_protein-like_3_OS=Homo_sapiens_OX=9606_GN=GNL3_PE=1_SV=2	0.18017
XM_038803598.1	sp_Q5ZJA4_ARP5_CHICK_Actin-related_protein_5_OS=Gallus_gallus_OX=9031_GN=ACTR5_PE=2_SV=1	0.180156
XM_038801867.1		0.180015
XM_038780251.1	sp_Q8VEK6_ING3_MOUSE_Inhibitor_of_growth_protein_3_OS=Mus_musculus_OX=10090_GN=Ing3_PE=1_SV=2	0.179971
XM_038776230.1	sp_Q62936_DLG3_RAT_Disks_large_homolog_3_OS=Rattus_norvegicus_OX=10116_GN=Dlg3_PE=1_SV=1	0.179925
XM_038777052.1	sp_Q7Z6J9_SEN54_HUMAN_tRNA-splicing_endonuclease_subunit_Sen54_OS=Homo_sapiens_OX=9606_GN=TSEN54_PE=1_SV=3	0.179874
XM_038820367.1	sp_A8Y5T1_CA194_DANRE_Uncharacterized_protein_C1orf194_homolog_OS=Danio_rerio_OX=7955_GN=si:ch211-163l21.7_PE=4_SV=1	0.179816
XM_038818000.1		0.17979
Cluster.17054.0		0.179782
XM_038816593.1	sp_Q6UY01_LRC31_HUMAN_Leucine-rich_repeat-containing_protein_31_OS=Homo_sapiens_OX=9606_GN=LRRC31_PE=2_SV=1	0.179768
XM_038786210.1	sp_Q3MHZ8_LEG9_BOVIN_Galectin-9_OS=Bos_taurus_OX=9913_GN=LGALS9_PE=2_SV=1	0.179631
XM_038816741.1	sp_Q6MG82_PRRT1_RAT_Proline-rich_transmembrane_protein_1_OS=Rattus_norvegicus_OX=10116_GN=Prrt1_PE=1_SV=2	0.179549
XM_038791163.1	sp_Q9HC07_TM165_HUMAN_Transmembrane_protein_165_OS=Homo_sapiens_OX=9606_GN=TMEM165_PE=1_SV=1	0.179479
XM_038779529.1	sp_Q5QJ74_TBCEL_HUMAN_Tubulin-specific_chaperone_cofactor_E-like_protein_OS=Homo_sapiens_OX=9606_GN=TBCEL_PE=1_SV=2	0.179401
XM_038784677.1	sp_Q5VTB9_RN220_HUMAN_E3_ubiquitin-protein_ligase_RNF220_OS=Homo_sapiens_OX=9606_GN=RNF220_PE=1_SV=1	0.179386
XM_038783340.1	sp_Q5ZLL1_KC1E_CHICK_Casein_kinase_I_isoform_epsilon_OS=Gallus_gallus_OX=9031_GN=CSNK1E_PE=2_SV=2	0.179381
XM_038813384.1	sp_Q3UKU1_ELL2_MOUSE_RNA_polymerase_II_elongation_factor_ELL2_OS=Mus_musculus_OX=10090_GN=Ell2_PE=1_SV=2	0.179282
XM_038786052.1	sp_A3KMV1_SHKB1_BOVIN_SH3KBP1-binding_protein_1_OS=Bos_taurus_OX=9913_GN=SHKBP1_PE=2_SV=1	0.179218
XM_038802279.1	sp_Q9P2C4_TM181_HUMAN_Transmembrane_protein_181_OS=Homo_sapiens_OX=9606_GN=TMEM181_PE=1_SV=2	0.179126
XM_038810170.1	sp_Q96RU8_TRIB1_HUMAN_Tribbles_homolog_1_OS=Homo_sapiens_OX=9606_GN=TRIB1_PE=1_SV=2	0.179115
XR_005462336.1	sp_Q8BRG8_TM209_MOUSE_Transmembrane_protein_209_OS=Mus_musculus_OX=10090_GN=Tmem209_PE=2_SV=1	0.179043
XM_038790005.1	sp_E1C2U2_RIF1_CHICK_Telomere-associated_protein_RIF1_OS=Gallus_gallus_OX=9031_GN=RIF1_PE=3_SV=3	0.178882
XM_038790917.1	sp_Q61496_DDX4_MOUSE_ATP-dependent_RNA_helicase_DDX4_OS=Mus_musculus_OX=10090_GN=Ddx4_PE=1_SV=2	0.178528
Cluster.2068.4011		0.178444
XM_038813015.1	sp_Q63470_DYR1A_RAT_Dual_specificity_tyrosine-phosphorylation-regulated_kinase_1A_OS=Rattus_norvegicus_OX=10116_GN=Dyrk1a_PE=1_SV=2	0.178155
XM_038786220.1	sp_A5A6H9_ODBA_PANTR_2-oxoisovalerate_dehydrogenase_subunit_alpha,_mitochondrial_OS=Pan_troglodytes_OX=9598_GN=BCKDHA_PE=2_SV=1	0.178154
XM_038794906.1	sp_Q63285_UHMK1_RAT_Serine/threonine-protein_kinase_Kist_OS=Rattus_norvegicus_OX=10116_GN=Uhmk1_PE=1_SV=1	0.178117
XM_038820634.1	sp_Q5PPV2_TEKT4_XENLA_Tektin-4_OS=Xenopus_laevis_OX=8355_GN=tekt4_PE=2_SV=1	0.178102
XM_038788213.1	sp_Q15937_ZNF79_HUMAN_Zinc_finger_protein_79_OS=Homo_sapiens_OX=9606_GN=ZNF79_PE=1_SV=2	0.178086
XM_038780265.1	sp_P14781_CNTN1_CHICK_Contactin-1_OS=Gallus_gallus_OX=9031_GN=CNTN1_PE=1_SV=1	0.178068
XM_038782560.1	sp_Q91502_SC6A8_TORMA_Creatine_transporter_OS=Torpedo_marmorata_OX=7788_PE=2_SV=1	0.177811
XM_038818014.1	sp_P52799_EFNB2_HUMAN_Ephrin-B2_OS=Homo_sapiens_OX=9606_GN=EFNB2_PE=1_SV=1	0.177776
Cluster.13878.0		0.177703
XM_038791308.1	sp_Q3UPR0_SHSA3_MOUSE_Protein_shisa-3_homolog_OS=Mus_musculus_OX=10090_GN=Shisa3_PE=1_SV=1	0.177653
XM_038811579.1	sp_P68037_UB2L3_MOUSE_Ubiquitin-conjugating_enzyme_E2_L3_OS=Mus_musculus_OX=10090_GN=Ube2l3_PE=1_SV=1	0.177635
XM_038787614.1	sp_Q9UJW7_ZN229_HUMAN_Zinc_finger_protein_229_OS=Homo_sapiens_OX=9606_GN=ZNF229_PE=1_SV=3	0.177586
XM_038784193.1	sp_F1RAX4_STRA6_DANRE_Receptor_for_retinol_uptake_stra6_OS=Danio_rerio_OX=7955_GN=stra6_PE=1_SV=1	0.177508
Cluster.6431.0		0.177359
XM_038793176.1	sp_Q7ZYZ7_PCGF1_DANRE_Polycomb_group_RING_finger_protein_1_OS=Danio_rerio_OX=7955_GN=pcgf1_PE=3_SV=1	0.177306
XM_038802179.1	sp_Q0P5D8_NSUN3_BOVIN_tRNA_(cytosine(34)-C(5))-methyltransferase,_mitochondrial_OS=Bos_taurus_OX=9913_GN=NSUN3_PE=2_SV=1	0.177227
XM_038797104.1	sp_P15822_ZEP1_HUMAN_Zinc_finger_protein_40_OS=Homo_sapiens_OX=9606_GN=HIVEP1_PE=1_SV=3	0.177128
XM_038774768.1	sp_P01009_A1AT_HUMAN_Alpha-1-antitrypsin_OS=Homo_sapiens_OX=9606_GN=SERPINA1_PE=1_SV=3	0.177081
XM_038821710.1	sp_A6QLN9_VWA1_BOVIN_von_Willebrand_factor_A_domain-containing_protein_1_OS=Bos_taurus_OX=9913_GN=VWA1_PE=2_SV=1	0.177
XM_038808966.1	sp_P43407_SDC2_MOUSE_Syndecan-2_OS=Mus_musculus_OX=10090_GN=Sdc2_PE=1_SV=1	0.176986
XM_038798377.1	sp_Q80U95_UBE3C_MOUSE_Ubiquitin-protein_ligase_E3C_OS=Mus_musculus_OX=10090_GN=Ube3c_PE=1_SV=2	0.176951
XM_038792911.1	sp_Q99719_SEPT5_HUMAN_Septin-5_OS=Homo_sapiens_OX=9606_GN=SEPT5_PE=1_SV=1	0.176942
XM_038803722.1	sp_Q5T5N4_CF118_HUMAN_Uncharacterized_protein_C6orf118_OS=Homo_sapiens_OX=9606_GN=C6orf118_PE=2_SV=1	0.17691
XM_038820896.1	sp_Q0V8F1_CORO7_BOVIN_Coronin-7_OS=Bos_taurus_OX=9913_GN=CORO7_PE=2_SV=1	0.176672
XM_038812932.1	sp_P10123_RLBP1_BOVIN_Retinaldehyde-binding_protein_1_OS=Bos_taurus_OX=9913_GN=RLBP1_PE=1_SV=4	0.176656
XM_038786112.1	sp_Q7T2V3_M3K10_XENLA_Mitogen-activated_protein_kinase_kinase_kinase_10_OS=Xenopus_laevis_OX=8355_GN=map3k10_PE=1_SV=1	0.176621
XM_038777946.1	sp_Q99PJ2_TRIM8_MOUSE_Probable_E3_ubiquitin-protein_ligase_TRIM8_OS=Mus_musculus_OX=10090_GN=Trim8_PE=1_SV=3	0.176508
XM_038782323.1	sp_Q6ZRP7_QSOX2_HUMAN_Sulfhydryl_oxidase_2_OS=Homo_sapiens_OX=9606_GN=QSOX2_PE=1_SV=3	0.176385
XM_038777602.1	sp_P14732_LMNB2_CHICK_Lamin-B2_OS=Gallus_gallus_OX=9031_GN=LMNB2_PE=2_SV=1	0.176381
XR_005462241.1		0.176232
XM_038792933.1		0.176166
XM_038813731.1	sp_P16435_NCPR_HUMAN_NADPH--cytochrome_P450_reductase_OS=Homo_sapiens_OX=9606_GN=POR_PE=1_SV=2	0.17605
XM_038801074.1	sp_Q8N7N5_DCAF8_MOUSE_DDB1-_and_CUL4-associated_factor_8_OS=Mus_musculus_OX=10090_GN=Dcaf8_PE=1_SV=1	0.176036
XM_038796384.1	sp_Q86WA6_BPHL_HUMAN_Valacyclovir_hydrolase_OS=Homo_sapiens_OX=9606_GN=BPHL_PE=1_SV=1	0.176026
XM_038806818.1	sp_P50233_DHI2_RAT_Corticosteroid_11-beta-dehydrogenase_isozyme_2_OS=Rattus_norvegicus_OX=10116_GN=Hsd11b2_PE=1_SV=1	0.175873
XM_038774517.1	sp_P08043_ZFP2_MOUSE_Zinc_finger_protein_2_OS=Mus_musculus_OX=10090_GN=Zfp2_PE=2_SV=2	0.175783
XM_038804682.1	sp_Q14678_KANK1_HUMAN_KN_motif_and_ankyrin_repeat_domain-containing_protein_1_OS=Homo_sapiens_OX=9606_GN=KANK1_PE=1_SV=3	0.175659
XM_038819520.1	sp_Q5T3J3_LRIF1_HUMAN_Ligand-dependent_nuclear_receptor-interacting_factor_1_OS=Homo_sapiens_OX=9606_GN=LRIF1_PE=1_SV=1	0.175613
XM_038818425.1	sp_Q3V2Q8_N42L1_MOUSE_NEDD4-binding_protein_2-like_1_OS=Mus_musculus_OX=10090_GN=N4bp2l1_PE=2_SV=1	0.175586
XM_038801988.1	sp_Q07643_CO9A2_MOUSE_Collagen_alpha-2(IX)_chain_OS=Mus_musculus_OX=10090_GN=Col9a2_PE=2_SV=1	0.175564
XR_005462986.1		0.175458
XM_038804118.1	sp_Q5ZME8_SMU1_CHICK_WD40_repeat-containing_protein_SMU1_OS=Gallus_gallus_OX=9031_GN=SMU1_PE=2_SV=1	0.175411
XM_038795656.1	sp_Q8VD50_DDT4L_RAT_DNA_damage-inducible_transcript_4-like_protein_OS=Rattus_norvegicus_OX=10116_GN=Ddit4l_PE=2_SV=1	0.175343
XM_038818986.1	sp_P84903_STIM1_RAT_Stromal_interaction_molecule_1_OS=Rattus_norvegicus_OX=10116_GN=Stim1_PE=1_SV=1	0.175215
XM_038775063.1	sp_Q6AYT4_F122A_RAT_Protein_FAM122A_OS=Rattus_norvegicus_OX=10116_GN=Fam122a_PE=1_SV=1	0.175091
XM_038774026.1	sp_Q5R5R4_RUFY2_PONAB_RUN_and_FYVE_domain-containing_protein_2_OS=Pongo_abelii_OX=9601_GN=RUFY2_PE=2_SV=1	0.175045
XM_038796487.1	sp_Q28DB5_ALAT2_XENTR_Alanine_aminotransferase_2_OS=Xenopus_tropicalis_OX=8364_GN=gpt2_PE=2_SV=1	0.174961
XR_005459069.1	sp_A4FUB7_GIN1_BOVIN_Gypsy_retrotransposon_integrase-like_protein_1_OS=Bos_taurus_OX=9913_GN=GIN1_PE=2_SV=1	0.174951
Cluster.1574.0		0.174782
XM_038805788.1	sp_Q6NYV5_SP30L_DANRE_Histone_deacetylase_complex_subunit_SAP30L_OS=Danio_rerio_OX=7955_GN=sap30l_PE=1_SV=1	0.174497
XM_038813401.1	sp_Q61286_HTF4_MOUSE_Transcription_factor_12_OS=Mus_musculus_OX=10090_GN=Tcf12_PE=1_SV=2	0.174417
XM_038819252.1	sp_Q9NZS9_BFAR_HUMAN_Bifunctional_apoptosis_regulator_OS=Homo_sapiens_OX=9606_GN=BFAR_PE=1_SV=1	0.174362
XM_038776099.1	sp_Q8AXB4_PAK3_XENLA_Serine/threonine-protein_kinase_PAK_3_OS=Xenopus_laevis_OX=8355_GN=pak3_PE=2_SV=1	0.174351
XM_038819499.1	sp_P27600_GNA12_MOUSE_Guanine_nucleotide-binding_protein_subunit_alpha-12_OS=Mus_musculus_OX=10090_GN=Gna12_PE=1_SV=3	0.174046
Cluster.18542.0		0.173998
XM_038820158.1	sp_Q5ZMH6_METL9_CHICK_Methyltransferase-like_protein_9_OS=Gallus_gallus_OX=9031_GN=METTL9_PE=2_SV=1	0.173972
XM_038779625.1	sp_Q9Z1G4_VPP1_MOUSE_V-type_proton_ATPase_116_kDa_subunit_a_isoform_1_OS=Mus_musculus_OX=10090_GN=Atp6v0a1_PE=1_SV=3	0.173931
XM_038796215.1	sp_P35565_CALX_RAT_Calnexin_OS=Rattus_norvegicus_OX=10116_GN=Canx_PE=1_SV=1	0.17385
XM_038802416.1	sp_Q95KD7_CC191_MACFA_Coiled-coil_domain-containing_protein_191_OS=Macaca_fascicularis_OX=9541_GN=CCDC191_PE=2_SV=1	0.173806
XM_038809988.1	sp_Q14117_DPYS_HUMAN_Dihydropyrimidinase_OS=Homo_sapiens_OX=9606_GN=DPYS_PE=1_SV=1	0.173784
XM_038807326.1	sp_Q5ZI20_S39AD_CHICK_Zinc_transporter_ZIP13_OS=Gallus_gallus_OX=9031_GN=SLC39A13_PE=2_SV=1	0.173538
XM_038796186.1	sp_P11171_41_HUMAN_Protein_4.1_OS=Homo_sapiens_OX=9606_GN=EPB41_PE=1_SV=4	0.173424
XM_038801558.1	sp_Q920N2_BPL1_MOUSE_Biotin--protein_ligase_OS=Mus_musculus_OX=10090_GN=Hlcs_PE=1_SV=1	0.173421
XM_038804750.1	sp_O09126_SEM4D_MOUSE_Semaphorin-4D_OS=Mus_musculus_OX=10090_GN=Sema4d_PE=1_SV=2	0.173419
XM_038821632.1	sp_Q96T58_MINT_HUMAN_Msx2-interacting_protein_OS=Homo_sapiens_OX=9606_GN=SPEN_PE=1_SV=1	0.173416
XM_038815755.1	sp_Q99J27_ACATN_MOUSE_Acetyl-coenzyme_A_transporter_1_OS=Mus_musculus_OX=10090_GN=Slc33a1_PE=1_SV=1	0.173225
XM_038816162.1	sp_P52826_CACP_COLLI_Carnitine_O-acetyltransferase_OS=Columba_livia_OX=8932_GN=CRAT_PE=1_SV=1	0.173165
XM_038809600.1	sp_P54274_TERF1_HUMAN_Telomeric_repeat-binding_factor_1_OS=Homo_sapiens_OX=9606_GN=TERF1_PE=1_SV=3	0.173085
XM_038814738.1	sp_Q5ZM19_NCBP3_CHICK_Nuclear_cap-binding_protein_subunit_3_OS=Gallus_gallus_OX=9031_GN=NCBP3_PE=2_SV=1	0.172797
XM_038789899.1	sp_E1BB03_ZRAB3_BOVIN_DNA_annealing_helicase_and_endonuclease_ZRANB3_OS=Bos_taurus_OX=9913_GN=ZRANB3_PE=3_SV=3	0.172795
XM_038816235.1	sp_Q6Y7W6_GGYF2_HUMAN_GRB10-interacting_GYF_protein_2_OS=Homo_sapiens_OX=9606_GN=GIGYF2_PE=1_SV=1	0.172719
XM_038790867.1	sp_Q3UD82_PARP8_MOUSE_Poly_[ADP-ribose]_polymerase_8_OS=Mus_musculus_OX=10090_GN=Parp8_PE=2_SV=1	0.172709
XM_038803689.1	sp_Q9D9I4_TBC20_MOUSE_TBC1_domain_family_member_20_OS=Mus_musculus_OX=10090_GN=Tbc1d20_PE=1_SV=1	0.172702
XM_038812185.1	sp_Q8N488_RYBP_HUMAN_RING1_and_YY1-binding_protein_OS=Homo_sapiens_OX=9606_GN=RYBP_PE=1_SV=2	0.172672
XM_038778388.1	sp_Q9H1B5_XYLT2_HUMAN_Xylosyltransferase_2_OS=Homo_sapiens_OX=9606_GN=XYLT2_PE=1_SV=2	0.172667
XM_038782028.1	sp_Q9JIG8_PRAF2_MOUSE_PRA1_family_protein_2_OS=Mus_musculus_OX=10090_GN=Praf2_PE=1_SV=1	0.17248
XM_038797556.1	sp_O70258_SGCE_MOUSE_Epsilon-sarcoglycan_OS=Mus_musculus_OX=10090_GN=Sgce_PE=1_SV=2	0.172402
XM_038776304.1	sp_Q5RCU2_MED12_PONPY_Mediator_of_RNA_polymerase_II_transcription_subunit_12_OS=Pongo_pygmaeus_OX=9600_GN=MED12_PE=2_SV=2	0.172303
XM_038818022.1	sp_Q0VCW8_PDCL3_BOVIN_Phosducin-like_protein_3_OS=Bos_taurus_OX=9913_GN=PDCL3_PE=2_SV=1	0.172211
XM_038797271.1	sp_Q5RDF5_JAZF1_PONAB_Juxtaposed_with_another_zinc_finger_protein_1_OS=Pongo_abelii_OX=9601_GN=JAZF1_PE=2_SV=1	0.172192
XM_038778104.1	sp_P35580_MYH10_HUMAN_Myosin-10_OS=Homo_sapiens_OX=9606_GN=MYH10_PE=1_SV=3	0.172137
XM_038798913.1	sp_Q4R642_TCTE1_MACFA_T-complex-associated_testis-expressed_protein_1_OS=Macaca_fascicularis_OX=9541_GN=TCTE1_PE=2_SV=1	0.17211
XM_038787464.1	sp_Q566R4_LRA25_RAT_Leucine_repeat_adapter_protein_25_OS=Rattus_norvegicus_OX=10116_GN=Fam89b_PE=1_SV=1	0.172095
XM_038810082.1	sp_Q6GNG3_TMX3_XENLA_Protein_disulfide-isomerase_TMX3_OS=Xenopus_laevis_OX=8355_GN=tmx3_PE=2_SV=1	0.172006
XM_038813204.1	sp_Q5ZM55_FEM1B_CHICK_Protein_fem-1_homolog_B_OS=Gallus_gallus_OX=9031_GN=FEM1B_PE=2_SV=1	0.171758
XM_038783725.1	sp_Q9DCM4_DNAL4_MOUSE_Dynein_light_chain_4,_axonemal_OS=Mus_musculus_OX=10090_GN=Dnal4_PE=3_SV=2	0.171758
XM_038782075.1	sp_Q01105_SET_HUMAN_Protein_SET_OS=Homo_sapiens_OX=9606_GN=SET_PE=1_SV=3	0.171679
XM_038774857.1	sp_J3QPZ5_CFA73_MOUSE_Cilia-_and_flagella-associated_protein_73_OS=Mus_musculus_OX=10090_GN=Cfap73_PE=3_SV=1	0.171624
XM_038819781.1	sp_P55884_EIF3B_HUMAN_Eukaryotic_translation_initiation_factor_3_subunit_B_OS=Homo_sapiens_OX=9606_GN=EIF3B_PE=1_SV=3	0.171313
XM_038799398.1	sp_Q9Y450_HBS1L_HUMAN_HBS1-like_protein_OS=Homo_sapiens_OX=9606_GN=HBS1L_PE=1_SV=1	0.171227
XM_038807588.1	sp_P00341_LDHA_SQUAC_L-lactate_dehydrogenase_A_chain_OS=Squalus_acanthias_OX=7797_GN=ldha_PE=1_SV=4	0.171147
XM_038784615.1	sp_Q14938_NFIX_HUMAN_Nuclear_factor_1_X-type_OS=Homo_sapiens_OX=9606_GN=NFIX_PE=1_SV=2	0.171072
XR_005457810.1	sp_Q8NB50_ZFP62_HUMAN_Zinc_finger_protein_62_homolog_OS=Homo_sapiens_OX=9606_GN=ZFP62_PE=1_SV=3	0.171062
XM_038792229.1	sp_Q5QD51_AKA12_RAT_A-kinase_anchor_protein_12_OS=Rattus_norvegicus_OX=10116_GN=Akap12_PE=1_SV=1	0.170732
XR_005461296.1		0.17067
XM_038806780.1	sp_Q08705_CTCF_CHICK_Transcriptional_repressor_CTCF_OS=Gallus_gallus_OX=9031_GN=CTCF_PE=1_SV=1	0.170658
XM_038808675.1	sp_Q13636_RAB31_HUMAN_Ras-related_protein_Rab-31_OS=Homo_sapiens_OX=9606_GN=RAB31_PE=1_SV=1	0.170633
XM_038778150.1	sp_Q2KJ81_AP1M1_BOVIN_AP-1_complex_subunit_mu-1_OS=Bos_taurus_OX=9913_GN=AP1M1_PE=1_SV=3	0.170415
XM_038807199.1	sp_Q561Y0_WDR92_DANRE_WD_repeat-containing_protein_92_OS=Danio_rerio_OX=7955_GN=wdr92_PE=2_SV=1	0.170269
XM_038797500.1	sp_Q9NUM4_T106B_HUMAN_Transmembrane_protein_106B_OS=Homo_sapiens_OX=9606_GN=TMEM106B_PE=1_SV=2	0.170088
XM_038818625.1	sp_Q5R5C5_NOX4_PONAB_NADPH_oxidase_4_OS=Pongo_abelii_OX=9601_GN=NOX4_PE=2_SV=2	0.170073
XM_038778410.1	sp_P15943_APLP2_RAT_Amyloid-like_protein_2_OS=Rattus_norvegicus_OX=10116_GN=Aplp2_PE=1_SV=2	0.170039
XM_038807716.1	sp_Q9P1Q0_VPS54_HUMAN_Vacuolar_protein_sorting-associated_protein_54_OS=Homo_sapiens_OX=9606_GN=VPS54_PE=1_SV=2	0.170008
XR_005462390.1		0.169997
XM_038794028.1	sp_O08914_FAAH1_MOUSE_Fatty-acid_amide_hydrolase_1_OS=Mus_musculus_OX=10090_GN=Faah_PE=1_SV=1	0.169961
XM_038792117.1	sp_Q00493_CBPE_MOUSE_Carboxypeptidase_E_OS=Mus_musculus_OX=10090_GN=Cpe_PE=1_SV=2	0.16992
XM_038820405.1	sp_Q6RUV5_RAC1_RAT_Ras-related_C3_botulinum_toxin_substrate_1_OS=Rattus_norvegicus_OX=10116_GN=Rac1_PE=1_SV=1	0.169811
XM_038803582.1	sp_Q6DED0_TR1L1_XENLA_Translocating_chain-associated_membrane_protein_1-like_1_OS=Xenopus_laevis_OX=8355_GN=tram1l1_PE=2_SV=1	0.169714
XM_038784863.1	sp_Q568Y7_NOE2_RAT_Noelin-2_OS=Rattus_norvegicus_OX=10116_GN=Olfm2_PE=1_SV=1	0.169648
XM_038785200.1	sp_P82013_VDAC2_MELGA_Voltage-dependent_anion-selective_channel_protein_2_OS=Meleagris_gallopavo_OX=9103_GN=VDAC2_PE=1_SV=1	0.169637
XM_038809604.1	sp_Q63563_ABCC9_RAT_ATP-binding_cassette_sub-family_C_member_9_OS=Rattus_norvegicus_OX=10116_GN=Abcc9_PE=1_SV=1	0.169602
XM_038778010.1	sp_B1WAV2_RFX2_XENTR_DNA-binding_protein_RFX2_OS=Xenopus_tropicalis_OX=8364_GN=rfx2_PE=2_SV=1	0.169578
XM_038789114.1	sp_P62254_UB2G1_MOUSE_Ubiquitin-conjugating_enzyme_E2_G1_OS=Mus_musculus_OX=10090_GN=Ube2g1_PE=1_SV=3	0.169457
XM_038793265.1	sp_O94941_RNF37_HUMAN_RING_finger_protein_37_OS=Homo_sapiens_OX=9606_GN=UBOX5_PE=1_SV=1	0.169415
Cluster.16811.0		0.169373
XM_038784746.1	sp_O35317_PBX3_MOUSE_Pre-B-cell_leukemia_transcription_factor_3_OS=Mus_musculus_OX=10090_GN=Pbx3_PE=2_SV=1	0.169279
XM_038780752.1	sp_P43699_NKX21_HUMAN_Homeobox_protein_Nkx-2.1_OS=Homo_sapiens_OX=9606_GN=NKX2-1_PE=1_SV=1	0.169257
XM_038820841.1	sp_Q9HA90_EFCC1_HUMAN_EF-hand_and_coiled-coil_domain-containing_protein_1_OS=Homo_sapiens_OX=9606_GN=EFCC1_PE=2_SV=2	0.169174
XM_038797779.1	sp_Q28D84_EZH2_XENTR_Histone-lysine_N-methyltransferase_EZH2_OS=Xenopus_tropicalis_OX=8364_GN=ezh2_PE=2_SV=1	0.169174
XM_038777080.1	sp_Q7ZUX6_DOHH_DANRE_Deoxyhypusine_hydroxylase_OS=Danio_rerio_OX=7955_GN=dohh_PE=2_SV=1	0.16896
XM_038798277.1	sp_P79795_NRP1_CHICK_Neuropilin-1_OS=Gallus_gallus_OX=9031_GN=NRP1_PE=2_SV=1	0.168945
XM_038792423.1	sp_Q659C4_LAR1B_HUMAN_La-related_protein_1B_OS=Homo_sapiens_OX=9606_GN=LARP1B_PE=1_SV=2	0.168934
XM_038821128.1	sp_O09110_MP2K3_MOUSE_Dual_specificity_mitogen-activated_protein_kinase_kinase_3_OS=Mus_musculus_OX=10090_GN=Map2k3_PE=1_SV=2	0.168718
XM_038820941.1	sp_Q9NXV2_KCTD5_HUMAN_BTB/POZ_domain-containing_protein_KCTD5_OS=Homo_sapiens_OX=9606_GN=KCTD5_PE=1_SV=1	0.168607
XM_038814125.1	sp_Q569U0_MYO19_XENLA_Unconventional_myosin-XIX_OS=Xenopus_laevis_OX=8355_GN=myo19_PE=2_SV=1	0.168552
XM_038796745.1	sp_Q96KP1_EXOC2_HUMAN_Exocyst_complex_component_2_OS=Homo_sapiens_OX=9606_GN=EXOC2_PE=1_SV=1	0.168522
XM_038813998.1	sp_O95153_RIMB1_HUMAN_Peripheral-type_benzodiazepine_receptor-associated_protein_1_OS=Homo_sapiens_OX=9606_GN=TSPOAP1_PE=1_SV=2	0.168488
XM_038809638.1	sp_O43692_PI15_HUMAN_Peptidase_inhibitor_15_OS=Homo_sapiens_OX=9606_GN=PI15_PE=1_SV=1	0.168475
XM_038778691.1	sp_Q8CE33_KLH11_MOUSE_Kelch-like_protein_11_OS=Mus_musculus_OX=10090_GN=Klhl11_PE=1_SV=1	0.168466
XM_038792580.1	sp_Q80YS5_LRC27_MOUSE_Leucine-rich_repeat-containing_protein_27_OS=Mus_musculus_OX=10090_GN=Lrrc27_PE=2_SV=1	0.16845
XM_038815261.1	sp_P56701_PSMD2_BOVIN_26S_proteasome_non-ATPase_regulatory_subunit_2_OS=Bos_taurus_OX=9913_GN=PSMD2_PE=1_SV=2	0.168445
XM_038785861.1	sp_Q8R081_HNRPL_MOUSE_Heterogeneous_nuclear_ribonucleoprotein_L_OS=Mus_musculus_OX=10090_GN=Hnrnpl_PE=1_SV=2	0.16843
XM_038814713.1	sp_Q6GLC5_EMC6_XENTR_ER_membrane_protein_complex_subunit_6_OS=Xenopus_tropicalis_OX=8364_GN=emc6_PE=3_SV=1	0.168387
XM_038793666.1	sp_Q5VXD3_SAM13_HUMAN_Sterile_alpha_motif_domain-containing_protein_13_OS=Homo_sapiens_OX=9606_GN=SAMD13_PE=2_SV=1	0.168272
XM_038813512.1	sp_Q8JG54_RGMA_CHICK_Repulsive_guidance_molecule_A_OS=Gallus_gallus_OX=9031_GN=RGMA_PE=1_SV=1	0.168264
XM_038799276.1	sp_P81133_SIM1_HUMAN_Single-minded_homolog_1_OS=Homo_sapiens_OX=9606_GN=SIM1_PE=2_SV=2	0.168249
XM_038784465.1	sp_A2AMZ4_NDUF8_MOUSE_NADH_dehydrogenase_[ubiquinone]_1_alpha_subcomplex_assembly_factor_8_OS=Mus_musculus_OX=10090_GN=Ndufaf8_PE=1_SV=1	0.168223
XM_038779303.1	sp_Q2KIB3_TM101_BOVIN_Transmembrane_protein_101_OS=Bos_taurus_OX=9913_GN=TMEM101_PE=2_SV=1	0.168178
XM_038807450.1	sp_Q9C0C7_AMRA1_HUMAN_Activating_molecule_in_BECN1-regulated_autophagy_protein_1_OS=Homo_sapiens_OX=9606_GN=AMBRA1_PE=1_SV=2	0.16815
XM_038810455.1	sp_Q98T89_TWSG1_CHICK_Twisted_gastrulation_protein_homolog_1_OS=Gallus_gallus_OX=9031_GN=TWSG1_PE=2_SV=1	0.16808
XM_038820786.1	sp_P23978_SC6A1_RAT_Sodium-_and_chloride-dependent_GABA_transporter_1_OS=Rattus_norvegicus_OX=10116_GN=Slc6a1_PE=1_SV=1	0.167987
XM_038782098.1	sp_P22122_RHO_DIPOM_Ras-like_GTP-binding_protein_O-RHO_OS=Diplobatis_ommata_OX=1870830_PE=2_SV=1	0.167965
XM_038810897.1	sp_Q00537_CDK17_HUMAN_Cyclin-dependent_kinase_17_OS=Homo_sapiens_OX=9606_GN=CDK17_PE=1_SV=2	0.16796
XM_038789983.1	sp_Q14872_MTF1_HUMAN_Metal_regulatory_transcription_factor_1_OS=Homo_sapiens_OX=9606_GN=MTF1_PE=1_SV=2	0.167959
XM_038801023.1	sp_Q6DHR8_NGBR_DANRE_Dehydrodolichyl_diphosphate_synthase_complex_subunit_nus1_OS=Danio_rerio_OX=7955_GN=nus1_PE=2_SV=1	0.167891
XM_038800422.1	sp_Q9QYL8_LYPA2_RAT_Acyl-protein_thioesterase_2_OS=Rattus_norvegicus_OX=10116_GN=Lypla2_PE=1_SV=1	0.16782
XM_038793174.1	sp_P26696_MK01_XENLA_Mitogen-activated_protein_kinase_1_OS=Xenopus_laevis_OX=8355_GN=mapk1_PE=1_SV=3	0.167795
XM_038821609.1	sp_O75911_DHRS3_HUMAN_Short-chain_dehydrogenase/reductase_3_OS=Homo_sapiens_OX=9606_GN=DHRS3_PE=1_SV=2	0.167744
XR_005458014.1		0.167699
XM_038817628.1	sp_Q80ZJ1_RAP2A_MOUSE_Ras-related_protein_Rap-2a_OS=Mus_musculus_OX=10090_GN=Rap2a_PE=1_SV=2	0.167586
XR_005463155.1		0.167564
XM_038818287.1	sp_A0A193KX02_TOMT_DANRE_Transmembrane_O-methyltransferase_homolog_OS=Danio_rerio_OX=7955_GN=tomt_PE=2_SV=1	0.167535
XM_038802467.1	sp_O75665_OFD1_HUMAN_Oral-facial-digital_syndrome_1_protein_OS=Homo_sapiens_OX=9606_GN=OFD1_PE=1_SV=1	0.167507
Cluster.15818.1		0.167486
XM_038787317.1	sp_Q4R8N7_STIP1_MACFA_Stress-induced-phosphoprotein_1_OS=Macaca_fascicularis_OX=9541_GN=STIP1_PE=2_SV=1	0.167457
Cluster.2354.0		0.167291
XM_038782635.1	sp_P61765_STXB1_RAT_Syntaxin-binding_protein_1_OS=Rattus_norvegicus_OX=10116_GN=Stxbp1_PE=1_SV=1	0.167265
XM_038785880.1	sp_Q6NS57_MABP1_MOUSE_Mitogen-activated_protein_kinase-binding_protein_1_OS=Mus_musculus_OX=10090_GN=Mapkbp1_PE=1_SV=1	0.167131
XM_038788579.1	sp_Q9UJW7_ZN229_HUMAN_Zinc_finger_protein_229_OS=Homo_sapiens_OX=9606_GN=ZNF229_PE=1_SV=3	0.167087
XM_038788164.1	sp_Q9XT90_MMP14_PIG_Matrix_metalloproteinase-14_OS=Sus_scrofa_OX=9823_GN=MMP14_PE=2_SV=1	0.167068
XM_038804466.1	sp_Q6N021_TET2_HUMAN_Methylcytosine_dioxygenase_TET2_OS=Homo_sapiens_OX=9606_GN=TET2_PE=1_SV=3	0.167018
XM_038815699.1	sp_Q02084_A33_PLEWA_Zinc-binding_protein_A33_OS=Pleurodeles_waltl_OX=8319_PE=1_SV=2	0.166986
XM_038808045.1	sp_Q91499_DSA2B_TORMA_Dispanin_subfamily_A_member_2b_OS=Torpedo_marmorata_OX=7788_PE=2_SV=1	0.166964
XM_038800343.1	sp_Q6DIY2_MTND_XENTR_1,2-dihydroxy-3-keto-5-methylthiopentene_dioxygenase_OS=Xenopus_tropicalis_OX=8364_GN=adi1_PE=2_SV=1	0.16689
XM_038808854.1	sp_Q6PB44_PTN23_MOUSE_Tyrosine-protein_phosphatase_non-receptor_type_23_OS=Mus_musculus_OX=10090_GN=Ptpn23_PE=1_SV=2	0.166883
XM_038806273.1	sp_Q8BR76_MKS3_MOUSE_Meckelin_OS=Mus_musculus_OX=10090_GN=Tmem67_PE=1_SV=2	0.166858
XM_038803307.1	sp_Q32L52_GID8_BOVIN_Glucose-induced_degradation_protein_8_homolog_OS=Bos_taurus_OX=9913_GN=GID8_PE=2_SV=1	0.166783
XM_038812418.1	sp_Q9C0A6_SETD5_HUMAN_SET_domain-containing_protein_5_OS=Homo_sapiens_OX=9606_GN=SETD5_PE=1_SV=2	0.166768
XM_038783291.1	sp_Q8JZP9_GA2L1_MOUSE_GAS2-like_protein_1_OS=Mus_musculus_OX=10090_GN=Gas2l1_PE=1_SV=1	0.16675
XR_005459632.1		0.166542
XR_005459065.1	sp_Q535K8_GON4L_RAT_GON-4-like_protein_OS=Rattus_norvegicus_OX=10116_GN=Gon4l_PE=1_SV=1	0.1665
XM_038816379.1	sp_Q96D71_REPS1_HUMAN_RalBP1-associated_Eps_domain-containing_protein_1_OS=Homo_sapiens_OX=9606_GN=REPS1_PE=1_SV=3	0.166439
XM_038776379.1	sp_Q5EA75_PCY2_BOVIN_Ethanolamine-phosphate_cytidylyltransferase_OS=Bos_taurus_OX=9913_GN=PCYT2_PE=2_SV=1	0.166293
XM_038802631.1	sp_Q6P798_RCBT2_RAT_RCC1_and_BTB_domain-containing_protein_2_OS=Rattus_norvegicus_OX=10116_GN=Rcbtb2_PE=2_SV=1	0.166224
XM_038822072.1	sp_Q5BJK8_GOLI4_RAT_Golgi_integral_membrane_protein_4_OS=Rattus_norvegicus_OX=10116_GN=Golim4_PE=1_SV=2	0.166079
XM_038776600.1	sp_Q95168_ZO2_CANLF_Tight_junction_protein_ZO-2_OS=Canis_lupus_familiaris_OX=9615_GN=TJP2_PE=1_SV=1	0.165888
XM_038817995.1	sp_Q14980_NUMA1_HUMAN_Nuclear_mitotic_apparatus_protein_1_OS=Homo_sapiens_OX=9606_GN=NUMA1_PE=1_SV=2	0.165886
XM_038817146.1	sp_O75167_PHAR2_HUMAN_Phosphatase_and_actin_regulator_2_OS=Homo_sapiens_OX=9606_GN=PHACTR2_PE=1_SV=2	0.165753
XM_038812136.1	sp_P18067_RAB7A_CANLF_Ras-related_protein_Rab-7a_OS=Canis_lupus_familiaris_OX=9615_GN=RAB7A_PE=1_SV=1	0.165717
XM_038790069.1	sp_O08839_BIN1_RAT_Myc_box-dependent-interacting_protein_1_OS=Rattus_norvegicus_OX=10116_GN=Bin1_PE=1_SV=1	0.165706
XM_038785280.1	sp_Q8N474_SFRP1_HUMAN_Secreted_frizzled-related_protein_1_OS=Homo_sapiens_OX=9606_GN=SFRP1_PE=1_SV=1	0.165655
XM_038784168.1	sp_Q8VDL4_ADPGK_MOUSE_ADP-dependent_glucokinase_OS=Mus_musculus_OX=10090_GN=Adpgk_PE=1_SV=2	0.165563
XM_038806932.1	sp_Q1M161_TRADD_ONCMY_Tumor_necrosis_factor_receptor_type_1-associated_DEATH_domain_protein_OS=Oncorhynchus_mykiss_OX=8022_GN=tradd_PE=2_SV=1	0.165552
XM_038818966.1	sp_D4ACX8_PCD16_RAT_Protocadherin-16_OS=Rattus_norvegicus_OX=10116_GN=Dchs1_PE=3_SV=2	0.165496
XR_005460911.1		0.165445
XM_038813708.1	sp_O00623_PEX12_HUMAN_Peroxisome_assembly_protein_12_OS=Homo_sapiens_OX=9606_GN=PEX12_PE=1_SV=1	0.16544
XM_038791171.1	sp_O70263_LNX1_MOUSE_E3_ubiquitin-protein_ligase_LNX_OS=Mus_musculus_OX=10090_GN=Lnx1_PE=1_SV=1	0.165326
XM_038794612.1	sp_P11047_LAMC1_HUMAN_Laminin_subunit_gamma-1_OS=Homo_sapiens_OX=9606_GN=LAMC1_PE=1_SV=3	0.165253
XM_038811167.1	sp_P13505_CALD1_MELGA_Caldesmon,_smooth_muscle_(Fragment)_OS=Meleagris_gallopavo_OX=9103_GN=CALD1_PE=1_SV=2	0.165209
Cluster.19475.0	sp_Q8BJN4_FNDC9_MOUSE_Fibronectin_type_III_domain-containing_protein_9_OS=Mus_musculus_OX=10090_GN=Fndc9_PE=2_SV=1	0.165141
XM_038817872.1	sp_Q9NUN7_ACER3_HUMAN_Alkaline_ceramidase_3_OS=Homo_sapiens_OX=9606_GN=ACER3_PE=1_SV=3	0.165014
XM_038819028.1	sp_Q96F07_CYFP2_HUMAN_Cytoplasmic_FMR1-interacting_protein_2_OS=Homo_sapiens_OX=9606_GN=CYFIP2_PE=1_SV=2	0.165011
XR_005459535.1		0.164924
XM_038794535.1	sp_Q9NSG2_CA112_HUMAN_Uncharacterized_protein_C1orf112_OS=Homo_sapiens_OX=9606_GN=C1orf112_PE=1_SV=1	0.164923
XM_038816354.1	sp_Q66KY3_CUTA_XENLA_Protein_CutA_homolog_OS=Xenopus_laevis_OX=8355_GN=cuta_PE=2_SV=2	0.16487
XM_038817300.1	sp_Q96JC4_ZN479_HUMAN_Zinc_finger_protein_479_OS=Homo_sapiens_OX=9606_GN=ZNF479_PE=2_SV=1	0.164856
XM_038808174.1	sp_Q6A028_SWP70_MOUSE_Switch-associated_protein_70_OS=Mus_musculus_OX=10090_GN=Swap70_PE=1_SV=2	0.164833
XM_038796813.1	sp_Q9H2X9_S12A5_HUMAN_Solute_carrier_family_12_member_5_OS=Homo_sapiens_OX=9606_GN=SLC12A5_PE=1_SV=3	0.164808
XM_038778675.1	sp_P22682_CBL_MOUSE_E3_ubiquitin-protein_ligase_CBL_OS=Mus_musculus_OX=10090_GN=Cbl_PE=1_SV=3	0.164799
XM_038804495.1	sp_Q5EA79_GALM_BOVIN_Aldose_1-epimerase_OS=Bos_taurus_OX=9913_GN=GALM_PE=2_SV=1	0.164754
XM_038792563.1	sp_P97427_DPYL1_MOUSE_Dihydropyrimidinase-related_protein_1_OS=Mus_musculus_OX=10090_GN=Crmp1_PE=1_SV=1	0.164656
XM_038798024.1		0.164512
XM_038779645.1	sp_Q8IW40_CC103_HUMAN_Coiled-coil_domain-containing_protein_103_OS=Homo_sapiens_OX=9606_GN=CCDC103_PE=1_SV=1	0.164342
XM_038783401.1	sp_Q90744_NAGAB_CHICK_Alpha-N-acetylgalactosaminidase_OS=Gallus_gallus_OX=9031_GN=NAGA_PE=1_SV=1	0.164332
XM_038778151.1	sp_Q04724_TLE1_HUMAN_Transducin-like_enhancer_protein_1_OS=Homo_sapiens_OX=9606_GN=TLE1_PE=1_SV=2	0.164301
XM_038820911.1	sp_P55039_DRG2_HUMAN_Developmentally-regulated_GTP-binding_protein_2_OS=Homo_sapiens_OX=9606_GN=DRG2_PE=1_SV=1	0.16424
XM_038778335.1	sp_Q7ZWN4_MIDNA_XENLA_Midnolin-A_OS=Xenopus_laevis_OX=8355_GN=midn-a_PE=2_SV=1	0.16416
XM_038803241.1	sp_P55196_AFAD_HUMAN_Afadin_OS=Homo_sapiens_OX=9606_GN=AFDN_PE=1_SV=3	0.164014
XM_038777109.1	sp_Q2YDU6_NARF_RAT_Nuclear_prelamin_A_recognition_factor_OS=Rattus_norvegicus_OX=10116_GN=Narf_PE=2_SV=1	0.163869
XM_038806153.1	sp_Q9HBH1_DEFM_HUMAN_Peptide_deformylase,_mitochondrial_OS=Homo_sapiens_OX=9606_GN=PDF_PE=1_SV=1	0.163851
XM_038795533.1	sp_Q6PGH0_UBTD2_MOUSE_Ubiquitin_domain-containing_protein_2_OS=Mus_musculus_OX=10090_GN=Ubtd2_PE=2_SV=1	0.163759
XM_038802375.1	sp_E1C231_LTN1_CHICK_E3_ubiquitin-protein_ligase_listerin_OS=Gallus_gallus_OX=9031_GN=LTN1_PE=3_SV=1	0.163587
XM_038785476.1	sp_Q8N3R9_MPP5_HUMAN_MAGUK_p55_subfamily_member_5_OS=Homo_sapiens_OX=9606_GN=MPP5_PE=1_SV=3	0.163476
XM_038819754.1	sp_Q5XHZ0_TRAP1_RAT_Heat_shock_protein_75_kDa,_mitochondrial_OS=Rattus_norvegicus_OX=10116_GN=Trap1_PE=1_SV=1	0.163434
XM_038802087.1	sp_Q5NU32_AOFA_HORSE_Amine_oxidase_[flavin-containing]_A_OS=Equus_caballus_OX=9796_GN=MAOA_PE=2_SV=1	0.163333
XM_038803909.1	sp_O70293_GRK6_MOUSE_G_protein-coupled_receptor_kinase_6_OS=Mus_musculus_OX=10090_GN=Grk6_PE=1_SV=1	0.163319
XM_038782237.1	sp_Q6DHB1_DNAL1_DANRE_Dynein_light_chain_1,_axonemal_OS=Danio_rerio_OX=7955_GN=dnal1_PE=2_SV=1	0.163311
XM_038788536.1	sp_Q9UJW7_ZN229_HUMAN_Zinc_finger_protein_229_OS=Homo_sapiens_OX=9606_GN=ZNF229_PE=1_SV=3	0.163199
XM_038791189.1	sp_Q8WU76_SCFD2_HUMAN_Sec1_family_domain-containing_protein_2_OS=Homo_sapiens_OX=9606_GN=SCFD2_PE=1_SV=2	0.16319
XM_038796662.1	sp_P35237_SPB6_HUMAN_Serpin_B6_OS=Homo_sapiens_OX=9606_GN=SERPINB6_PE=1_SV=3	0.163176
Cluster.2068.8946		0.163148
XM_038799219.1	sp_Q86WC4_OSTM1_HUMAN_Osteopetrosis-associated_transmembrane_protein_1_OS=Homo_sapiens_OX=9606_GN=OSTM1_PE=1_SV=1	0.163125
XM_038810912.1	sp_P62321_RUXF_XENLA_Small_nuclear_ribonucleoprotein_F_OS=Xenopus_laevis_OX=8355_GN=snrpf_PE=3_SV=1	0.162996
XM_038774070.1	sp_Q32LE3_CETN1_BOVIN_Centrin-1_OS=Bos_taurus_OX=9913_GN=CETN1_PE=2_SV=1	0.162986
XM_038788766.1	sp_P09867_ROA1_BOVIN_Heterogeneous_nuclear_ribonucleoprotein_A1_OS=Bos_taurus_OX=9913_GN=HNRNPA1_PE=1_SV=2	0.162888
XM_038815246.1	sp_Q6P2Y2_DAW1_XENTR_Dynein_assembly_factor_with_WDR_repeat_domains_1_OS=Xenopus_tropicalis_OX=8364_GN=daw1_PE=2_SV=1	0.16276
XM_038784090.1	sp_O60566_BUB1B_HUMAN_Mitotic_checkpoint_serine/threonine-protein_kinase_BUB1_beta_OS=Homo_sapiens_OX=9606_GN=BUB1B_PE=1_SV=3	0.162754
XM_038790341.1	sp_Q9CPZ1_CC198_MOUSE_Uncharacterized_protein_CCDC198_OS=Mus_musculus_OX=10090_GN=Ccdc198_PE=2_SV=3	0.16266
XM_038778840.1	sp_Q9CQT2_RBM7_MOUSE_RNA-binding_protein_7_OS=Mus_musculus_OX=10090_GN=Rbm7_PE=1_SV=1	0.162625
Cluster.7985.0		0.162578
XM_038804177.1	sp_O95758_PTBP3_HUMAN_Polypyrimidine_tract-binding_protein_3_OS=Homo_sapiens_OX=9606_GN=PTBP3_PE=1_SV=2	0.162542
XM_038811951.1	sp_Q9H098_F107B_HUMAN_Protein_FAM107B_OS=Homo_sapiens_OX=9606_GN=FAM107B_PE=1_SV=1	0.162534
XM_038820605.1	sp_G5E829_AT2B1_MOUSE_Plasma_membrane_calcium-transporting_ATPase_1_OS=Mus_musculus_OX=10090_GN=Atp2b1_PE=1_SV=1	0.162236
XM_038807240.1	sp_Q28CM8_ARFG2_XENTR_ADP-ribosylation_factor_GTPase-activating_protein_2_OS=Xenopus_tropicalis_OX=8364_GN=arfgap2_PE=2_SV=1	0.162157
Cluster.1954.0		0.162079
XM_038808688.1	sp_Q15311_RBP1_HUMAN_RalA-binding_protein_1_OS=Homo_sapiens_OX=9606_GN=RALBP1_PE=1_SV=3	0.162052
XM_038802161.1	sp_Q8BH58_TIPRL_MOUSE_TIP41-like_protein_OS=Mus_musculus_OX=10090_GN=Tiprl_PE=1_SV=1	0.162004
XM_038814813.1	sp_Q5F3K0_TTC27_CHICK_Tetratricopeptide_repeat_protein_27_OS=Gallus_gallus_OX=9031_GN=TTC27_PE=2_SV=1	0.16196
XM_038810048.1	sp_Q96CG8_CTHR1_HUMAN_Collagen_triple_helix_repeat-containing_protein_1_OS=Homo_sapiens_OX=9606_GN=CTHRC1_PE=1_SV=1	0.16195
Cluster.8802.0		0.161892
XM_038789107.1	sp_Q9Y5Q9_TF3C3_HUMAN_General_transcription_factor_3C_polypeptide_3_OS=Homo_sapiens_OX=9606_GN=GTF3C3_PE=1_SV=1	0.161887
XM_038801727.1	sp_Q86WJ1_CHD1L_HUMAN_Chromodomain-helicase-DNA-binding_protein_1-like_OS=Homo_sapiens_OX=9606_GN=CHD1L_PE=1_SV=2	0.161866
Cluster.15812.1		0.16183
XM_038781694.1	sp_Q5JSZ5_PRC2B_HUMAN_Protein_PRRC2B_OS=Homo_sapiens_OX=9606_GN=PRRC2B_PE=1_SV=2	0.161797
Cluster.691.0		0.16175
XM_038817489.1	sp_P19426_NELFE_MOUSE_Negative_elongation_factor_E_OS=Mus_musculus_OX=10090_GN=Nelfe_PE=1_SV=2	0.161662
XM_038794686.1		0.161501
XM_038820330.1	sp_Q9Y530_OARD1_HUMAN_O-acetyl-ADP-ribose_deacetylase_1_OS=Homo_sapiens_OX=9606_GN=OARD1_PE=1_SV=2	0.161471
XR_005459090.1		0.161386
XM_038791682.1	sp_Q6MZP7_LIN54_HUMAN_Protein_lin-54_homolog_OS=Homo_sapiens_OX=9606_GN=LIN54_PE=1_SV=3	0.161278
XM_038802040.1	sp_Q80Z96_VANG1_MOUSE_Vang-like_protein_1_OS=Mus_musculus_OX=10090_GN=Vangl1_PE=1_SV=2	0.161191
XM_038774839.1	sp_Q9D304_RN128_MOUSE_E3_ubiquitin-protein_ligase_RNF128_OS=Mus_musculus_OX=10090_GN=Rnf128_PE=1_SV=1	0.161189
XM_038791313.1	sp_P57088_TMM33_HUMAN_Transmembrane_protein_33_OS=Homo_sapiens_OX=9606_GN=TMEM33_PE=1_SV=2	0.16117
XM_038814336.1	sp_Q7Z417_NUFP2_HUMAN_Nuclear_fragile_X_mental_retardation-interacting_protein_2_OS=Homo_sapiens_OX=9606_GN=NUFIP2_PE=1_SV=1	0.161152
Cluster.4946.0		0.161122
XM_038785712.1	sp_Q8WUX9_CHMP7_HUMAN_Charged_multivesicular_body_protein_7_OS=Homo_sapiens_OX=9606_GN=CHMP7_PE=1_SV=1	0.161018
XM_038814429.1	sp_Q6AXS9_RFLB_RAT_Refilin-B_OS=Rattus_norvegicus_OX=10116_GN=Rflnb_PE=2_SV=1	0.161007
XM_038793455.1	sp_Q9HBE1_PATZ1_HUMAN_POZ-,_AT_hook-,_and_zinc_finger-containing_protein_1_OS=Homo_sapiens_OX=9606_GN=PATZ1_PE=1_SV=1	0.161005
XM_038779080.1	sp_Q9JIP6_FZD2_MOUSE_Frizzled-2_OS=Mus_musculus_OX=10090_GN=Fzd2_PE=2_SV=1	0.160936
XM_038815340.1	sp_P20908_CO5A1_HUMAN_Collagen_alpha-1(V)_chain_OS=Homo_sapiens_OX=9606_GN=COL5A1_PE=1_SV=3	0.160935
Cluster.14442.0		0.16092
XM_038810024.1	sp_Q01082_SPTB2_HUMAN_Spectrin_beta_chain,_non-erythrocytic_1_OS=Homo_sapiens_OX=9606_GN=SPTBN1_PE=1_SV=2	0.160832
XM_038817969.1	sp_P30731_GPR83_MOUSE_Probable_G-protein_coupled_receptor_83_OS=Mus_musculus_OX=10090_GN=Gpr83_PE=2_SV=2	0.160777
XM_038782070.1	sp_Q5QNQ9_CORA1_MOUSE_Collagen_alpha-1(XXVII)_chain_OS=Mus_musculus_OX=10090_GN=Col27a1_PE=2_SV=1	0.160765
XM_038790689.1	sp_Q6ZWZ2_UB2R2_MOUSE_Ubiquitin-conjugating_enzyme_E2_R2_OS=Mus_musculus_OX=10090_GN=Ube2r2_PE=1_SV=1	0.160687
XM_038800140.1	sp_Q9HBH5_RDH14_HUMAN_Retinol_dehydrogenase_14_OS=Homo_sapiens_OX=9606_GN=RDH14_PE=1_SV=1	0.160683
XM_038785759.1	sp_Q09666_AHNK_HUMAN_Neuroblast_differentiation-associated_protein_AHNAK_OS=Homo_sapiens_OX=9606_GN=AHNAK_PE=1_SV=2	0.160611
XM_038819346.1	sp_Q92889_XPF_HUMAN_DNA_repair_endonuclease_XPF_OS=Homo_sapiens_OX=9606_GN=ERCC4_PE=1_SV=3	0.160529
XM_038801768.1	sp_P61943_SIA10_RAT_Type_2_lactosamine_alpha-2,3-sialyltransferase_OS=Rattus_norvegicus_OX=10116_GN=St3gal6_PE=2_SV=1	0.160508
XM_038808459.1	sp_P01266_THYG_HUMAN_Thyroglobulin_OS=Homo_sapiens_OX=9606_GN=TG_PE=1_SV=5	0.160499
XM_038805127.1	sp_G3UZ78_ADGB_MOUSE_Androglobin_OS=Mus_musculus_OX=10090_GN=Adgb_PE=1_SV=1	0.160485
XM_038793253.1	sp_P18433_PTPRA_HUMAN_Receptor-type_tyrosine-protein_phosphatase_alpha_OS=Homo_sapiens_OX=9606_GN=PTPRA_PE=1_SV=3	0.160452
XM_038781674.1	sp_P49796_RGS3_HUMAN_Regulator_of_G-protein_signaling_3_OS=Homo_sapiens_OX=9606_GN=RGS3_PE=1_SV=2	0.160353
XM_038789348.1	sp_P56384_AT5G3_MOUSE_ATP_synthase_F(0)_complex_subunit_C3,_mitochondrial_OS=Mus_musculus_OX=10090_GN=Atp5g3_PE=2_SV=1	0.160348
XM_038803702.1	sp_Q91731_SX11A_XENLA_Transcription_factor_Sox-11-A_OS=Xenopus_laevis_OX=8355_GN=sox11-a_PE=1_SV=2	0.160327
XM_038792573.1	sp_P57679_EVC_HUMAN_Ellis-van_Creveld_syndrome_protein_OS=Homo_sapiens_OX=9606_GN=EVC_PE=1_SV=1	0.160315
XM_038777911.1	sp_Q28294_GNAQ_CANLF_Guanine_nucleotide-binding_protein_G(q)_subunit_alpha_OS=Canis_lupus_familiaris_OX=9615_GN=GNAQ_PE=2_SV=2	0.160285
XM_038795951.1	sp_O76082_S22A5_HUMAN_Solute_carrier_family_22_member_5_OS=Homo_sapiens_OX=9606_GN=SLC22A5_PE=1_SV=1	0.160274
XM_038797948.1	sp_Q4R528_MINY3_MACFA_Ubiquitin_carboxyl-terminal_hydrolase_MINDY-3_OS=Macaca_fascicularis_OX=9541_GN=MINDY3_PE=2_SV=1	0.160135
XM_038812607.1		0.160127
XM_038779429.1	sp_P50549_ETV1_HUMAN_ETS_translocation_variant_1_OS=Homo_sapiens_OX=9606_GN=ETV1_PE=1_SV=2	0.160014
XM_038802065.1	sp_Q5R9B8_DCAF6_PONAB_DDB1-_and_CUL4-associated_factor_6_OS=Pongo_abelii_OX=9601_GN=DCAF6_PE=2_SV=2	0.160011
XM_038820874.1	sp_A0JP70_WDR90_XENTR_WD_repeat-containing_protein_90_OS=Xenopus_tropicalis_OX=8364_GN=wdr90_PE=2_SV=1	0.159863
XM_038798282.1	sp_Q8TEW0_PARD3_HUMAN_Partitioning_defective_3_homolog_OS=Homo_sapiens_OX=9606_GN=PARD3_PE=1_SV=2	0.159846
XM_038804031.1	sp_Q99JP0_M4K3_MOUSE_Mitogen-activated_protein_kinase_kinase_kinase_kinase_3_OS=Mus_musculus_OX=10090_GN=Map4k3_PE=1_SV=4	0.159811
XM_038807315.1	sp_Q8N3X1_FNBP4_HUMAN_Formin-binding_protein_4_OS=Homo_sapiens_OX=9606_GN=FNBP4_PE=1_SV=3	0.159761
XM_038792337.1	sp_Q2KJF9_T2EB_BOVIN_General_transcription_factor_IIE_subunit_2_OS=Bos_taurus_OX=9913_GN=GTF2E2_PE=2_SV=1	0.159583
XM_038780648.1	sp_Q4V8V1_BM1LA_DANRE_Breast_cancer_metastasis-suppressor_1-like_protein-A_OS=Danio_rerio_OX=7955_GN=brms1la_PE=2_SV=1	0.159525
XM_038796496.1	sp_Q6U1I9_SGK1_CHICK_Serine/threonine-protein_kinase_Sgk1_OS=Gallus_gallus_OX=9031_GN=SGK1_PE=2_SV=1	0.159477
XM_038816621.1	sp_Q8BHJ5_TBL1R_MOUSE_F-box-like/WD_repeat-containing_protein_TBL1XR1_OS=Mus_musculus_OX=10090_GN=Tbl1xr1_PE=1_SV=1	0.159458
XR_005458998.1		0.159326
XM_038785047.1	sp_Q9ULX6_AKP8L_HUMAN_A-kinase_anchor_protein_8-like_OS=Homo_sapiens_OX=9606_GN=AKAP8L_PE=1_SV=3	0.15921
XM_038776743.1	sp_Q8TAT6_NPL4_HUMAN_Nuclear_protein_localization_protein_4_homolog_OS=Homo_sapiens_OX=9606_GN=NPLOC4_PE=1_SV=3	0.158929
XM_038776798.1	sp_Q61142_SPIN1_MOUSE_Spindlin-1_OS=Mus_musculus_OX=10090_GN=Spin1_PE=1_SV=2	0.158922
Cluster.2068.7194		0.158916
XM_038806218.1	sp_Q8VBW6_ULA1_MOUSE_NEDD8-activating_enzyme_E1_regulatory_subunit_OS=Mus_musculus_OX=10090_GN=Nae1_PE=1_SV=1	0.158902
XM_038794480.1	sp_Q5VU97_CAHD1_HUMAN_VWFA_and_cache_domain-containing_protein_1_OS=Homo_sapiens_OX=9606_GN=CACHD1_PE=2_SV=2	0.158832
XM_038783721.1		0.158814
XM_038812766.1	sp_P40142_TKT_MOUSE_Transketolase_OS=Mus_musculus_OX=10090_GN=Tkt_PE=1_SV=1	0.158773
XM_038795973.1	sp_Q3UTJ2_SRBS2_MOUSE_Sorbin_and_SH3_domain-containing_protein_2_OS=Mus_musculus_OX=10090_GN=Sorbs2_PE=1_SV=2	0.158672
XM_038808427.1	sp_Q969X6_UTP4_HUMAN_U3_small_nucleolar_RNA-associated_protein_4_homolog_OS=Homo_sapiens_OX=9606_GN=UTP4_PE=1_SV=1	0.158559
XM_038808422.1	sp_Q14789_GOGB1_HUMAN_Golgin_subfamily_B_member_1_OS=Homo_sapiens_OX=9606_GN=GOLGB1_PE=1_SV=2	0.158448
XM_038821417.1	sp_P62740_ACTA_RABIT_Actin,_aortic_smooth_muscle_OS=Oryctolagus_cuniculus_OX=9986_GN=ACTA2_PE=1_SV=1	0.158403
XM_038775024.1	sp_Q9BZI7_REN3B_HUMAN_Regulator_of_nonsense_transcripts_3B_OS=Homo_sapiens_OX=9606_GN=UPF3B_PE=1_SV=1	0.158382
XM_038802967.1	sp_P05689_CATZ_BOVIN_Cathepsin_Z_OS=Bos_taurus_OX=9913_GN=CTSZ_PE=2_SV=2	0.158378
XM_038807896.1	sp_Q9HCB6_SPON1_HUMAN_Spondin-1_OS=Homo_sapiens_OX=9606_GN=SPON1_PE=1_SV=2	0.158374
XM_038814357.1	sp_P54775_PRS6B_MOUSE_26S_proteasome_regulatory_subunit_6B_OS=Mus_musculus_OX=10090_GN=Psmc4_PE=1_SV=2	0.158093
XM_038809569.1	sp_Q15596_NCOA2_HUMAN_Nuclear_receptor_coactivator_2_OS=Homo_sapiens_OX=9606_GN=NCOA2_PE=1_SV=2	0.158092
Cluster.14036.1		0.158048
XM_038815497.1	sp_Q5R8P3_BBS10_PONAB_Bardet-Biedl_syndrome_10_protein_homolog_OS=Pongo_abelii_OX=9601_GN=BBS10_PE=2_SV=1	0.157957
Cluster.14083.0		0.157945
XM_038817802.1	sp_Q8BLV3_SL9A7_MOUSE_Sodium/hydrogen_exchanger_7_OS=Mus_musculus_OX=10090_GN=Slc9a7_PE=1_SV=1	0.157926
XM_038806066.1	sp_P11369_LORF2_MOUSE_LINE-1_retrotransposable_element_ORF2_protein_OS=Mus_musculus_OX=10090_GN=Pol_PE=1_SV=2	0.157869
XM_038794204.1	sp_Q5XIN7_PMGT1_RAT_Protein_O-linked-mannose_beta-1,2-N-acetylglucosaminyltransferase_1_OS=Rattus_norvegicus_OX=10116_GN=Pomgnt1_PE=2_SV=1	0.157789
XM_038798250.1	sp_O95425_SVIL_HUMAN_Supervillin_OS=Homo_sapiens_OX=9606_GN=SVIL_PE=1_SV=2	0.157758
XR_005459570.1		0.157726
Cluster.2068.8981		0.157724
XM_038800631.1	sp_Q03001_DYST_HUMAN_Dystonin_OS=Homo_sapiens_OX=9606_GN=DST_PE=1_SV=4	0.15765
XM_038821337.1	sp_Q3KNM2_MARH5_MOUSE_E3_ubiquitin-protein_ligase_MARCH5_OS=Mus_musculus_OX=10090_GN=March5_PE=1_SV=1	0.157582
Cluster.1171.0		0.157569
XM_038799616.1	sp_Q5R5Q2_SRRM1_PONAB_Serine/arginine_repetitive_matrix_protein_1_OS=Pongo_abelii_OX=9601_GN=SRRM1_PE=2_SV=1	0.157414
XM_038789835.1	sp_Q6PQZ3_INSI2_PIG_Insulin-induced_gene_2_protein_OS=Sus_scrofa_OX=9823_GN=INSIG2_PE=2_SV=2	0.157397
Cluster.14371.0	sp_Q9BRX9_WDR83_HUMAN_WD_repeat_domain-containing_protein_83_OS=Homo_sapiens_OX=9606_GN=WDR83_PE=1_SV=1	0.157395
Cluster.11207.0		0.157354
XM_038803246.1	sp_P55060_XPO2_HUMAN_Exportin-2_OS=Homo_sapiens_OX=9606_GN=CSE1L_PE=1_SV=3	0.157347
XM_038805891.1	sp_D6REC4_CFA99_HUMAN_Cilia-_and_flagella-associated_protein_99_OS=Homo_sapiens_OX=9606_GN=CFAP99_PE=3_SV=1	0.157283
Cluster.11188.0	sp_Q96FW1_OTUB1_HUMAN_Ubiquitin_thioesterase_OTUB1_OS=Homo_sapiens_OX=9606_GN=OTUB1_PE=1_SV=2	0.157268
XM_038784697.1	sp_Q8HXX8_GCDH_MACFA_Glutaryl-CoA_dehydrogenase,_mitochondrial_OS=Macaca_fascicularis_OX=9541_GN=GCDH_PE=2_SV=1	0.157195
XM_038821470.1	sp_O42252_LDB1_CHICK_LIM_domain-binding_protein_1_OS=Gallus_gallus_OX=9031_GN=LDB1_PE=2_SV=1	0.156968
XM_038790263.1	sp_Q68F72_S15A4_XENLA_Solute_carrier_family_15_member_4_OS=Xenopus_laevis_OX=8355_GN=slc15a4_PE=2_SV=1	0.156929
Cluster.2068.6984		0.15689
Cluster.14773.2		0.156837
XM_038779918.1	sp_Q5ZII9_TFP11_CHICK_Tuftelin-interacting_protein_11_OS=Gallus_gallus_OX=9031_GN=TFIP11_PE=2_SV=1	0.156831
XM_038793311.1	sp_D2CLZ9_ATOH8_DANRE_Protein_atonal_homolog_8_OS=Danio_rerio_OX=7955_GN=atoh8_PE=2_SV=1	0.156799
XM_038799053.1	sp_Q9BWU0_NADAP_HUMAN_Kanadaptin_OS=Homo_sapiens_OX=9606_GN=SLC4A1AP_PE=1_SV=1	0.15667
XM_038780443.1	sp_Q64578_AT2A1_RAT_Sarcoplasmic/endoplasmic_reticulum_calcium_ATPase_1_OS=Rattus_norvegicus_OX=10116_GN=Atp2a1_PE=1_SV=1	0.15663
XM_038813286.1	sp_Q7Z2Z2_EFL1_HUMAN_Elongation_factor-like_GTPase_1_OS=Homo_sapiens_OX=9606_GN=EFL1_PE=1_SV=2	0.156627
XM_038778121.1	sp_Q2YDD4_S39AB_BOVIN_Zinc_transporter_ZIP11_OS=Bos_taurus_OX=9913_GN=SLC39A11_PE=2_SV=1	0.156592
Cluster.6754.0		0.156587
XM_038789771.1	sp_P98164_LRP2_HUMAN_Low-density_lipoprotein_receptor-related_protein_2_OS=Homo_sapiens_OX=9606_GN=LRP2_PE=1_SV=3	0.156362
XM_038812220.1	sp_Q8VHX6_FLNC_MOUSE_Filamin-C_OS=Mus_musculus_OX=10090_GN=Flnc_PE=1_SV=3	0.156346
XM_038804932.1	sp_Q8CFV9_RIFK_MOUSE_Riboflavin_kinase_OS=Mus_musculus_OX=10090_GN=Rfk_PE=1_SV=2	0.156256
XM_038805409.1	sp_Q9PUN1_OCLN_XENLA_Occludin_OS=Xenopus_laevis_OX=8355_GN=ocln_PE=1_SV=1	0.156252
XM_038799756.1	sp_Q28BZ2_HINT3_XENTR_Histidine_triad_nucleotide-binding_protein_3_OS=Xenopus_tropicalis_OX=8364_GN=hint3_PE=2_SV=1	0.156231
XR_005459306.1		0.156179
XM_038784811.1	sp_O35326_SRSF5_MOUSE_Serine/arginine-rich_splicing_factor_5_OS=Mus_musculus_OX=10090_GN=Srsf5_PE=1_SV=2	0.156106
XM_038811618.1	sp_B2RXS4_PLXB2_MOUSE_Plexin-B2_OS=Mus_musculus_OX=10090_GN=Plxnb2_PE=1_SV=1	0.156063
XM_038798114.1	sp_O00370_LORF2_HUMAN_LINE-1_retrotransposable_element_ORF2_protein_OS=Homo_sapiens_OX=9606_PE=1_SV=1	0.156
XM_038794910.1	sp_A1L170_CA226_HUMAN_Uncharacterized_protein_C1orf226_OS=Homo_sapiens_OX=9606_GN=C1orf226_PE=1_SV=1	0.155988
XM_038774285.1	sp_Q9UL59_ZN214_HUMAN_Zinc_finger_protein_214_OS=Homo_sapiens_OX=9606_GN=ZNF214_PE=2_SV=2	0.155981
XM_038796187.1	sp_Q5R7Q3_NIPA2_PONAB_Magnesium_transporter_NIPA2_OS=Pongo_abelii_OX=9601_GN=NIPA2_PE=2_SV=1	0.155902
XM_038784443.1	sp_O75326_SEM7A_HUMAN_Semaphorin-7A_OS=Homo_sapiens_OX=9606_GN=SEMA7A_PE=1_SV=1	0.155854
XM_038792531.1	sp_Q92628_K0232_HUMAN_Uncharacterized_protein_KIAA0232_OS=Homo_sapiens_OX=9606_GN=KIAA0232_PE=1_SV=5	0.155809
Cluster.13854.0		0.155762
XM_038813131.1	sp_Q5ZLA6_MYO1C_CHICK_Unconventional_myosin-Ic_OS=Gallus_gallus_OX=9031_GN=MYO1C_PE=2_SV=1	0.155733
XM_038787101.1	sp_Q9NR48_ASH1L_HUMAN_Histone-lysine_N-methyltransferase_ASH1L_OS=Homo_sapiens_OX=9606_GN=ASH1L_PE=1_SV=2	0.155679
XM_038814488.1		0.155675
XM_038773486.1	sp_P51469_G3P_XENLA_Glyceraldehyde-3-phosphate_dehydrogenase_OS=Xenopus_laevis_OX=8355_GN=gapdh_PE=2_SV=2	0.15561
XM_038774130.1	sp_Q5VV63_ATRN1_HUMAN_Attractin-like_protein_1_OS=Homo_sapiens_OX=9606_GN=ATRNL1_PE=2_SV=2	0.155411
XM_038787460.1	sp_Q794F9_4F2_RAT_4F2_cell-surface_antigen_heavy_chain_OS=Rattus_norvegicus_OX=10116_GN=Slc3a2_PE=1_SV=1	0.155402
XM_038792993.1	sp_Q12849_GRSF1_HUMAN_G-rich_sequence_factor_1_OS=Homo_sapiens_OX=9606_GN=GRSF1_PE=1_SV=3	0.155399
Cluster.5206.0		0.155297
XM_038799767.1	sp_Q53RY4_KCP3_HUMAN_Keratinocyte-associated_protein_3_OS=Homo_sapiens_OX=9606_GN=KRTCAP3_PE=2_SV=1	0.155209
XM_038800783.1	sp_Q05BQ1_TUTLA_MOUSE_Protein_turtle_homolog_A_OS=Mus_musculus_OX=10090_GN=Igsf9_PE=1_SV=2	0.1551
XM_038773722.1	sp_B1AJZ9_FHAD1_HUMAN_Forkhead-associated_domain-containing_protein_1_OS=Homo_sapiens_OX=9606_GN=FHAD1_PE=2_SV=2	0.155088
XM_038780004.1	sp_P24505_SY61_DIPOM_Synaptotagmin-A_OS=Diplobatis_ommata_OX=1870830_GN=P65-A_PE=2_SV=1	0.155025
XM_038794270.1	sp_Q9Y3C5_RNF11_HUMAN_RING_finger_protein_11_OS=Homo_sapiens_OX=9606_GN=RNF11_PE=1_SV=1	0.155017
XM_038783224.1	sp_Q8TDM6_DLG5_HUMAN_Disks_large_homolog_5_OS=Homo_sapiens_OX=9606_GN=DLG5_PE=1_SV=4	0.155002
XM_038799104.1	sp_Q501P1_FBLN7_MOUSE_Fibulin-7_OS=Mus_musculus_OX=10090_GN=Fbln7_PE=1_SV=1	0.15494
XM_038783245.1	sp_O02776_PARG_BOVIN_Poly(ADP-ribose)_glycohydrolase_OS=Bos_taurus_OX=9913_GN=PARG_PE=1_SV=1	0.154768
XM_038782267.1	sp_Q6NRM1_S399B_XENLA_Zinc_transporter_ZIP9-B_OS=Xenopus_laevis_OX=8355_GN=slc39a9-b_PE=2_SV=1	0.154704
XM_038784379.1	sp_Q15751_HERC1_HUMAN_Probable_E3_ubiquitin-protein_ligase_HERC1_OS=Homo_sapiens_OX=9606_GN=HERC1_PE=1_SV=2	0.154702
XM_038778234.1	sp_Q03111_ENL_HUMAN_Protein_ENL_OS=Homo_sapiens_OX=9606_GN=MLLT1_PE=1_SV=2	0.15463
XM_038781177.1	sp_Q33E94_RFX4_HUMAN_Transcription_factor_RFX4_OS=Homo_sapiens_OX=9606_GN=RFX4_PE=1_SV=2	0.154622
XM_038795610.1	sp_Q9DBN4_P33MX_MOUSE_Putative_monooxygenase_p33MONOX_OS=Mus_musculus_OX=10090_GN=P33monox_PE=1_SV=1	0.154622
XM_038819786.1	sp_D3ZU96_UBP42_RAT_Ubiquitin_carboxyl-terminal_hydrolase_42_OS=Rattus_norvegicus_OX=10116_GN=Usp42_PE=1_SV=1	0.154578
XM_038789023.1	sp_Q5ZHW4_RAB5B_CHICK_Ras-related_protein_Rab-5B_OS=Gallus_gallus_OX=9031_GN=RAB5B_PE=2_SV=1	0.154577
XM_038815739.1	sp_Q91575_TBB5_XENLA_Tubulin_beta_chain_OS=Xenopus_laevis_OX=8355_GN=tubb_PE=2_SV=1	0.154574
XM_038820568.1	sp_Q9BXF9_TEKT3_HUMAN_Tektin-3_OS=Homo_sapiens_OX=9606_GN=TEKT3_PE=1_SV=1	0.154467
Cluster.11081.1		0.154465
XM_038819294.1	sp_Q29RJ9_PSRC1_BOVIN_Proline/serine-rich_coiled-coil_protein_1_OS=Bos_taurus_OX=9913_GN=PSRC1_PE=2_SV=1	0.154461
XM_038805698.1	sp_Q499E5_STOX2_MOUSE_Storkhead-box_protein_2_OS=Mus_musculus_OX=10090_GN=Stox2_PE=2_SV=2	0.154428
XM_038817909.1	sp_P84096_RHOG_MOUSE_Rho-related_GTP-binding_protein_RhoG_OS=Mus_musculus_OX=10090_GN=Rhog_PE=1_SV=1	0.154183
Cluster.2068.4805		0.154148
XM_038777335.1	sp_Q15067_ACOX1_HUMAN_Peroxisomal_acyl-coenzyme_A_oxidase_1_OS=Homo_sapiens_OX=9606_GN=ACOX1_PE=1_SV=3	0.154128
XR_005459508.1		0.154069
XM_038786159.1	sp_Q9NRY4_RHG35_HUMAN_Rho_GTPase-activating_protein_35_OS=Homo_sapiens_OX=9606_GN=ARHGAP35_PE=1_SV=3	0.154068
Cluster.4221.0	sp_O95476_CNEP1_HUMAN_CTD_nuclear_envelope_phosphatase_1_OS=Homo_sapiens_OX=9606_GN=CTDNEP1_PE=1_SV=2	0.154028
XM_038790768.1	sp_P55202_ANPRB_ANGJA_Atrial_natriuretic_peptide_receptor_2_OS=Anguilla_japonica_OX=7937_GN=npr2_PE=2_SV=1	0.153982
XM_038779903.1	sp_Q91V92_ACLY_MOUSE_ATP-citrate_synthase_OS=Mus_musculus_OX=10090_GN=Acly_PE=1_SV=1	0.153926
XM_038782503.1	sp_Q9H2Y7_ZN106_HUMAN_Zinc_finger_protein_106_OS=Homo_sapiens_OX=9606_GN=ZNF106_PE=1_SV=1	0.153874
Cluster.281.0		0.153809
XM_038796914.1	sp_Q92556_ELMO1_HUMAN_Engulfment_and_cell_motility_protein_1_OS=Homo_sapiens_OX=9606_GN=ELMO1_PE=1_SV=2	0.153798
XM_038793168.1	sp_P0CW27_CC166_HUMAN_Coiled-coil_domain-containing_protein_166_OS=Homo_sapiens_OX=9606_GN=CCDC166_PE=4_SV=1	0.153714
XM_038784778.1	sp_O35326_SRSF5_MOUSE_Serine/arginine-rich_splicing_factor_5_OS=Mus_musculus_OX=10090_GN=Srsf5_PE=1_SV=2	0.153657
XM_038776415.1	sp_P62993_GRB2_HUMAN_Growth_factor_receptor-bound_protein_2_OS=Homo_sapiens_OX=9606_GN=GRB2_PE=1_SV=1	0.1536
XM_038802108.1	sp_P16381_DDX3L_MOUSE_Putative_ATP-dependent_RNA_helicase_Pl10_OS=Mus_musculus_OX=10090_GN=D1Pas1_PE=1_SV=1	0.153588
XM_038815708.1	sp_Q02084_A33_PLEWA_Zinc-binding_protein_A33_OS=Pleurodeles_waltl_OX=8319_PE=1_SV=2	0.153566
XM_038811739.1	sp_Q8BWN8_ACOT4_MOUSE_Acyl-coenzyme_A_thioesterase_4_OS=Mus_musculus_OX=10090_GN=Acot4_PE=1_SV=1	0.153558
XM_038806245.1	sp_Q53S33_BOLA3_HUMAN_BolA-like_protein_3_OS=Homo_sapiens_OX=9606_GN=BOLA3_PE=1_SV=1	0.153558
Cluster.3489.0		0.153455
XM_038795864.1	sp_A6QNT8_SC24A_BOVIN_Protein_transport_protein_Sec24A_OS=Bos_taurus_OX=9913_GN=SEC24A_PE=2_SV=1	0.153197
XM_038780427.1	sp_Q96HH6_TMM19_HUMAN_Transmembrane_protein_19_OS=Homo_sapiens_OX=9606_GN=TMEM19_PE=1_SV=1	0.153146
XM_038821842.1	sp_P11166_GTR1_HUMAN_Solute_carrier_family_2,_facilitated_glucose_transporter_member_1_OS=Homo_sapiens_OX=9606_GN=SLC2A1_PE=1_SV=2	0.153138
XM_038782067.1	sp_A4IIT5_OLM2A_XENTR_Olfactomedin-like_protein_2A_OS=Xenopus_tropicalis_OX=8364_GN=olfml2a_PE=2_SV=1	0.153116
XM_038810263.1	sp_Q9UL36_ZN236_HUMAN_Zinc_finger_protein_236_OS=Homo_sapiens_OX=9606_GN=ZNF236_PE=2_SV=2	0.153108
XM_038794911.1	sp_O43422_P52K_HUMAN_52_kDa_repressor_of_the_inhibitor_of_the_protein_kinase_OS=Homo_sapiens_OX=9606_GN=THAP12_PE=1_SV=2	0.153086
XM_038784388.1	sp_Q6UXK2_ISLR2_HUMAN_Immunoglobulin_superfamily_containing_leucine-rich_repeat_protein_2_OS=Homo_sapiens_OX=9606_GN=ISLR2_PE=2_SV=1	0.153062
XM_038790243.1	sp_Q6GYQ0_RGPA1_HUMAN_Ral_GTPase-activating_protein_subunit_alpha-1_OS=Homo_sapiens_OX=9606_GN=RALGAPA1_PE=1_SV=1	0.152947
XM_038801127.1	sp_P40121_CAPG_HUMAN_Macrophage-capping_protein_OS=Homo_sapiens_OX=9606_GN=CAPG_PE=1_SV=2	0.152822
XM_038806239.1	sp_O93319_CAD11_CHICK_Cadherin-11_OS=Gallus_gallus_OX=9031_GN=CDH11_PE=2_SV=1	0.152804
XM_038777221.1	sp_Q3U481_MFS12_MOUSE_Major_facilitator_superfamily_domain-containing_protein_12_OS=Mus_musculus_OX=10090_GN=Mfsd12_PE=1_SV=1	0.152655
XM_038812010.1	sp_Q01831_XPC_HUMAN_DNA_repair_protein_complementing_XP-C_cells_OS=Homo_sapiens_OX=9606_GN=XPC_PE=1_SV=4	0.152641
XM_038821832.1	sp_P42345_MTOR_HUMAN_Serine/threonine-protein_kinase_mTOR_OS=Homo_sapiens_OX=9606_GN=MTOR_PE=1_SV=1	0.1526
XM_038821574.1	sp_Q9HCE6_ARGAL_HUMAN_Rho_guanine_nucleotide_exchange_factor_10-like_protein_OS=Homo_sapiens_OX=9606_GN=ARHGEF10L_PE=1_SV=3	0.152587
XM_038785520.1	sp_Q9H0I2_ENKD1_HUMAN_Enkurin_domain-containing_protein_1_OS=Homo_sapiens_OX=9606_GN=ENKD1_PE=1_SV=1	0.152535
XM_038781429.1	sp_A5D7H2_STRN3_BOVIN_Striatin-3_OS=Bos_taurus_OX=9913_GN=STRN3_PE=2_SV=1	0.152403
XM_038775231.1	sp_Q8TF20_ZN721_HUMAN_Zinc_finger_protein_721_OS=Homo_sapiens_OX=9606_GN=ZNF721_PE=1_SV=2	0.152356
Cluster.2068.9290		0.152292
XM_038785202.1	sp_Q29090_2ABA_PIG_Serine/threonine-protein_phosphatase_2A_55_kDa_regulatory_subunit_B_alpha_isoform_(Fragment)_OS=Sus_scrofa_OX=9823_GN=PPP2R2A_PE=2_SV=1	0.152257
XM_038802588.1	sp_Q9UL03_INT6_HUMAN_Integrator_complex_subunit_6_OS=Homo_sapiens_OX=9606_GN=INTS6_PE=1_SV=1	0.152226
XM_038773194.1		0.152191
Cluster.15766.0		0.152146
Cluster.2068.1822		0.152087
XM_038780942.1		0.152085
XM_038809532.1	sp_Q6P635_CSN5_XENTR_COP9_signalosome_complex_subunit_5_OS=Xenopus_tropicalis_OX=8364_GN=cops5_PE=2_SV=1	0.152082
XM_038774663.1	sp_Q8IZL2_MAML2_HUMAN_Mastermind-like_protein_2_OS=Homo_sapiens_OX=9606_GN=MAML2_PE=1_SV=2	0.152061
XM_038819940.1	sp_O75534_CSDE1_HUMAN_Cold_shock_domain-containing_protein_E1_OS=Homo_sapiens_OX=9606_GN=CSDE1_PE=1_SV=2	0.151921
XM_038816753.1	sp_Q9H5Z6_F124B_HUMAN_Protein_FAM124B_OS=Homo_sapiens_OX=9606_GN=FAM124B_PE=1_SV=3	0.151838
XM_038779573.1	sp_P31232_TAGL_RAT_Transgelin_OS=Rattus_norvegicus_OX=10116_GN=Tagln_PE=1_SV=2	0.1518
XM_038820742.1	sp_Q96MC5_CP045_HUMAN_Uncharacterized_protein_C16orf45_OS=Homo_sapiens_OX=9606_GN=C16orf45_PE=1_SV=1	0.1518
XM_038807591.1	sp_Q8IX04_UEVLD_HUMAN_Ubiquitin-conjugating_enzyme_E2_variant_3_OS=Homo_sapiens_OX=9606_GN=UEVLD_PE=1_SV=2	0.151766
XM_038813369.1	sp_E9Q394_AKP13_MOUSE_A-kinase_anchor_protein_13_OS=Mus_musculus_OX=10090_GN=Akap13_PE=1_SV=1	0.151755
XM_038821328.1	sp_Q7TN99_CPEB3_MOUSE_Cytoplasmic_polyadenylation_element-binding_protein_3_OS=Mus_musculus_OX=10090_GN=Cpeb3_PE=1_SV=1	0.151748
XM_038809470.1	sp_Q922R5_P4R3B_MOUSE_Serine/threonine-protein_phosphatase_4_regulatory_subunit_3B_OS=Mus_musculus_OX=10090_GN=Ppp4r3b_PE=1_SV=2	0.151734
XM_038783531.1	sp_Q5ZLF0_F10A1_CHICK_Hsc70-interacting_protein_OS=Gallus_gallus_OX=9031_GN=ST13_PE=2_SV=1	0.151686
XM_038795343.1	sp_Q9W758_CTBP2_XENLA_C-terminal-binding_protein_2_OS=Xenopus_laevis_OX=8355_GN=ctbp2_PE=1_SV=1	0.151568
XM_038778795.1	sp_Q5ZJI0_TPST2_CHICK_Protein-tyrosine_sulfotransferase_2_OS=Gallus_gallus_OX=9031_GN=TPST2_PE=2_SV=1	0.151514
XM_038778346.1	sp_Q5QNV8_HEAT9_MOUSE_Protein_HEATR9_OS=Mus_musculus_OX=10090_GN=Heatr9_PE=4_SV=1	0.151502
XM_038778987.1	sp_Q6GPD0_RHG32_XENLA_Rho_GTPase-activating_protein_32_OS=Xenopus_laevis_OX=8355_GN=arhgap32_PE=2_SV=1	0.151494
XM_038813249.1	sp_P11024_NNTM_BOVIN_NAD(P)_transhydrogenase,_mitochondrial_OS=Bos_taurus_OX=9913_GN=NNT_PE=1_SV=3	0.151475
XM_038798761.1	sp_O43150_ASAP2_HUMAN_Arf-GAP_with_SH3_domain,_ANK_repeat_and_PH_domain-containing_protein_2_OS=Homo_sapiens_OX=9606_GN=ASAP2_PE=1_SV=3	0.151383
XM_038776927.1	sp_Q4QY64_ATAD5_MOUSE_ATPase_family_AAA_domain-containing_protein_5_OS=Mus_musculus_OX=10090_GN=Atad5_PE=1_SV=1	0.15137
XM_038784693.1	sp_Q5VXD3_SAM13_HUMAN_Sterile_alpha_motif_domain-containing_protein_13_OS=Homo_sapiens_OX=9606_GN=SAMD13_PE=2_SV=1	0.151317
XM_038777690.1	sp_Q8JG54_RGMA_CHICK_Repulsive_guidance_molecule_A_OS=Gallus_gallus_OX=9031_GN=RGMA_PE=1_SV=1	0.151304
XM_038784469.1	sp_Q3UHD6_SNX27_MOUSE_Sorting_nexin-27_OS=Mus_musculus_OX=10090_GN=Snx27_PE=1_SV=2	0.151297
XM_038777310.1	sp_Q5R452_SAFB1_PONAB_Scaffold_attachment_factor_B1_OS=Pongo_abelii_OX=9601_GN=SAFB_PE=2_SV=1	0.151275
XM_038804856.1	sp_Q5ZIQ3_HNRPK_CHICK_Heterogeneous_nuclear_ribonucleoprotein_K_OS=Gallus_gallus_OX=9031_GN=HNRNPK_PE=2_SV=1	0.151234
XM_038781977.1	sp_Q9JJZ1_GTR8_RAT_Solute_carrier_family_2,_facilitated_glucose_transporter_member_8_OS=Rattus_norvegicus_OX=10116_GN=Slc2a8_PE=1_SV=1	0.151203
XM_038776829.1	sp_Q32KX1_ARRD5_BOVIN_Arrestin_domain-containing_protein_5_OS=Bos_taurus_OX=9913_GN=ARRDC5_PE=2_SV=2	0.151159
XM_038793997.1	sp_Q9UBR1_BUP1_HUMAN_Beta-ureidopropionase_OS=Homo_sapiens_OX=9606_GN=UPB1_PE=1_SV=1	0.151127
XM_038793689.1	sp_P11084_PP4C_RABIT_Serine/threonine-protein_phosphatase_4_catalytic_subunit_OS=Oryctolagus_cuniculus_OX=9986_GN=PPP4C_PE=1_SV=2	0.151093
XM_038811921.1	sp_Q9UKK9_NUDT5_HUMAN_ADP-sugar_pyrophosphatase_OS=Homo_sapiens_OX=9606_GN=NUDT5_PE=1_SV=1	0.150937
XR_005460489.1	sp_Q96MB7_HARB1_HUMAN_Putative_nuclease_HARBI1_OS=Homo_sapiens_OX=9606_GN=HARBI1_PE=1_SV=1	0.150913
XM_038803333.1	sp_P11717_MPRI_HUMAN_Cation-independent_mannose-6-phosphate_receptor_OS=Homo_sapiens_OX=9606_GN=IGF2R_PE=1_SV=3	0.150869
XM_038808056.1	sp_Q9JI85_NUCB2_RAT_Nucleobindin-2_OS=Rattus_norvegicus_OX=10116_GN=Nucb2_PE=1_SV=1	0.150751
XM_038787500.1	sp_P01038_CYT_CHICK_Cystatin_OS=Gallus_gallus_OX=9031_PE=1_SV=2	0.150734
XM_038809487.1	sp_Q9NVT9_ARMC1_HUMAN_Armadillo_repeat-containing_protein_1_OS=Homo_sapiens_OX=9606_GN=ARMC1_PE=1_SV=1	0.150709
XM_038784054.1	sp_P70399_TP53B_MOUSE_TP53-binding_protein_1_OS=Mus_musculus_OX=10090_GN=Tp53bp1_PE=1_SV=3	0.150609
XM_038813527.1	sp_Q9Z1L3_DEDD_MOUSE_Death_effector_domain-containing_protein_OS=Mus_musculus_OX=10090_GN=Dedd_PE=2_SV=1	0.150572
XM_038811068.1	sp_Q8VCB3_GYS2_MOUSE_Glycogen_[starch]_synthase,_liver_OS=Mus_musculus_OX=10090_GN=Gys2_PE=1_SV=2	0.150491
XM_038790559.1	sp_Q9Y4E6_WDR7_HUMAN_WD_repeat-containing_protein_7_OS=Homo_sapiens_OX=9606_GN=WDR7_PE=1_SV=2	0.1504
XM_038818002.1	sp_Q3KTM2_GDPD5_CHICK_Glycerophosphodiester_phosphodiesterase_domain-containing_protein_5_OS=Gallus_gallus_OX=9031_GN=GDPD5_PE=1_SV=1	0.150372
XM_038779671.1	sp_Q9QXY2_SRCN1_RAT_SRC_kinase_signaling_inhibitor_1_OS=Rattus_norvegicus_OX=10116_GN=Srcin1_PE=1_SV=1	0.150356
XM_038780093.1	sp_Q5ZL34_CPSF6_CHICK_Cleavage_and_polyadenylation_specificity_factor_subunit_6_OS=Gallus_gallus_OX=9031_GN=CPSF6_PE=2_SV=1	0.150269
XM_038781050.1	sp_P26362_CFTR_SQUAC_Cystic_fibrosis_transmembrane_conductance_regulator_OS=Squalus_acanthias_OX=7797_GN=CFTR_PE=1_SV=1	0.150043
XM_038787249.1	sp_Q9D0C1_RN115_MOUSE_E3_ubiquitin-protein_ligase_RNF115_OS=Mus_musculus_OX=10090_GN=Rnf115_PE=1_SV=1	0.150029
XM_038796250.1	sp_P79134_ANXA6_BOVIN_Annexin_A6_OS=Bos_taurus_OX=9913_GN=ANXA6_PE=1_SV=2	0.150003
XM_038807198.1	sp_Q5R5U3_ZN271_PONAB_Zinc_finger_protein_271_OS=Pongo_abelii_OX=9601_GN=ZNF271_PE=2_SV=1	0.149976
XM_038819468.1	sp_Q04891_SOX13_MOUSE_Transcription_factor_SOX-13_OS=Mus_musculus_OX=10090_GN=Sox13_PE=2_SV=4	0.149958
XM_038778074.1	sp_P70187_MF14A_MOUSE_Hippocampus_abundant_transcript_1_protein_OS=Mus_musculus_OX=10090_GN=Mfsd14a_PE=2_SV=3	0.149906
XM_038819805.1	sp_P81178_ALDH2_MESAU_Aldehyde_dehydrogenase,_mitochondrial_OS=Mesocricetus_auratus_OX=10036_GN=ALDH2_PE=1_SV=1	0.149773
XM_038816323.1	sp_P07092_GDN_RAT_Glia-derived_nexin_OS=Rattus_norvegicus_OX=10116_GN=Serpine2_PE=1_SV=1	0.149715
XM_038791813.1	sp_Q86XX4_FRAS1_HUMAN_Extracellular_matrix_protein_FRAS1_OS=Homo_sapiens_OX=9606_GN=FRAS1_PE=1_SV=2	0.149671
Cluster.20325.0		0.149641
XM_038813119.1	sp_O94972_TRI37_HUMAN_E3_ubiquitin-protein_ligase_TRIM37_OS=Homo_sapiens_OX=9606_GN=TRIM37_PE=1_SV=2	0.14961
XM_038777258.1	sp_O14682_ENC1_HUMAN_Ectoderm-neural_cortex_protein_1_OS=Homo_sapiens_OX=9606_GN=ENC1_PE=1_SV=2	0.149512
Cluster.16002.0		0.149279
XM_038812032.1	sp_Q9P0L2_MARK1_HUMAN_Serine/threonine-protein_kinase_MARK1_OS=Homo_sapiens_OX=9606_GN=MARK1_PE=1_SV=2	0.14923
XM_038817730.1	sp_Q5DTT1_NEXMI_MOUSE_Neurite_extension_and_migration_factor_OS=Mus_musculus_OX=10090_GN=Nexmif_PE=2_SV=3	0.149217
XM_038818341.1	sp_Q9QXE7_TBL1X_MOUSE_F-box-like/WD_repeat-containing_protein_TBL1X_OS=Mus_musculus_OX=10090_GN=Tbl1x_PE=1_SV=2	0.149216
XM_038785890.1	sp_Q92797_SYMPK_HUMAN_Symplekin_OS=Homo_sapiens_OX=9606_GN=SYMPK_PE=1_SV=2	0.149091
XM_038803190.1	sp_Q9BYK8_HELZ2_HUMAN_Helicase_with_zinc_finger_domain_2_OS=Homo_sapiens_OX=9606_GN=HELZ2_PE=1_SV=6	0.14908
XM_038811302.1	sp_A0JNW5_UH1BL_HUMAN_UHRF1-binding_protein_1-like_OS=Homo_sapiens_OX=9606_GN=UHRF1BP1L_PE=1_SV=2	0.14905
XM_038819587.1	sp_O75154_RFIP3_HUMAN_Rab11_family-interacting_protein_3_OS=Homo_sapiens_OX=9606_GN=RAB11FIP3_PE=1_SV=1	0.149012
XM_038776345.1	sp_Q96K37_S35E1_HUMAN_Solute_carrier_family_35_member_E1_OS=Homo_sapiens_OX=9606_GN=SLC35E1_PE=1_SV=2	0.148977
XM_038784146.1	sp_Q13596_SNX1_HUMAN_Sorting_nexin-1_OS=Homo_sapiens_OX=9606_GN=SNX1_PE=1_SV=3	0.148925
XM_038785872.1	sp_Q6PB03_PLD3_XENLA_Phospholipase_D3_OS=Xenopus_laevis_OX=8355_GN=pld3_PE=2_SV=1	0.14891
XM_038774030.1	sp_Q5T0D9_TPRGL_HUMAN_Tumor_protein_p63-regulated_gene_1-like_protein_OS=Homo_sapiens_OX=9606_GN=TPRG1L_PE=1_SV=1	0.14868
XM_038784368.1	sp_Q96RK4_BBS4_HUMAN_Bardet-Biedl_syndrome_4_protein_OS=Homo_sapiens_OX=9606_GN=BBS4_PE=1_SV=2	0.148661
Cluster.2068.3056		0.148607
XM_038784989.1	sp_Q86X55_CARM1_HUMAN_Histone-arginine_methyltransferase_CARM1_OS=Homo_sapiens_OX=9606_GN=CARM1_PE=1_SV=3	0.148584
XM_038773673.1	sp_Q07011_TNR9_HUMAN_Tumor_necrosis_factor_receptor_superfamily_member_9_OS=Homo_sapiens_OX=9606_GN=TNFRSF9_PE=1_SV=1	0.148511
XM_038796808.1	sp_E1C6Q1_PCH2_CHICK_Pachytene_checkpoint_protein_2_homolog_OS=Gallus_gallus_OX=9031_GN=TRIP13_PE=3_SV=1	0.148353
XM_038789517.1	sp_O60229_KALRN_HUMAN_Kalirin_OS=Homo_sapiens_OX=9606_GN=KALRN_PE=1_SV=2	0.148326
XM_038821659.1		0.148305
XM_038789130.1	sp_Q764M5_STAT1_PIG_Signal_transducer_and_activator_of_transcription_1_OS=Sus_scrofa_OX=9823_GN=STAT1_PE=2_SV=1	0.148257
XR_005460950.1		0.148226
XM_038800420.1	sp_P56982_TM14A_BOVIN_Transmembrane_protein_14A_OS=Bos_taurus_OX=9913_GN=TMEM14A_PE=3_SV=1	0.148213
XM_038782664.1	sp_Q9ULJ6_ZMIZ1_HUMAN_Zinc_finger_MIZ_domain-containing_protein_1_OS=Homo_sapiens_OX=9606_GN=ZMIZ1_PE=1_SV=3	0.14811
XM_038778093.1	sp_Q96RD9_FCRL5_HUMAN_Fc_receptor-like_protein_5_OS=Homo_sapiens_OX=9606_GN=FCRL5_PE=1_SV=3	0.1481
XM_038776607.1	sp_Q8WXE0_CSKI2_HUMAN_Caskin-2_OS=Homo_sapiens_OX=9606_GN=CASKIN2_PE=1_SV=2	0.148088
XM_038821904.1	sp_Q5R501_OST48_PONAB_Dolichyl-diphosphooligosaccharide--protein_glycosyltransferase_48_kDa_subunit_OS=Pongo_abelii_OX=9601_GN=DDOST_PE=2_SV=2	0.148025
XM_038773737.1	sp_Q9TT16_CLCN6_RABIT_Chloride_transport_protein_6_OS=Oryctolagus_cuniculus_OX=9986_GN=CLCN6_PE=2_SV=1	0.14791
Cluster.18334.1		0.147894
XM_038786262.1	sp_Q8CFE5_BTBD7_MOUSE_BTB/POZ_domain-containing_protein_7_OS=Mus_musculus_OX=10090_GN=Btbd7_PE=2_SV=1	0.14786
Cluster.9338.0		0.147833
XM_038797679.1	sp_P26045_PTN3_HUMAN_Tyrosine-protein_phosphatase_non-receptor_type_3_OS=Homo_sapiens_OX=9606_GN=PTPN3_PE=1_SV=2	0.14764
XM_038782163.1	sp_Q5ZJI9_UBAC1_CHICK_Ubiquitin-associated_domain-containing_protein_1_OS=Gallus_gallus_OX=9031_GN=UBAC1_PE=2_SV=1	0.147618
XM_038779970.1	sp_Q13569_TDG_HUMAN_G/T_mismatch-specific_thymine_DNA_glycosylase_OS=Homo_sapiens_OX=9606_GN=TDG_PE=1_SV=2	0.147607
Cluster.2068.2064		0.147596
XM_038789478.1	sp_A1L162_ERIC2_HUMAN_Glutamate-rich_protein_2_OS=Homo_sapiens_OX=9606_GN=ERICH2_PE=1_SV=1	0.14755
XM_038790037.1	sp_P10070_GLI2_HUMAN_Zinc_finger_protein_GLI2_OS=Homo_sapiens_OX=9606_GN=GLI2_PE=1_SV=4	0.147536
XM_038785211.1	sp_Q69ZK6_JHD2C_MOUSE_Probable_JmjC_domain-containing_histone_demethylation_protein_2C_OS=Mus_musculus_OX=10090_GN=Jmjd1c_PE=1_SV=3	0.147526
XM_038815306.1	sp_Q9EPC6_PROF2_RAT_Profilin-2_OS=Rattus_norvegicus_OX=10116_GN=Pfn2_PE=1_SV=3	0.147523
XM_038796597.1	sp_P35222_CTNB1_HUMAN_Catenin_beta-1_OS=Homo_sapiens_OX=9606_GN=CTNNB1_PE=1_SV=1	0.147514
XM_038817078.1	sp_O73737_MAP6_CHICK_Microtubule-associated_protein_6_homolog_OS=Gallus_gallus_OX=9031_GN=MAP6_PE=2_SV=1	0.147479
Cluster.2068.2602		0.147471
XM_038773133.1	sp_Q6P3S6_FBX42_HUMAN_F-box_only_protein_42_OS=Homo_sapiens_OX=9606_GN=FBXO42_PE=1_SV=1	0.147396
XM_038798958.1	sp_Q803Z2_YIPF3_DANRE_Protein_YIPF3_OS=Danio_rerio_OX=7955_GN=yipf3_PE=2_SV=1	0.147391
XM_038796007.1	sp_Q9UBS8_RNF14_HUMAN_E3_ubiquitin-protein_ligase_RNF14_OS=Homo_sapiens_OX=9606_GN=RNF14_PE=1_SV=1	0.147361
XM_038783003.1	sp_Q68DD2_PA24F_HUMAN_Cytosolic_phospholipase_A2_zeta_OS=Homo_sapiens_OX=9606_GN=PLA2G4F_PE=2_SV=3	0.147328
XM_038777441.1	sp_Q12830_BPTF_HUMAN_Nucleosome-remodeling_factor_subunit_BPTF_OS=Homo_sapiens_OX=9606_GN=BPTF_PE=1_SV=3	0.147316
XM_038776307.1	sp_Q86UA1_PRP39_HUMAN_Pre-mRNA-processing_factor_39_OS=Homo_sapiens_OX=9606_GN=PRPF39_PE=1_SV=3	0.147297
XM_038809552.1	sp_Q9EQ15_GNB1L_MOUSE_Guanine_nucleotide-binding_protein_subunit_beta-like_protein_1_OS=Mus_musculus_OX=10090_GN=Gnb1l_PE=2_SV=2	0.147249
XM_038817895.1	sp_Q8BGZ2_F168A_MOUSE_Protein_FAM168A_OS=Mus_musculus_OX=10090_GN=Fam168a_PE=1_SV=1	0.147139
XM_038815710.1	sp_Q2M2S5_COA6_BOVIN_Cytochrome_c_oxidase_assembly_factor_6_homolog_OS=Bos_taurus_OX=9913_GN=COA6_PE=3_SV=1	0.147098
XM_038822191.1	sp_Q9H2G2_SLK_HUMAN_STE20-like_serine/threonine-protein_kinase_OS=Homo_sapiens_OX=9606_GN=SLK_PE=1_SV=1	0.147065
XM_038777900.1	sp_P52429_DGKE_HUMAN_Diacylglycerol_kinase_epsilon_OS=Homo_sapiens_OX=9606_GN=DGKE_PE=1_SV=1	0.147009
XM_038789541.1	sp_Q5PPV3_MORN3_XENLA_MORN_repeat-containing_protein_3_OS=Xenopus_laevis_OX=8355_GN=morn3_PE=2_SV=1	0.147002
XM_038817306.1	sp_Q5R5U3_ZN271_PONAB_Zinc_finger_protein_271_OS=Pongo_abelii_OX=9601_GN=ZNF271_PE=2_SV=1	0.147001
XM_038818062.1	sp_A0JN51_ELF1_BOVIN_ETS-related_transcription_factor_Elf-1_OS=Bos_taurus_OX=9913_GN=ELF1_PE=2_SV=1	0.146995
XM_038773761.1	sp_Q80WY3_NANO1_MOUSE_Nanos_homolog_1_OS=Mus_musculus_OX=10090_GN=Nanos1_PE=2_SV=2	0.146966
Cluster.2068.2424		0.146918
XM_038819513.1	sp_Q5ZKQ8_ARL8A_CHICK_ADP-ribosylation_factor-like_protein_8A_OS=Gallus_gallus_OX=9031_GN=ARL8A_PE=2_SV=1	0.146881
XM_038783280.1	sp_P48999_LOX5_MOUSE_Arachidonate_5-lipoxygenase_OS=Mus_musculus_OX=10090_GN=Alox5_PE=1_SV=3	0.146856
XM_038803317.1	sp_Q6DEX3_NKAI4_XENTR_Sodium/potassium-transporting_ATPase_subunit_beta-1-interacting_protein_4_OS=Xenopus_tropicalis_OX=8364_GN=nkain4_PE=2_SV=1	0.146829
XM_038787846.1	sp_Q6ZS30_NBEL1_HUMAN_Neurobeachin-like_protein_1_OS=Homo_sapiens_OX=9606_GN=NBEAL1_PE=2_SV=3	0.146808
XM_038786885.1	sp_Q8WVM7_STAG1_HUMAN_Cohesin_subunit_SA-1_OS=Homo_sapiens_OX=9606_GN=STAG1_PE=1_SV=3	0.146781
XM_038783083.1	sp_Q8N2G6_ZCH24_HUMAN_Zinc_finger_CCHC_domain-containing_protein_24_OS=Homo_sapiens_OX=9606_GN=ZCCHC24_PE=1_SV=1	0.146747
XM_038776182.1	sp_P0CAX5_OPHN1_RAT_Oligophrenin-1_OS=Rattus_norvegicus_OX=10116_GN=Ophn1_PE=1_SV=1	0.146716
XM_038818733.1	sp_O95819_M4K4_HUMAN_Mitogen-activated_protein_kinase_kinase_kinase_kinase_4_OS=Homo_sapiens_OX=9606_GN=MAP4K4_PE=1_SV=2	0.146634
XM_038798498.1	sp_Q2HJ10_ZNT2_MOUSE_Zinc_transporter_2_OS=Mus_musculus_OX=10090_GN=Slc30a2_PE=1_SV=1	0.146536
XM_038781917.1	sp_O43298_ZBT43_HUMAN_Zinc_finger_and_BTB_domain-containing_protein_43_OS=Homo_sapiens_OX=9606_GN=ZBTB43_PE=1_SV=1	0.146417
XM_038818290.1	sp_P60006_APC15_HUMAN_Anaphase-promoting_complex_subunit_15_OS=Homo_sapiens_OX=9606_GN=ANAPC15_PE=1_SV=1	0.146389
XM_038793953.1	sp_Q96MR6_CFA57_HUMAN_Cilia-_and_flagella-associated_protein_57_OS=Homo_sapiens_OX=9606_GN=CFAP57_PE=2_SV=3	0.146381
XM_038790960.1	sp_Q9NYY3_PLK2_HUMAN_Serine/threonine-protein_kinase_PLK2_OS=Homo_sapiens_OX=9606_GN=PLK2_PE=1_SV=3	0.146375
XM_038793220.1	sp_Q92616_GCN1_HUMAN_eIF-2-alpha_kinase_activator_GCN1_OS=Homo_sapiens_OX=9606_GN=GCN1_PE=1_SV=6	0.146364
XM_038783783.1	sp_P61025_CKS1_MOUSE_Cyclin-dependent_kinases_regulatory_subunit_1_OS=Mus_musculus_OX=10090_GN=Cks1b_PE=3_SV=1	0.146185
Cluster.10196.0	sp_Q99755_PI51A_HUMAN_Phosphatidylinositol_4-phosphate_5-kinase_type-1_alpha_OS=Homo_sapiens_OX=9606_GN=PIP5K1A_PE=1_SV=1	0.146145
Cluster.3813.0		0.146008
XM_038778309.1	sp_P17926_NFIC_CHICK_Nuclear_factor_1_C-type_OS=Gallus_gallus_OX=9031_GN=NFIC_PE=1_SV=1	0.145992
XM_038782414.1	sp_Q0MQJ5_NDUBB_PANTR_NADH_dehydrogenase_[ubiquinone]_1_beta_subcomplex_subunit_11,_mitochondrial_OS=Pan_troglodytes_OX=9598_GN=NDUFB11_PE=2_SV=1	0.145877
XM_038807122.1	sp_E1BI64_SETD6_BOVIN_N-lysine_methyltransferase_SETD6_OS=Bos_taurus_OX=9913_GN=SETD6_PE=2_SV=1	0.145872
XM_038807412.1	sp_O62839_CATA_PIG_Catalase_OS=Sus_scrofa_OX=9823_GN=CAT_PE=1_SV=4	0.145838
XM_038794264.1	sp_Q7SXB3_P3IP1_DANRE_Phosphoinositide-3-kinase-interacting_protein_1_OS=Danio_rerio_OX=7955_GN=pik3ip1_PE=2_SV=1	0.145828
XM_038795387.1	sp_Q7LBC6_KDM3B_HUMAN_Lysine-specific_demethylase_3B_OS=Homo_sapiens_OX=9606_GN=KDM3B_PE=1_SV=2	0.145821
XM_038784346.1	sp_O15014_ZN609_HUMAN_Zinc_finger_protein_609_OS=Homo_sapiens_OX=9606_GN=ZNF609_PE=1_SV=2	0.145781
XM_038808289.1	sp_Q14008_CKAP5_HUMAN_Cytoskeleton-associated_protein_5_OS=Homo_sapiens_OX=9606_GN=CKAP5_PE=1_SV=3	0.145774
XM_038793217.1	sp_P97443_SMYD1_MOUSE_Histone-lysine_N-methyltransferase_Smyd1_OS=Mus_musculus_OX=10090_GN=Smyd1_PE=1_SV=3	0.145739
XM_038789638.1	sp_A8WH72_CD302_TRIVU_CD302_antigen_OS=Trichosurus_vulpecula_OX=9337_GN=CD302_PE=2_SV=1	0.145612
XM_038808672.1	sp_Q9CWZ7_SNAG_MOUSE_Gamma-soluble_NSF_attachment_protein_OS=Mus_musculus_OX=10090_GN=Napg_PE=1_SV=1	0.145534
XM_038789776.1	sp_P00829_ATPB_BOVIN_ATP_synthase_subunit_beta,_mitochondrial_OS=Bos_taurus_OX=9913_GN=ATP5F1B_PE=1_SV=2	0.145471
XM_038811816.1	sp_O89050_MKLN1_MOUSE_Muskelin_OS=Mus_musculus_OX=10090_GN=Mkln1_PE=1_SV=1	0.145365
XR_005458759.1	sp_Q2HWU3_CALR_MACFU_Calreticulin_OS=Macaca_fuscata_fuscata_OX=9543_GN=CALR_PE=2_SV=1	0.145335
XM_038787307.1	sp_Q1KMD3_HNRL2_HUMAN_Heterogeneous_nuclear_ribonucleoprotein_U-like_protein_2_OS=Homo_sapiens_OX=9606_GN=HNRNPUL2_PE=1_SV=1	0.14533
XM_038790361.1	sp_Q5REG1_SART3_PONAB_Squamous_cell_carcinoma_antigen_recognized_by_T-cells_3_OS=Pongo_abelii_OX=9601_GN=SART3_PE=2_SV=1	0.145265
XM_038809622.1	sp_Q28FC1_UBE2W_XENTR_Ubiquitin-conjugating_enzyme_E2_W_OS=Xenopus_tropicalis_OX=8364_GN=ube2w_PE=2_SV=1	0.145238
XM_038774362.1	sp_Q9R0I7_YLPM1_MOUSE_YLP_motif-containing_protein_1_OS=Mus_musculus_OX=10090_GN=Ylpm1_PE=2_SV=2	0.14522
XM_038787745.1	sp_Q15937_ZNF79_HUMAN_Zinc_finger_protein_79_OS=Homo_sapiens_OX=9606_GN=ZNF79_PE=1_SV=2	0.145196
XM_038801306.1	sp_P56182_RRP1_HUMAN_Ribosomal_RNA_processing_protein_1_homolog_A_OS=Homo_sapiens_OX=9606_GN=RRP1_PE=1_SV=1	0.145176
XM_038775723.1	sp_P34903_GBRA3_HUMAN_Gamma-aminobutyric_acid_receptor_subunit_alpha-3_OS=Homo_sapiens_OX=9606_GN=GABRA3_PE=1_SV=1	0.145155
XR_005457865.1		0.145147
XM_038784319.1	sp_Q0VCQ7_ICE2_BOVIN_Little_elongation_complex_subunit_2_OS=Bos_taurus_OX=9913_GN=ICE2_PE=2_SV=1	0.145121
XM_038817630.1	sp_Q9NZJ4_SACS_HUMAN_Sacsin_OS=Homo_sapiens_OX=9606_GN=SACS_PE=1_SV=2	0.145084
XR_005462373.1		0.145023
XM_038774583.1	sp_Q63850_NUP62_MOUSE_Nuclear_pore_glycoprotein_p62_OS=Mus_musculus_OX=10090_GN=Nup62_PE=1_SV=2	0.145014
XM_038781788.1	sp_Q9NVG8_TBC13_HUMAN_TBC1_domain_family_member_13_OS=Homo_sapiens_OX=9606_GN=TBC1D13_PE=1_SV=3	0.145005
XM_038784049.1	sp_Q9Y2M0_FAN1_HUMAN_Fanconi-associated_nuclease_1_OS=Homo_sapiens_OX=9606_GN=FAN1_PE=1_SV=4	0.14491
Cluster.11770.0		0.144879
XM_038804948.1	sp_Q8N4J0_CARME_HUMAN_Carnosine_N-methyltransferase_OS=Homo_sapiens_OX=9606_GN=CARNMT1_PE=1_SV=1	0.144833
XM_038805798.1	sp_Q5E9N4_AADAT_BOVIN_Kynurenine/alpha-aminoadipate_aminotransferase,_mitochondrial_OS=Bos_taurus_OX=9913_GN=AADAT_PE=2_SV=1	0.144771
XM_038784708.1	sp_Q8BGV9_ATG4D_MOUSE_Cysteine_protease_ATG4D_OS=Mus_musculus_OX=10090_GN=Atg4d_PE=1_SV=1	0.144719
XM_038818176.1	sp_O18883_TXND9_BOVIN_Thioredoxin_domain-containing_protein_9_OS=Bos_taurus_OX=9913_GN=TXNDC9_PE=2_SV=2	0.144663
XM_038793600.1	sp_B0JZD0_CTL5_XENTR_Choline_transporter-like_protein_5_OS=Xenopus_tropicalis_OX=8364_GN=slc44a5_PE=2_SV=1	0.144651
XM_038792922.1	sp_Q6NS60_FBX41_MOUSE_F-box_only_protein_41_OS=Mus_musculus_OX=10090_GN=Fbxo41_PE=1_SV=3	0.144612
XM_038774835.1	sp_Q7SYL3_SIAH2_DANRE_E3_ubiquitin-protein_ligase_Siah2_OS=Danio_rerio_OX=7955_GN=siah2l_PE=2_SV=2	0.144584
XM_038821173.1	sp_Q5SZI1_LRAD2_HUMAN_Low-density_lipoprotein_receptor_class_A_domain-containing_protein_2_OS=Homo_sapiens_OX=9606_GN=LDLRAD2_PE=2_SV=1	0.144575
XM_038819918.1	sp_Q8C4J7_TBL3_MOUSE_Transducin_beta-like_protein_3_OS=Mus_musculus_OX=10090_GN=Tbl3_PE=2_SV=1	0.144485
XM_038800604.1	sp_F6UH96_SPRTN_XENTR_SprT-like_domain-containing_protein_Spartan_OS=Xenopus_tropicalis_OX=8364_GN=sprtn_PE=2_SV=2	0.144465
XM_038779144.1	sp_Q5TYS5_SCRN2_DANRE_Secernin-2_OS=Danio_rerio_OX=7955_GN=scrn2_PE=2_SV=1	0.144423
XM_038790297.1	sp_Q6R8J2_HEG_DANRE_Protein_HEG_OS=Danio_rerio_OX=7955_GN=heg_PE=1_SV=1	0.144212
XM_038815383.1	sp_Q8WYP5_ELYS_HUMAN_Protein_ELYS_OS=Homo_sapiens_OX=9606_GN=AHCTF1_PE=1_SV=3	0.144173
XM_038780405.1	sp_Q6ZMN7_PZRN4_HUMAN_PDZ_domain-containing_RING_finger_protein_4_OS=Homo_sapiens_OX=9606_GN=PDZRN4_PE=2_SV=3	0.14412
XM_038821484.1	sp_Q3TCJ1_ABRX2_MOUSE_BRISC_complex_subunit_Abraxas_2_OS=Mus_musculus_OX=10090_GN=Abraxas2_PE=1_SV=1	0.144085
XM_038811356.1	sp_Q5RD58_CL004_PONAB_Protein_C12orf4_homolog_OS=Pongo_abelii_OX=9601_PE=2_SV=1	0.144067
XM_038795026.1	sp_Q8BYU6_TOIP2_MOUSE_Torsin-1A-interacting_protein_2_OS=Mus_musculus_OX=10090_GN=Tor1aip2_PE=1_SV=1	0.144054
XM_038774091.1	sp_Q9Y2W3_S45A1_HUMAN_Proton-associated_sugar_transporter_A_OS=Homo_sapiens_OX=9606_GN=SLC45A1_PE=1_SV=5	0.143998
XM_038774710.1	sp_Q8TAQ5_ZN420_HUMAN_Zinc_finger_protein_420_OS=Homo_sapiens_OX=9606_GN=ZNF420_PE=1_SV=1	0.14397
XM_038795641.1	sp_Q58DN3_TSN17_BOVIN_Tetraspanin-17_OS=Bos_taurus_OX=9913_GN=TSPAN17_PE=1_SV=1	0.143837
XM_038802643.1	sp_Q7TMK9_HNRPQ_MOUSE_Heterogeneous_nuclear_ribonucleoprotein_Q_OS=Mus_musculus_OX=10090_GN=Syncrip_PE=1_SV=2	0.143742
XM_038796750.1	sp_Q2V2M9_FHOD3_HUMAN_FH1/FH2_domain-containing_protein_3_OS=Homo_sapiens_OX=9606_GN=FHOD3_PE=1_SV=2	0.143654
XM_038814224.1	sp_Q5SSG4_GA2L2_MOUSE_GAS2-like_protein_2_OS=Mus_musculus_OX=10090_GN=Gas2l2_PE=2_SV=1	0.143635
XM_038779199.1	sp_Q91W86_VPS11_MOUSE_Vacuolar_protein_sorting-associated_protein_11_homolog_OS=Mus_musculus_OX=10090_GN=Vps11_PE=1_SV=3	0.14359
XM_038810978.1	sp_Q9NVM9_INT13_HUMAN_Integrator_complex_subunit_13_OS=Homo_sapiens_OX=9606_GN=INTS13_PE=1_SV=2	0.143572
XM_038779694.1	sp_P13595_NCAM1_MOUSE_Neural_cell_adhesion_molecule_1_OS=Mus_musculus_OX=10090_GN=Ncam1_PE=1_SV=3	0.143559
XM_038809345.1	sp_Q8TDY2_RBCC1_HUMAN_RB1-inducible_coiled-coil_protein_1_OS=Homo_sapiens_OX=9606_GN=RB1CC1_PE=1_SV=3	0.143523
XM_038785534.1	sp_Q5ZLX2_IF2A_CHICK_Eukaryotic_translation_initiation_factor_2_subunit_1_OS=Gallus_gallus_OX=9031_GN=EIF2S1_PE=2_SV=2	0.143513
XM_038819849.1	sp_Q8IVH2_FOXP4_HUMAN_Forkhead_box_protein_P4_OS=Homo_sapiens_OX=9606_GN=FOXP4_PE=1_SV=1	0.143486
XM_038802086.1	sp_Q62725_NFYC_RAT_Nuclear_transcription_factor_Y_subunit_gamma_OS=Rattus_norvegicus_OX=10116_GN=Nfyc_PE=2_SV=1	0.143471
XM_038812750.1	sp_O75151_PHF2_HUMAN_Lysine-specific_demethylase_PHF2_OS=Homo_sapiens_OX=9606_GN=PHF2_PE=1_SV=4	0.143429
XM_038794572.1	sp_Q92845_KIFA3_HUMAN_Kinesin-associated_protein_3_OS=Homo_sapiens_OX=9606_GN=KIFAP3_PE=1_SV=2	0.143424
XM_038805883.1	sp_P78312_F193A_HUMAN_Protein_FAM193A_OS=Homo_sapiens_OX=9606_GN=FAM193A_PE=1_SV=2	0.1432
XM_038774678.1	sp_Q8WWW8_GAB3_HUMAN_GRB2-associated-binding_protein_3_OS=Homo_sapiens_OX=9606_GN=GAB3_PE=1_SV=1	0.143064
XM_038819818.1	sp_P30040_ERP29_HUMAN_Endoplasmic_reticulum_resident_protein_29_OS=Homo_sapiens_OX=9606_GN=ERP29_PE=1_SV=4	0.143003
XM_038789980.1	sp_Q52LR7_EPC2_HUMAN_Enhancer_of_polycomb_homolog_2_OS=Homo_sapiens_OX=9606_GN=EPC2_PE=1_SV=2	0.142999
XM_038775339.1	sp_P13731_SERPH_CHICK_Serpin_H1_OS=Gallus_gallus_OX=9031_GN=SERPINH1_PE=1_SV=2	0.142969
XM_038819883.1	sp_Q99N37_RHG17_RAT_Rho_GTPase-activating_protein_17_OS=Rattus_norvegicus_OX=10116_GN=Arhgap17_PE=1_SV=1	0.142884
XM_038792700.1	sp_Q8TEA7_TBCK_HUMAN_TBC_domain-containing_protein_kinase-like_protein_OS=Homo_sapiens_OX=9606_GN=TBCK_PE=1_SV=4	0.142832
XM_038794012.1	sp_Q0R4F1_PIF1_XENLA_ATP-dependent_DNA_helicase_PIF1_OS=Xenopus_laevis_OX=8355_GN=pif1_PE=2_SV=1	0.142775
XM_038809189.1	sp_Q99PI5_LPIN2_MOUSE_Phosphatidate_phosphatase_LPIN2_OS=Mus_musculus_OX=10090_GN=Lpin2_PE=1_SV=2	0.142625
XM_038777867.1		0.142624
Cluster.15756.0		0.142468
XM_038809677.1	sp_P82928_RT28_BOVIN_28S_ribosomal_protein_S28,_mitochondrial_OS=Bos_taurus_OX=9913_GN=MRPS28_PE=1_SV=2	0.142446
XM_038822406.1	sp_Q0IHY4_TBC12_XENTR_TBC1_domain_family_member_12_OS=Xenopus_tropicalis_OX=8364_GN=tbc1d12_PE=2_SV=1	0.142421
XM_038773681.1	sp_Q96AQ9_F131C_HUMAN_Protein_FAM131C_OS=Homo_sapiens_OX=9606_GN=FAM131C_PE=1_SV=2	0.142381
XM_038778599.1	sp_Q96NE9_FRMD6_HUMAN_FERM_domain-containing_protein_6_OS=Homo_sapiens_OX=9606_GN=FRMD6_PE=1_SV=1	0.142176
XM_038814270.1	sp_O95625_ZBT11_HUMAN_Zinc_finger_and_BTB_domain-containing_protein_11_OS=Homo_sapiens_OX=9606_GN=ZBTB11_PE=1_SV=2	0.142097
XM_038814639.1	sp_Q68FD5_CLH1_MOUSE_Clathrin_heavy_chain_1_OS=Mus_musculus_OX=10090_GN=Cltc_PE=1_SV=3	0.142092
XM_038793273.1	sp_O60299_LZTS3_HUMAN_Leucine_zipper_putative_tumor_suppressor_3_OS=Homo_sapiens_OX=9606_GN=LZTS3_PE=2_SV=1	0.142079
XM_038814303.1	sp_P02525_CRBA1_MOUSE_Beta-crystallin_A1_OS=Mus_musculus_OX=10090_GN=Cryba1_PE=2_SV=2	0.141997
Cluster.2068.5426		0.141968
XR_005459089.1		0.141762
XM_038779745.1	sp_Q9UPV0_CE164_HUMAN_Centrosomal_protein_of_164_kDa_OS=Homo_sapiens_OX=9606_GN=CEP164_PE=1_SV=3	0.141744
XM_038783964.1	sp_P14676_PRL_CHICK_Prolactin_OS=Gallus_gallus_OX=9031_GN=PRL_PE=2_SV=2	0.141659
Cluster.2068.3022	sp_O00370_LORF2_HUMAN_LINE-1_retrotransposable_element_ORF2_protein_OS=Homo_sapiens_OX=9606_PE=1_SV=1	0.141578
XM_038814786.1	sp_Q9JKW1_TIM22_RAT_Mitochondrial_import_inner_membrane_translocase_subunit_Tim22_OS=Rattus_norvegicus_OX=10116_GN=Timm22_PE=2_SV=2	0.141509
XM_038775908.1	sp_Q99677_LPAR4_HUMAN_Lysophosphatidic_acid_receptor_4_OS=Homo_sapiens_OX=9606_GN=LPAR4_PE=1_SV=1	0.141506
XM_038792493.1	sp_Q15723_ELF2_HUMAN_ETS-related_transcription_factor_Elf-2_OS=Homo_sapiens_OX=9606_GN=ELF2_PE=1_SV=2	0.141484
XM_038785014.1	sp_Q04721_NOTC2_HUMAN_Neurogenic_locus_notch_homolog_protein_2_OS=Homo_sapiens_OX=9606_GN=NOTCH2_PE=1_SV=3	0.141291
XM_038793088.1	sp_O00567_NOP56_HUMAN_Nucleolar_protein_56_OS=Homo_sapiens_OX=9606_GN=NOP56_PE=1_SV=4	0.141219
XM_038780232.1	sp_P34908_BRAF_COTJA_Serine/threonine-protein_kinase_B-raf_OS=Coturnix_japonica_OX=93934_GN=BRAF_PE=2_SV=1	0.141207
XM_038796576.1	sp_Q15031_SYLM_HUMAN_Probable_leucine--tRNA_ligase,_mitochondrial_OS=Homo_sapiens_OX=9606_GN=LARS2_PE=1_SV=2	0.141149
XM_038784591.1	sp_O95785_WIZ_HUMAN_Protein_Wiz_OS=Homo_sapiens_OX=9606_GN=WIZ_PE=1_SV=2	0.141109
XM_038788552.1	sp_Q9BT30_ALKB7_HUMAN_Alpha-ketoglutarate-dependent_dioxygenase_alkB_homolog_7,_mitochondrial_OS=Homo_sapiens_OX=9606_GN=ALKBH7_PE=1_SV=1	0.141103
XM_038789306.1	sp_Q8IUH3_RBM45_HUMAN_RNA-binding_protein_45_OS=Homo_sapiens_OX=9606_GN=RBM45_PE=1_SV=1	0.141099
XM_038783075.1	sp_B5FXE5_AIFM2_TAEGU_Apoptosis-inducing_factor_2_OS=Taeniopygia_guttata_OX=59729_GN=AIFM2_PE=2_SV=1	0.141017
XM_038822063.1	sp_Q8CFK2_TF3B_MOUSE_Transcription_factor_IIIB_90_kDa_subunit_OS=Mus_musculus_OX=10090_GN=Brf1_PE=1_SV=1	0.140995
XM_038783688.1	sp_F5H4B4_F227A_HUMAN_Protein_FAM227A_OS=Homo_sapiens_OX=9606_GN=FAM227A_PE=1_SV=1	0.140953
XM_038775649.1	sp_Q6NZ04_SIX1B_DANRE_Homeobox_protein_six1b_OS=Danio_rerio_OX=7955_GN=six1b_PE=1_SV=1	0.14087
XR_005461633.1		0.140816
XM_038792713.1	sp_Q68FR3_INT12_RAT_Integrator_complex_subunit_12_OS=Rattus_norvegicus_OX=10116_GN=Ints12_PE=1_SV=1	0.140792
XM_038788167.1	sp_Q9JJS5_SH3B4_RAT_SH3_domain-binding_protein_4_OS=Rattus_norvegicus_OX=10116_GN=Sh3bp4_PE=1_SV=2	0.140742
XM_038788524.1	sp_P52740_ZN132_HUMAN_Zinc_finger_protein_132_OS=Homo_sapiens_OX=9606_GN=ZNF132_PE=2_SV=2	0.140702
XM_038808999.1	sp_Q14517_FAT1_HUMAN_Protocadherin_Fat_1_OS=Homo_sapiens_OX=9606_GN=FAT1_PE=1_SV=2	0.140684
XM_038777827.1	sp_Q9JM96_BORG4_MOUSE_Cdc42_effector_protein_4_OS=Mus_musculus_OX=10090_GN=Cdc42ep4_PE=1_SV=1	0.140676
XR_005460692.1		0.140667
XM_038802921.1	sp_Q7Z7B0_FLIP1_HUMAN_Filamin-A-interacting_protein_1_OS=Homo_sapiens_OX=9606_GN=FILIP1_PE=1_SV=1	0.14062
XM_038778883.1	sp_Q802Y8_ZB16A_DANRE_Zinc_finger_and_BTB_domain-containing_protein_16-A_OS=Danio_rerio_OX=7955_GN=zbtb16a_PE=1_SV=1	0.140567
XM_038782407.1	sp_Q9UKN8_TF3C4_HUMAN_General_transcription_factor_3C_polypeptide_4_OS=Homo_sapiens_OX=9606_GN=GTF3C4_PE=1_SV=2	0.140538
XM_038774972.1	sp_O42204_ITM2B_CHICK_Integral_membrane_protein_2B_OS=Gallus_gallus_OX=9031_GN=ITM2B_PE=2_SV=1	0.140444
XM_038811377.1	sp_Q96S38_KS6C1_HUMAN_Ribosomal_protein_S6_kinase_delta-1_OS=Homo_sapiens_OX=9606_GN=RPS6KC1_PE=1_SV=2	0.140414
XM_038792487.1	sp_Q9BXJ9_NAA15_HUMAN_N-alpha-acetyltransferase_15,_NatA_auxiliary_subunit_OS=Homo_sapiens_OX=9606_GN=NAA15_PE=1_SV=1	0.140408
XM_038817235.1	sp_Q801Q8_AP2M1_XENLA_AP-2_complex_subunit_mu_OS=Xenopus_laevis_OX=8355_GN=ap2m1_PE=2_SV=1	0.140364
XM_038779528.1	sp_O08523_TECTA_MOUSE_Alpha-tectorin_OS=Mus_musculus_OX=10090_GN=Tecta_PE=1_SV=2	0.140279
XM_038821312.1	sp_Q6PAV2_HERC4_MOUSE_Probable_E3_ubiquitin-protein_ligase_HERC4_OS=Mus_musculus_OX=10090_GN=Herc4_PE=1_SV=2	0.140178
Cluster.8961.0		0.140163
XM_038779342.1	sp_Q9HCK4_ROBO2_HUMAN_Roundabout_homolog_2_OS=Homo_sapiens_OX=9606_GN=ROBO2_PE=1_SV=2	0.140159
XM_038796112.1	sp_Q7Z2H8_S36A1_HUMAN_Proton-coupled_amino_acid_transporter_1_OS=Homo_sapiens_OX=9606_GN=SLC36A1_PE=1_SV=1	0.140125
XM_038798740.1	sp_Q9D1C8_VPS28_MOUSE_Vacuolar_protein_sorting-associated_protein_28_homolog_OS=Mus_musculus_OX=10090_GN=Vps28_PE=1_SV=1	0.140068
XM_038803488.1	sp_Q5RBM1_RPN2_PONAB_Dolichyl-diphosphooligosaccharide--protein_glycosyltransferase_subunit_2_OS=Pongo_abelii_OX=9601_GN=RPN2_PE=2_SV=1	0.139969
XM_038780672.1	sp_P11344_TYRO_MOUSE_Tyrosinase_OS=Mus_musculus_OX=10090_GN=Tyr_PE=1_SV=3	0.139934
XM_038781930.1	sp_O88368_MITF_RAT_Microphthalmia-associated_transcription_factor_OS=Rattus_norvegicus_OX=10116_GN=Mitf_PE=2_SV=2	0.1399
XR_005462045.1		0.139883
XM_038800617.1	sp_Q9PUL2_KTNA1_XENLA_Katanin_p60_ATPase-containing_subunit_A1_(Fragment)_OS=Xenopus_laevis_OX=8355_GN=katna1_PE=2_SV=1	0.139868
XM_038787828.1	sp_A8MQ14_ZN850_HUMAN_Zinc_finger_protein_850_OS=Homo_sapiens_OX=9606_GN=ZNF850_PE=3_SV=2	0.139846
XM_038815590.1	sp_Q8NBP0_TTC13_HUMAN_Tetratricopeptide_repeat_protein_13_OS=Homo_sapiens_OX=9606_GN=TTC13_PE=2_SV=3	0.13984
XM_038806386.1	sp_O00308_WWP2_HUMAN_NEDD4-like_E3_ubiquitin-protein_ligase_WWP2_OS=Homo_sapiens_OX=9606_GN=WWP2_PE=1_SV=2	0.139834
XM_038803412.1	sp_Q9UBC3_DNM3B_HUMAN_DNA_(cytosine-5)-methyltransferase_3B_OS=Homo_sapiens_OX=9606_GN=DNMT3B_PE=1_SV=1	0.139817
XM_038796378.1	sp_Q99570_PI3R4_HUMAN_Phosphoinositide_3-kinase_regulatory_subunit_4_OS=Homo_sapiens_OX=9606_GN=PIK3R4_PE=1_SV=3	0.139801
XM_038821032.1	sp_A7UA95_RADIL_DANRE_Ras-associating_and_dilute_domain-containing_protein_OS=Danio_rerio_OX=7955_GN=radil_PE=2_SV=1	0.139732
XM_038792645.1	sp_Q91ZW3_SMCA5_MOUSE_SWI/SNF-related_matrix-associated_actin-dependent_regulator_of_chromatin_subfamily_A_member_5_OS=Mus_musculus_OX=10090_GN=Smarca5_PE=1_SV=1	0.139703
XR_005463521.1	sp_Q16630_CPSF6_HUMAN_Cleavage_and_polyadenylation_specificity_factor_subunit_6_OS=Homo_sapiens_OX=9606_GN=CPSF6_PE=1_SV=2	0.139652
XM_038793814.1	sp_P35054_TGBR3_PIG_Transforming_growth_factor_beta_receptor_type_3_OS=Sus_scrofa_OX=9823_GN=TGFBR3_PE=2_SV=1	0.139445
XM_038801041.1	sp_Q8BL74_TF3C2_MOUSE_General_transcription_factor_3C_polypeptide_2_OS=Mus_musculus_OX=10090_GN=Gtf3c2_PE=2_SV=2	0.139405
XM_038792437.1	sp_Q8NB14_UBP38_HUMAN_Ubiquitin_carboxyl-terminal_hydrolase_38_OS=Homo_sapiens_OX=9606_GN=USP38_PE=1_SV=2	0.139362
XM_038782700.1	sp_O95470_SGPL1_HUMAN_Sphingosine-1-phosphate_lyase_1_OS=Homo_sapiens_OX=9606_GN=SGPL1_PE=1_SV=3	0.139176
XM_038787074.1	sp_Q5EB14_SWET1_DANRE_Sugar_transporter_SWEET1_OS=Danio_rerio_OX=7955_GN=slc50a1_PE=2_SV=2	0.139114
XM_038802046.1	sp_Q6AYN9_CC181_RAT_Coiled-coil_domain-containing_protein_181_OS=Rattus_norvegicus_OX=10116_GN=Ccdc181_PE=2_SV=1	0.139048
XM_038785168.1	sp_Q6NVP8_FUT8_XENTR_Alpha-(1,6)-fucosyltransferase_OS=Xenopus_tropicalis_OX=8364_GN=fut8_PE=2_SV=1	0.139042
XM_038795451.1	sp_P35221_CTNA1_HUMAN_Catenin_alpha-1_OS=Homo_sapiens_OX=9606_GN=CTNNA1_PE=1_SV=1	0.139024
Cluster.2068.10433		0.139005
XM_038800624.1	sp_O95835_LATS1_HUMAN_Serine/threonine-protein_kinase_LATS1_OS=Homo_sapiens_OX=9606_GN=LATS1_PE=1_SV=1	0.138983
XM_038806935.1	sp_P08239_GNAO_BOVIN_Guanine_nucleotide-binding_protein_G(o)_subunit_alpha_OS=Bos_taurus_OX=9913_GN=GNAO1_PE=1_SV=4	0.138948
XM_038802992.1	sp_P02554_TBB_PIG_Tubulin_beta_chain_OS=Sus_scrofa_OX=9823_PE=1_SV=1	0.138946
XM_038807598.1	sp_Q3UJZ3_ARMC7_MOUSE_Armadillo_repeat-containing_protein_7_OS=Mus_musculus_OX=10090_GN=Armc7_PE=1_SV=2	0.138933
XM_038809375.1	sp_Q96RS0_TGS1_HUMAN_Trimethylguanosine_synthase_OS=Homo_sapiens_OX=9606_GN=TGS1_PE=1_SV=3	0.138861
XM_038784971.1	sp_Q800K9_SURF4_CHICK_Surfeit_locus_protein_4_OS=Gallus_gallus_OX=9031_GN=SURF4_PE=2_SV=1	0.138795
XM_038780001.1	sp_Q1G7G9_TALD3_CHICK_TALPID3_protein_OS=Gallus_gallus_OX=9031_GN=TALPID3_PE=2_SV=2	0.138725
XM_038818135.1	sp_D3ZE55_PCDH8_RAT_Protocadherin-8_OS=Rattus_norvegicus_OX=10116_GN=Pcdh8_PE=1_SV=2	0.138724
XM_038805663.1	sp_P11369_LORF2_MOUSE_LINE-1_retrotransposable_element_ORF2_protein_OS=Mus_musculus_OX=10090_GN=Pol_PE=1_SV=2	0.138724
XM_038812024.1	sp_Q9H2M9_RBGPR_HUMAN_Rab3_GTPase-activating_protein_non-catalytic_subunit_OS=Homo_sapiens_OX=9606_GN=RAB3GAP2_PE=1_SV=1	0.138714
Cluster.14613.1		0.1387
XM_038790135.1	sp_O75716_STK16_HUMAN_Serine/threonine-protein_kinase_16_OS=Homo_sapiens_OX=9606_GN=STK16_PE=1_SV=4	0.138647
XM_038781388.1	sp_Q68CP9_ARID2_HUMAN_AT-rich_interactive_domain-containing_protein_2_OS=Homo_sapiens_OX=9606_GN=ARID2_PE=1_SV=2	0.138645
XM_038811855.1	sp_A4IIM2_CELF2_XENTR_CUGBP_Elav-like_family_member_2_OS=Xenopus_tropicalis_OX=8364_GN=celf2_PE=2_SV=1	0.138633
XR_005457526.1	sp_Q8BPP0_ZN436_MOUSE_Zinc_finger_protein_436_OS=Mus_musculus_OX=10090_GN=Znf436_PE=2_SV=1	0.138582
Cluster.9586.0		0.138573
XR_005458162.1	sp_Q8R034_APC13_MOUSE_Anaphase-promoting_complex_subunit_13_OS=Mus_musculus_OX=10090_GN=Anapc13_PE=3_SV=1	0.138565
XM_038777569.1	sp_Q08E66_WFKN2_BOVIN_WAP,_Kazal,_immunoglobulin,_Kunitz_and_NTR_domain-containing_protein_2_OS=Bos_taurus_OX=9913_GN=WFIKKN2_PE=2_SV=1	0.138542
XM_038810853.1	sp_O94876_TMCC1_HUMAN_Transmembrane_and_coiled-coil_domains_protein_1_OS=Homo_sapiens_OX=9606_GN=TMCC1_PE=1_SV=3	0.138515
XM_038802704.1	sp_Q8BHR2_ENOX1_MOUSE_Ecto-NOX_disulfide-thiol_exchanger_1_OS=Mus_musculus_OX=10090_GN=Enox1_PE=2_SV=1	0.138511
XM_038774250.1	sp_Q9UJU3_ZN112_HUMAN_Zinc_finger_protein_112_OS=Homo_sapiens_OX=9606_GN=ZNF112_PE=1_SV=2	0.138497
XM_038792788.1	sp_Q17QJ5_TSN5_BOVIN_Tetraspanin-5_OS=Bos_taurus_OX=9913_GN=TSPAN5_PE=1_SV=1	0.13849
XM_038777253.1	sp_Q9BTE0_NAT9_HUMAN_N-acetyltransferase_9_OS=Homo_sapiens_OX=9606_GN=NAT9_PE=1_SV=1	0.138449
XM_038813399.1	sp_Q32KX5_LRC28_BOVIN_Leucine-rich_repeat-containing_protein_28_OS=Bos_taurus_OX=9913_GN=LRRC28_PE=2_SV=1	0.138444
XR_005462634.1	sp_Q6AZB8_HARB1_DANRE_Putative_nuclease_HARBI1_OS=Danio_rerio_OX=7955_GN=harbi1_PE=2_SV=1	0.1384
Cluster.5695.0	sp_Q9JK81_MYG1_MOUSE_UPF0160_protein_MYG1,_mitochondrial_OS=Mus_musculus_OX=10090_GN=Myg1_PE=1_SV=1	0.138398
XM_038792454.1	sp_Q9ULK6_RN150_HUMAN_RING_finger_protein_150_OS=Homo_sapiens_OX=9606_GN=RNF150_PE=2_SV=2	0.138395
XM_038774995.1	sp_Q8CBW7_CHIC1_MOUSE_Cysteine-rich_hydrophobic_domain-containing_protein_1_OS=Mus_musculus_OX=10090_GN=Chic1_PE=2_SV=2	0.138389
XM_038783255.1	sp_P12003_VINC_CHICK_Vinculin_OS=Gallus_gallus_OX=9031_GN=VCL_PE=1_SV=4	0.13836
XM_038782906.1	sp_Q66HD6_LRC18_RAT_Leucine-rich_repeat-containing_protein_18_OS=Rattus_norvegicus_OX=10116_GN=Lrrc18_PE=2_SV=1	0.13834
XM_038798968.1	sp_Q0VC16_TGO1_BOVIN_Transport_and_Golgi_organization_protein_1_homolog_OS=Bos_taurus_OX=9913_GN=MIA3_PE=2_SV=2	0.138315
Cluster.13632.0		0.138309
XM_038789084.1	sp_O57683_SF3B1_XENLA_Splicing_factor_3B_subunit_1_OS=Xenopus_laevis_OX=8355_GN=sf3b1_PE=2_SV=1	0.138296
XM_038821906.1	sp_Q60HF3_HPS1_MACFA_Hermansky-Pudlak_syndrome_1_protein_homolog_OS=Macaca_fascicularis_OX=9541_GN=HPS1_PE=2_SV=1	0.138269
XM_038796681.1	sp_Q6DIS2_CDV3_XENTR_Protein_CDV3_homolog_OS=Xenopus_tropicalis_OX=8364_GN=cdv3_PE=2_SV=1	0.138241
XM_038783594.1	sp_Q0V9S9_DRC7_XENTR_Dynein_regulatory_complex_subunit_7_OS=Xenopus_tropicalis_OX=8364_GN=drc7_PE=2_SV=1	0.13821
XM_038814765.1	sp_P61406_EST1A_MOUSE_Telomerase-binding_protein_EST1A_OS=Mus_musculus_OX=10090_GN=Smg6_PE=1_SV=1	0.138193
XM_038779784.1	sp_Q8VHQ2_SOCS7_MOUSE_Suppressor_of_cytokine_signaling_7_OS=Mus_musculus_OX=10090_GN=Socs7_PE=1_SV=1	0.13817
XM_038818817.1	sp_Q8WWK9_CKAP2_HUMAN_Cytoskeleton-associated_protein_2_OS=Homo_sapiens_OX=9606_GN=CKAP2_PE=1_SV=1	0.138022
XM_038819644.1	sp_Q8K4R4_PITC1_MOUSE_Cytoplasmic_phosphatidylinositol_transfer_protein_1_OS=Mus_musculus_OX=10090_GN=Pitpnc1_PE=1_SV=1	0.137999
XM_038804324.1	sp_O75970_MPDZ_HUMAN_Multiple_PDZ_domain_protein_OS=Homo_sapiens_OX=9606_GN=MPDZ_PE=1_SV=2	0.137985
XM_038774142.1	sp_Q96QF7_ACRC_HUMAN_Acidic_repeat-containing_protein_OS=Homo_sapiens_OX=9606_GN=GCNA_PE=1_SV=1	0.137955
XM_038812386.1	sp_O88278_CELR3_RAT_Cadherin_EGF_LAG_seven-pass_G-type_receptor_3_OS=Rattus_norvegicus_OX=10116_GN=Celsr3_PE=1_SV=1	0.13794
Cluster.13109.0		0.137843
XM_038798259.1	sp_P36197_ZEB1_CHICK_Zinc_finger_E-box-binding_homeobox_1_OS=Gallus_gallus_OX=9031_GN=ZEB1_PE=2_SV=1	0.137799
XM_038801469.1	sp_Q9Y5Z0_BACE2_HUMAN_Beta-secretase_2_OS=Homo_sapiens_OX=9606_GN=BACE2_PE=1_SV=1	0.137765
XM_038812173.1	sp_Q9Y678_COPG1_HUMAN_Coatomer_subunit_gamma-1_OS=Homo_sapiens_OX=9606_GN=COPG1_PE=1_SV=1	0.137739
XM_038774558.1	sp_Q80TF3_PCD19_MOUSE_Protocadherin-19_OS=Mus_musculus_OX=10090_GN=Pcdh19_PE=1_SV=3	0.137596
XM_038818660.1	sp_Q8K0W9_DPH3_MOUSE_DPH3_homolog_OS=Mus_musculus_OX=10090_GN=Dph3_PE=1_SV=1	0.137567
XM_038793923.1	sp_Q7Z2D5_PLPR4_HUMAN_Phospholipid_phosphatase-related_protein_type_4_OS=Homo_sapiens_OX=9606_GN=PLPPR4_PE=1_SV=1	0.137562
XR_005460799.1		0.137541
XM_038779011.1	sp_P11834_OPCM_BOVIN_Opioid-binding_protein/cell_adhesion_molecule_OS=Bos_taurus_OX=9913_GN=OPCML_PE=1_SV=1	0.137441
XM_038811207.1	sp_O88788_AG10B_RAT_Putative_Dol-P-Glc:Glc(2)Man(9)GlcNAc(2)-PP-Dol_alpha-1,2-glucosyltransferase_OS=Rattus_norvegicus_OX=10116_GN=Alg10b_PE=1_SV=1	0.137417
XM_038814463.1	sp_Q0IHW8_CLU_XENTR_Clustered_mitochondria_protein_homolog_OS=Xenopus_tropicalis_OX=8364_GN=cluh_PE=2_SV=1	0.137393
XM_038808800.1	sp_Q11200_SIA4A_CHICK_CMP-N-acetylneuraminate-beta-galactosamide-alpha-2,3-sialyltransferase_1_OS=Gallus_gallus_OX=9031_GN=ST3GAL1_PE=2_SV=1	0.137376
XM_038774474.1	sp_Q61687_ATRX_MOUSE_Transcriptional_regulator_ATRX_OS=Mus_musculus_OX=10090_GN=Atrx_PE=1_SV=3	0.137373
XM_038776874.1	sp_P57788_MOT4_CHICK_Monocarboxylate_transporter_4_OS=Gallus_gallus_OX=9031_GN=SLC16A3_PE=2_SV=1	0.137303
XR_005461379.1	sp_Q4U5R4_RN114_BOVIN_E3_ubiquitin-protein_ligase_RNF114_OS=Bos_taurus_OX=9913_GN=RNF114_PE=2_SV=1	0.137232
XM_038815663.1	sp_Q13395_TARB1_HUMAN_Probable_methyltransferase_TARBP1_OS=Homo_sapiens_OX=9606_GN=TARBP1_PE=1_SV=1	0.1372
XM_038814337.1	sp_Q589G5_PRTG_CHICK_Protogenin_OS=Gallus_gallus_OX=9031_GN=PRTG_PE=2_SV=1	0.137181
XR_005460095.1		0.137129
XM_038803095.1	sp_Q91820_AURAA_XENLA_Aurora_kinase_A-A_OS=Xenopus_laevis_OX=8355_GN=aurka-a_PE=1_SV=1	0.137117
XM_038806383.1	sp_Q17R09_PRP16_BOVIN_Pre-mRNA-splicing_factor_ATP-dependent_RNA_helicase_PRP16_OS=Bos_taurus_OX=9913_GN=DHX38_PE=2_SV=1	0.137047
XM_038808141.1	sp_P78524_ST5_HUMAN_Suppression_of_tumorigenicity_5_protein_OS=Homo_sapiens_OX=9606_GN=ST5_PE=1_SV=3	0.137036
XM_038783501.1	sp_P46060_RAGP1_HUMAN_Ran_GTPase-activating_protein_1_OS=Homo_sapiens_OX=9606_GN=RANGAP1_PE=1_SV=1	0.136989
XM_038802216.1	sp_P35001_NEUM_CHICK_Neuromodulin_OS=Gallus_gallus_OX=9031_GN=GAP43_PE=2_SV=1	0.136985
XM_038776963.1	sp_Q08E57_BABA1_BOVIN_BRISC_and_BRCA1-A_complex_member_1_OS=Bos_taurus_OX=9913_GN=BABAM1_PE=2_SV=1	0.136848
XM_038812643.1		0.136827
XM_038784657.1	sp_Q86VS8_HOOK3_HUMAN_Protein_Hook_homolog_3_OS=Homo_sapiens_OX=9606_GN=HOOK3_PE=1_SV=2	0.136826
XM_038794414.1	sp_Q5ZLR1_WLS_CHICK_Protein_wntless_homolog_OS=Gallus_gallus_OX=9031_GN=WLS_PE=2_SV=1	0.136815
XM_038811899.1	sp_Q16875_F263_HUMAN_6-phosphofructo-2-kinase/fructose-2,6-bisphosphatase_3_OS=Homo_sapiens_OX=9606_GN=PFKFB3_PE=1_SV=1	0.136785
XM_038783105.1	sp_Q00266_METK1_HUMAN_S-adenosylmethionine_synthase_isoform_type-1_OS=Homo_sapiens_OX=9606_GN=MAT1A_PE=1_SV=2	0.136776
XM_038781709.1	sp_A0A1B0GWB2_PRT1B_HUMAN_Proline_rich_transmembrane_protein_1B_OS=Homo_sapiens_OX=9606_GN=PRRT1B_PE=3_SV=1	0.136763
XM_038774819.1	sp_Q6NX45_ZN774_HUMAN_Zinc_finger_protein_774_OS=Homo_sapiens_OX=9606_GN=ZNF774_PE=1_SV=2	0.136664
Cluster.16383.1		0.136623
XM_038817676.1	sp_Q9C0D7_ZC12C_HUMAN_Probable_ribonuclease_ZC3H12C_OS=Homo_sapiens_OX=9606_GN=ZC3H12C_PE=1_SV=2	0.136476
Cluster.6725.0	sp_P85834_EFTU_RAT_Elongation_factor_Tu,_mitochondrial_OS=Rattus_norvegicus_OX=10116_GN=Tufm_PE=1_SV=1	0.136455
XM_038790532.1	sp_O60281_ZN292_HUMAN_Zinc_finger_protein_292_OS=Homo_sapiens_OX=9606_GN=ZNF292_PE=1_SV=3	0.136448
XM_038774032.1	sp_Q8BXL9_IFFO1_MOUSE_Intermediate_filament_family_orphan_1_OS=Mus_musculus_OX=10090_GN=Iffo1_PE=2_SV=1	0.136412
XM_038820003.1	sp_Q7L2K0_TEDC2_HUMAN_Tubulin_epsilon_and_delta_complex_protein_2_OS=Homo_sapiens_OX=9606_GN=TEDC2_PE=1_SV=1	0.136392
XM_038796505.1	sp_Q13634_CAD18_HUMAN_Cadherin-18_OS=Homo_sapiens_OX=9606_GN=CDH18_PE=2_SV=1	0.136386
Cluster.5147.0	sp_A5PJU8_LBH_BOVIN_Protein_LBH_OS=Bos_taurus_OX=9913_GN=LBH_PE=3_SV=1	0.136316
XM_038820514.1	sp_Q8BW94_DYH3_MOUSE_Dynein_heavy_chain_3,_axonemal_OS=Mus_musculus_OX=10090_GN=Dnah3_PE=1_SV=2	0.136268
XM_038776188.1	sp_Q01968_OCRL_HUMAN_Inositol_polyphosphate_5-phosphatase_OCRL-1_OS=Homo_sapiens_OX=9606_GN=OCRL_PE=1_SV=3	0.136252
XM_038804672.1	sp_P51531_SMCA2_HUMAN_Probable_global_transcription_activator_SNF2L2_OS=Homo_sapiens_OX=9606_GN=SMARCA2_PE=1_SV=2	0.136173
XM_038782124.1	sp_Q6PAR5_GAPD1_MOUSE_GTPase-activating_protein_and_VPS9_domain-containing_protein_1_OS=Mus_musculus_OX=10090_GN=Gapvd1_PE=1_SV=2	0.136143
XM_038814799.1	sp_O75376_NCOR1_HUMAN_Nuclear_receptor_corepressor_1_OS=Homo_sapiens_OX=9606_GN=NCOR1_PE=1_SV=2	0.136126
XM_038776349.1	sp_Q5ZM73_MIRO1_CHICK_Mitochondrial_Rho_GTPase_1_OS=Gallus_gallus_OX=9031_GN=RHOT1_PE=2_SV=1	0.136109
XM_038793299.1	sp_O75140_DEPD5_HUMAN_GATOR_complex_protein_DEPDC5_OS=Homo_sapiens_OX=9606_GN=DEPDC5_PE=1_SV=2	0.136009
XM_038776174.1	sp_Q5R5U3_ZN271_PONAB_Zinc_finger_protein_271_OS=Pongo_abelii_OX=9601_GN=ZNF271_PE=2_SV=1	0.13592
XM_038784633.1	sp_Q5XI28_RAVR1_RAT_Ribonucleoprotein_PTB-binding_1_OS=Rattus_norvegicus_OX=10116_GN=Raver1_PE=1_SV=1	0.13585
XM_038810623.1	sp_Q8TBC4_UBA3_HUMAN_NEDD8-activating_enzyme_E1_catalytic_subunit_OS=Homo_sapiens_OX=9606_GN=UBA3_PE=1_SV=2	0.135843
XM_038778205.1	sp_Q498Z6_RT07_DANRE_28S_ribosomal_protein_S7,_mitochondrial_OS=Danio_rerio_OX=7955_GN=mrps7_PE=2_SV=1	0.135784
XM_038775017.1	sp_Q3SX46_C1GLC_BOVIN_C1GALT1-specific_chaperone_1_OS=Bos_taurus_OX=9913_GN=C1GALT1C1_PE=2_SV=1	0.135782
XM_038781377.1	sp_Q3UWM4_KDM7A_MOUSE_Lysine-specific_demethylase_7A_OS=Mus_musculus_OX=10090_GN=Kdm7a_PE=2_SV=2	0.135782
XM_038776847.1	sp_Q91YL2_RN126_MOUSE_E3_ubiquitin-protein_ligase_RNF126_OS=Mus_musculus_OX=10090_GN=Rnf126_PE=1_SV=1	0.135777
XM_038820200.1	sp_Q9DC40_TELO2_MOUSE_Telomere_length_regulation_protein_TEL2_homolog_OS=Mus_musculus_OX=10090_GN=Telo2_PE=1_SV=2	0.135752
XM_038811286.1	sp_A7Z033_T11L2_BOVIN_T-complex_protein_11-like_protein_2_OS=Bos_taurus_OX=9913_GN=TCP11L2_PE=2_SV=1	0.135633
XM_038783504.1	sp_Q9DEX3_CATD_CLUHA_Cathepsin_D_OS=Clupea_harengus_OX=7950_GN=ctsd_PE=1_SV=1	0.135625
XM_038785860.1	sp_Q8BYM7_RSH4A_MOUSE_Radial_spoke_head_protein_4_homolog_A_OS=Mus_musculus_OX=10090_GN=Rsph4a_PE=1_SV=2	0.135622
XM_038821552.1	sp_Q7L804_RFIP2_HUMAN_Rab11_family-interacting_protein_2_OS=Homo_sapiens_OX=9606_GN=RAB11FIP2_PE=1_SV=1	0.135555
XM_038796479.1	sp_A9JTG5_HOIL1_DANRE_RanBP-type_and_C3HC4-type_zinc_finger-containing_protein_1_OS=Danio_rerio_OX=7955_GN=rbck1_PE=2_SV=1	0.135529
XM_038789384.1	sp_Q90WR8_SP3_CHICK_Transcription_factor_Sp3_OS=Gallus_gallus_OX=9031_GN=SP3_PE=1_SV=1	0.135485
XM_038799325.1	sp_P25318_CO8A2_MOUSE_Collagen_alpha-2(VIII)_chain_OS=Mus_musculus_OX=10090_GN=Col8a2_PE=2_SV=2	0.135448
XM_038781925.1	sp_Q9NZM4_BICRA_HUMAN_BRD4-interacting_chromatin-remodeling_complex-associated_protein_OS=Homo_sapiens_OX=9606_GN=BICRA_PE=1_SV=2	0.135441
XM_038795837.1	sp_Q9WUQ5_CXL14_MOUSE_C-X-C_motif_chemokine_14_OS=Mus_musculus_OX=10090_GN=Cxcl14_PE=2_SV=2	0.13544
XM_038804664.1	sp_Q6DC04_CARM1_DANRE_Histone-arginine_methyltransferase_CARM1_OS=Danio_rerio_OX=7955_GN=carm1_PE=2_SV=1	0.135365
XM_038811844.1	sp_Q92738_US6NL_HUMAN_USP6_N-terminal-like_protein_OS=Homo_sapiens_OX=9606_GN=USP6NL_PE=1_SV=3	0.135355
XM_038803788.1	sp_P68250_1433B_BOVIN_14-3-3_protein_beta/alpha_OS=Bos_taurus_OX=9913_GN=YWHAB_PE=1_SV=2	0.13532
XM_038775743.1	sp_Q05481_ZNF91_HUMAN_Zinc_finger_protein_91_OS=Homo_sapiens_OX=9606_GN=ZNF91_PE=2_SV=2	0.135273
XM_038802757.1	sp_P05300_LAMP1_CHICK_Lysosome-associated_membrane_glycoprotein_1_OS=Gallus_gallus_OX=9031_GN=LAMP1_PE=2_SV=1	0.135226
XM_038800958.1	sp_Q9H9H4_VP37B_HUMAN_Vacuolar_protein_sorting-associated_protein_37B_OS=Homo_sapiens_OX=9606_GN=VPS37B_PE=1_SV=1	0.135074
XM_038809181.1	sp_Q9BWT3_PAPOG_HUMAN_Poly(A)_polymerase_gamma_OS=Homo_sapiens_OX=9606_GN=PAPOLG_PE=1_SV=2	0.135032
XM_038786562.1	sp_Q70FJ1_AKAP9_MOUSE_A-kinase_anchor_protein_9_OS=Mus_musculus_OX=10090_GN=Akap9_PE=1_SV=2	0.134936
XM_038776377.1	sp_B0BN95_HARB1_RAT_Putative_nuclease_HARBI1_OS=Rattus_norvegicus_OX=10116_GN=Harbi1_PE=2_SV=1	0.134886
XM_038781628.1	sp_O88207_CO5A1_MOUSE_Collagen_alpha-1(V)_chain_OS=Mus_musculus_OX=10090_GN=Col5a1_PE=1_SV=2	0.134751
Cluster.2457.0		0.134707
XM_038794309.1	sp_P0DJQ9_TIKI2_XENTR_Metalloprotease_TIKI2_OS=Xenopus_tropicalis_OX=8364_GN=trabd2b_PE=2_SV=1	0.13469
XM_038773214.1	sp_Q6P2K6_P4R3A_MOUSE_Serine/threonine-protein_phosphatase_4_regulatory_subunit_3A_OS=Mus_musculus_OX=10090_GN=Ppp4r3a_PE=1_SV=1	0.134685
Cluster.2068.11671		0.134682
XM_038802980.1	sp_Q8BHL5_ELMO2_MOUSE_Engulfment_and_cell_motility_protein_2_OS=Mus_musculus_OX=10090_GN=Elmo2_PE=1_SV=1	0.134646
XM_038799884.1	sp_G5E8Q8_AGRF5_MOUSE_Adhesion_G_protein-coupled_receptor_F5_OS=Mus_musculus_OX=10090_GN=Adgrf5_PE=1_SV=1	0.13464
XM_038776763.1		0.134637
Cluster.19835.2	sp_Q8UVY2_BRX1_XENLA_Ribosome_biogenesis_protein_BRX1_homolog_OS=Xenopus_laevis_OX=8355_GN=brix1_PE=2_SV=1	0.134544
XM_038796084.1	sp_Q6NXR0_IIGP5_HUMAN_Interferon-inducible_GTPase_5_OS=Homo_sapiens_OX=9606_GN=IRGC_PE=2_SV=1	0.134491
XM_038774766.1	sp_Q5R5U3_ZN271_PONAB_Zinc_finger_protein_271_OS=Pongo_abelii_OX=9601_GN=ZNF271_PE=2_SV=1	0.134426
XM_038782876.1	sp_P82808_GFPT1_RAT_Glutamine--fructose-6-phosphate_aminotransferase_[isomerizing]_1_OS=Rattus_norvegicus_OX=10116_GN=Gfpt1_PE=1_SV=3	0.134422
XM_038790981.1	sp_Q4R623_DEP1B_MACFA_DEP_domain-containing_protein_1B_OS=Macaca_fascicularis_OX=9541_GN=DEPDC1B_PE=2_SV=1	0.13439
XM_038815463.1	sp_Q9DAM1_LRC34_MOUSE_Leucine-rich_repeat-containing_protein_34_OS=Mus_musculus_OX=10090_GN=Lrrc34_PE=1_SV=1	0.134383
XM_038793854.1	sp_Q60604_ADSV_MOUSE_Adseverin_OS=Mus_musculus_OX=10090_GN=Scin_PE=1_SV=3	0.134278
XR_005459581.1		0.134234
XM_038773814.1	sp_Q9UNW1_MINP1_HUMAN_Multiple_inositol_polyphosphate_phosphatase_1_OS=Homo_sapiens_OX=9606_GN=MINPP1_PE=1_SV=1	0.134223
XM_038793907.1	sp_Q5F339_CCHL_CHICK_Cytochrome_c-type_heme_lyase_OS=Gallus_gallus_OX=9031_GN=HCCS_PE=2_SV=1	0.134209
XM_038801305.1	sp_Q8VIG3_RSPH1_MOUSE_Radial_spoke_head_1_homolog_OS=Mus_musculus_OX=10090_GN=Rsph1_PE=1_SV=2	0.134205
XM_038786872.1	sp_Q8N137_CNTRB_HUMAN_Centrobin_OS=Homo_sapiens_OX=9606_GN=CNTROB_PE=1_SV=1	0.134204
XM_038803382.1	sp_Q92544_TM9S4_HUMAN_Transmembrane_9_superfamily_member_4_OS=Homo_sapiens_OX=9606_GN=TM9SF4_PE=1_SV=2	0.134166
XM_038779242.1	sp_P97587_CGRF1_RAT_Cell_growth_regulator_with_RING_finger_domain_protein_1_OS=Rattus_norvegicus_OX=10116_GN=Cgrrf1_PE=2_SV=1	0.134161
XM_038789344.1	sp_Q9C0E8_LNP_HUMAN_Endoplasmic_reticulum_junction_formation_protein_lunapark_OS=Homo_sapiens_OX=9606_GN=LNPK_PE=1_SV=2	0.134084
XM_038817357.1	sp_Q13410_BT1A1_HUMAN_Butyrophilin_subfamily_1_member_A1_OS=Homo_sapiens_OX=9606_GN=BTN1A1_PE=1_SV=3	0.134057
XM_038784736.1	sp_Q96EY5_MB12A_HUMAN_Multivesicular_body_subunit_12A_OS=Homo_sapiens_OX=9606_GN=MVB12A_PE=1_SV=1	0.133995
XM_038810121.1	sp_O95071_UBR5_HUMAN_E3_ubiquitin-protein_ligase_UBR5_OS=Homo_sapiens_OX=9606_GN=UBR5_PE=1_SV=2	0.133991
XM_038821481.1	sp_P54763_EPHB2_MOUSE_Ephrin_type-B_receptor_2_OS=Mus_musculus_OX=10090_GN=Ephb2_PE=1_SV=3	0.133945
XM_038783930.1	sp_P46529_CDN1B_NEOVI_Cyclin-dependent_kinase_inhibitor_1B_(Fragment)_OS=Neovison_vison_OX=452646_GN=CDKN1B_PE=2_SV=1	0.133879
XM_038785042.1	sp_Q05310_L10K_RAT_Leydig_cell_tumor_10_kDa_protein_OS=Rattus_norvegicus_OX=10116_PE=1_SV=1	0.133821
XM_038787538.1	sp_Q8C7Q4_RBM4_MOUSE_RNA-binding_protein_4_OS=Mus_musculus_OX=10090_GN=Rbm4_PE=1_SV=1	0.133809
XM_038790636.1	sp_A2BEA6_ARI3A_DANRE_AT-rich_interactive_domain-containing_protein_3A_OS=Danio_rerio_OX=7955_GN=arid3a_PE=1_SV=1	0.133779
XM_038802162.1	sp_P50279_STX2_RAT_Syntaxin-2_OS=Rattus_norvegicus_OX=10116_GN=Stx2_PE=1_SV=2	0.133603
Cluster.5749.0		0.133578
XM_038797604.1	sp_Q13591_SEM5A_HUMAN_Semaphorin-5A_OS=Homo_sapiens_OX=9606_GN=SEMA5A_PE=1_SV=3	0.133569
XM_038818581.1	sp_Q5U3C3_TM164_HUMAN_Transmembrane_protein_164_OS=Homo_sapiens_OX=9606_GN=TMEM164_PE=2_SV=1	0.133541
XM_038796502.1		0.133466
XM_038800982.1	sp_Q9Y2C3_B3GT5_HUMAN_Beta-1,3-galactosyltransferase_5_OS=Homo_sapiens_OX=9606_GN=B3GALT5_PE=2_SV=1	0.133441
XM_038786340.1		0.133405
XM_038782202.1	sp_Q0VFN8_CF157_XENTR_Cilia-_and_flagella-associated_protein_157_OS=Xenopus_tropicalis_OX=8364_GN=cfap157_PE=2_SV=1	0.133352
XM_038777658.1	sp_Q29099_PTBP1_PIG_Polypyrimidine_tract-binding_protein_1_OS=Sus_scrofa_OX=9823_GN=PTBP1_PE=2_SV=1	0.133321
XM_038786003.1	sp_Q7ZVK3_SIR2_DANRE_NAD-dependent_protein_deacetylase_sirtuin-2_OS=Danio_rerio_OX=7955_GN=sirt2_PE=1_SV=1	0.133183
XM_038797279.1	sp_P52757_CHIO_HUMAN_Beta-chimaerin_OS=Homo_sapiens_OX=9606_GN=CHN2_PE=1_SV=2	0.133172
XM_038785481.1	sp_Q5SPX1_CC157_MOUSE_Coiled-coil_domain-containing_protein_157_OS=Mus_musculus_OX=10090_GN=Ccdc157_PE=1_SV=1	0.133157
Cluster.16423.3		0.133129
XM_038798561.1	sp_Q8VCH0_THIKB_MOUSE_3-ketoacyl-CoA_thiolase_B,_peroxisomal_OS=Mus_musculus_OX=10090_GN=Acaa1b_PE=1_SV=1	0.133119
XM_038803063.1	sp_Q4R7V3_FR1OP_MACFA_FGFR1_oncogene_partner_OS=Macaca_fascicularis_OX=9541_GN=FGFR1OP_PE=2_SV=1	0.132979
XM_038808694.1	sp_Q6UB98_ANR12_HUMAN_Ankyrin_repeat_domain-containing_protein_12_OS=Homo_sapiens_OX=9606_GN=ANKRD12_PE=1_SV=3	0.13295
XM_038818121.1	sp_P63240_NEC1_MUSCO_Neuroendocrine_convertase_1_OS=Mus_cookii_OX=10098_GN=Pcsk1_PE=2_SV=1	0.132949
XM_038774205.1	sp_Q52KU6_MTM1_XENLA_Myotubularin_OS=Xenopus_laevis_OX=8355_GN=mtm1_PE=2_SV=1	0.132915
XM_038782222.1	sp_Q9HBD1_RC3H2_HUMAN_Roquin-2_OS=Homo_sapiens_OX=9606_GN=RC3H2_PE=1_SV=2	0.132894
XR_005461321.1		0.132892
XM_038774081.1	sp_Q9EQ20_MMSA_MOUSE_Methylmalonate-semialdehyde_dehydrogenase_[acylating],_mitochondrial_OS=Mus_musculus_OX=10090_GN=Aldh6a1_PE=1_SV=1	0.132842
XM_038798159.1	sp_Q6P2H3_CEP85_HUMAN_Centrosomal_protein_of_85_kDa_OS=Homo_sapiens_OX=9606_GN=CEP85_PE=1_SV=1	0.132739
XM_038818697.1	sp_Q569L8_CENPJ_MOUSE_Centromere_protein_J_OS=Mus_musculus_OX=10090_GN=Cenpj_PE=2_SV=2	0.132673
XM_038805579.1	sp_Q4R6L9_SERC5_MACFA_Serine_incorporator_5_OS=Macaca_fascicularis_OX=9541_GN=SERINC5_PE=2_SV=1	0.132647
XM_038800246.1	sp_Q91ZP3_LPIN1_MOUSE_Phosphatidate_phosphatase_LPIN1_OS=Mus_musculus_OX=10090_GN=Lpin1_PE=1_SV=1	0.132618
XM_038784070.1	sp_Q71LX4_TLN2_MOUSE_Talin-2_OS=Mus_musculus_OX=10090_GN=Tln2_PE=1_SV=3	0.13257
XM_038786927.1	sp_Q5REY0_CSN6_PONAB_COP9_signalosome_complex_subunit_6_OS=Pongo_abelii_OX=9601_GN=COPS6_PE=2_SV=1	0.132542
XM_038807276.1	sp_Q5ZHS3_C1D_CHICK_Nuclear_nucleic_acid-binding_protein_C1D_OS=Gallus_gallus_OX=9031_GN=C1D_PE=2_SV=1	0.13251
XM_038794474.1	sp_P23458_JAK1_HUMAN_Tyrosine-protein_kinase_JAK1_OS=Homo_sapiens_OX=9606_GN=JAK1_PE=1_SV=2	0.132471
XM_038778658.1	sp_Q99759_M3K3_HUMAN_Mitogen-activated_protein_kinase_kinase_kinase_3_OS=Homo_sapiens_OX=9606_GN=MAP3K3_PE=1_SV=2	0.132441
XM_038782277.1	sp_Q5ZJU4_URM1_CHICK_Ubiquitin-related_modifier_1_OS=Gallus_gallus_OX=9031_GN=URM1_PE=3_SV=1	0.13244
XM_038811688.1	sp_Q5R573_RBL2A_PONAB_Rab-like_protein_2A_OS=Pongo_abelii_OX=9601_GN=RABL2A_PE=2_SV=1	0.132348
XM_038784481.1	sp_P97300_NPTN_MOUSE_Neuroplastin_OS=Mus_musculus_OX=10090_GN=Nptn_PE=1_SV=3	0.132344
XM_038806684.1	sp_P78504_JAG1_HUMAN_Protein_jagged-1_OS=Homo_sapiens_OX=9606_GN=JAG1_PE=1_SV=3	0.132334
XM_038777233.1	sp_O15040_TCPR2_HUMAN_Tectonin_beta-propeller_repeat-containing_protein_2_OS=Homo_sapiens_OX=9606_GN=TECPR2_PE=1_SV=4	0.132313
XM_038780953.1	sp_Q01405_SC23A_MOUSE_Protein_transport_protein_Sec23A_OS=Mus_musculus_OX=10090_GN=Sec23a_PE=1_SV=2	0.132298
XM_038794102.1	sp_Q2TA24_VATO_BOVIN_V-type_proton_ATPase_21_kDa_proteolipid_subunit_OS=Bos_taurus_OX=9913_GN=ATP6V0B_PE=2_SV=1	0.132212
Cluster.11860.0		0.132199
XM_038790566.1	sp_O95948_ONEC2_HUMAN_One_cut_domain_family_member_2_OS=Homo_sapiens_OX=9606_GN=ONECUT2_PE=2_SV=2	0.132198
XM_038793187.1	sp_O08791_COE3_MOUSE_Transcription_factor_COE3_OS=Mus_musculus_OX=10090_GN=Ebf3_PE=1_SV=1	0.132192
XM_038803157.1	sp_O13016_PTN1_CHICK_Tyrosine-protein_phosphatase_non-receptor_type_1_OS=Gallus_gallus_OX=9031_GN=PTPN1_PE=1_SV=1	0.132177
XM_038803932.1	sp_Q96L91_EP400_HUMAN_E1A-binding_protein_p400_OS=Homo_sapiens_OX=9606_GN=EP400_PE=1_SV=4	0.132066
Cluster.2068.1793		0.132039
XM_038795197.1	sp_Q5R5U3_ZN271_PONAB_Zinc_finger_protein_271_OS=Pongo_abelii_OX=9601_GN=ZNF271_PE=2_SV=1	0.132009
XM_038820299.1	sp_Q715S9_TXND3_RAT_Thioredoxin_domain-containing_protein_3_OS=Rattus_norvegicus_OX=10116_GN=Nme8_PE=2_SV=2	0.131989
XM_038802261.1	sp_Q5GN48_DMD_PIG_Dystrophin_OS=Sus_scrofa_OX=9823_GN=DMD_PE=1_SV=1	0.131907
XM_038775361.1	sp_P06280_AGAL_HUMAN_Alpha-galactosidase_A_OS=Homo_sapiens_OX=9606_GN=GLA_PE=1_SV=1	0.131846
XM_038776484.1	sp_Q5ZIB2_FBF1_CHICK_Fas-binding_factor_1_homolog_OS=Gallus_gallus_OX=9031_GN=FBF1_PE=2_SV=1	0.131773
Cluster.10568.0		0.131763
XM_038810451.1	sp_Q8IZU8_DSEL_HUMAN_Dermatan-sulfate_epimerase-like_protein_OS=Homo_sapiens_OX=9606_GN=DSEL_PE=2_SV=2	0.131745
Cluster.8858.0		0.131668
XM_038810107.1	sp_P29341_PABP1_MOUSE_Polyadenylate-binding_protein_1_OS=Mus_musculus_OX=10090_GN=Pabpc1_PE=1_SV=2	0.131656
XM_038807049.1	sp_Q8K298_ANLN_MOUSE_Anillin_OS=Mus_musculus_OX=10090_GN=Anln_PE=1_SV=2	0.131586
XM_038781376.1	sp_Q99590_SCAFB_HUMAN_Protein_SCAF11_OS=Homo_sapiens_OX=9606_GN=SCAF11_PE=1_SV=2	0.131556
XM_038775048.1	sp_Q9P2T1_GMPR2_HUMAN_GMP_reductase_2_OS=Homo_sapiens_OX=9606_GN=GMPR2_PE=1_SV=1	0.131551
Cluster.2068.8239		0.13137
XM_038811714.1	sp_Q6XLQ7_CALU_RABIT_Calumenin_OS=Oryctolagus_cuniculus_OX=9986_GN=CALU_PE=1_SV=2	0.131363
XM_038818636.1	sp_Q6NY15_TSG10_MOUSE_Testis-specific_gene_10_protein_OS=Mus_musculus_OX=10090_GN=Tsga10_PE=1_SV=1	0.131274
XM_038781947.1	sp_Q9CR83_RBM18_MOUSE_Probable_RNA-binding_protein_18_OS=Mus_musculus_OX=10090_GN=Rbm18_PE=2_SV=1	0.131265
XM_038780224.1	sp_Q9Y4D1_DAAM1_HUMAN_Disheveled-associated_activator_of_morphogenesis_1_OS=Homo_sapiens_OX=9606_GN=DAAM1_PE=1_SV=2	0.131199
XM_038814251.1	sp_Q1JPB9_PA2G3_BOVIN_Group_3_secretory_phospholipase_A2_OS=Bos_taurus_OX=9913_GN=PLA2G3_PE=2_SV=1	0.13112
XM_038814975.1	sp_Q2KI23_MINY2_BOVIN_Ubiquitin_carboxyl-terminal_hydrolase_MINDY-2_OS=Bos_taurus_OX=9913_GN=MINDY2_PE=2_SV=1	0.131098
XM_038813964.1	sp_Q6TGZ5_HPPD_DANRE_4-hydroxyphenylpyruvate_dioxygenase_OS=Danio_rerio_OX=7955_GN=hpd_PE=2_SV=1	0.131018
XM_038795467.1	sp_Q9BXJ5_C1QT2_HUMAN_Complement_C1q_tumor_necrosis_factor-related_protein_2_OS=Homo_sapiens_OX=9606_GN=C1QTNF2_PE=1_SV=1	0.13097
XM_038808593.1	sp_Q5U1W4_LAP4B_RAT_Lysosomal-associated_transmembrane_protein_4B_OS=Rattus_norvegicus_OX=10116_GN=Laptm4b_PE=2_SV=1	0.130961
XM_038806708.1	sp_Q9NSC2_SALL1_HUMAN_Sal-like_protein_1_OS=Homo_sapiens_OX=9606_GN=SALL1_PE=1_SV=2	0.130953
XM_038817949.1	sp_Q86UB2_BIVM_HUMAN_Basic_immunoglobulin-like_variable_motif-containing_protein_OS=Homo_sapiens_OX=9606_GN=BIVM_PE=2_SV=3	0.130893
XR_005459721.1		0.130868
XM_038782902.1	sp_O14802_RPC1_HUMAN_DNA-directed_RNA_polymerase_III_subunit_RPC1_OS=Homo_sapiens_OX=9606_GN=POLR3A_PE=1_SV=2	0.130852
XM_038784556.1	sp_Q3SZY9_MED6_BOVIN_Mediator_of_RNA_polymerase_II_transcription_subunit_6_OS=Bos_taurus_OX=9913_GN=MED6_PE=2_SV=1	0.130821
Cluster.2068.2076		0.130795
XR_005458940.1	sp_D0EYG3_SELW_CHICK_Selenoprotein_W_OS=Gallus_gallus_OX=9031_GN=SELENOW_PE=2_SV=1	0.130728
XM_038773999.1	sp_Q5BKL9_CAB45_XENTR_45_kDa_calcium-binding_protein_OS=Xenopus_tropicalis_OX=8364_GN=sdf4_PE=2_SV=1	0.130724
XM_038804726.1	sp_Q16649_NFIL3_HUMAN_Nuclear_factor_interleukin-3-regulated_protein_OS=Homo_sapiens_OX=9606_GN=NFIL3_PE=1_SV=2	0.130672
XM_038807606.1	sp_Q6ULP2_AFTIN_HUMAN_Aftiphilin_OS=Homo_sapiens_OX=9606_GN=AFTPH_PE=1_SV=3	0.130583
XM_038788432.1	sp_A2VDQ7_ZN420_BOVIN_Zinc_finger_protein_420_OS=Bos_taurus_OX=9913_GN=ZNF420_PE=2_SV=1	0.130547
XM_038773862.1	sp_Q12955_ANK3_HUMAN_Ankyrin-3_OS=Homo_sapiens_OX=9606_GN=ANK3_PE=1_SV=3	0.130544
XM_038797880.1	sp_Q8IYR6_TEFF1_HUMAN_Tomoregulin-1_OS=Homo_sapiens_OX=9606_GN=TMEFF1_PE=1_SV=1	0.130509
XM_038776593.1	sp_Q01713_KLF9_RAT_Krueppel-like_factor_9_OS=Rattus_norvegicus_OX=10116_GN=Klf9_PE=2_SV=1	0.130468
XM_038813137.1	sp_O35790_PIGL_RAT_N-acetylglucosaminyl-phosphatidylinositol_de-N-acetylase_OS=Rattus_norvegicus_OX=10116_GN=Pigl_PE=2_SV=1	0.130463
XM_038817914.1	sp_Q92613_JADE3_HUMAN_Protein_Jade-3_OS=Homo_sapiens_OX=9606_GN=JADE3_PE=1_SV=1	0.130445
XM_038807880.1	sp_Q5EA92_AL14E_BOVIN_ARL14_effector_protein_OS=Bos_taurus_OX=9913_GN=ARL14EP_PE=2_SV=1	0.13041
XM_038789843.1	sp_Q4V7C7_ARP3_RAT_Actin-related_protein_3_OS=Rattus_norvegicus_OX=10116_GN=Actr3_PE=1_SV=1	0.130389
XM_038782840.1	sp_Q9R1N9_CODA1_MOUSE_Collagen_alpha-1(XIII)_chain_OS=Mus_musculus_OX=10090_GN=Col13a1_PE=2_SV=1	0.130334
XM_038784276.1	sp_O97758_ZO1_CANLF_Tight_junction_protein_ZO-1_OS=Canis_lupus_familiaris_OX=9615_GN=TJP1_PE=1_SV=1	0.13024
XM_038782889.1	sp_Q6TCH7_PAQR3_HUMAN_Progestin_and_adipoQ_receptor_family_member_3_OS=Homo_sapiens_OX=9606_GN=PAQR3_PE=1_SV=2	0.130216
XM_038790045.1	sp_P22124_RAL_DIPOM_Ras-related_protein_O-RAL_OS=Diplobatis_ommata_OX=1870830_PE=2_SV=1	0.13021
XM_038801517.1	sp_Q9WUZ7_SH3BG_MOUSE_SH3_domain-binding_glutamic_acid-rich_protein_OS=Mus_musculus_OX=10090_GN=Sh3bgr_PE=1_SV=1	0.130207
XM_038782792.1	sp_Q13772_NCOA4_HUMAN_Nuclear_receptor_coactivator_4_OS=Homo_sapiens_OX=9606_GN=NCOA4_PE=1_SV=1	0.130158
XM_038803740.1	sp_P97534_FKB1B_RAT_Peptidyl-prolyl_cis-trans_isomerase_FKBP1B_OS=Rattus_norvegicus_OX=10116_GN=Fkbp1b_PE=1_SV=3	0.130069
XM_038820739.1	sp_Q5M962_TM204_RAT_Transmembrane_protein_204_OS=Rattus_norvegicus_OX=10116_GN=Tmem204_PE=2_SV=1	0.130059
XM_038798005.1	sp_A0A1B0GTK4_F237A_HUMAN_Protein_FAM237A_OS=Homo_sapiens_OX=9606_GN=FAM237A_PE=3_SV=1	0.130016
XM_038819440.1	sp_B2RRD7_BRPF1_MOUSE_Peregrin_OS=Mus_musculus_OX=10090_GN=Brpf1_PE=1_SV=1	0.129915
Cluster.6949.0		0.129859
XM_038777085.1	sp_U3JAG9_CP131_DANRE_Centrosomal_protein_of_131_kDa_OS=Danio_rerio_OX=7955_GN=cep131_PE=1_SV=1	0.129852
XM_038814530.1	sp_Q92667_AKAP1_HUMAN_A-kinase_anchor_protein_1,_mitochondrial_OS=Homo_sapiens_OX=9606_GN=AKAP1_PE=1_SV=1	0.129762
XM_038798935.1	sp_Q5F3C1_DEGS1_CHICK_Sphingolipid_delta(4)-desaturase_DES1_OS=Gallus_gallus_OX=9031_GN=DEGS1_PE=2_SV=1	0.129737
XM_038800250.1	sp_O75116_ROCK2_HUMAN_Rho-associated_protein_kinase_2_OS=Homo_sapiens_OX=9606_GN=ROCK2_PE=1_SV=4	0.129734
XM_038781312.1	sp_O00370_LORF2_HUMAN_LINE-1_retrotransposable_element_ORF2_protein_OS=Homo_sapiens_OX=9606_PE=1_SV=1	0.129721
XM_038776541.1	sp_P26368_U2AF2_HUMAN_Splicing_factor_U2AF_65_kDa_subunit_OS=Homo_sapiens_OX=9606_GN=U2AF2_PE=1_SV=4	0.12963
XM_038808566.1	sp_Q96K83_ZN521_HUMAN_Zinc_finger_protein_521_OS=Homo_sapiens_OX=9606_GN=ZNF521_PE=1_SV=1	0.129608
XM_038809777.1	sp_Q4LEZ3_AARD_HUMAN_Alanine_and_arginine-rich_domain-containing_protein_OS=Homo_sapiens_OX=9606_GN=AARD_PE=2_SV=1	0.129605
XM_038803465.1	sp_Q9Y312_AAR2_HUMAN_Protein_AAR2_homolog_OS=Homo_sapiens_OX=9606_GN=AAR2_PE=1_SV=2	0.129603
XR_005457593.1	sp_Q9UL59_ZN214_HUMAN_Zinc_finger_protein_214_OS=Homo_sapiens_OX=9606_GN=ZNF214_PE=2_SV=2	0.129548
XM_038797330.1	sp_O42131_TOP2B_CHICK_DNA_topoisomerase_2-beta_OS=Gallus_gallus_OX=9031_GN=TOP2B_PE=2_SV=1	0.129524
XM_038779653.1	sp_Q6INX1_TMM98_XENLA_Transmembrane_protein_98_OS=Xenopus_laevis_OX=8355_GN=tmem98_PE=2_SV=1	0.12945
XM_038781090.1	sp_Q91YR1_TWF1_MOUSE_Twinfilin-1_OS=Mus_musculus_OX=10090_GN=Twf1_PE=1_SV=2	0.129358
XM_038820361.1	sp_O75325_LRRN2_HUMAN_Leucine-rich_repeat_neuronal_protein_2_OS=Homo_sapiens_OX=9606_GN=LRRN2_PE=2_SV=2	0.129357
XM_038784395.1	sp_Q96K80_ZC3HA_HUMAN_Zinc_finger_CCCH_domain-containing_protein_10_OS=Homo_sapiens_OX=9606_GN=ZC3H10_PE=1_SV=1	0.129264
XM_038799424.1	sp_Q9NYF8_BCLF1_HUMAN_Bcl-2-associated_transcription_factor_1_OS=Homo_sapiens_OX=9606_GN=BCLAF1_PE=1_SV=2	0.129263
XM_038811532.1	sp_Q15678_PTN14_HUMAN_Tyrosine-protein_phosphatase_non-receptor_type_14_OS=Homo_sapiens_OX=9606_GN=PTPN14_PE=1_SV=2	0.129237
XM_038793592.1	sp_D2HEW7_KLH22_AILME_Kelch-like_protein_22_OS=Ailuropoda_melanoleuca_OX=9646_GN=KLHL22_PE=3_SV=1	0.129203
XM_038814323.1	sp_Q68FF6_GIT1_MOUSE_ARF_GTPase-activating_protein_GIT1_OS=Mus_musculus_OX=10090_GN=Git1_PE=1_SV=1	0.129195
XM_038810782.1	sp_Q6ZQ38_CAND1_MOUSE_Cullin-associated_NEDD8-dissociated_protein_1_OS=Mus_musculus_OX=10090_GN=Cand1_PE=1_SV=2	0.129173
XM_038804432.1	sp_E9Q5K9_YTDC1_MOUSE_YTH_domain-containing_protein_1_OS=Mus_musculus_OX=10090_GN=Ythdc1_PE=1_SV=2	0.129172
XM_038818257.1	sp_O94991_SLIK5_HUMAN_SLIT_and_NTRK-like_protein_5_OS=Homo_sapiens_OX=9606_GN=SLITRK5_PE=2_SV=2	0.12913
XM_038802522.1	sp_Q6T4R5_NHS_HUMAN_Nance-Horan_syndrome_protein_OS=Homo_sapiens_OX=9606_GN=NHS_PE=1_SV=2	0.129081
XM_038802737.1	sp_Q56NL1_ACE2_PAGLA_Angiotensin-converting_enzyme_2_OS=Paguma_larvata_OX=9675_GN=ACE2_PE=1_SV=1	0.12907
XM_038806234.1	sp_Q9UM82_SPAT2_HUMAN_Spermatogenesis-associated_protein_2_OS=Homo_sapiens_OX=9606_GN=SPATA2_PE=1_SV=2	0.129066
XM_038804506.1	sp_P14866_HNRPL_HUMAN_Heterogeneous_nuclear_ribonucleoprotein_L_OS=Homo_sapiens_OX=9606_GN=HNRNPL_PE=1_SV=2	0.129033
XM_038796458.1	sp_Q9Z191_EYA4_MOUSE_Eyes_absent_homolog_4_OS=Mus_musculus_OX=10090_GN=Eya4_PE=2_SV=2	0.12902
XM_038799452.1	sp_O43345_ZN208_HUMAN_Zinc_finger_protein_208_OS=Homo_sapiens_OX=9606_GN=ZNF208_PE=2_SV=2	0.128905
XM_038799765.1	sp_Q9NTX7_RN146_HUMAN_E3_ubiquitin-protein_ligase_RNF146_OS=Homo_sapiens_OX=9606_GN=RNF146_PE=1_SV=1	0.128779
XM_038784071.1	sp_Q5ZJ54_TCPZ_CHICK_T-complex_protein_1_subunit_zeta_OS=Gallus_gallus_OX=9031_GN=CCT6_PE=1_SV=3	0.128737
Cluster.9763.2		0.128731
Cluster.9674.0		0.128636
XM_038821807.1	sp_Q6PH57_GBB1_DANRE_Guanine_nucleotide-binding_protein_G(I)/G(S)/G(T)_subunit_beta-1_OS=Danio_rerio_OX=7955_GN=gnb1_PE=2_SV=1	0.128618
XM_038802381.1	sp_Q96M34_CC030_HUMAN_Uncharacterized_protein_C3orf30_OS=Homo_sapiens_OX=9606_GN=C3orf30_PE=2_SV=2	0.128547
XM_038782916.1	sp_P14604_ECHM_RAT_Enoyl-CoA_hydratase,_mitochondrial_OS=Rattus_norvegicus_OX=10116_GN=Echs1_PE=1_SV=1	0.128536
XM_038780538.1	sp_Q9Y3R0_GRIP1_HUMAN_Glutamate_receptor-interacting_protein_1_OS=Homo_sapiens_OX=9606_GN=GRIP1_PE=1_SV=3	0.128522
XM_038794614.1	sp_Q5RDY1_NPL_PONAB_N-acetylneuraminate_lyase_OS=Pongo_abelii_OX=9601_GN=NPL_PE=2_SV=1	0.128515
XM_038810510.1	sp_P49951_CLH1_BOVIN_Clathrin_heavy_chain_1_OS=Bos_taurus_OX=9913_GN=CLTC_PE=1_SV=1	0.128491
XM_038809252.1	sp_Q5BJE1_CC178_HUMAN_Coiled-coil_domain-containing_protein_178_OS=Homo_sapiens_OX=9606_GN=CCDC178_PE=2_SV=3	0.12849
XM_038779756.1	sp_Q8NFD2_ANKK1_HUMAN_Ankyrin_repeat_and_protein_kinase_domain-containing_protein_1_OS=Homo_sapiens_OX=9606_GN=ANKK1_PE=2_SV=1	0.128489
XM_038817699.1	sp_O00410_IPO5_HUMAN_Importin-5_OS=Homo_sapiens_OX=9606_GN=IPO5_PE=1_SV=4	0.12845
XR_005458246.1		0.128437
XM_038775125.1	sp_Q5F480_ITPK1_CHICK_Inositol-tetrakisphosphate_1-kinase_OS=Gallus_gallus_OX=9031_GN=ITPK1_PE=2_SV=1	0.128418
XM_038773430.1	sp_B2RW38_CFA58_MOUSE_Cilia-_and_flagella-associated_protein_58_OS=Mus_musculus_OX=10090_GN=Cfap58_PE=2_SV=1	0.128407
Cluster.4244.0		0.128404
XM_038812023.1	sp_O73700_CAC1D_CHICK_Voltage-dependent_L-type_calcium_channel_subunit_alpha-1D_OS=Gallus_gallus_OX=9031_GN=CACNA1D_PE=2_SV=1	0.128391
XM_038779792.1	sp_Q8BZK4_S35F4_MOUSE_Solute_carrier_family_35_member_F4_OS=Mus_musculus_OX=10090_GN=Slc35f4_PE=2_SV=1	0.128384
XM_038776914.1	sp_Q80UG5_SEPT9_MOUSE_Septin-9_OS=Mus_musculus_OX=10090_GN=Sept9_PE=1_SV=1	0.128295
XM_038774924.1	sp_O14709_ZN197_HUMAN_Zinc_finger_protein_197_OS=Homo_sapiens_OX=9606_GN=ZNF197_PE=2_SV=1	0.128256
XM_038810792.1	sp_O43295_SRGP3_HUMAN_SLIT-ROBO_Rho_GTPase-activating_protein_3_OS=Homo_sapiens_OX=9606_GN=SRGAP3_PE=1_SV=3	0.128204
XM_038813622.1	sp_Q9YH85_TECTA_CHICK_Alpha-tectorin_OS=Gallus_gallus_OX=9031_GN=TECTA_PE=1_SV=1	0.128196
XM_038804517.1	sp_Q6PA06_ATLA2_MOUSE_Atlastin-2_OS=Mus_musculus_OX=10090_GN=Atl2_PE=1_SV=1	0.128163
XM_038810906.1	sp_P21213_HUTH_RAT_Histidine_ammonia-lyase_OS=Rattus_norvegicus_OX=10116_GN=Hal_PE=1_SV=1	0.128146
XM_038805418.1	sp_Q3ULD5_MCCB_MOUSE_Methylcrotonoyl-CoA_carboxylase_beta_chain,_mitochondrial_OS=Mus_musculus_OX=10090_GN=Mccc2_PE=1_SV=1	0.128005
XM_038789054.1	sp_E5RQL4_FONG_HUMAN_Formiminotransferase_N-terminal_subdomain-containing_protein_OS=Homo_sapiens_OX=9606_GN=FTCDNL1_PE=2_SV=1	0.127981
XR_005463228.1		0.127977
XM_038792357.1	sp_Q4R4H7_ANXA5_MACFA_Annexin_A5_OS=Macaca_fascicularis_OX=9541_GN=ANXA5_PE=2_SV=3	0.127975
XM_038800046.1	sp_P40939_ECHA_HUMAN_Trifunctional_enzyme_subunit_alpha,_mitochondrial_OS=Homo_sapiens_OX=9606_GN=HADHA_PE=1_SV=2	0.127969
XM_038815366.1	sp_Q05481_ZNF91_HUMAN_Zinc_finger_protein_91_OS=Homo_sapiens_OX=9606_GN=ZNF91_PE=2_SV=2	0.127957
XM_038819224.1	sp_P04003_C4BPA_HUMAN_C4b-binding_protein_alpha_chain_OS=Homo_sapiens_OX=9606_GN=C4BPA_PE=1_SV=2	0.127868
XM_038779263.1	sp_Q9UPU9_SMAG1_HUMAN_Protein_Smaug_homolog_1_OS=Homo_sapiens_OX=9606_GN=SAMD4A_PE=1_SV=3	0.127858
XM_038812322.1	sp_Q5ZMV7_WDR82_CHICK_WD_repeat-containing_protein_82_OS=Gallus_gallus_OX=9031_GN=WDR82_PE=2_SV=1	0.127848
XM_038779475.1	sp_P83916_CBX1_HUMAN_Chromobox_protein_homolog_1_OS=Homo_sapiens_OX=9606_GN=CBX1_PE=1_SV=1	0.127843
XM_038791694.1	sp_Q9Z2V9_CCNI_MOUSE_Cyclin-I_OS=Mus_musculus_OX=10090_GN=Ccni_PE=2_SV=4	0.127841
XM_038783597.1	sp_Q9UPQ9_TNR6B_HUMAN_Trinucleotide_repeat-containing_gene_6B_protein_OS=Homo_sapiens_OX=9606_GN=TNRC6B_PE=1_SV=4	0.12782
Cluster.2068.2270		0.127674
XM_038796226.1	sp_Q9UQM7_KCC2A_HUMAN_Calcium/calmodulin-dependent_protein_kinase_type_II_subunit_alpha_OS=Homo_sapiens_OX=9606_GN=CAMK2A_PE=1_SV=2	0.12759
XM_038806472.1	sp_Q6ZN54_DEFI8_HUMAN_Differentially_expressed_in_FDCP_8_homolog_OS=Homo_sapiens_OX=9606_GN=DEF8_PE=1_SV=2	0.127501
XM_038790418.1	sp_Q9PSN5_PA2AE_NOTSC_Acidic_phospholipase_A2_HTe_OS=Notechis_scutatus_scutatus_OX=70142_PE=1_SV=1	0.127469
XM_038808654.1	sp_Q08AE8_SPIR1_HUMAN_Protein_spire_homolog_1_OS=Homo_sapiens_OX=9606_GN=SPIRE1_PE=1_SV=3	0.12745
XM_038778577.1	sp_Q92543_SNX19_HUMAN_Sorting_nexin-19_OS=Homo_sapiens_OX=9606_GN=SNX19_PE=1_SV=2	0.127442
Cluster.3741.0		0.127408
Cluster.19629.0		0.127325
XM_038784860.1	sp_P05094_ACTN1_CHICK_Alpha-actinin-1_OS=Gallus_gallus_OX=9031_GN=ACTN1_PE=1_SV=3	0.127299
XR_005458342.1		0.127238
XM_038808841.1	sp_O42603_CRFR2_XENLA_Corticotropin-releasing_factor_receptor_2_OS=Xenopus_laevis_OX=8355_GN=crhr2_PE=2_SV=1	0.127208
XM_038792417.1	sp_Q8C1A9_ABD18_MOUSE_Protein_ABHD18_OS=Mus_musculus_OX=10090_GN=Abhd18_PE=2_SV=1	0.127183
XM_038801930.1	sp_Q5R9W6_TAF13_PONAB_Transcription_initiation_factor_TFIID_subunit_13_OS=Pongo_abelii_OX=9601_GN=TAF13_PE=2_SV=1	0.127161
XM_038796164.1	sp_Q6ZQ58_LARP1_MOUSE_La-related_protein_1_OS=Mus_musculus_OX=10090_GN=Larp1_PE=1_SV=3	0.12714
XM_038791293.1	sp_A6QLJ3_GUF1_BOVIN_Translation_factor_GUF1,_mitochondrial_OS=Bos_taurus_OX=9913_GN=GUF1_PE=2_SV=1	0.127079
XM_038814672.1	sp_Q5M7Z0_RNFT1_HUMAN_E3_ubiquitin-protein_ligase_RNFT1_OS=Homo_sapiens_OX=9606_GN=RNFT1_PE=1_SV=2	0.12705
XM_038782011.1	sp_Q66KY3_CUTA_XENLA_Protein_CutA_homolog_OS=Xenopus_laevis_OX=8355_GN=cuta_PE=2_SV=2	0.126904
XM_038789578.1	sp_P37172_ACVR1_MOUSE_Activin_receptor_type-1_OS=Mus_musculus_OX=10090_GN=Acvr1_PE=2_SV=2	0.126896
XM_038821217.1	sp_Q9NQB0_TF7L2_HUMAN_Transcription_factor_7-like_2_OS=Homo_sapiens_OX=9606_GN=TCF7L2_PE=1_SV=2	0.126841
XM_038809841.1	sp_O15050_TRNK1_HUMAN_TPR_and_ankyrin_repeat-containing_protein_1_OS=Homo_sapiens_OX=9606_GN=TRANK1_PE=2_SV=4	0.126765
XM_038785170.1	sp_Q8IX12_CCAR1_HUMAN_Cell_division_cycle_and_apoptosis_regulator_protein_1_OS=Homo_sapiens_OX=9606_GN=CCAR1_PE=1_SV=2	0.126686
XM_038790229.1	sp_Q96HH4_TM169_HUMAN_Transmembrane_protein_169_OS=Homo_sapiens_OX=9606_GN=TMEM169_PE=2_SV=1	0.126525
XM_038777033.1	sp_O70240_AXIN2_RAT_Axin-2_OS=Rattus_norvegicus_OX=10116_GN=Axin2_PE=1_SV=1	0.126464
XR_005459387.1		0.126418
XM_038777064.1	sp_Q9UPR6_ZFR2_HUMAN_Zinc_finger_RNA-binding_protein_2_OS=Homo_sapiens_OX=9606_GN=ZFR2_PE=2_SV=3	0.126333
XM_038808791.1	sp_Q9JLP1_KHDR3_RAT_KH_domain-containing,_RNA-binding,_signal_transduction-associated_protein_3_OS=Rattus_norvegicus_OX=10116_GN=Khdrbs3_PE=1_SV=1	0.126282
XM_038803835.1	sp_P28749_RBL1_HUMAN_Retinoblastoma-like_protein_1_OS=Homo_sapiens_OX=9606_GN=RBL1_PE=1_SV=3	0.126259
XM_038809679.1		0.126189
XM_038773455.1	sp_Q6GQ53_PUSL1_XENLA_tRNA_pseudouridine_synthase-like_1_OS=Xenopus_laevis_OX=8355_GN=pusl1_PE=2_SV=1	0.126144
XM_038796570.1	sp_Q6GM29_SAC1_XENLA_Phosphatidylinositide_phosphatase_SAC1_OS=Xenopus_laevis_OX=8355_GN=sacm1l_PE=2_SV=1	0.126142
XM_038801250.1	sp_Q5RFQ3_PWP2_PONAB_Periodic_tryptophan_protein_2_homolog_OS=Pongo_abelii_OX=9601_GN=PWP2_PE=2_SV=1	0.126127
XM_038818527.1	sp_Q8BIF0_C99L2_MOUSE_CD99_antigen-like_protein_2_OS=Mus_musculus_OX=10090_GN=Cd99l2_PE=1_SV=1	0.126109
XM_038784231.1	sp_O60637_TSN3_HUMAN_Tetraspanin-3_OS=Homo_sapiens_OX=9606_GN=TSPAN3_PE=2_SV=1	0.126103
XM_038801841.1	sp_Q8WY36_BBX_HUMAN_HMG_box_transcription_factor_BBX_OS=Homo_sapiens_OX=9606_GN=BBX_PE=1_SV=1	0.126057
XM_038807239.1	sp_Q4QRH7_PEX16_DANRE_Peroxisomal_membrane_protein_PEX16_OS=Danio_rerio_OX=7955_GN=pex16_PE=2_SV=1	0.12605
XM_038812338.1	sp_A4IGK4_RBM5_XENTR_RNA-binding_protein_5_OS=Xenopus_tropicalis_OX=8364_GN=rbm5_PE=2_SV=1	0.126032
XM_038814149.1	sp_Q9NWD8_TM248_HUMAN_Transmembrane_protein_248_OS=Homo_sapiens_OX=9606_GN=TMEM248_PE=1_SV=1	0.126017
XM_038807522.1	sp_Q9ER72_SYCC_MOUSE_Cysteine--tRNA_ligase,_cytoplasmic_OS=Mus_musculus_OX=10090_GN=Cars_PE=1_SV=2	0.125987
XM_038794718.1	sp_Q5ZI69_RM37_CHICK_39S_ribosomal_protein_L37,_mitochondrial_OS=Gallus_gallus_OX=9031_GN=MRPL37_PE=2_SV=2	0.125928
XR_005461959.1		0.125919
XM_038790343.1	sp_P42586_NKX22_MOUSE_Homeobox_protein_Nkx-2.2_OS=Mus_musculus_OX=10090_GN=Nkx2-2_PE=1_SV=2	0.125864
XM_038817075.1	sp_Q9UK58_CCNL1_HUMAN_Cyclin-L1_OS=Homo_sapiens_OX=9606_GN=CCNL1_PE=1_SV=1	0.12586
XM_038773204.1	sp_Q5TZA2_CROCC_HUMAN_Rootletin_OS=Homo_sapiens_OX=9606_GN=CROCC_PE=1_SV=1	0.12579
XM_038788297.1	sp_Q9UJW8_ZN180_HUMAN_Zinc_finger_protein_180_OS=Homo_sapiens_OX=9606_GN=ZNF180_PE=1_SV=2	0.125748
Cluster.6740.2	sp_Q5FVH7_MEA1_RAT_Male-enhanced_antigen_1_OS=Rattus_norvegicus_OX=10116_GN=Mea1_PE=1_SV=1	0.125658
XR_005459413.1	sp_Q8BGA9_OXA1L_MOUSE_Mitochondrial_inner_membrane_protein_OXA1L_OS=Mus_musculus_OX=10090_GN=Oxa1l_PE=1_SV=1	0.125616
XM_038780196.1	sp_Q9CR89_ERGI2_MOUSE_Endoplasmic_reticulum-Golgi_intermediate_compartment_protein_2_OS=Mus_musculus_OX=10090_GN=Ergic2_PE=1_SV=1	0.125538
XM_038799710.1	sp_Q7TNK0_SERC1_RAT_Serine_incorporator_1_OS=Rattus_norvegicus_OX=10116_GN=Serinc1_PE=1_SV=1	0.125529
XM_038780027.1	sp_Q9QY17_PACN2_RAT_Protein_kinase_C_and_casein_kinase_substrate_in_neurons_2_protein_OS=Rattus_norvegicus_OX=10116_GN=Pacsin2_PE=1_SV=2	0.125518
XM_038818192.1	sp_P51817_PRKX_HUMAN_cAMP-dependent_protein_kinase_catalytic_subunit_PRKX_OS=Homo_sapiens_OX=9606_GN=PRKX_PE=1_SV=1	0.125505
XR_005458546.1	sp_Q9WV03_FA50A_MOUSE_Protein_FAM50A_OS=Mus_musculus_OX=10090_GN=Fam50a_PE=1_SV=1	0.12545
XM_038778961.1	sp_Q8JFV8_VAT1_DANRE_Synaptic_vesicle_membrane_protein_VAT-1_homolog_OS=Danio_rerio_OX=7955_GN=vat1_PE=2_SV=1	0.125407
XM_038773797.1	sp_Q9ES00_UBE4B_MOUSE_Ubiquitin_conjugation_factor_E4_B_OS=Mus_musculus_OX=10090_GN=Ube4b_PE=1_SV=3	0.125401
XM_038815305.1	sp_Q90972_RNF13_CHICK_E3_ubiquitin-protein_ligase_RNF13_OS=Gallus_gallus_OX=9031_GN=RNF13_PE=1_SV=1	0.125378
XM_038790635.1	sp_Q91431_NF7O_XENLA_Nuclear_factor_7,_ovary_OS=Xenopus_laevis_OX=8355_PE=2_SV=1	0.125372
XM_038791175.1	sp_Q5U317_FIP1_RAT_Pre-mRNA_3'-end-processing_factor_FIP1_OS=Rattus_norvegicus_OX=10116_GN=Fip1l1_PE=1_SV=1	0.125314
XM_038789224.1	sp_B0S6R1_NCKP1_DANRE_Nck-associated_protein_1_OS=Danio_rerio_OX=7955_GN=nckap1_PE=3_SV=1	0.125195
XM_038822232.1	sp_Q9H8M5_CNNM2_HUMAN_Metal_transporter_CNNM2_OS=Homo_sapiens_OX=9606_GN=CNNM2_PE=1_SV=2	0.125177
XM_038784158.1	sp_Q8NEZ5_FBX22_HUMAN_F-box_only_protein_22_OS=Homo_sapiens_OX=9606_GN=FBXO22_PE=1_SV=1	0.125135
XM_038795834.1	sp_Q6ZT89_S2548_HUMAN_Solute_carrier_family_25_member_48_OS=Homo_sapiens_OX=9606_GN=SLC25A48_PE=1_SV=2	0.125134
XM_038799323.1	sp_Q96IP4_FA46A_HUMAN_Putative_nucleotidyltransferase_FAM46A_OS=Homo_sapiens_OX=9606_GN=FAM46A_PE=1_SV=2	0.125114
XM_038787971.1	sp_F1NVK6_TM237_CHICK_Transmembrane_protein_237_OS=Gallus_gallus_OX=9031_GN=TMEM237_PE=3_SV=2	0.125052
XM_038799529.1		0.125006
XM_038785807.1	sp_P06350_H1_ONCMY_Histone_H1_OS=Oncorhynchus_mykiss_OX=8022_PE=1_SV=2	0.124967
XM_038796002.1	sp_P46926_GNPI1_HUMAN_Glucosamine-6-phosphate_isomerase_1_OS=Homo_sapiens_OX=9606_GN=GNPDA1_PE=1_SV=1	0.124947
XM_038773151.1	sp_Q96JB6_LOXL4_HUMAN_Lysyl_oxidase_homolog_4_OS=Homo_sapiens_OX=9606_GN=LOXL4_PE=1_SV=1	0.124926
XM_038791269.1	sp_Q9NX08_COMD8_HUMAN_COMM_domain-containing_protein_8_OS=Homo_sapiens_OX=9606_GN=COMMD8_PE=1_SV=1	0.124913
XM_038810628.1	sp_Q8R5J9_PRAF3_MOUSE_PRA1_family_protein_3_OS=Mus_musculus_OX=10090_GN=Arl6ip5_PE=1_SV=2	0.124913
XM_038815167.1	sp_Q9P2H3_IFT80_HUMAN_Intraflagellar_transport_protein_80_homolog_OS=Homo_sapiens_OX=9606_GN=IFT80_PE=1_SV=3	0.124828
XM_038796988.1	sp_Q9H1H9_KI13A_HUMAN_Kinesin-like_protein_KIF13A_OS=Homo_sapiens_OX=9606_GN=KIF13A_PE=1_SV=2	0.12482
XM_038820438.1	sp_Q96S21_RB40C_HUMAN_Ras-related_protein_Rab-40C_OS=Homo_sapiens_OX=9606_GN=RAB40C_PE=1_SV=1	0.12482
XM_038810733.1	sp_Q99MK9_RASF1_MOUSE_Ras_association_domain-containing_protein_1_OS=Mus_musculus_OX=10090_GN=Rassf1_PE=2_SV=1	0.124651
XM_038797643.1	sp_Q3URQ0_TEX10_MOUSE_Testis-expressed_protein_10_OS=Mus_musculus_OX=10090_GN=Tex10_PE=1_SV=1	0.124624
XM_038801009.1	sp_Q5TCS8_KAD9_HUMAN_Adenylate_kinase_9_OS=Homo_sapiens_OX=9606_GN=AK9_PE=1_SV=2	0.124522
XM_038794876.1	sp_P62294_ASPM_PONPY_Abnormal_spindle-like_microcephaly-associated_protein_homolog_OS=Pongo_pygmaeus_OX=9600_GN=ASPM_PE=2_SV=1	0.1245
XM_038801251.1	sp_O55005_ROBO1_RAT_Roundabout_homolog_1_OS=Rattus_norvegicus_OX=10116_GN=Robo1_PE=1_SV=1	0.12448
XM_038791041.1	sp_Q8BGX0_TRI23_MOUSE_E3_ubiquitin-protein_ligase_TRIM23_OS=Mus_musculus_OX=10090_GN=Trim23_PE=2_SV=1	0.124475
XM_038808105.1	sp_P62071_RRAS2_MOUSE_Ras-related_protein_R-Ras2_OS=Mus_musculus_OX=10090_GN=Rras2_PE=1_SV=1	0.124451
XM_038803245.1	sp_Q9Y6D5_BIG2_HUMAN_Brefeldin_A-inhibited_guanine_nucleotide-exchange_protein_2_OS=Homo_sapiens_OX=9606_GN=ARFGEF2_PE=1_SV=3	0.124435
XM_038800597.1	sp_O15228_GNPAT_HUMAN_Dihydroxyacetone_phosphate_acyltransferase_OS=Homo_sapiens_OX=9606_GN=GNPAT_PE=1_SV=1	0.124307
XM_038819005.1	sp_Q8TDW7_FAT3_HUMAN_Protocadherin_Fat_3_OS=Homo_sapiens_OX=9606_GN=FAT3_PE=2_SV=2	0.124265
XM_038802223.1	sp_Q08DK1_IGS11_BOVIN_Immunoglobulin_superfamily_member_11_OS=Bos_taurus_OX=9913_GN=IGSF11_PE=2_SV=1	0.124176
XM_038801728.1	sp_Q4V9P6_ADAL_DANRE_Adenosine_deaminase-like_protein_OS=Danio_rerio_OX=7955_GN=adal_PE=2_SV=1	0.124164
XM_038778068.1	sp_Q9GZS0_DNAI2_HUMAN_Dynein_intermediate_chain_2,_axonemal_OS=Homo_sapiens_OX=9606_GN=DNAI2_PE=1_SV=2	0.124144
XM_038785955.1	sp_Q28EW0_TM87A_XENTR_Transmembrane_protein_87A_OS=Xenopus_tropicalis_OX=8364_GN=tmem87a_PE=2_SV=1	0.124122
XM_038794372.1	sp_O62742_NLTP_RABIT_Non-specific_lipid-transfer_protein_OS=Oryctolagus_cuniculus_OX=9986_GN=SCP2_PE=1_SV=1	0.124054
XM_038784504.1	sp_Q9H792_PEAK1_HUMAN_Pseudopodium-enriched_atypical_kinase_1_OS=Homo_sapiens_OX=9606_GN=PEAK1_PE=1_SV=4	0.124024
XM_038793570.1	sp_Q9P2E7_PCD10_HUMAN_Protocadherin-10_OS=Homo_sapiens_OX=9606_GN=PCDH10_PE=2_SV=2	0.124002
XM_038803676.1	sp_Q8C863_ITCH_MOUSE_E3_ubiquitin-protein_ligase_Itchy_OS=Mus_musculus_OX=10090_GN=Itch_PE=1_SV=2	0.123984
XM_038819494.1	sp_Q9CPY0_MRM2_MOUSE_rRNA_methyltransferase_2,_mitochondrial_OS=Mus_musculus_OX=10090_GN=Mrm2_PE=1_SV=1	0.123929
XM_038798973.1	sp_A4Q9E8_TTLL6_MOUSE_Tubulin_polyglutamylase_TTLL6_OS=Mus_musculus_OX=10090_GN=Ttll6_PE=2_SV=1	0.123908
XM_038794311.1	sp_Q7ZWE9_KCY_DANRE_UMP-CMP_kinase_OS=Danio_rerio_OX=7955_GN=cmpk_PE=2_SV=2	0.123845
XM_038803725.1	sp_Q9BQN1_FA83C_HUMAN_Protein_FAM83C_OS=Homo_sapiens_OX=9606_GN=FAM83C_PE=1_SV=3	0.123834
XM_038805995.1	sp_Q1LUT1_EDC4_DANRE_Enhancer_of_mRNA-decapping_protein_4_OS=Danio_rerio_OX=7955_GN=edc4_PE=3_SV=1	0.123817
XM_038777858.1	sp_Q15438_CYH1_HUMAN_Cytohesin-1_OS=Homo_sapiens_OX=9606_GN=CYTH1_PE=1_SV=1	0.123768
XM_038800593.1	sp_Q2NKU6_DPY30_BOVIN_Protein_dpy-30_homolog_OS=Bos_taurus_OX=9913_GN=DPY30_PE=3_SV=1	0.123764
XM_038814566.1	sp_Q503L9_NXN_DANRE_Nucleoredoxin_OS=Danio_rerio_OX=7955_GN=nxn_PE=2_SV=1	0.123639
XM_038810769.1	sp_Q08C76_SSUH2_DANRE_Protein_SSUH2_homolog_OS=Danio_rerio_OX=7955_GN=ssuh2_PE=2_SV=2	0.123635
XM_038819997.1	sp_Q90687_PTN11_CHICK_Tyrosine-protein_phosphatase_non-receptor_type_11_OS=Gallus_gallus_OX=9031_GN=PTPN11_PE=2_SV=1	0.123621
XM_038793801.1	sp_Q8NAA5_LR75A_HUMAN_Leucine-rich_repeat-containing_protein_75A_OS=Homo_sapiens_OX=9606_GN=LRRC75A_PE=2_SV=2	0.123605
XM_038804446.1	sp_O42329_GNRR2_CLAGA_Gonadotropin-releasing_hormone_II_receptor_OS=Clarias_gariepinus_OX=13013_PE=2_SV=2	0.123596
XM_038819072.1	sp_P78396_CCNA1_HUMAN_Cyclin-A1_OS=Homo_sapiens_OX=9606_GN=CCNA1_PE=1_SV=1	0.123489
XM_038784671.1	sp_Q63ZY3_KANK2_HUMAN_KN_motif_and_ankyrin_repeat_domain-containing_protein_2_OS=Homo_sapiens_OX=9606_GN=KANK2_PE=1_SV=1	0.123484
XM_038773860.1	sp_P50391_NPY4R_HUMAN_Neuropeptide_Y_receptor_type_4_OS=Homo_sapiens_OX=9606_GN=NPY4R_PE=2_SV=1	0.12345
XM_038794605.1	sp_Q92540_SMG7_HUMAN_Protein_SMG7_OS=Homo_sapiens_OX=9606_GN=SMG7_PE=1_SV=2	0.123413
XM_038787282.1	sp_Q9UGI6_KCNN3_HUMAN_Small_conductance_calcium-activated_potassium_channel_protein_3_OS=Homo_sapiens_OX=9606_GN=KCNN3_PE=2_SV=1	0.123405
XM_038806018.1	sp_Q5ZIP4_XRN2_CHICK_5'-3'_exoribonuclease_2_OS=Gallus_gallus_OX=9031_GN=XRN2_PE=2_SV=1	0.123395
XM_038786461.1	sp_Q96K80_ZC3HA_HUMAN_Zinc_finger_CCCH_domain-containing_protein_10_OS=Homo_sapiens_OX=9606_GN=ZC3H10_PE=1_SV=1	0.123392
XM_038787177.1	sp_Q9H3M7_TXNIP_HUMAN_Thioredoxin-interacting_protein_OS=Homo_sapiens_OX=9606_GN=TXNIP_PE=1_SV=1	0.123306
XM_038785011.1	sp_Q16513_PKN2_HUMAN_Serine/threonine-protein_kinase_N2_OS=Homo_sapiens_OX=9606_GN=PKN2_PE=1_SV=1	0.123275
XM_038782589.1	sp_Q8BZQ7_ANC2_MOUSE_Anaphase-promoting_complex_subunit_2_OS=Mus_musculus_OX=10090_GN=Anapc2_PE=1_SV=2	0.123271
XM_038789903.1	sp_Q15032_R3HD1_HUMAN_R3H_domain-containing_protein_1_OS=Homo_sapiens_OX=9606_GN=R3HDM1_PE=1_SV=3	0.12323
XM_038796049.1	sp_A4IIJ3_KIBRA_XENTR_Protein_KIBRA_OS=Xenopus_tropicalis_OX=8364_GN=wwc1_PE=2_SV=1	0.123198
XM_038804981.1	sp_Q5R8N8_GRM2B_PONAB_GRAM_domain-containing_protein_2B_OS=Pongo_abelii_OX=9601_GN=GRAMD2B_PE=2_SV=1	0.123197
XM_038790776.1	sp_Q9Y6X0_SETBP_HUMAN_SET-binding_protein_OS=Homo_sapiens_OX=9606_GN=SETBP1_PE=1_SV=3	0.123197
Cluster.19376.1	sp_Q8NHQ8_RASF8_HUMAN_Ras_association_domain-containing_protein_8_OS=Homo_sapiens_OX=9606_GN=RASSF8_PE=1_SV=2	0.123165
XM_038805982.1	sp_A5D8S0_KIZ_DANRE_Centrosomal_protein_kizuna_OS=Danio_rerio_OX=7955_GN=kiz_PE=2_SV=1	0.123164
XM_038808433.1	sp_Q63ZR5_RHN2B_XENLA_Rhophilin-2-B_OS=Xenopus_laevis_OX=8355_GN=rhpn2-b_PE=2_SV=1	0.123155
XM_038779147.1	sp_A2A9T0_TBKB1_MOUSE_TANK-binding_kinase_1-binding_protein_1_OS=Mus_musculus_OX=10090_GN=Tbkbp1_PE=1_SV=1	0.123072
XM_038808172.1	sp_Q8QGV2_WEE1B_XENLA_Wee1-like_protein_kinase_1-B_OS=Xenopus_laevis_OX=8355_GN=wee1-b_PE=1_SV=1	0.123063
XM_038808198.1	sp_P35790_CHKA_HUMAN_Choline_kinase_alpha_OS=Homo_sapiens_OX=9606_GN=CHKA_PE=1_SV=3	0.123062
XM_038810095.1	sp_Q07617_SPAG1_HUMAN_Sperm-associated_antigen_1_OS=Homo_sapiens_OX=9606_GN=SPAG1_PE=1_SV=3	0.123015
XM_038793668.1	sp_P22694_KAPCB_HUMAN_cAMP-dependent_protein_kinase_catalytic_subunit_beta_OS=Homo_sapiens_OX=9606_GN=PRKACB_PE=1_SV=2	0.123008
XM_038801166.1	sp_Q5VZL5_ZMYM4_HUMAN_Zinc_finger_MYM-type_protein_4_OS=Homo_sapiens_OX=9606_GN=ZMYM4_PE=1_SV=1	0.122993
XM_038806327.1	sp_O95822_DCMC_HUMAN_Malonyl-CoA_decarboxylase,_mitochondrial_OS=Homo_sapiens_OX=9606_GN=MLYCD_PE=1_SV=3	0.122981
XM_038784977.1	sp_O43752_STX6_HUMAN_Syntaxin-6_OS=Homo_sapiens_OX=9606_GN=STX6_PE=1_SV=1	0.122979
XM_038804713.1	sp_Q70JA7_CHSS3_HUMAN_Chondroitin_sulfate_synthase_3_OS=Homo_sapiens_OX=9606_GN=CHSY3_PE=2_SV=3	0.122938
XM_038798269.1	sp_Q9H2F5_EPC1_HUMAN_Enhancer_of_polycomb_homolog_1_OS=Homo_sapiens_OX=9606_GN=EPC1_PE=1_SV=1	0.122934
XM_038792481.1	sp_Q9H082_RB33B_HUMAN_Ras-related_protein_Rab-33B_OS=Homo_sapiens_OX=9606_GN=RAB33B_PE=1_SV=1	0.122835
Cluster.11894.1		0.12283
XM_038786878.1	sp_Q9D8C8_PPR35_MOUSE_Protein_phosphatase_1_regulatory_subunit_35_OS=Mus_musculus_OX=10090_GN=Ppp1r35_PE=1_SV=1	0.122824
XM_038802608.1	sp_Q8NDN9_RCBT1_HUMAN_RCC1_and_BTB_domain-containing_protein_1_OS=Homo_sapiens_OX=9606_GN=RCBTB1_PE=1_SV=1	0.122821
XM_038811071.1	sp_P46063_RECQ1_HUMAN_ATP-dependent_DNA_helicase_Q1_OS=Homo_sapiens_OX=9606_GN=RECQL_PE=1_SV=3	0.122776
XM_038780401.1	sp_Q8BRH0_TMTC3_MOUSE_Transmembrane_and_TPR_repeat-containing_protein_3_OS=Mus_musculus_OX=10090_GN=Tmtc3_PE=1_SV=2	0.122767
XM_038804104.1	sp_Q6AY17_AB17B_RAT_Alpha/beta_hydrolase_domain-containing_protein_17B_OS=Rattus_norvegicus_OX=10116_GN=Abhd17b_PE=1_SV=1	0.122766
XM_038808610.1	sp_Q5U3Y5_SFT2A_RAT_Vesicle_transport_protein_SFT2A_OS=Rattus_norvegicus_OX=10116_GN=Sft2d1_PE=2_SV=1	0.122721
Cluster.2068.3863		0.122693
Cluster.6721.0	sp_Q5XJS5_THOC6_DANRE_THO_complex_subunit_6_homolog_OS=Danio_rerio_OX=7955_GN=thoc6_PE=2_SV=1	0.122687
XR_005463740.1		0.122677
XM_038775688.1	sp_Q5R5U3_ZN271_PONAB_Zinc_finger_protein_271_OS=Pongo_abelii_OX=9601_GN=ZNF271_PE=2_SV=1	0.122658
XM_038782571.1	sp_O97593_SMC1A_BOVIN_Structural_maintenance_of_chromosomes_protein_1A_OS=Bos_taurus_OX=9913_GN=SMC1A_PE=1_SV=1	0.122513
XM_038803512.1	sp_Q8NC74_RB8NL_HUMAN_RBBP8_N-terminal-like_protein_OS=Homo_sapiens_OX=9606_GN=RBBP8NL_PE=2_SV=3	0.122499
XM_038813331.1	sp_Q9DEY9_BLM_XENLA_Bloom_syndrome_protein_homolog_OS=Xenopus_laevis_OX=8355_GN=blm_PE=2_SV=1	0.122495
XM_038795796.1	sp_Q56I99_SMAD5_CHICK_Mothers_against_decapentaplegic_homolog_5_OS=Gallus_gallus_OX=9031_GN=SMAD5_PE=2_SV=1	0.122473
XM_038822311.1	sp_Q25BN1_DICER_CHICK_Endoribonuclease_Dicer_OS=Gallus_gallus_OX=9031_GN=DICER1_PE=2_SV=3	0.122472
XM_038775415.1	sp_Q99KC8_VMA5A_MOUSE_von_Willebrand_factor_A_domain-containing_protein_5A_OS=Mus_musculus_OX=10090_GN=Vwa5a_PE=1_SV=2	0.12243
XM_038793503.1	sp_P48357_LEPR_HUMAN_Leptin_receptor_OS=Homo_sapiens_OX=9606_GN=LEPR_PE=1_SV=2	0.122412
XM_038774430.1	sp_Q9Y6S9_RPKL1_HUMAN_Ribosomal_protein_S6_kinase-like_1_OS=Homo_sapiens_OX=9606_GN=RPS6KL1_PE=2_SV=1	0.122367
XM_038810143.1	sp_Q1AAU6_ASAP1_RAT_Arf-GAP_with_SH3_domain,_ANK_repeat_and_PH_domain-containing_protein_1_OS=Rattus_norvegicus_OX=10116_GN=Asap1_PE=1_SV=2	0.122359
Cluster.4194.0	sp_P21573_YBOX1_XENLA_Nuclease-sensitive_element-binding_protein_1_OS=Xenopus_laevis_OX=8355_GN=ybx1_PE=2_SV=1	0.122289
XM_038786325.1	sp_Q99490_AGAP2_HUMAN_Arf-GAP_with_GTPase,_ANK_repeat_and_PH_domain-containing_protein_2_OS=Homo_sapiens_OX=9606_GN=AGAP2_PE=1_SV=2	0.122245
XM_038794136.1	sp_Q6DFM1_SNF5_XENTR_SWI/SNF-related_matrix-associated_actin-dependent_regulator_of_chromatin_subfamily_B_member_1_OS=Xenopus_tropicalis_OX=8364_GN=smarcb1_PE=2_SV=1	0.122103
XM_038783090.1	sp_Q02962_PAX2_HUMAN_Paired_box_protein_Pax-2_OS=Homo_sapiens_OX=9606_GN=PAX2_PE=1_SV=4	0.122096
XM_038773957.1	sp_Q86VK4_ZN410_HUMAN_Zinc_finger_protein_410_OS=Homo_sapiens_OX=9606_GN=ZNF410_PE=1_SV=2	0.122096
XM_038790438.1	sp_Q8IYT3_CC170_HUMAN_Coiled-coil_domain-containing_protein_170_OS=Homo_sapiens_OX=9606_GN=CCDC170_PE=1_SV=3	0.122007
Cluster.17194.0		0.121988
XM_038793761.1	sp_Q8NDV1_SIA7C_HUMAN_Alpha-N-acetylgalactosaminide_alpha-2,6-sialyltransferase_3_OS=Homo_sapiens_OX=9606_GN=ST6GALNAC3_PE=2_SV=1	0.121933
XM_038812329.1	sp_Q3UHL1_CAMKV_MOUSE_CaM_kinase-like_vesicle-associated_protein_OS=Mus_musculus_OX=10090_GN=Camkv_PE=1_SV=2	0.121859
XM_038793845.1	sp_Q5R7T9_MTF2_PONAB_Metal-response_element-binding_transcription_factor_2_OS=Pongo_abelii_OX=9601_GN=MTF2_PE=2_SV=1	0.12185
XM_038783850.1	sp_O75689_ADAP1_HUMAN_Arf-GAP_with_dual_PH_domain-containing_protein_1_OS=Homo_sapiens_OX=9606_GN=ADAP1_PE=1_SV=2	0.121829
XM_038800318.1	sp_Q66JF1_SOX11_XENTR_Transcription_factor_Sox-11_OS=Xenopus_tropicalis_OX=8364_GN=sox11_PE=2_SV=1	0.121804
XM_038791697.1	sp_Q8TF72_SHRM3_HUMAN_Protein_Shroom3_OS=Homo_sapiens_OX=9606_GN=SHROOM3_PE=1_SV=2	0.121735
XM_038819333.1	sp_Q80WC3_TNC18_MOUSE_Trinucleotide_repeat-containing_gene_18_protein_OS=Mus_musculus_OX=10090_GN=Tnrc18_PE=1_SV=2	0.121717
XM_038806919.1	sp_Q9ERR8_ZN319_MOUSE_Zinc_finger_protein_319_OS=Mus_musculus_OX=10090_GN=Znf319_PE=2_SV=1	0.121691
XM_038804810.1	sp_P09648_CATL1_CHICK_Cathepsin_L1_(Fragments)_OS=Gallus_gallus_OX=9031_GN=CTSL_PE=1_SV=1	0.121671
XM_038814202.1	sp_Q99PV0_PRP8_MOUSE_Pre-mRNA-processing-splicing_factor_8_OS=Mus_musculus_OX=10090_GN=Prpf8_PE=1_SV=2	0.121659
XM_038776876.1	sp_Q99LD4_CSN1_MOUSE_COP9_signalosome_complex_subunit_1_OS=Mus_musculus_OX=10090_GN=Gps1_PE=1_SV=1	0.121656
XM_038821028.1	sp_O75152_ZC11A_HUMAN_Zinc_finger_CCCH_domain-containing_protein_11A_OS=Homo_sapiens_OX=9606_GN=ZC3H11A_PE=1_SV=3	0.12165
XM_038794703.1	sp_Q2HJ90_LRC42_BOVIN_Leucine-rich_repeat-containing_protein_42_OS=Bos_taurus_OX=9913_GN=LRRC42_PE=2_SV=1	0.121606
XM_038796386.1	sp_Q1L8H0_LR14B_DANRE_Leucine-rich_repeat-containing_protein_14B_OS=Danio_rerio_OX=7955_GN=lrrc14b_PE=3_SV=1	0.121593
XM_038815828.1	sp_Q92182_SIAT1_CHICK_Beta-galactoside_alpha-2,6-sialyltransferase_1_OS=Gallus_gallus_OX=9031_GN=ST6GAL1_PE=2_SV=1	0.121569
XM_038784052.1	sp_P07332_FES_HUMAN_Tyrosine-protein_kinase_Fes/Fps_OS=Homo_sapiens_OX=9606_GN=FES_PE=1_SV=3	0.121545
XM_038784377.1	sp_P55080_MFAP1_CHICK_Microfibrillar-associated_protein_1_OS=Gallus_gallus_OX=9031_GN=MFAP1_PE=2_SV=1	0.121494
XM_038801135.1	sp_Q6PDK8_DTX4_MOUSE_E3_ubiquitin-protein_ligase_DTX4_OS=Mus_musculus_OX=10090_GN=Dtx4_PE=1_SV=2	0.121459
XM_038781980.1	sp_Q9R045_ANGL2_MOUSE_Angiopoietin-related_protein_2_OS=Mus_musculus_OX=10090_GN=Angptl2_PE=2_SV=2	0.121413
XM_038800904.1	sp_Q561L5_P3F1B_XENLA_POU_domain,_class_3,_transcription_factor_1-B_OS=Xenopus_laevis_OX=8355_GN=pou3f1-b_PE=2_SV=1	0.121322
XM_038783350.1	sp_P84104_SRSF3_MOUSE_Serine/arginine-rich_splicing_factor_3_OS=Mus_musculus_OX=10090_GN=Srsf3_PE=1_SV=1	0.121303
XM_038788866.1	sp_Q9UJW7_ZN229_HUMAN_Zinc_finger_protein_229_OS=Homo_sapiens_OX=9606_GN=ZNF229_PE=1_SV=3	0.121284
XM_038811772.1	sp_Q28DE7_KLD10_XENTR_Kelch_domain-containing_protein_10_OS=Xenopus_tropicalis_OX=8364_GN=klhdc10_PE=2_SV=2	0.12126
XM_038789212.1	sp_Q6P995_F171B_HUMAN_Protein_FAM171B_OS=Homo_sapiens_OX=9606_GN=FAM171B_PE=2_SV=3	0.121257
XM_038773582.1	sp_D4AB66_STON2_RAT_Stonin-2_OS=Rattus_norvegicus_OX=10116_GN=Ston2_PE=1_SV=1	0.121201
XM_038792703.1	sp_Q91V88_NPNT_MOUSE_Nephronectin_OS=Mus_musculus_OX=10090_GN=Npnt_PE=1_SV=1	0.121117
XM_038800596.1	sp_Q08AY9_FA89A_XENLA_Protein_FAM89A_OS=Xenopus_laevis_OX=8355_GN=fam89a_PE=2_SV=1	0.121071
XM_038781086.1	sp_O55028_BCKD_MOUSE_[3-methyl-2-oxobutanoate_dehydrogenase_[lipoamide]]_kinase,_mitochondrial_OS=Mus_musculus_OX=10090_GN=Bckdk_PE=1_SV=1	0.121062
XM_038809203.1	sp_P07607_TYSY_MOUSE_Thymidylate_synthase_OS=Mus_musculus_OX=10090_GN=Tyms_PE=1_SV=1	0.120974
XM_038794176.1	sp_Q5R9C3_GPBL1_PONAB_Vasculin-like_protein_1_OS=Pongo_abelii_OX=9601_GN=GPBP1L1_PE=2_SV=1	0.120961
XM_038777713.1	sp_O94762_RECQ5_HUMAN_ATP-dependent_DNA_helicase_Q5_OS=Homo_sapiens_OX=9606_GN=RECQL5_PE=1_SV=2	0.120899
XM_038808464.1	sp_Q8WYQ5_DGCR8_HUMAN_Microprocessor_complex_subunit_DGCR8_OS=Homo_sapiens_OX=9606_GN=DGCR8_PE=1_SV=1	0.120898
XM_038773329.1	sp_P49140_SKI_CHICK_Ski_oncogene_OS=Gallus_gallus_OX=9031_GN=SKI_PE=1_SV=1	0.120871
XM_038820087.1	sp_O95238_SPDEF_HUMAN_SAM_pointed_domain-containing_Ets_transcription_factor_OS=Homo_sapiens_OX=9606_GN=SPDEF_PE=1_SV=1	0.120844
XM_038809766.1	sp_O93310_RAD21_XENLA_Double-strand-break_repair_protein_rad21_homolog_OS=Xenopus_laevis_OX=8355_GN=rad21_PE=1_SV=1	0.120831
XM_038779975.1	sp_Q2HJE4_UBP15_BOVIN_Ubiquitin_carboxyl-terminal_hydrolase_15_OS=Bos_taurus_OX=9913_GN=USP15_PE=2_SV=1	0.120779
XM_038790595.1	sp_Q9HCE3_ZN532_HUMAN_Zinc_finger_protein_532_OS=Homo_sapiens_OX=9606_GN=ZNF532_PE=1_SV=2	0.120737
XM_038794771.1	sp_P70187_MF14A_MOUSE_Hippocampus_abundant_transcript_1_protein_OS=Mus_musculus_OX=10090_GN=Mfsd14a_PE=2_SV=3	0.12071
XM_038776044.1	sp_Q5F3Z9_ZC3HE_CHICK_Zinc_finger_CCCH_domain-containing_protein_14_OS=Gallus_gallus_OX=9031_GN=ZC3H14_PE=2_SV=1	0.120683
XM_038783655.1	sp_P50416_CPT1A_HUMAN_Carnitine_O-palmitoyltransferase_1,_liver_isoform_OS=Homo_sapiens_OX=9606_GN=CPT1A_PE=1_SV=2	0.120654
XM_038790713.1	sp_O15018_PDZD2_HUMAN_PDZ_domain-containing_protein_2_OS=Homo_sapiens_OX=9606_GN=PDZD2_PE=1_SV=4	0.12062
XM_038820855.1	sp_A4IJ05_SYT17_XENTR_Synaptotagmin-17_OS=Xenopus_tropicalis_OX=8364_GN=syt17_PE=2_SV=1	0.120613
XM_038807770.1	sp_O95876_FRITZ_HUMAN_WD_repeat-containing_and_planar_cell_polarity_effector_protein_fritz_homolog_OS=Homo_sapiens_OX=9606_GN=WDPCP_PE=1_SV=2	0.120601
XM_038778147.1	sp_Q01167_FOXK2_HUMAN_Forkhead_box_protein_K2_OS=Homo_sapiens_OX=9606_GN=FOXK2_PE=1_SV=3	0.1206
XM_038812930.1	sp_Q7Z2Z1_TICRR_HUMAN_Treslin_OS=Homo_sapiens_OX=9606_GN=TICRR_PE=1_SV=2	0.120574
XM_038779021.1	sp_Q9UEE5_ST17A_HUMAN_Serine/threonine-protein_kinase_17A_OS=Homo_sapiens_OX=9606_GN=STK17A_PE=1_SV=2	0.120522
XM_038807396.1	sp_Q5RDI1_PAMR1_PONAB_Inactive_serine_protease_PAMR1_OS=Pongo_abelii_OX=9601_GN=PAMR1_PE=2_SV=1	0.120511
XM_038821051.1	sp_Q6DWJ6_GP139_HUMAN_Probable_G-protein_coupled_receptor_139_OS=Homo_sapiens_OX=9606_GN=GPR139_PE=2_SV=1	0.120503
XM_038806505.1	sp_Q9GZQ8_MLP3B_HUMAN_Microtubule-associated_proteins_1A/1B_light_chain_3B_OS=Homo_sapiens_OX=9606_GN=MAP1LC3B_PE=1_SV=3	0.120482
XM_038776897.1	sp_Q9TQZ3_PMP22_BOVIN_Peripheral_myelin_protein_22_OS=Bos_taurus_OX=9913_GN=PMP22_PE=1_SV=2	0.120459
XM_038806194.1	sp_Q0VD00_KCD15_BOVIN_BTB/POZ_domain-containing_protein_KCTD15_OS=Bos_taurus_OX=9913_GN=KCTD15_PE=2_SV=1	0.120446
XM_038780137.1	sp_A0M8U1_ST7_CHICK_Suppressor_of_tumorigenicity_7_protein_homolog_OS=Gallus_gallus_OX=9031_GN=ST7_PE=3_SV=1	0.120412
Cluster.10595.0		0.120394
XM_038773089.1	sp_Q5R5U3_ZN271_PONAB_Zinc_finger_protein_271_OS=Pongo_abelii_OX=9601_GN=ZNF271_PE=2_SV=1	0.120382
XM_038813215.1	sp_Q5F3W3_MK06_CHICK_Mitogen-activated_protein_kinase_6_OS=Gallus_gallus_OX=9031_GN=MAPK6_PE=2_SV=1	0.120381
XM_038799409.1	sp_Q8N157_AHI1_HUMAN_Jouberin_OS=Homo_sapiens_OX=9606_GN=AHI1_PE=1_SV=1	0.120372
XM_038818680.1	sp_Q8CHM1_AQP11_RAT_Aquaporin-11_OS=Rattus_norvegicus_OX=10116_GN=Aqp11_PE=2_SV=2	0.120317
XM_038796810.1	sp_Q969F2_NKD2_HUMAN_Protein_naked_cuticle_homolog_2_OS=Homo_sapiens_OX=9606_GN=NKD2_PE=1_SV=1	0.120291
XM_038775143.1	sp_Q5R5U3_ZN271_PONAB_Zinc_finger_protein_271_OS=Pongo_abelii_OX=9601_GN=ZNF271_PE=2_SV=1	0.120224
XM_038777206.1	sp_A8K0R7_ZN839_HUMAN_Zinc_finger_protein_839_OS=Homo_sapiens_OX=9606_GN=ZNF839_PE=2_SV=1	0.120165
XM_038790797.1	sp_Q9EQR6_FANCG_MOUSE_Fanconi_anemia_group_G_protein_homolog_OS=Mus_musculus_OX=10090_GN=Fancg_PE=2_SV=1	0.120083
XM_038774913.1	sp_Q8NFB2_T185A_HUMAN_Transmembrane_protein_185A_OS=Homo_sapiens_OX=9606_GN=TMEM185A_PE=1_SV=2	0.120012
XM_038810855.1	sp_Q4R6K2_ZNT1_MACFA_Zinc_transporter_1_OS=Macaca_fascicularis_OX=9541_GN=SLC30A1_PE=2_SV=1	0.119976
XM_038780264.1	sp_Q810F4_FAM3C_RAT_Protein_FAM3C_OS=Rattus_norvegicus_OX=10116_GN=Fam3c_PE=2_SV=1	0.11993
XM_038819696.1	sp_B9EJR8_DAAF5_MOUSE_Dynein_assembly_factor_5,_axonemal_OS=Mus_musculus_OX=10090_GN=Dnaaf5_PE=1_SV=1	0.119919
XM_038808204.1	sp_Q5H9R7_PP6R3_HUMAN_Serine/threonine-protein_phosphatase_6_regulatory_subunit_3_OS=Homo_sapiens_OX=9606_GN=PPP6R3_PE=1_SV=2	0.119892
XM_038789793.1	sp_Q8BMN4_LMLN_MOUSE_Leishmanolysin-like_peptidase_OS=Mus_musculus_OX=10090_GN=Lmln_PE=2_SV=1	0.119772
XM_038785043.1	sp_Q9ULX6_AKP8L_HUMAN_A-kinase_anchor_protein_8-like_OS=Homo_sapiens_OX=9606_GN=AKAP8L_PE=1_SV=3	0.119762
XM_038790211.1	sp_Q07079_IBP5_MOUSE_Insulin-like_growth_factor-binding_protein_5_OS=Mus_musculus_OX=10090_GN=Igfbp5_PE=1_SV=1	0.119754
XM_038800530.1	sp_Q8R2E9_ERO1B_MOUSE_ERO1-like_protein_beta_OS=Mus_musculus_OX=10090_GN=Ero1b_PE=1_SV=1	0.119691
XM_038799443.1	sp_P11369_LORF2_MOUSE_LINE-1_retrotransposable_element_ORF2_protein_OS=Mus_musculus_OX=10090_GN=Pol_PE=1_SV=2	0.119643
XM_038783276.1	sp_Q80X08_WASC2_RAT_WASH_complex_subunit_2_OS=Rattus_norvegicus_OX=10116_GN=Washc2_PE=1_SV=1	0.119637
XM_038817708.1	sp_Q6UWI4_SHSA2_HUMAN_Protein_shisa-2_homolog_OS=Homo_sapiens_OX=9606_GN=SHISA2_PE=1_SV=1	0.119615
XM_038811660.1	sp_Q9D1K2_VATF_MOUSE_V-type_proton_ATPase_subunit_F_OS=Mus_musculus_OX=10090_GN=Atp6v1f_PE=1_SV=2	0.119551
XM_038805139.1	sp_Q9TTY2_FER_CANLF_Tyrosine-protein_kinase_Fer_OS=Canis_lupus_familiaris_OX=9615_GN=FER_PE=2_SV=1	0.119441
XM_038796743.1	sp_O75844_FACE1_HUMAN_CAAX_prenyl_protease_1_homolog_OS=Homo_sapiens_OX=9606_GN=ZMPSTE24_PE=1_SV=2	0.119433
XM_038785199.1	sp_Q9EPC6_PROF2_RAT_Profilin-2_OS=Rattus_norvegicus_OX=10116_GN=Pfn2_PE=1_SV=3	0.119348
Cluster.15090.0		0.119214
[truncated: 18,034 more rows]
