# Supplementary material for: When Bigger Is Better: 3D RNA Profiling of the Developing Head in the Catshark Scyliorhinus canicula
Source: Front Cell Dev Biol. 2021 Oct 22;9:744982. doi: 10.3389/fcell.2021.744982 (PMC8569936; doi:10.3389/fcell.2021.744982)
Supplement: Supplementary file 4 [file Data_Sheet_4.ZIP]

Archive with 16 entries (16 files):
- Supplementary Video 1.avi
- Supplementary Video 10.avi
- Supplementary Video 11.avi
- Supplementary Video 12.avi
- Supplementary Video 13.avi
- Supplementary Video 14.avi
- Supplementary Video 15.avi
- Supplementary Video 16.avi
- Supplementary Video 2.avi
- Supplementary Video 3.avi
- Supplementary Video 4.avi
- Supplementary Video 5.avi
- Supplementary Video 6.avi
- Supplementary Video 7.avi
- Supplementary Video 8.avi
- Supplementary Video 9.avi
